# Supplementary material for: Regulation Networks of Non-Coding RNA-Associated ceRNAs in Cisplatin-Induced Acute Kidney Injury
Source: Cells. 2022 Sep 23;11(19):2971. doi: 10.3390/cells11192971 (PMC9563924; doi:10.3390/cells11192971)
Supplement: Supplementary file 1 [file cells-11-02971-s001.zip]

Archive with 13 entries (11 files):
- cells-1827820-supplementary/
- cells-1827820-supplementary/Supplementary materials_cells/
- cells-1827820-supplementary/Supplementary materials_cells/.DS_Store
- cells-1827820-supplementary/Supplementary materials_cells/Primer and sequence.xlsx
- cells-1827820-supplementary/Supplementary materials_cells/SupplementaryFigures cells.pdf
- cells-1827820-supplementary/Supplementary materials_cells/Table S1 Enriched GO terms.xls
- cells-1827820-supplementary/Supplementary materials_cells/Table S2 Enriched KEGG pathways.xls
- cells-1827820-supplementary/Supplementary materials_cells/Table S3 Differentially expressed mRNAs.xls
- cells-1827820-supplementary/Supplementary materials_cells/Table S4 Differentially expressed lncRNAs.xls
- cells-1827820-supplementary/Supplementary materials_cells/Table S5 Differentially expressed circRNAs.xls
- cells-1827820-supplementary/Supplementary materials_cells/Table S6 Differentially expressed miRNAs.xls
- cells-1827820-supplementary/Supplementary materials_cells/Table S7 lncRNA-asssociated ceRNA network.xlsx
- cells-1827820-supplementary/Supplementary materials_cells/Table S8 circRNA-asssociated ceRNA network.xlsx
