# Supplementary material for: Regulation Networks of Non-Coding RNA-Associated ceRNAs in Cisplatin-Induced Acute Kidney Injury
Source: Cells. 2022 Sep 23;11(19):2971. doi: 10.3390/cells11192971 (PMC9563924; doi:10.3390/cells11192971)
Supplement: Supplementary file 1 [file cells-11-02971-s001.zip › cells-1827820-supplementary/Supplementary materials_cells/Primer and sequence.xlsx]

## Sheet: Sheet1
Primer	sequence
β-actin-F	TGCTGTCCCTGTATGCCTCTG
β-actin-R	TGATGTCACGCACGATTTCC
U6-F	CGCTTCGGCAGCACATATAC
U6-R	CACGAATTTGCGTGTCATCC
Lhx1os-203-F	GAGAGCCCAAGGAAAGGTGG
Lhx1os-203-R	ACACACTGCAGACAGCTACA
Gm43305-201-F	CCACCGAGATTAGGAGACCC
Gm43305-201-R	AGACGCAGGCGCAAACATTA
mcircRNA_3907-F	AATGAATGGCAGAATACAGGGTT
mcircRNA_3907-R	AGCCTCTTCCTAGCAACCGTT
mcircRNA_2154-F	CAACTCCCAACAAAATTCATGAG
mcircRNA_2154-R	AGTCATACATTGTTGCCTTCTCCT
mmu-miR-185-3p-F	AGGGGCTGGCTTTCCTCTG
mmu-miR-21a-3p-F	CAACAGCAGTCGATGGGCTGTC
Ptprn-F	CATCTGCTAATGCCCCCACA
Ptprn-R	TGTCCAGAGTGAGTCCCCAA
Slc7a13-F	AATGCGTTTGATGCCGAGTT
Slc7a13-R	GACAGTTACCAGAGGCAGTCC
Il6-F	TACCACTTCACAAGTCGGAGGC
Il6-R	CTGCAAGTGCATCATCGTTGTTC
Cxcl1-F	TCCAGAGCTTGAAGGTGTTGCC
Cxcl1-R	AACCAAGGGAGCTTCAGGGTCA
Cxcl2-F	CATCCAGAGCTTGAGTGTGACG
Cxcl2-R	GGCTTCAGGGTCAAGGCAAACT
Plk1-F	CCATCTTCTGGGTCAGCAAGTG
Plk1-R	CCGTCATTGTAGAGAATCAGGCG
Stat3-F	AGGAGTCTAACAACGGCAGCCT
Stat3-R	GTGGTACACCTCAGTCTCGAAG
Cebpb-F	CAACCTGGAGACGCAGCACAAG
Cebpb-R	GCTTGAACAAGTTCCGCAGGGT
Foxm1-F	GTCTCCTTCTGGACCATTCACC
Foxm1-R	GCTCAGGATTGGGTCGTTTCTG
