# Supplementary material for: Regulation Networks of Non-Coding RNA-Associated ceRNAs in Cisplatin-Induced Acute Kidney Injury
Source: Cells. 2022 Sep 23;11(19):2971. doi: 10.3390/cells11192971 (PMC9563924; doi:10.3390/cells11192971)
Supplement: Supplementary file 1 [file cells-11-02971-s001.zip › cells-1827820-supplementary/Supplementary materials_cells/Table S1 Enriched GO terms.xls]

id	Term	Category	ListHits	ListTotal	PopHits	PopTotal	pValue	qValue	Enrichment_score	Gene
GO:0014034	neural crest cell fate commitment	biological_process	1	4339	1	20677	0	0	4.765383729	Sfrp1
GO:0044345	stromal-epithelial cell signaling involved in prostate gland development	biological_process	1	4339	1	20677	0	0	4.765383729	Sfrp1
GO:0046851	negative regulation of bone remodeling	biological_process	2	4339	2	20677	0	0	4.765383729	Sfrp1; Grem1
GO:0071504	cellular response to heparin	biological_process	4	4339	4	20677	0	0	4.765383729	Sfrp1; Sox9; Egr1; Slit2
GO:0090246	convergent extension involved in somitogenesis	biological_process	1	4339	1	20677	0	0	4.765383729	Sfrp1
GO:1904956	regulation of midbrain dopaminergic neuron differentiation	biological_process	2	4339	2	20677	0	0	4.765383729	Sfrp1; Sfrp2
GO:2000041	negative regulation of planar cell polarity pathway involved in axis elongation	biological_process	3	4339	3	20677	0	0	4.765383729	Sfrp1; Sfrp2; Sfrp5
GO:2000080	negative regulation of canonical Wnt signaling pathway involved in controlling type B pancreatic cell proliferation	biological_process	1	4339	1	20677	0	0	4.765383729	Sfrp1
GO:0061185	negative regulation of dermatome development	biological_process	1	4339	1	20677	0	0	4.765383729	Sfrp2
GO:2000057	negative regulation of Wnt signaling pathway involved in digestive tract morphogenesis	biological_process	1	4339	1	20677	0	0	4.765383729	Sfrp5
GO:0016964	alpha-2 macroglobulin receptor activity	molecular_function	1	4339	1	20677	0	0	4.765383729	Lrp1
GO:0032370	positive regulation of lipid transport	biological_process	2	4339	2	20677	0	0	4.765383729	Lrp1; Lrat
GO:0006766	vitamin metabolic process	biological_process	1	4339	1	20677	0	0	4.765383729	Lrp2
GO:0020028	endocytic hemoglobin import	biological_process	2	4339	2	20677	0	0	4.765383729	Lrp2; Cubn
GO:0030492	hemoglobin binding	molecular_function	5	4339	5	20677	0	0	4.765383729	Lrp2; Hbb-bs; Hbb-bt; Cubn; Hp
GO:1904447	folic acid import across plasma membrane	biological_process	2	4339	2	20677	0	0	4.765383729	Lrp2; Slc46a1
GO:0015698	inorganic anion transport	biological_process	2	4339	2	20677	0	0	4.765383729	Slc26a4; Best3
GO:0021541	ammon gyrus development	biological_process	1	4339	1	20677	0	0	4.765383729	Lrp8
GO:0038025	reelin receptor activity	molecular_function	2	4339	2	20677	0	0	4.765383729	Lrp8; Vldlr
GO:0015499	formate transmembrane transporter activity	molecular_function	1	4339	1	20677	0	0	4.765383729	Slc26a6
GO:0015660	formate efflux transmembrane transporter activity	molecular_function	1	4339	1	20677	0	0	4.765383729	Slc26a6
GO:0015724	formate transport	biological_process	1	4339	1	20677	0	0	4.765383729	Slc26a6
GO:0015797	mannitol transport	biological_process	1	4339	1	20677	0	0	4.765383729	Slc26a6
GO:0043604	amide biosynthetic process	biological_process	1	4339	1	20677	0	0	4.765383729	Pm20d1
GO:0043605	cellular amide catabolic process	biological_process	1	4339	1	20677	0	0	4.765383729	Pm20d1
GO:2000275	regulation of oxidative phosphorylation uncoupler activity	biological_process	1	4339	1	20677	0	0	4.765383729	Pm20d1
GO:0010925	positive regulation of inositol-polyphosphate 5-phosphatase activity	biological_process	1	4339	1	20677	0	0	4.765383729	Plek
GO:0030845	phospholipase C-inhibiting G-protein coupled receptor signaling pathway	biological_process	1	4339	1	20677	0	0	4.765383729	Plek
GO:0060305	regulation of cell diameter	biological_process	1	4339	1	20677	0	0	4.765383729	Plek
GO:0070560	protein secretion by platelet	biological_process	2	4339	2	20677	0	0	4.765383729	Plek; Dmtn
GO:0072587	DNA topoisomerase (ATP-hydrolyzing) activator activity	molecular_function	1	4339	1	20677	0	0	4.765383729	Ncaph
GO:0061090	positive regulation of sequestering of zinc ion	biological_process	1	4339	1	20677	0	0	4.765383729	Slc30a2
GO:0032023	trypsinogen activation	biological_process	1	4339	1	20677	0	0	4.765383729	Cuzd1
GO:0048002	antigen processing and presentation of peptide antigen	biological_process	4	4339	4	20677	0	0	4.765383729	Ctss; H2-Aa; Slc11a1; H2-Ab1
GO:0070965	positive regulation of neutrophil mediated killing of fungus	biological_process	2	4339	2	20677	0	0	4.765383729	Cxcl1; Arg1
GO:0007146	meiotic recombination nodule assembly	biological_process	1	4339	1	20677	0	0	4.765383729	Mcmdc2
GO:0042140	late meiotic recombination nodule assembly	biological_process	1	4339	1	20677	0	0	4.765383729	Mcmdc2
GO:0070951	regulation of neutrophil mediated killing of gram-negative bacterium	biological_process	1	4339	1	20677	0	0	4.765383729	Cxcl5
GO:0051341	regulation of oxidoreductase activity	biological_process	1	4339	1	20677	0	0	4.765383729	Ecsit
GO:0003147	neural crest cell migration involved in heart formation	biological_process	1	4339	1	20677	0	0	4.765383729	Folr1
GO:0061713	anterior neural tube closure	biological_process	1	4339	1	20677	0	0	4.765383729	Folr1
GO:0071231	cellular response to folic acid	biological_process	1	4339	1	20677	0	0	4.765383729	Folr1
GO:0005451	monovalent cation:proton antiporter activity	molecular_function	1	4339	1	20677	0	0	4.765383729	Slc47a1
GO:0038021	leptin receptor activity	molecular_function	1	4339	1	20677	0	0	4.765383729	Lepr
GO:1904060	negative regulation of locomotor rhythm	biological_process	1	4339	1	20677	0	0	4.765383729	Lepr
GO:0000053	argininosuccinate metabolic process	biological_process	2	4339	2	20677	0	0	4.765383729	Asl; Ass1
GO:0004056	argininosuccinate lyase activity	molecular_function	1	4339	1	20677	0	0	4.765383729	Asl
GO:0033189	response to vitamin A	biological_process	2	4339	2	20677	0	0	4.765383729	Serpina7; Rbp1
GO:0004422	hypoxanthine phosphoribosyltransferase activity	molecular_function	1	4339	1	20677	0	0	4.765383729	Hprt
GO:0006178	guanine salvage	biological_process	1	4339	1	20677	0	0	4.765383729	Hprt
GO:0032263	GMP salvage	biological_process	1	4339	1	20677	0	0	4.765383729	Hprt
GO:0046100	hypoxanthine metabolic process	biological_process	1	4339	1	20677	0	0	4.765383729	Hprt
GO:0052657	guanine phosphoribosyltransferase activity	molecular_function	1	4339	1	20677	0	0	4.765383729	Hprt
GO:0016062	adaptation of rhodopsin mediated signaling	biological_process	2	4339	2	20677	0	0	4.765383729	Rdh11; Rs1
GO:0018120	peptidyl-arginine ADP-ribosylation	biological_process	1	4339	1	20677	0	0	4.765383729	Art2b
GO:0019677	NAD catabolic process	biological_process	3	4339	3	20677	0	0	4.765383729	Art2b; Nudt12; Nudt17
GO:0061810	NAD glycohydrolase activity	molecular_function	1	4339	1	20677	0	0	4.765383729	Art2b
GO:0003912	DNA nucleotidylexotransferase activity	molecular_function	1	4339	1	20677	0	0	4.765383729	Dntt
GO:0035695	mitophagy by induced vacuole formation	biological_process	1	4339	1	20677	0	0	4.765383729	Spata18
GO:0030305	heparanase activity	molecular_function	1	4339	1	20677	0	0	4.765383729	Hpse
GO:0033668	negative regulation by symbiont of host apoptotic process	biological_process	1	4339	1	20677	0	0	4.765383729	Serpinb9
GO:1904530	negative regulation of actin filament binding	biological_process	1	4339	1	20677	0	0	4.765383729	Crmp1
GO:0032542	sulfiredoxin activity	molecular_function	1	4339	1	20677	0	0	4.765383729	Srxn1
GO:0004490	methylglutaconyl-CoA hydratase activity	molecular_function	1	4339	1	20677	0	0	4.765383729	Auh
GO:0050011	itaconyl-CoA hydratase activity	molecular_function	1	4339	1	20677	0	0	4.765383729	Auh
GO:0007634	optokinetic behavior	biological_process	1	4339	1	20677	0	0	4.765383729	Hoxa1
GO:0060876	semicircular canal formation	biological_process	1	4339	1	20677	0	0	4.765383729	Hoxa1
GO:2000266	regulation of blood coagulation, intrinsic pathway	biological_process	1	4339	1	20677	0	0	4.765383729	Serpinc1
GO:0021685	cerebellar granular layer structural organization	biological_process	1	4339	1	20677	0	0	4.765383729	Kif14
GO:0033624	negative regulation of integrin activation	biological_process	2	4339	2	20677	0	0	4.765383729	Kif14; Ptger4
GO:1903429	regulation of cell maturation	biological_process	1	4339	1	20677	0	0	4.765383729	Kif14
GO:0031998	regulation of fatty acid beta-oxidation	biological_process	4	4339	4	20677	0	0	4.765383729	Mlycd; Tysnd1; Lonp2; Mtor
GO:0050080	malonyl-CoA decarboxylase activity	molecular_function	1	4339	1	20677	0	0	4.765383729	Mlycd
GO:2001294	malonyl-CoA catabolic process	biological_process	1	4339	1	20677	0	0	4.765383729	Mlycd
GO:0006218	uridine catabolic process	biological_process	1	4339	1	20677	0	0	4.765383729	Upp1
GO:0046108	uridine metabolic process	biological_process	1	4339	1	20677	0	0	4.765383729	Upp1
GO:0042910	xenobiotic transmembrane transporter activity	molecular_function	1	4339	1	20677	0	0	4.765383729	Slc2a1
GO:0009758	carbohydrate utilization	biological_process	1	4339	1	20677	0	0	4.765383729	Slc2a2
GO:0005360	insulin-responsive glucose:proton symporter activity	molecular_function	1	4339	1	20677	0	0	4.765383729	Slc2a4
GO:0010021	amylopectin biosynthetic process	biological_process	1	4339	1	20677	0	0	4.765383729	Slc2a4
GO:0003044	regulation of systemic arterial blood pressure mediated by a chemical signal	biological_process	1	4339	1	20677	0	0	4.765383729	Slc2a5
GO:0005353	fructose transmembrane transporter activity	molecular_function	1	4339	1	20677	0	0	4.765383729	Slc2a5
GO:1990539	fructose import across plasma membrane	biological_process	1	4339	1	20677	0	0	4.765383729	Slc2a5
GO:0035438	cyclic-di-GMP binding	molecular_function	1	4339	1	20677	0	0	4.765383729	Tmem173
GO:0061507	cyclic-GMP-AMP binding	molecular_function	1	4339	1	20677	0	0	4.765383729	Tmem173
GO:0004336	galactosylceramidase activity	molecular_function	1	4339	1	20677	0	0	4.765383729	Galc
GO:0006683	galactosylceramide catabolic process	biological_process	1	4339	1	20677	0	0	4.765383729	Galc
GO:0003974	UDP-N-acetylglucosamine 4-epimerase activity	molecular_function	1	4339	1	20677	0	0	4.765383729	Gale
GO:0003978	UDP-glucose 4-epimerase activity	molecular_function	1	4339	1	20677	0	0	4.765383729	Gale
GO:0051985	negative regulation of chromosome segregation	biological_process	1	4339	1	20677	0	0	4.765383729	Chtf18
GO:0004034	aldose 1-epimerase activity	molecular_function	1	4339	1	20677	0	0	4.765383729	Galm
GO:0019318	hexose metabolic process	biological_process	1	4339	1	20677	0	0	4.765383729	Galm
GO:0031071	cysteine desulfurase activity	molecular_function	1	4339	1	20677	0	0	4.765383729	Nfs1
GO:0004855	xanthine oxidase activity	molecular_function	1	4339	1	20677	0	0	4.765383729	Xdh
GO:0006150	hypoxanthine oxidation	biological_process	1	4339	1	20677	0	0	4.765383729	Xdh
GO:0050421	nitrite reductase (NO-forming) activity	molecular_function	2	4339	2	20677	0	0	4.765383729	Xdh; Cbs
GO:2001213	negative regulation of vasculogenesis	biological_process	1	4339	1	20677	0	0	4.765383729	Xdh
GO:0002528	regulation of vascular permeability involved in acute inflammatory response	biological_process	2	4339	2	20677	0	0	4.765383729	Ctnnbip1; Mylk3
GO:0008215	spermine metabolic process	biological_process	2	4339	2	20677	0	0	4.765383729	Sms; Sat2
GO:0016768	spermine synthase activity	molecular_function	1	4339	1	20677	0	0	4.765383729	Sms
GO:0005577	fibrinogen complex	cellular_component	7	4339	7	20677	0	0	4.765383729	Fn1; Serpinf2; Thbs1; Fbln1; Fga; Fgb; Fgg
GO:0007161	calcium-independent cell-matrix adhesion	biological_process	3	4339	3	20677	0	0	4.765383729	Fn1; Vwa2; Itgb1
GO:0052047	interaction with other organism via secreted substance involved in symbiotic interaction	biological_process	1	4339	1	20677	0	0	4.765383729	Fn1
GO:1904237	positive regulation of substrate-dependent cell migration, cell attachment to substrate	biological_process	2	4339	2	20677	0	0	4.765383729	Fn1; Fbln1
GO:2001202	negative regulation of transforming growth factor-beta secretion	biological_process	2	4339	2	20677	0	0	4.765383729	Fn1; Fbln1
GO:0033045	regulation of sister chromatid segregation	biological_process	1	4339	1	20677	0	0	4.765383729	Rmi2
GO:0018585	fluorene oxygenase activity	molecular_function	1	4339	1	20677	0	0	4.765383729	Cyp4b1
GO:0018879	biphenyl metabolic process	biological_process	1	4339	1	20677	0	0	4.765383729	Cyp4b1
GO:0018917	fluorene metabolic process	biological_process	1	4339	1	20677	0	0	4.765383729	Cyp4b1
GO:0006601	creatine biosynthetic process	biological_process	2	4339	2	20677	0	0	4.765383729	Gamt; Gatm
GO:0030731	guanidinoacetate N-methyltransferase activity	molecular_function	1	4339	1	20677	0	0	4.765383729	Gamt
GO:0042108	positive regulation of cytokine biosynthetic process	biological_process	1	4339	1	20677	0	0	4.765383729	Ereg
GO:0048160	primary follicle stage	biological_process	1	4339	1	20677	0	0	4.765383729	Ereg
GO:0017174	glycine N-methyltransferase activity	molecular_function	1	4339	1	20677	0	0	4.765383729	Gnmt
GO:0035491	positive regulation of leukotriene production involved in inflammatory response	biological_process	1	4339	1	20677	0	0	4.765383729	Serpine1
GO:0061044	negative regulation of vascular wound healing	biological_process	1	4339	1	20677	0	0	4.765383729	Serpine1
GO:1901331	positive regulation of odontoblast differentiation	biological_process	1	4339	1	20677	0	0	4.765383729	Serpine1
GO:2000098	negative regulation of smooth muscle cell-matrix adhesion	biological_process	2	4339	2	20677	0	0	4.765383729	Serpine1; Apod
GO:0021683	cerebellar granular layer morphogenesis	biological_process	1	4339	1	20677	0	0	4.765383729	Serpine2
GO:0061108	seminal vesicle epithelium development	biological_process	1	4339	1	20677	0	0	4.765383729	Serpine2
GO:0061110	dense core granule biogenesis	biological_process	1	4339	1	20677	0	0	4.765383729	Serpine2
GO:0047545	2-hydroxyglutarate dehydrogenase activity	molecular_function	1	4339	1	20677	0	0	4.765383729	L2hgdh
GO:0019785	ISG15-specific protease activity	molecular_function	1	4339	1	20677	0	0	4.765383729	Usp18
GO:0000942	condensed nuclear chromosome outer kinetochore	cellular_component	4	4339	4	20677	0	0	4.765383729	Plk1; Ccnb1; Ndc80; Bub1
GO:0003939	L-iditol 2-dehydrogenase activity	molecular_function	1	4339	1	20677	0	0	4.765383729	Sord
GO:0006060	sorbitol metabolic process	biological_process	1	4339	1	20677	0	0	4.765383729	Sord
GO:0006062	sorbitol catabolic process	biological_process	1	4339	1	20677	0	0	4.765383729	Sord
GO:0046370	fructose biosynthetic process	biological_process	2	4339	2	20677	0	0	4.765383729	Sord; Gnpda1
GO:0046526	D-xylulose reductase activity	molecular_function	1	4339	1	20677	0	0	4.765383729	Sord
GO:0051160	L-xylitol catabolic process	biological_process	1	4339	1	20677	0	0	4.765383729	Sord
GO:0051164	L-xylitol metabolic process	biological_process	1	4339	1	20677	0	0	4.765383729	Sord
GO:0044819	mitotic G1/S transition checkpoint	biological_process	1	4339	1	20677	0	0	4.765383729	Plk3
GO:1904716	positive regulation of chaperone-mediated autophagy	biological_process	1	4339	1	20677	0	0	4.765383729	Plk3
GO:0032450	maltose alpha-glucosidase activity	molecular_function	3	4339	3	20677	0	0	4.765383729	Ganc; Gaa; Mgam
GO:1904609	cellular response to monosodium L-glutamate	biological_process	1	4339	1	20677	0	0	4.765383729	Lmnb1
GO:0044228	host cell surface	cellular_component	1	4339	1	20677	0	0	4.765383729	Axl
GO:0006463	steroid hormone receptor complex assembly	biological_process	1	4339	1	20677	0	0	4.765383729	Fkbp4
GO:0010533	regulation of activation of Janus kinase activity	biological_process	1	4339	1	20677	0	0	4.765383729	Socs1
GO:0008269	JAK pathway signal transduction adaptor activity	molecular_function	2	4339	2	20677	0	0	4.765383729	Socs2; Sh2b2
GO:0002034	regulation of blood vessel diameter by renin-angiotensin	biological_process	1	4339	1	20677	0	0	4.765383729	Serpinf2
GO:0061663	NEDD8 ligase activity	molecular_function	1	4339	1	20677	0	0	4.765383729	Mdm2
GO:1990785	response to water-immersion restraint stress	biological_process	1	4339	1	20677	0	0	4.765383729	Mdm2
GO:0032773	positive regulation of monophenol monooxygenase activity	biological_process	1	4339	1	20677	0	0	4.765383729	Cdh3
GO:0032912	negative regulation of transforming growth factor beta2 production	biological_process	2	4339	2	20677	0	0	4.765383729	Cdh3; Gata6
GO:0051796	negative regulation of timing of catagen	biological_process	1	4339	1	20677	0	0	4.765383729	Cdh3
GO:0060901	regulation of hair cycle by canonical Wnt signaling pathway	biological_process	1	4339	1	20677	0	0	4.765383729	Cdh3
GO:1902910	positive regulation of melanosome transport	biological_process	1	4339	1	20677	0	0	4.765383729	Cdh3
GO:0009691	cytokinin biosynthetic process	biological_process	1	4339	1	20677	0	0	4.765383729	Psg18
GO:2001179	regulation of interleukin-10 secretion	biological_process	1	4339	1	20677	0	0	4.765383729	Psg18
GO:0002683	negative regulation of immune system process	biological_process	2	4339	2	20677	0	0	4.765383729	Igf1; Sox9
GO:0014896	muscle hypertrophy	biological_process	1	4339	1	20677	0	0	4.765383729	Igf1
GO:0060283	negative regulation of oocyte development	biological_process	1	4339	1	20677	0	0	4.765383729	Igf1
GO:1904075	positive regulation of trophectodermal cell proliferation	biological_process	1	4339	1	20677	0	0	4.765383729	Igf1
GO:0072173	metanephric tubule morphogenesis	biological_process	1	4339	1	20677	0	0	4.765383729	Cxcr2
GO:0002685	regulation of leukocyte migration	biological_process	3	4339	3	20677	0	0	4.765383729	Cxcr3; Ptpn22; Anxa1
GO:0043217	myelin maintenance	biological_process	2	4339	2	20677	0	0	4.765383729	Cxcr4; Epb41l3
GO:0006066	alcohol metabolic process	biological_process	2	4339	2	20677	0	0	4.765383729	Dhrs4; Adh4
GO:0018455	alcohol dehydrogenase [NAD(P)+] activity	molecular_function	1	4339	1	20677	0	0	4.765383729	Dhrs4
GO:0071460	cellular response to cell-matrix adhesion	biological_process	2	4339	2	20677	0	0	4.765383729	Dspp; Mmp9
GO:0002651	positive regulation of tolerance induction to self antigen	biological_process	1	4339	1	20677	0	0	4.765383729	Tgfbr2
GO:0002663	positive regulation of B cell tolerance induction	biological_process	1	4339	1	20677	0	0	4.765383729	Tgfbr2
GO:1905315	cell proliferation involved in endocardial cushion morphogenesis	biological_process	1	4339	1	20677	0	0	4.765383729	Tgfbr2
GO:1905316	superior endocardial cushion morphogenesis	biological_process	1	4339	1	20677	0	0	4.765383729	Tgfbr2
GO:1905317	inferior endocardial cushion morphogenesis	biological_process	1	4339	1	20677	0	0	4.765383729	Tgfbr2
GO:0006663	platelet activating factor biosynthetic process	biological_process	3	4339	3	20677	0	0	4.765383729	Pla2g5; Lpcat2; Chpt1
GO:0042745	circadian sleep/wake cycle	biological_process	2	4339	2	20677	0	0	4.765383729	Npas2; Ahcy
GO:0031720	haptoglobin binding	molecular_function	4	4339	4	20677	0	0	4.765383729	Hbb-bs; Hbb-bt; Hba-a1; Hba-a2
GO:0031722	hemoglobin beta binding	molecular_function	2	4339	2	20677	0	0	4.765383729	Hbb-bs; Hbb-bt
GO:0031838	haptoglobin-hemoglobin complex	cellular_component	5	4339	5	20677	0	0	4.765383729	Hbb-bs; Hbb-bt; Hba-a1; Hba-a2; Hp
GO:0004491	methylmalonate-semialdehyde dehydrogenase (acylating) activity	molecular_function	1	4339	1	20677	0	0	4.765383729	Aldh6a1
GO:0006210	thymine catabolic process	biological_process	3	4339	3	20677	0	0	4.765383729	Aldh6a1; Dpyd; Dpys
GO:0006574	valine catabolic process	biological_process	2	4339	2	20677	0	0	4.765383729	Aldh6a1; Hibadh
GO:0018478	malonate-semialdehyde dehydrogenase (acetylating) activity	molecular_function	1	4339	1	20677	0	0	4.765383729	Aldh6a1
GO:0019484	beta-alanine catabolic process	biological_process	1	4339	1	20677	0	0	4.765383729	Aldh6a1
GO:0019859	thymine metabolic process	biological_process	1	4339	1	20677	0	0	4.765383729	Aldh6a1
GO:0004454	ketohexokinase activity	molecular_function	1	4339	1	20677	0	0	4.765383729	Khk
GO:0009744	response to sucrose	biological_process	1	4339	1	20677	0	0	4.765383729	Khk
GO:0061624	fructose catabolic process to hydroxyacetone phosphate and glyceraldehyde-3-phosphate	biological_process	3	4339	3	20677	0	0	4.765383729	Khk; Tkfc; Aldob
GO:0061625	glycolytic process through fructose-1-phosphate	biological_process	3	4339	3	20677	0	0	4.765383729	Khk; Tkfc; Aldob
GO:0032473	cytoplasmic side of mitochondrial outer membrane	cellular_component	1	4339	1	20677	0	0	4.765383729	Lrrk2
GO:0035564	regulation of kidney size	biological_process	1	4339	1	20677	0	0	4.765383729	Lrrk2
GO:0036479	peroxidase inhibitor activity	molecular_function	1	4339	1	20677	0	0	4.765383729	Lrrk2
GO:0099400	caveola neck	cellular_component	1	4339	1	20677	0	0	4.765383729	Lrrk2
GO:1902803	regulation of synaptic vesicle transport	biological_process	1	4339	1	20677	0	0	4.765383729	Lrrk2
GO:1903125	negative regulation of thioredoxin peroxidase activity by peptidyl-threonine phosphorylation	biological_process	1	4339	1	20677	0	0	4.765383729	Lrrk2
GO:1904887	Wnt signalosome assembly	biological_process	1	4339	1	20677	0	0	4.765383729	Lrrk2
GO:1905289	regulation of CAMKK-AMPK signaling cascade	biological_process	1	4339	1	20677	0	0	4.765383729	Lrrk2
GO:2000172	regulation of branching morphogenesis of a nerve	biological_process	3	4339	3	20677	0	0	4.765383729	Lrrk2; Rtn4; Shox2
GO:0032788	saturated monocarboxylic acid metabolic process	biological_process	3	4339	3	20677	0	0	4.765383729	Acot3; Acot4; Acot5
GO:0032789	unsaturated monocarboxylic acid metabolic process	biological_process	3	4339	3	20677	0	0	4.765383729	Acot3; Acot4; Acot5
GO:0004778	succinyl-CoA hydrolase activity	molecular_function	1	4339	1	20677	0	0	4.765383729	Acot4
GO:0046459	short-chain fatty acid metabolic process	biological_process	2	4339	2	20677	0	0	4.765383729	Acot4; Aldh5a1
GO:0003433	chondrocyte development involved in endochondral bone morphogenesis	biological_process	1	4339	1	20677	0	0	4.765383729	Serpinh1
GO:0044843	cell cycle G1/S phase transition	biological_process	1	4339	1	20677	0	0	4.765383729	Ccna2
GO:0006742	NADP catabolic process	biological_process	5	4339	5	20677	0	0	4.765383729	Ncf1; Ncf2; Nudt12; Nudt17; Aspdh
GO:0071918	urea transmembrane transport	biological_process	2	4339	2	20677	0	0	4.765383729	Slc14a1; Slc14a2
GO:0002460	adaptive immune response based on somatic recombination of immune receptors built from immunoglobulin superfamily domains	biological_process	1	4339	1	20677	0	0	4.765383729	Tgfb1
GO:0009817	defense response to fungus, incompatible interaction	biological_process	1	4339	1	20677	0	0	4.765383729	Tgfb1
GO:0032667	regulation of interleukin-23 production	biological_process	1	4339	1	20677	0	0	4.765383729	Tgfb1
GO:0032829	regulation of CD4-positive, CD25-positive, alpha-beta regulatory T cell differentiation	biological_process	1	4339	1	20677	0	0	4.765383729	Tgfb1
GO:0032943	mononuclear cell proliferation	biological_process	1	4339	1	20677	0	0	4.765383729	Tgfb1
GO:0060751	branch elongation involved in mammary gland duct branching	biological_process	1	4339	1	20677	0	0	4.765383729	Tgfb1
GO:1903911	positive regulation of receptor clustering	biological_process	1	4339	1	20677	0	0	4.765383729	Tgfb1
GO:1905005	regulation of epithelial to mesenchymal transition involved in endocardial cushion formation	biological_process	2	4339	2	20677	0	0	4.765383729	Tgfb1; Tgfb3
GO:1905313	transforming growth factor beta receptor signaling pathway involved in heart development	biological_process	1	4339	1	20677	0	0	4.765383729	Tgfb1
GO:1990402	embryonic liver development	biological_process	1	4339	1	20677	0	0	4.765383729	Tgfb1
GO:0008721	D-serine ammonia-lyase activity	molecular_function	1	4339	1	20677	0	0	4.765383729	Srr
GO:0009069	serine family amino acid metabolic process	biological_process	2	4339	2	20677	0	0	4.765383729	Srr; Mthfd1
GO:0018114	threonine racemase activity	molecular_function	1	4339	1	20677	0	0	4.765383729	Srr
GO:0030378	serine racemase activity	molecular_function	1	4339	1	20677	0	0	4.765383729	Srr
GO:0070178	D-serine metabolic process	biological_process	2	4339	2	20677	0	0	4.765383729	Srr; Dao
GO:0070179	D-serine biosynthetic process	biological_process	1	4339	1	20677	0	0	4.765383729	Srr
GO:0097125	cyclin B1-CDK1 complex	cellular_component	2	4339	2	20677	0	0	4.765383729	Ccnb1; Cdk1
GO:1905448	positive regulation of mitochondrial ATP synthesis coupled electron transport	biological_process	2	4339	2	20677	0	0	4.765383729	Ccnb1; Cdk1
GO:2000775	histone H3-S10 phosphorylation involved in chromosome condensation	biological_process	1	4339	1	20677	0	0	4.765383729	Ccnb1
GO:0036275	response to 5-fluorouracil	biological_process	1	4339	1	20677	0	0	4.765383729	Cdk6
GO:0097132	cyclin D2-CDK6 complex	cellular_component	1	4339	1	20677	0	0	4.765383729	Cdk6
GO:0098770	FBXO family protein binding	molecular_function	2	4339	2	20677	0	0	4.765383729	Cdk6; Birc2
GO:0035782	mature natural killer cell chemotaxis	biological_process	1	4339	1	20677	0	0	4.765383729	Xcl1
GO:0071663	positive regulation of granzyme B production	biological_process	3	4339	3	20677	0	0	4.765383729	Xcl1; Ptpn22; Cd244
GO:2000513	positive regulation of granzyme A production	biological_process	1	4339	1	20677	0	0	4.765383729	Xcl1
GO:2000518	negative regulation of T-helper 1 cell activation	biological_process	1	4339	1	20677	0	0	4.765383729	Xcl1
GO:2000556	positive regulation of T-helper 1 cell cytokine production	biological_process	2	4339	2	20677	0	0	4.765383729	Xcl1; Arid5a
GO:2000558	positive regulation of immunoglobulin production in mucosal tissue	biological_process	1	4339	1	20677	0	0	4.765383729	Xcl1
GO:0016812	hydrolase activity, acting on carbon-nitrogen (but not peptide) bonds, in cyclic amides	molecular_function	2	4339	2	20677	0	0	4.765383729	Cad; Amdhd1
GO:0006571	tyrosine biosynthetic process	biological_process	1	4339	1	20677	0	0	4.765383729	Pah
GO:0098542	defense response to other organism	biological_process	1	4339	1	20677	0	0	4.765383729	Il31ra
GO:0004046	aminoacylase activity	molecular_function	4	4339	4	20677	0	0	4.765383729	Cat; Acy1; Acy3; Aspa
GO:0033721	aldehyde dehydrogenase (NADP+) activity	molecular_function	1	4339	1	20677	0	0	4.765383729	Aldh1l1
GO:1990697	protein depalmitoleylation	biological_process	1	4339	1	20677	0	0	4.765383729	Notum
GO:1990699	palmitoleyl hydrolase activity	molecular_function	1	4339	1	20677	0	0	4.765383729	Notum
GO:0035772	interleukin-13-mediated signaling pathway	biological_process	1	4339	1	20677	0	0	4.765383729	Cd300lf
GO:1902216	positive regulation of interleukin-4-mediated signaling pathway	biological_process	2	4339	2	20677	0	0	4.765383729	Cd300lf; Parp14
GO:2000426	negative regulation of apoptotic cell clearance	biological_process	1	4339	1	20677	0	0	4.765383729	Cd300lf
GO:0002577	regulation of antigen processing and presentation	biological_process	1	4339	1	20677	0	0	4.765383729	Ptpn22
GO:0035644	phosphoanandamide dephosphorylation	biological_process	1	4339	1	20677	0	0	4.765383729	Ptpn22
GO:1902523	positive regulation of protein K63-linked ubiquitination	biological_process	3	4339	3	20677	0	0	4.765383729	Ptpn22; Nod2; Birc2
GO:1903387	positive regulation of homophilic cell adhesion	biological_process	1	4339	1	20677	0	0	4.765383729	Ptpn23
GO:0032002	interleukin-28 receptor complex	cellular_component	1	4339	1	20677	0	0	4.765383729	Ifnlr1
GO:0030377	urokinase plasminogen activator receptor activity	molecular_function	1	4339	1	20677	0	0	4.765383729	Plaur
GO:0002439	chronic inflammatory response to antigenic stimulus	biological_process	2	4339	2	20677	0	0	4.765383729	Ahcy; Tnf
GO:0019510	S-adenosylhomocysteine catabolic process	biological_process	1	4339	1	20677	0	0	4.765383729	Ahcy
GO:0030554	adenyl nucleotide binding	molecular_function	1	4339	1	20677	0	0	4.765383729	Ahcy
GO:0071268	homocysteine biosynthetic process	biological_process	1	4339	1	20677	0	0	4.765383729	Ahcy
GO:0032010	phagolysosome	cellular_component	1	4339	1	20677	0	0	4.765383729	Adam8
GO:0032127	dense core granule membrane	cellular_component	3	4339	3	20677	0	0	4.765383729	Adam8; Actn1; Aqp1
GO:0071065	alpha9-beta1 integrin-vascular cell adhesion molecule-1 complex	cellular_component	2	4339	2	20677	0	0	4.765383729	Adam8; Vcam1
GO:0071133	alpha9-beta1 integrin-ADAM8 complex	cellular_component	2	4339	2	20677	0	0	4.765383729	Adam8; Itgb3
GO:2000399	negative regulation of thymocyte aggregation	biological_process	1	4339	1	20677	0	0	4.765383729	Adam8
GO:2000415	positive regulation of fibronectin-dependent thymocyte migration	biological_process	1	4339	1	20677	0	0	4.765383729	Adam8
GO:2000418	positive regulation of eosinophil migration	biological_process	2	4339	2	20677	0	0	4.765383729	Adam8; Ccl24
GO:0031704	apelin receptor binding	molecular_function	1	4339	1	20677	0	0	4.765383729	Apln
GO:0060183	apelin receptor signaling pathway	biological_process	1	4339	1	20677	0	0	4.765383729	Apln
GO:1904022	positive regulation of G-protein coupled receptor internalization	biological_process	1	4339	1	20677	0	0	4.765383729	Apln
GO:0002448	mast cell mediated immunity	biological_process	1	4339	1	20677	0	0	4.765383729	Spon2
GO:0043152	induction of bacterial agglutination	biological_process	4	4339	4	20677	0	0	4.765383729	Spon2; Sftpd; Fga; Fgb
GO:0004122	cystathionine beta-synthase activity	molecular_function	1	4339	1	20677	0	0	4.765383729	Cbs
GO:0006535	cysteine biosynthetic process from serine	biological_process	1	4339	1	20677	0	0	4.765383729	Cbs
GO:0019343	cysteine biosynthetic process via cystathionine	biological_process	2	4339	2	20677	0	0	4.765383729	Cbs; Cth
GO:0019344	cysteine biosynthetic process	biological_process	3	4339	3	20677	0	0	4.765383729	Cbs; Cth; Ggt1
GO:0019346	transsulfuration	biological_process	4	4339	4	20677	0	0	4.765383729	Cbs; Cth; Mpst; Mthfd1
GO:0070025	carbon monoxide binding	molecular_function	1	4339	1	20677	0	0	4.765383729	Cbs
GO:0070026	nitric oxide binding	molecular_function	1	4339	1	20677	0	0	4.765383729	Cbs
GO:0070814	hydrogen sulfide biosynthetic process	biological_process	3	4339	3	20677	0	0	4.765383729	Cbs; Cth; Mpst
GO:2000761	positive regulation of N-terminal peptidyl-lysine acetylation	biological_process	1	4339	1	20677	0	0	4.765383729	Sox4
GO:0072518	Rho-dependent protein serine/threonine kinase activity	molecular_function	1	4339	1	20677	0	0	4.765383729	Rock2
GO:0150033	negative regulation of protein localization to lysosome	biological_process	1	4339	1	20677	0	0	4.765383729	Rock2
GO:1902993	positive regulation of amyloid precursor protein catabolic process	biological_process	1	4339	1	20677	0	0	4.765383729	Rock2
GO:0003415	chondrocyte hypertrophy	biological_process	2	4339	2	20677	0	0	4.765383729	Sox9; Mex3c
GO:0060517	epithelial cell proliferation involved in prostatic bud elongation	biological_process	1	4339	1	20677	0	0	4.765383729	Sox9
GO:0060784	regulation of cell proliferation involved in tissue homeostasis	biological_process	1	4339	1	20677	0	0	4.765383729	Sox9
GO:0061046	regulation of branching involved in lung morphogenesis	biological_process	1	4339	1	20677	0	0	4.765383729	Sox9
GO:0072190	ureter urothelium development	biological_process	2	4339	2	20677	0	0	4.765383729	Sox9; Osr1
GO:2000794	regulation of epithelial cell proliferation involved in lung morphogenesis	biological_process	1	4339	1	20677	0	0	4.765383729	Sox9
GO:0051695	actin filament uncapping	biological_process	1	4339	1	20677	0	0	4.765383729	Actn2
GO:0086097	phospholipase C-activating angiotensin-activated signaling pathway	biological_process	2	4339	2	20677	0	0	4.765383729	Actn2; Agtr1a
GO:0014728	regulation of the force of skeletal muscle contraction	biological_process	2	4339	2	20677	0	0	4.765383729	Actn3; Myh7
GO:0090257	regulation of muscle system process	biological_process	1	4339	1	20677	0	0	4.765383729	Actn3
GO:1904025	positive regulation of glucose catabolic process to lactate via pyruvate	biological_process	1	4339	1	20677	0	0	4.765383729	Actn3
GO:0050543	icosatetraenoic acid binding	molecular_function	1	4339	1	20677	0	0	4.765383729	Fabp3
GO:2001245	regulation of phosphatidylcholine biosynthetic process	biological_process	1	4339	1	20677	0	0	4.765383729	Fabp3
GO:0032652	regulation of interleukin-1 production	biological_process	1	4339	1	20677	0	0	4.765383729	Anxa1
GO:0033676	double-stranded DNA-dependent ATPase activity	molecular_function	1	4339	1	20677	0	0	4.765383729	Anxa1
GO:1900138	negative regulation of phospholipase A2 activity	biological_process	1	4339	1	20677	0	0	4.765383729	Anxa1
GO:0044090	positive regulation of vacuole organization	biological_process	2	4339	2	20677	0	0	4.765383729	Anxa2; 5330417C22Rik
GO:0044147	negative regulation of development of symbiont involved in interaction with host	biological_process	1	4339	1	20677	0	0	4.765383729	Anxa2
GO:0044730	bone sialoprotein binding	molecular_function	1	4339	1	20677	0	0	4.765383729	Anxa2
GO:0052362	catabolism by host of symbiont protein	biological_process	1	4339	1	20677	0	0	4.765383729	Anxa2
GO:1905581	positive regulation of low-density lipoprotein particle clearance	biological_process	1	4339	1	20677	0	0	4.765383729	Anxa2
GO:1905597	positive regulation of low-density lipoprotein particle receptor binding	biological_process	1	4339	1	20677	0	0	4.765383729	Anxa2
GO:1905599	positive regulation of low-density lipoprotein receptor activity	biological_process	1	4339	1	20677	0	0	4.765383729	Anxa2
GO:1902721	negative regulation of prolactin secretion	biological_process	1	4339	1	20677	0	0	4.765383729	Anxa5
GO:0010767	regulation of transcription from RNA polymerase II promoter in response to UV-induced DNA damage	biological_process	1	4339	1	20677	0	0	4.765383729	Chek1
GO:0045357	regulation of interferon-beta biosynthetic process	biological_process	1	4339	1	20677	0	0	4.765383729	Ticam2
GO:2000494	positive regulation of interleukin-18-mediated signaling pathway	biological_process	1	4339	1	20677	0	0	4.765383729	Ticam2
GO:0033034	positive regulation of myeloid cell apoptotic process	biological_process	1	4339	1	20677	0	0	4.765383729	Adipoq
GO:0045715	negative regulation of low-density lipoprotein particle receptor biosynthetic process	biological_process	3	4339	3	20677	0	0	4.765383729	Adipoq; Itgav; Itgb3
GO:0070994	detection of oxidative stress	biological_process	1	4339	1	20677	0	0	4.765383729	Adipoq
GO:0090317	negative regulation of intracellular protein transport	biological_process	1	4339	1	20677	0	0	4.765383729	Adipoq
GO:2000478	positive regulation of metanephric glomerular visceral epithelial cell development	biological_process	1	4339	1	20677	0	0	4.765383729	Adipoq
GO:2000534	positive regulation of renal albumin absorption	biological_process	1	4339	1	20677	0	0	4.765383729	Adipoq
GO:2000590	negative regulation of metanephric mesenchymal cell migration	biological_process	1	4339	1	20677	0	0	4.765383729	Adipoq
GO:0016884	carbon-nitrogen ligase activity, with glutamine as amido-N-donor	molecular_function	1	4339	1	20677	0	0	4.765383729	Gatb
GO:0015929	hexosaminidase activity	molecular_function	2	4339	2	20677	0	0	4.765383729	Hexdc; Hexb
GO:0015067	amidinotransferase activity	molecular_function	1	4339	1	20677	0	0	4.765383729	Gatm
GO:0015068	glycine amidinotransferase activity	molecular_function	1	4339	1	20677	0	0	4.765383729	Gatm
GO:0004736	pyruvate carboxylase activity	molecular_function	1	4339	1	20677	0	0	4.765383729	Pcx
GO:0002731	negative regulation of dendritic cell cytokine production	biological_process	1	4339	1	20677	0	0	4.765383729	Jak3
GO:0045221	negative regulation of FasL biosynthetic process	biological_process	1	4339	1	20677	0	0	4.765383729	Jak3
GO:0090301	negative regulation of neural crest formation	biological_process	1	4339	1	20677	0	0	4.765383729	Fuz
GO:0033791	3alpha,7alpha,12alpha-trihydroxy-5beta-cholestanoyl-CoA 24-hydroxylase activity	molecular_function	1	4339	1	20677	0	0	4.765383729	Acox2
GO:0016402	pristanoyl-CoA oxidase activity	molecular_function	1	4339	1	20677	0	0	4.765383729	Acox3
GO:0031270	pseudopodium retraction	biological_process	1	4339	1	20677	0	0	4.765383729	7-Sep
GO:0003994	aconitate hydratase activity	molecular_function	2	4339	2	20677	0	0	4.765383729	Aco1; Aco2
GO:0051538	3 iron, 4 sulfur cluster binding	molecular_function	3	4339	3	20677	0	0	4.765383729	Aco1; Aco2; Sdhb
GO:0033580	protein galactosylation at cell surface	biological_process	1	4339	1	20677	0	0	4.765383729	Ggta1
GO:0000821	regulation of arginine metabolic process	biological_process	1	4339	1	20677	0	0	4.765383729	Slc7a7
GO:0004502	kynurenine 3-monooxygenase activity	molecular_function	1	4339	1	20677	0	0	4.765383729	Kmo
GO:0002001	renin secretion into blood stream	biological_process	1	4339	1	20677	0	0	4.765383729	Agtr1a
GO:0002019	regulation of renal output by angiotensin	biological_process	2	4339	2	20677	0	0	4.765383729	Agtr1a; Agt
GO:0031711	bradykinin receptor binding	molecular_function	2	4339	2	20677	0	0	4.765383729	Agtr1a; Ace
GO:0031968	organelle outer membrane	cellular_component	1	4339	1	20677	0	0	4.765383729	Agtr1a
GO:0060588	negative regulation of lipoprotein lipid oxidation	biological_process	1	4339	1	20677	0	0	4.765383729	Apod
GO:0002268	follicular dendritic cell differentiation	biological_process	2	4339	2	20677	0	0	4.765383729	Nfkb2; Bcl3
GO:0033257	Bcl3/NF-kappaB2 complex	cellular_component	2	4339	2	20677	0	0	4.765383729	Nfkb2; Bcl3
GO:1902070	positive regulation of sphingolipid mediated signaling pathway	biological_process	1	4339	1	20677	0	0	4.765383729	Klf14
GO:2001311	lysobisphosphatidic acid metabolic process	biological_process	1	4339	1	20677	0	0	4.765383729	Acp6
GO:0004474	malate synthase activity	molecular_function	1	4339	1	20677	0	0	4.765383729	Clybl
GO:0047777	(3S)-citramalyl-CoA lyase activity	molecular_function	1	4339	1	20677	0	0	4.765383729	Clybl
GO:0106064	regulation of cobalamin metabolic process	biological_process	1	4339	1	20677	0	0	4.765383729	Clybl
GO:0004996	thyroid-stimulating hormone receptor activity	molecular_function	1	4339	1	20677	0	0	4.765383729	Tshr
GO:0038194	thyroid-stimulating hormone signaling pathway	biological_process	1	4339	1	20677	0	0	4.765383729	Tshr
GO:1904588	cellular response to glycoprotein	biological_process	1	4339	1	20677	0	0	4.765383729	Tshr
GO:1905229	cellular response to thyrotropin-releasing hormone	biological_process	1	4339	1	20677	0	0	4.765383729	Tshr
GO:0097679	other organism cytoplasm	cellular_component	1	4339	1	20677	0	0	4.765383729	Pf4
GO:0034988	Fc-gamma receptor I complex binding	molecular_function	3	4339	3	20677	0	0	4.765383729	Flna; Lgals3; Fgr
GO:1905000	regulation of membrane repolarization during atrial cardiac muscle cell action potential	biological_process	1	4339	1	20677	0	0	4.765383729	Flna
GO:1905031	regulation of membrane repolarization during cardiac muscle cell action potential	biological_process	1	4339	1	20677	0	0	4.765383729	Flna
GO:0002575	basophil chemotaxis	biological_process	1	4339	1	20677	0	0	4.765383729	Vegfa
GO:0038091	positive regulation of cell proliferation by VEGF-activated platelet derived growth factor receptor signaling pathway	biological_process	3	4339	3	20677	0	0	4.765383729	Vegfa; Pdgfra; Pdgfrb
GO:0097533	cellular stress response to acid chemical	biological_process	2	4339	2	20677	0	0	4.765383729	Vegfa; Klf2
GO:1903572	positive regulation of protein kinase D signaling	biological_process	1	4339	1	20677	0	0	4.765383729	Vegfa
GO:0004740	pyruvate dehydrogenase (acetyl-transferring) kinase activity	molecular_function	4	4339	4	20677	0	0	4.765383729	Pdk1; Pdk2; Pdk3; Pdk4
GO:0010510	regulation of acetyl-CoA biosynthetic process from pyruvate	biological_process	4	4339	4	20677	0	0	4.765383729	Pdk1; Pdk2; Pdk3; Pdk4
GO:0010565	regulation of cellular ketone metabolic process	biological_process	2	4339	2	20677	0	0	4.765383729	Pdk2; Pdk4
GO:0001851	complement component C3b binding	molecular_function	4	4339	4	20677	0	0	4.765383729	Cfh; Phb; Itgam; Itgb2
GO:1904106	protein localization to microvillus	biological_process	2	4339	2	20677	0	0	4.765383729	Ush1c; Anks4b
GO:1904970	brush border assembly	biological_process	3	4339	3	20677	0	0	4.765383729	Ush1c; Myo7b; Anks4b
GO:0001016	RNA polymerase III regulatory region DNA binding	molecular_function	1	4339	1	20677	0	0	4.765383729	Prdx5
GO:0060785	regulation of apoptosis involved in tissue homeostasis	biological_process	1	4339	1	20677	0	0	4.765383729	Prdx5
GO:0072541	peroxynitrite reductase activity	molecular_function	1	4339	1	20677	0	0	4.765383729	Prdx5
GO:2001057	reactive nitrogen species metabolic process	biological_process	1	4339	1	20677	0	0	4.765383729	Prdx5
GO:2000048	negative regulation of cell-cell adhesion mediated by cadherin	biological_process	4	4339	4	20677	0	0	4.765383729	C77370; Epcam; Mad2l2; Rgcc
GO:0019626	short-chain fatty acid catabolic process	biological_process	2	4339	2	20677	0	0	4.765383729	Ces1d; Ces1f
GO:0030339	fatty-acyl-ethyl-ester synthase activity	molecular_function	1	4339	1	20677	0	0	4.765383729	Ces1d
GO:0051791	medium-chain fatty acid metabolic process	biological_process	4	4339	4	20677	0	0	4.765383729	Ces1d; Acad9; Acadm; Crot
GO:0090320	regulation of chylomicron remnant clearance	biological_process	1	4339	1	20677	0	0	4.765383729	Ces1g
GO:0046520	sphingoid biosynthetic process	biological_process	1	4339	1	20677	0	0	4.765383729	Sptlc3
GO:0043890	N-acetylgalactosamine-6-sulfatase activity	molecular_function	1	4339	1	20677	0	0	4.765383729	Galns
GO:0015355	secondary active monocarboxylate transmembrane transporter activity	molecular_function	1	4339	1	20677	0	0	4.765383729	Slc5a12
GO:2001183	negative regulation of interleukin-12 secretion	biological_process	2	4339	2	20677	0	0	4.765383729	Tnfrsf9; Tlr8
GO:0072331	signal transduction by p53 class mediator	biological_process	3	4339	3	20677	0	0	4.765383729	Cdkn1a; Trp53; Grem1
GO:0004720	protein-lysine 6-oxidase activity	molecular_function	6	4339	6	20677	0	0	4.765383729	Nuggc; Loxl1; Loxl2; Loxl3; Loxl4; Lox
GO:0018057	peptidyl-lysine oxidation	biological_process	4	4339	4	20677	0	0	4.765383729	Nuggc; Loxl2; Loxl3; Loxl4
GO:0043601	nuclear replisome	cellular_component	1	4339	1	20677	0	0	4.765383729	Nuggc
GO:0047619	acylcarnitine hydrolase activity	molecular_function	1	4339	1	20677	0	0	4.765383729	Ces2c
GO:0003017	lymph circulation	biological_process	1	4339	1	20677	0	0	4.765383729	Heg1
GO:0047961	glycine N-acyltransferase activity	molecular_function	3	4339	3	20677	0	0	4.765383729	Gm4952; Keg1; Glyat
GO:0048627	myoblast development	biological_process	2	4339	2	20677	0	0	4.765383729	Sdc1; Sox15
GO:0045917	positive regulation of complement activation	biological_process	2	4339	2	20677	0	0	4.765383729	Phb; C6
GO:0035525	NF-kappaB p50/p65 complex	cellular_component	1	4339	1	20677	0	0	4.765383729	Rela
GO:0010819	regulation of T cell chemotaxis	biological_process	2	4339	2	20677	0	0	4.765383729	Cxcl10; Lgals9
GO:1901509	regulation of endothelial tube morphogenesis	biological_process	3	4339	3	20677	0	0	4.765383729	Cxcl10; Adamts12; Fgf1
GO:0031724	CXCR5 chemokine receptor binding	molecular_function	1	4339	1	20677	0	0	4.765383729	Cxcl13
GO:0035768	endothelial cell chemotaxis to fibroblast growth factor	biological_process	1	4339	1	20677	0	0	4.765383729	Cxcl13
GO:0035769	B cell chemotaxis across high endothelial venule	biological_process	1	4339	1	20677	0	0	4.765383729	Cxcl13
GO:2000545	negative regulation of endothelial cell chemotaxis to fibroblast growth factor	biological_process	1	4339	1	20677	0	0	4.765383729	Cxcl13
GO:1903251	multi-ciliated epithelial cell differentiation	biological_process	3	4339	3	20677	0	0	4.765383729	Ccdc67; Ccno; Ttc8
GO:0034284	response to monosaccharide	biological_process	1	4339	1	20677	0	0	4.765383729	Plcb1
GO:0060466	activation of meiosis involved in egg activation	biological_process	2	4339	2	20677	0	0	4.765383729	Plcb1; Camk2b
GO:1902618	cellular response to fluoride	biological_process	1	4339	1	20677	0	0	4.765383729	Plcb1
GO:1905631	cellular response to glyceraldehyde	biological_process	1	4339	1	20677	0	0	4.765383729	Plcb1
GO:2000438	negative regulation of monocyte extravasation	biological_process	1	4339	1	20677	0	0	4.765383729	Plcb1
GO:2000560	positive regulation of CD24 biosynthetic process	biological_process	1	4339	1	20677	0	0	4.765383729	Plcb1
GO:0072156	distal tubule morphogenesis	biological_process	2	4339	2	20677	0	0	4.765383729	Wnk4; Klhl3
GO:0071336	regulation of hair follicle cell proliferation	biological_process	1	4339	1	20677	0	0	4.765383729	Runx1
GO:1903431	positive regulation of cell maturation	biological_process	1	4339	1	20677	0	0	4.765383729	Runx1
GO:0008518	reduced folate carrier activity	molecular_function	1	4339	1	20677	0	0	4.765383729	Slc19a1
GO:0015350	methotrexate transmembrane transporter activity	molecular_function	2	4339	2	20677	0	0	4.765383729	Slc19a1; Slc46a1
GO:0051958	methotrexate transport	biological_process	2	4339	2	20677	0	0	4.765383729	Slc19a1; Slc46a1
GO:0098838	reduced folate transmembrane transport	biological_process	1	4339	1	20677	0	0	4.765383729	Slc19a1
GO:1901253	negative regulation of intracellular transport of viral material	biological_process	2	4339	2	20677	0	0	4.765383729	Trim15; Bst2
GO:0032089	NACHT domain binding	molecular_function	1	4339	1	20677	0	0	4.765383729	Trim16
GO:0006539	glutamate catabolic process via 2-oxoglutarate	biological_process	1	4339	1	20677	0	0	4.765383729	Adhfe1
GO:0047988	hydroxyacid-oxoacid transhydrogenase activity	molecular_function	1	4339	1	20677	0	0	4.765383729	Adhfe1
GO:1990755	mitotic spindle microtubule depolymerization	biological_process	1	4339	1	20677	0	0	4.765383729	Ccsap
GO:0019310	inositol catabolic process	biological_process	1	4339	1	20677	0	0	4.765383729	Miox
GO:0050113	inositol oxygenase activity	molecular_function	1	4339	1	20677	0	0	4.765383729	Miox
GO:0033682	ATP-dependent 5'-3' DNA/RNA helicase activity	molecular_function	1	4339	1	20677	0	0	4.765383729	Pif1
GO:0071163	DNA replication preinitiation complex assembly	biological_process	1	4339	1	20677	0	0	4.765383729	Cdt1
GO:1902426	deactivation of mitotic spindle assembly checkpoint	biological_process	1	4339	1	20677	0	0	4.765383729	Cdt1
GO:1905341	negative regulation of protein localization to kinetochore	biological_process	1	4339	1	20677	0	0	4.765383729	Cdt1
GO:0061526	acetylcholine secretion	biological_process	1	4339	1	20677	0	0	4.765383729	Slc44a4
GO:0090422	thiamine pyrophosphate transmembrane transporter activity	molecular_function	1	4339	1	20677	0	0	4.765383729	Slc44a4
GO:0008955	peptidoglycan glycosyltransferase activity	molecular_function	1	4339	1	20677	0	0	4.765383729	Csgalnact1
GO:0046398	UDP-glucuronate metabolic process	biological_process	1	4339	1	20677	0	0	4.765383729	Csgalnact1
GO:0050653	chondroitin sulfate proteoglycan biosynthetic process, polysaccharide chain biosynthetic process	biological_process	1	4339	1	20677	0	0	4.765383729	Csgalnact1
GO:0036496	regulation of translational initiation by eIF2 alpha dephosphorylation	biological_process	1	4339	1	20677	0	0	4.765383729	Ppp1r15a
GO:1903573	negative regulation of response to endoplasmic reticulum stress	biological_process	2	4339	2	20677	0	0	4.765383729	Ppp1r15a; Clu
GO:1903917	positive regulation of endoplasmic reticulum stress-induced eIF2 alpha dephosphorylation	biological_process	1	4339	1	20677	0	0	4.765383729	Ppp1r15a
GO:0071855	neuropeptide receptor binding	molecular_function	1	4339	1	20677	0	0	4.765383729	Nppa
GO:1903766	positive regulation of potassium ion export across plasma membrane	biological_process	1	4339	1	20677	0	0	4.765383729	Nppa
GO:1903815	negative regulation of collecting lymphatic vessel constriction	biological_process	1	4339	1	20677	0	0	4.765383729	Nppa
GO:1903816	positive regulation of collecting lymphatic vessel constriction	biological_process	1	4339	1	20677	0	0	4.765383729	Nppb
GO:0003418	growth plate cartilage chondrocyte differentiation	biological_process	1	4339	1	20677	0	0	4.765383729	Nppc
GO:0031443	fast-twitch skeletal muscle fiber contraction	biological_process	1	4339	1	20677	0	0	4.765383729	Synm
GO:0045408	regulation of interleukin-6 biosynthetic process	biological_process	3	4339	3	20677	0	0	4.765383729	Card9; Cebpb; Il17f
GO:0036323	vascular endothelial growth factor receptor-1 signaling pathway	biological_process	1	4339	1	20677	0	0	4.765383729	Flt1
GO:0036326	VEGF-A-activated receptor activity	molecular_function	1	4339	1	20677	0	0	4.765383729	Flt1
GO:0036327	VEGF-B-activated receptor activity	molecular_function	1	4339	1	20677	0	0	4.765383729	Flt1
GO:0036332	placental growth factor-activated receptor activity	molecular_function	1	4339	1	20677	0	0	4.765383729	Flt1
GO:0008890	glycine C-acetyltransferase activity	molecular_function	1	4339	1	20677	0	0	4.765383729	Gcat
GO:0009234	menaquinone biosynthetic process	biological_process	1	4339	1	20677	0	0	4.765383729	Ubiad1
GO:0032194	ubiquinone biosynthetic process via 3,4-dihydroxy-5-polyprenylbenzoate	biological_process	1	4339	1	20677	0	0	4.765383729	Ubiad1
GO:0042371	vitamin K biosynthetic process	biological_process	2	4339	2	20677	0	0	4.765383729	Ubiad1; Vkorc1
GO:0050459	ethanolamine-phosphate phospho-lyase activity	molecular_function	1	4339	1	20677	0	0	4.765383729	Etnppl
GO:0016990	arginine deiminase activity	molecular_function	1	4339	1	20677	0	0	4.765383729	Padi4
GO:0019546	arginine deiminase pathway	biological_process	1	4339	1	20677	0	0	4.765383729	Padi4
GO:0060262	negative regulation of N-terminal protein palmitoylation	biological_process	1	4339	1	20677	0	0	4.765383729	Hhatl
GO:0001792	polymeric immunoglobulin receptor activity	molecular_function	1	4339	1	20677	0	0	4.765383729	Pigr
GO:0060838	lymphatic endothelial cell fate commitment	biological_process	1	4339	1	20677	0	0	4.765383729	Pdpn
GO:1901731	positive regulation of platelet aggregation	biological_process	2	4339	2	20677	0	0	4.765383729	Pdpn; Dmtn
GO:1904328	regulation of myofibroblast contraction	biological_process	1	4339	1	20677	0	0	4.765383729	Pdpn
GO:1905863	invadopodium organization	biological_process	1	4339	1	20677	0	0	4.765383729	Pdpn
GO:0000026	alpha-1,2-mannosyltransferase activity	molecular_function	1	4339	1	20677	0	0	4.765383729	Pigz
GO:0004371	glycerone kinase activity	molecular_function	1	4339	1	20677	0	0	4.765383729	Tkfc
GO:0034012	FAD-AMP lyase (cyclizing) activity	molecular_function	1	4339	1	20677	0	0	4.765383729	Tkfc
GO:0050354	triokinase activity	molecular_function	1	4339	1	20677	0	0	4.765383729	Tkfc
GO:0010879	cholesterol transport involved in cholesterol storage	biological_process	1	4339	1	20677	0	0	4.765383729	Stard4
GO:0052182	modification by host of symbiont morphology or physiology via secreted substance	biological_process	1	4339	1	20677	0	0	4.765383729	Plg
GO:0052213	interaction with symbiont via secreted substance involved in symbiotic interaction	biological_process	1	4339	1	20677	0	0	4.765383729	Plg
GO:0031086	nuclear-transcribed mRNA catabolic process, deadenylation-independent decay	biological_process	2	4339	2	20677	0	0	4.765383729	Zfp36l1; Zfp36
GO:0097403	cellular response to raffinose	biological_process	1	4339	1	20677	0	0	4.765383729	Zfp36l1
GO:1902172	regulation of keratinocyte apoptotic process	biological_process	2	4339	2	20677	0	0	4.765383729	Zfp36l1; Zfp36
GO:1904582	positive regulation of intracellular mRNA localization	biological_process	2	4339	2	20677	0	0	4.765383729	Zfp36l1; Zfp36
GO:0061518	microglial cell proliferation	biological_process	2	4339	2	20677	0	0	4.765383729	Clu; Il33
GO:1902847	regulation of neuronal signal transduction	biological_process	1	4339	1	20677	0	0	4.765383729	Clu
GO:1902998	positive regulation of neurofibrillary tangle assembly	biological_process	1	4339	1	20677	0	0	4.765383729	Clu
GO:1905892	negative regulation of cellular response to thapsigargin	biological_process	1	4339	1	20677	0	0	4.765383729	Clu
GO:1905895	negative regulation of cellular response to tunicamycin	biological_process	1	4339	1	20677	0	0	4.765383729	Clu
GO:0008115	sarcosine oxidase activity	molecular_function	1	4339	1	20677	0	0	4.765383729	Pipox
GO:0033514	L-lysine catabolic process to acetyl-CoA via L-pipecolate	biological_process	1	4339	1	20677	0	0	4.765383729	Pipox
GO:0050031	L-pipecolate oxidase activity	molecular_function	1	4339	1	20677	0	0	4.765383729	Pipox
GO:0042843	D-xylose catabolic process	biological_process	1	4339	1	20677	0	0	4.765383729	Dhdh
GO:0047115	trans-1,2-dihydrobenzene-1,2-diol dehydrogenase activity	molecular_function	2	4339	2	20677	0	0	4.765383729	Dhdh; Akr1c21
GO:0047837	D-xylose 1-dehydrogenase (NADP+) activity	molecular_function	1	4339	1	20677	0	0	4.765383729	Dhdh
GO:1905477	positive regulation of protein localization to membrane	biological_process	2	4339	2	20677	0	0	4.765383729	Necab2; Park2
GO:0004398	histidine decarboxylase activity	molecular_function	1	4339	1	20677	0	0	4.765383729	Hdc
GO:0050674	urothelial cell proliferation	biological_process	1	4339	1	20677	0	0	4.765383729	Fgf10
GO:0050677	positive regulation of urothelial cell proliferation	biological_process	1	4339	1	20677	0	0	4.765383729	Fgf10
GO:0060436	bronchiole morphogenesis	biological_process	1	4339	1	20677	0	0	4.765383729	Fgf10
GO:0060496	mesenchymal-epithelial cell signaling involved in lung development	biological_process	1	4339	1	20677	0	0	4.765383729	Fgf10
GO:0060661	submandibular salivary gland formation	biological_process	1	4339	1	20677	0	0	4.765383729	Fgf10
GO:0060879	semicircular canal fusion	biological_process	1	4339	1	20677	0	0	4.765383729	Fgf10
GO:0061033	secretion by lung epithelial cell involved in lung growth	biological_process	2	4339	2	20677	0	0	4.765383729	Fgf10; Fgf7
GO:0061115	lung proximal/distal axis specification	biological_process	1	4339	1	20677	0	0	4.765383729	Fgf10
GO:0070075	tear secretion	biological_process	1	4339	1	20677	0	0	4.765383729	Fgf10
GO:0070352	positive regulation of white fat cell proliferation	biological_process	2	4339	2	20677	0	0	4.765383729	Fgf10; Vstm2a
GO:0072709	cellular response to sorbitol	biological_process	1	4339	1	20677	0	0	4.765383729	Mapk13
GO:0072740	cellular response to anisomycin	biological_process	1	4339	1	20677	0	0	4.765383729	Mapk13
GO:0017090	meprin A complex	cellular_component	2	4339	2	20677	0	0	4.765383729	Mep1a; Mep1b
GO:0050560	aspartate-tRNA(Asn) ligase activity	molecular_function	1	4339	1	20677	0	0	4.765383729	Dars2
GO:0070145	mitochondrial asparaginyl-tRNA aminoacylation	biological_process	1	4339	1	20677	0	0	4.765383729	Dars2
GO:0009061	anaerobic respiration	biological_process	1	4339	1	20677	0	0	4.765383729	Sdha
GO:0045282	plasma membrane succinate dehydrogenase complex	cellular_component	1	4339	1	20677	0	0	4.765383729	Sdha
GO:0045273	respiratory chain complex II	cellular_component	1	4339	1	20677	0	0	4.765383729	Sdhb
GO:0045281	succinate dehydrogenase complex	cellular_component	1	4339	1	20677	0	0	4.765383729	Sdhc
GO:0030023	extracellular matrix constituent conferring elasticity	molecular_function	2	4339	2	20677	0	0	4.765383729	Mfap5; Emilin1
GO:0004361	glutaryl-CoA dehydrogenase activity	molecular_function	1	4339	1	20677	0	0	4.765383729	Gcdh
GO:0046949	fatty-acyl-CoA biosynthetic process	biological_process	1	4339	1	20677	0	0	4.765383729	Gcdh
GO:0042537	benzene-containing compound metabolic process	biological_process	2	4339	2	20677	0	0	4.765383729	Cyp1b1; Txnrd1
GO:0071603	endothelial cell-cell adhesion	biological_process	3	4339	3	20677	0	0	4.765383729	Cyp1b1; Thbs4; Nov
GO:0004113	2',3'-cyclic-nucleotide 3'-phosphodiesterase activity	molecular_function	1	4339	1	20677	0	0	4.765383729	Cnp
GO:0009214	cyclic nucleotide catabolic process	biological_process	1	4339	1	20677	0	0	4.765383729	Cnp
GO:1903319	positive regulation of protein maturation	biological_process	1	4339	1	20677	0	0	4.765383729	Tfr2
GO:1902669	positive regulation of axon guidance	biological_process	1	4339	1	20677	0	0	4.765383729	Tubb2b
GO:0000170	sphingosine hydroxylase activity	molecular_function	1	4339	1	20677	0	0	4.765383729	Degs2
GO:0006667	sphinganine metabolic process	biological_process	1	4339	1	20677	0	0	4.765383729	Degs2
GO:0031427	response to methotrexate	biological_process	1	4339	1	20677	0	0	4.765383729	Dhfr
GO:0051871	dihydrofolic acid binding	molecular_function	1	4339	1	20677	0	0	4.765383729	Dhfr
GO:0046058	cAMP metabolic process	biological_process	2	4339	2	20677	0	0	4.765383729	Epha2; Cacnb4
GO:0060035	notochord cell development	biological_process	1	4339	1	20677	0	0	4.765383729	Epha2
GO:1904238	pericyte cell differentiation	biological_process	1	4339	1	20677	0	0	4.765383729	Epha2
GO:0001681	sialate O-acetylesterase activity	molecular_function	1	4339	1	20677	0	0	4.765383729	Siae
GO:0008898	S-adenosylmethionine-homocysteine S-methyltransferase activity	molecular_function	1	4339	1	20677	0	0	4.765383729	Bhmt2
GO:0033477	S-methylmethionine metabolic process	biological_process	1	4339	1	20677	0	0	4.765383729	Bhmt2
GO:0047150	betaine-homocysteine S-methyltransferase activity	molecular_function	2	4339	2	20677	0	0	4.765383729	Bhmt2; Bhmt
GO:0061627	S-methylmethionine-homocysteine S-methyltransferase activity	molecular_function	1	4339	1	20677	0	0	4.765383729	Bhmt2
GO:0071267	L-methionine salvage	biological_process	2	4339	2	20677	0	0	4.765383729	Bhmt2; Bhmt
GO:0006705	mineralocorticoid biosynthetic process	biological_process	1	4339	1	20677	0	0	4.765383729	Cyp21a1
GO:0002374	cytokine secretion involved in immune response	biological_process	5	4339	5	20677	0	0	4.765383729	Trem1; Trem3; Nod2; Nlrp3; Tlr2
GO:0050755	chemokine metabolic process	biological_process	2	4339	2	20677	0	0	4.765383729	Trem1; Trem3
GO:0032499	detection of peptidoglycan	biological_process	1	4339	1	20677	0	0	4.765383729	Trem2
GO:0070392	detection of lipoteichoic acid	biological_process	1	4339	1	20677	0	0	4.765383729	Trem2
GO:1903082	positive regulation of C-C chemokine receptor CCR7 signaling pathway	biological_process	1	4339	1	20677	0	0	4.765383729	Trem2
GO:2000350	positive regulation of CD40 signaling pathway	biological_process	1	4339	1	20677	0	0	4.765383729	Trem2
GO:0004411	homogentisate 1,2-dioxygenase activity	molecular_function	1	4339	1	20677	0	0	4.765383729	Hgd
GO:0070572	positive regulation of neuron projection regeneration	biological_process	1	4339	1	20677	0	0	4.765383729	Hgf
GO:1902947	regulation of tau-protein kinase activity	biological_process	1	4339	1	20677	0	0	4.765383729	Hgf
GO:0098746	fast, calcium ion-dependent exocytosis of neurotransmitter	biological_process	1	4339	1	20677	0	0	4.765383729	Syt1
GO:0097356	perinucleolar compartment	cellular_component	1	4339	1	20677	0	0	4.765383729	Eppk1
GO:1905041	regulation of epithelium regeneration	biological_process	1	4339	1	20677	0	0	4.765383729	Eppk1
GO:1904808	positive regulation of protein oxidation	biological_process	1	4339	1	20677	0	0	4.765383729	Trabd2b
GO:1902073	positive regulation of hypoxia-inducible factor-1alpha signaling pathway	biological_process	1	4339	1	20677	0	0	4.765383729	Rwdd3
GO:0070092	regulation of glucagon secretion	biological_process	2	4339	2	20677	0	0	4.765383729	Syt7; Pask
GO:0090119	vesicle-mediated cholesterol transport	biological_process	1	4339	1	20677	0	0	4.765383729	Syt7
GO:0035711	T-helper 1 cell activation	biological_process	1	4339	1	20677	0	0	4.765383729	Cebpb
GO:1901329	regulation of odontoblast differentiation	biological_process	1	4339	1	20677	0	0	4.765383729	Cebpb
GO:0070661	leukocyte proliferation	biological_process	1	4339	1	20677	0	0	4.765383729	F2rl1
GO:0070963	positive regulation of neutrophil mediated killing of gram-negative bacterium	biological_process	1	4339	1	20677	0	0	4.765383729	F2rl1
GO:0072608	interleukin-10 secretion	biological_process	1	4339	1	20677	0	0	4.765383729	F2rl1
GO:0090195	chemokine secretion	biological_process	1	4339	1	20677	0	0	4.765383729	F2rl1
GO:0090198	negative regulation of chemokine secretion	biological_process	1	4339	1	20677	0	0	4.765383729	F2rl1
GO:1900135	positive regulation of renin secretion into blood stream	biological_process	3	4339	3	20677	0	0	4.765383729	F2rl1; Olfr78; Adrb1
GO:0070573	metallodipeptidase activity	molecular_function	3	4339	3	20677	0	0	4.765383729	Cpq; Dpep1; Ace
GO:0005018	platelet-derived growth factor alpha-receptor activity	molecular_function	1	4339	1	20677	0	0	4.765383729	Pdgfra
GO:0035790	platelet-derived growth factor receptor-alpha signaling pathway	biological_process	1	4339	1	20677	0	0	4.765383729	Pdgfra
GO:2000739	regulation of mesenchymal stem cell differentiation	biological_process	1	4339	1	20677	0	0	4.765383729	Pdgfra
GO:0005017	platelet-derived growth factor-activated receptor activity	molecular_function	1	4339	1	20677	0	0	4.765383729	Pdgfrb
GO:0005019	platelet-derived growth factor beta-receptor activity	molecular_function	1	4339	1	20677	0	0	4.765383729	Pdgfrb
GO:0035789	metanephric mesenchymal cell migration	biological_process	1	4339	1	20677	0	0	4.765383729	Pdgfrb
GO:0060981	cell migration involved in coronary angiogenesis	biological_process	1	4339	1	20677	0	0	4.765383729	Pdgfrb
GO:0072223	metanephric glomerular mesangium development	biological_process	1	4339	1	20677	0	0	4.765383729	Pdgfrb
GO:0047166	1-alkenylglycerophosphoethanolamine O-acyltransferase activity	molecular_function	1	4339	1	20677	0	0	4.765383729	Lpcat4
GO:1905062	positive regulation of cardioblast proliferation	biological_process	1	4339	1	20677	0	0	4.765383729	Pim1
GO:0001856	complement component C5a binding	molecular_function	1	4339	1	20677	0	0	4.765383729	C5ar1
GO:0021534	cell proliferation in hindbrain	biological_process	1	4339	1	20677	0	0	4.765383729	C5ar1
GO:0044803	multi-organism membrane organization	biological_process	1	4339	1	20677	0	0	4.765383729	Pi4ka
GO:0046786	viral replication complex formation and maintenance	biological_process	1	4339	1	20677	0	0	4.765383729	Pi4ka
GO:0030892	mitotic cohesin complex	cellular_component	1	4339	1	20677	0	0	4.765383729	Sgol2a
GO:2000711	positive regulation of maintenance of meiotic sister chromatid cohesion, centromeric	biological_process	1	4339	1	20677	0	0	4.765383729	Sgol2a
GO:0034602	oxoglutarate dehydrogenase (NAD+) activity	molecular_function	1	4339	1	20677	0	0	4.765383729	Ogdh
GO:0071377	cellular response to glucagon stimulus	biological_process	1	4339	1	20677	0	0	4.765383729	Gcgr
GO:0006714	sesquiterpenoid metabolic process	biological_process	1	4339	1	20677	0	0	4.765383729	Aldh3a2
GO:0033306	phytol metabolic process	biological_process	2	4339	2	20677	0	0	4.765383729	Aldh3a2; Pecr
GO:0046292	formaldehyde metabolic process	biological_process	1	4339	1	20677	0	0	4.765383729	Aldh3a2
GO:0046577	long-chain-alcohol oxidase activity	molecular_function	1	4339	1	20677	0	0	4.765383729	Aldh3a2
GO:0050061	long-chain-aldehyde dehydrogenase activity	molecular_function	1	4339	1	20677	0	0	4.765383729	Aldh3a2
GO:0052814	medium-chain-aldehyde dehydrogenase activity	molecular_function	1	4339	1	20677	0	0	4.765383729	Aldh3a2
GO:0003934	GTP cyclohydrolase I activity	molecular_function	1	4339	1	20677	0	0	4.765383729	Gch1
GO:0042559	pteridine-containing compound biosynthetic process	biological_process	1	4339	1	20677	0	0	4.765383729	Gch1
GO:0051066	dihydrobiopterin metabolic process	biological_process	1	4339	1	20677	0	0	4.765383729	Gch1
GO:0018872	arsonoacetate metabolic process	biological_process	1	4339	1	20677	0	0	4.765383729	As3mt
GO:0030791	arsenite methyltransferase activity	molecular_function	1	4339	1	20677	0	0	4.765383729	As3mt
GO:0030792	methylarsonite methyltransferase activity	molecular_function	1	4339	1	20677	0	0	4.765383729	As3mt
GO:1904325	positive regulation of inhibitory G-protein coupled receptor phosphorylation	biological_process	2	4339	2	20677	0	0	4.765383729	Aplnr; Ptger3
GO:0002169	3-methylcrotonyl-CoA carboxylase complex, mitochondrial	cellular_component	1	4339	1	20677	0	0	4.765383729	Mccc1
GO:0004485	methylcrotonoyl-CoA carboxylase activity	molecular_function	2	4339	2	20677	0	0	4.765383729	Mccc1; Mccc2
GO:1905202	methylcrotonoyl-CoA carboxylase complex	cellular_component	2	4339	2	20677	0	0	4.765383729	Mccc1; Mccc2
GO:0008398	sterol 14-demethylase activity	molecular_function	1	4339	1	20677	0	0	4.765383729	Cyp51
GO:0033488	cholesterol biosynthetic process via 24,25-dihydrolanosterol	biological_process	1	4339	1	20677	0	0	4.765383729	Cyp51
GO:0008489	UDP-galactose:glucosylceramide beta-1,4-galactosyltransferase activity	molecular_function	2	4339	2	20677	0	0	4.765383729	Ugt8a; B4galt6
GO:0047263	N-acylsphingosine galactosyltransferase activity	molecular_function	1	4339	1	20677	0	0	4.765383729	Ugt8a
GO:0070856	myosin VI light chain binding	molecular_function	1	4339	1	20677	0	0	4.765383729	Iqgap3
GO:1903452	positive regulation of G1 to G0 transition	biological_process	1	4339	1	20677	0	0	4.765383729	Rab11fip4
GO:0006876	cellular cadmium ion homeostasis	biological_process	1	4339	1	20677	0	0	4.765383729	Slc11a1
GO:0015707	nitrite transport	biological_process	1	4339	1	20677	0	0	4.765383729	Slc11a1
GO:0032632	interleukin-3 production	biological_process	1	4339	1	20677	0	0	4.765383729	Slc11a1
GO:0045342	MHC class II biosynthetic process	biological_process	1	4339	1	20677	0	0	4.765383729	Slc11a1
GO:0046915	transition metal ion transmembrane transporter activity	molecular_function	2	4339	2	20677	0	0	4.765383729	Slc11a1; Slc11a2
GO:0051139	metal ion:proton antiporter activity	molecular_function	1	4339	1	20677	0	0	4.765383729	Slc11a1
GO:0070839	divalent metal ion export	biological_process	1	4339	1	20677	0	0	4.765383729	Slc11a1
GO:0000041	transition metal ion transport	biological_process	1	4339	1	20677	0	0	4.765383729	Slc11a2
GO:0015086	cadmium ion transmembrane transporter activity	molecular_function	1	4339	1	20677	0	0	4.765383729	Slc11a2
GO:0015094	lead ion transmembrane transporter activity	molecular_function	1	4339	1	20677	0	0	4.765383729	Slc11a2
GO:0015100	vanadium ion transmembrane transporter activity	molecular_function	1	4339	1	20677	0	0	4.765383729	Slc11a2
GO:0015676	vanadium ion transport	biological_process	1	4339	1	20677	0	0	4.765383729	Slc11a2
GO:0015692	lead ion transport	biological_process	1	4339	1	20677	0	0	4.765383729	Slc11a2
GO:0070627	ferrous iron import	biological_process	1	4339	1	20677	0	0	4.765383729	Slc11a2
GO:0070826	paraferritin complex	cellular_component	1	4339	1	20677	0	0	4.765383729	Slc11a2
GO:0098705	copper ion import across plasma membrane	biological_process	2	4339	2	20677	0	0	4.765383729	Slc11a2; Slc31a1
GO:1903874	ferrous iron transmembrane transport	biological_process	1	4339	1	20677	0	0	4.765383729	Slc11a2
GO:1903976	negative regulation of glial cell migration	biological_process	1	4339	1	20677	0	0	4.765383729	Idh2
GO:1904465	negative regulation of matrix metallopeptidase secretion	biological_process	1	4339	1	20677	0	0	4.765383729	Idh2
GO:0018315	molybdenum incorporation into molybdenum-molybdopterin complex	biological_process	1	4339	1	20677	0	0	4.765383729	Gphn
GO:0061598	molybdopterin adenylyltransferase activity	molecular_function	1	4339	1	20677	0	0	4.765383729	Gphn
GO:0061599	molybdopterin molybdotransferase activity	molecular_function	1	4339	1	20677	0	0	4.765383729	Gphn
GO:0072579	glycine receptor clustering	biological_process	1	4339	1	20677	0	0	4.765383729	Gphn
GO:0099572	postsynaptic specialization	cellular_component	1	4339	1	20677	0	0	4.765383729	Gphn
GO:0099634	postsynaptic specialization membrane	cellular_component	2	4339	2	20677	0	0	4.765383729	Gphn; Rapsn
GO:1903765	negative regulation of potassium ion export across plasma membrane	biological_process	1	4339	1	20677	0	0	4.765383729	Kcne3
GO:1905025	negative regulation of membrane repolarization during ventricular cardiac muscle cell action potential	biological_process	1	4339	1	20677	0	0	4.765383729	Kcne3
GO:0031686	A1 adenosine receptor binding	molecular_function	3	4339	3	20677	0	0	4.765383729	P2ry1; P2ry2; Hspa8
GO:0045031	ATP-activated adenosine receptor activity	molecular_function	1	4339	1	20677	0	0	4.765383729	P2ry1
GO:0045032	ADP-activated adenosine receptor activity	molecular_function	1	4339	1	20677	0	0	4.765383729	P2ry1
GO:0051100	negative regulation of binding	biological_process	2	4339	2	20677	0	0	4.765383729	P2ry1; Ybx2
GO:0090075	relaxation of muscle	biological_process	1	4339	1	20677	0	0	4.765383729	P2ry1
GO:0042412	taurine biosynthetic process	biological_process	1	4339	1	20677	0	0	4.765383729	Csad
GO:0005350	pyrimidine nucleobase transmembrane transporter activity	molecular_function	2	4339	2	20677	0	0	4.765383729	Slc28a1; Aqp9
GO:0015855	pyrimidine nucleobase transport	biological_process	2	4339	2	20677	0	0	4.765383729	Slc28a1; Aqp9
GO:0060309	elastin catabolic process	biological_process	1	4339	1	20677	0	0	4.765383729	Cela1
GO:1905226	regulation of adhesion of symbiont to host epithelial cell	biological_process	1	4339	1	20677	0	0	4.765383729	Sftpd
GO:0044726	protection of DNA demethylation of female pronucleus	biological_process	1	4339	1	20677	0	0	4.765383729	Dppa3
GO:0010609	mRNA localization resulting in posttranscriptional regulation of gene expression	biological_process	2	4339	2	20677	0	0	4.765383729	A1cf; Zfp385a
GO:0030895	apolipoprotein B mRNA editing enzyme complex	cellular_component	1	4339	1	20677	0	0	4.765383729	A1cf
GO:0045293	mRNA editing complex	cellular_component	1	4339	1	20677	0	0	4.765383729	A1cf
GO:0098999	extrinsic component of postsynaptic endosome membrane	cellular_component	1	4339	1	20677	0	0	4.765383729	Psd
GO:0035795	negative regulation of mitochondrial membrane permeability	biological_process	1	4339	1	20677	0	0	4.765383729	Hk2
GO:0010623	programmed cell death involved in cell development	biological_process	2	4339	2	20677	0	0	4.765383729	Ntrk1; Dnase1l3
GO:0017064	fatty acid amide hydrolase activity	molecular_function	1	4339	1	20677	0	0	4.765383729	Faah
GO:0102077	oleamide hydrolase activity	molecular_function	1	4339	1	20677	0	0	4.765383729	Faah
GO:0103073	anandamide amidohydrolase activity	molecular_function	1	4339	1	20677	0	0	4.765383729	Faah
GO:0002632	negative regulation of granuloma formation	biological_process	1	4339	1	20677	0	0	4.765383729	Tnfaip3
GO:0034148	negative regulation of toll-like receptor 5 signaling pathway	biological_process	1	4339	1	20677	0	0	4.765383729	Tnfaip3
GO:0070429	negative regulation of nucleotide-binding oligomerization domain containing 1 signaling pathway	biological_process	1	4339	1	20677	0	0	4.765383729	Tnfaip3
GO:0072573	tolerance induction to lipopolysaccharide	biological_process	2	4339	2	20677	0	0	4.765383729	Tnfaip3; Acod1
GO:0072666	establishment of protein localization to vacuole	biological_process	1	4339	1	20677	0	0	4.765383729	Tnfaip3
GO:0005713	recombination nodule	cellular_component	1	4339	1	20677	0	0	4.765383729	Msh4
GO:0016942	insulin-like growth factor binding protein complex	cellular_component	1	4339	1	20677	0	0	4.765383729	Igfbp5
GO:1904205	negative regulation of skeletal muscle hypertrophy	biological_process	1	4339	1	20677	0	0	4.765383729	Igfbp5
GO:0004132	dCMP deaminase activity	molecular_function	1	4339	1	20677	0	0	4.765383729	Dctd
GO:0003962	cystathionine gamma-synthase activity	molecular_function	1	4339	1	20677	0	0	4.765383729	Cth
GO:0004121	cystathionine beta-lyase activity	molecular_function	1	4339	1	20677	0	0	4.765383729	Cth
GO:0004123	cystathionine gamma-lyase activity	molecular_function	1	4339	1	20677	0	0	4.765383729	Cth
GO:0018272	protein-pyridoxal-5-phosphate linkage via peptidyl-N6-pyridoxal phosphate-L-lysine	biological_process	1	4339	1	20677	0	0	4.765383729	Cth
GO:0044524	protein sulfhydration	biological_process	1	4339	1	20677	0	0	4.765383729	Cth
GO:0044540	L-cystine L-cysteine-lyase (deaminating)	molecular_function	1	4339	1	20677	0	0	4.765383729	Cth
GO:0071266	'de novo' L-methionine biosynthetic process	biological_process	1	4339	1	20677	0	0	4.765383729	Cth
GO:0080146	L-cysteine desulfhydrase activity	molecular_function	1	4339	1	20677	0	0	4.765383729	Cth
GO:1904831	positive regulation of aortic smooth muscle cell differentiation	biological_process	1	4339	1	20677	0	0	4.765383729	Cth
GO:0001567	cholesterol 25-hydroxylase activity	molecular_function	1	4339	1	20677	0	0	4.765383729	Ch25h
GO:1904397	negative regulation of neuromuscular junction development	biological_process	1	4339	1	20677	0	0	4.765383729	Ptn
GO:1904399	heparan sulfate binding	molecular_function	1	4339	1	20677	0	0	4.765383729	Ptn
GO:1901706	mesenchymal cell differentiation involved in bone development	biological_process	1	4339	1	20677	0	0	4.765383729	Ranbp3l
GO:0018003	peptidyl-lysine N6-acetylation	biological_process	2	4339	2	20677	0	0	4.765383729	Nat8f1; Nat8
GO:0046635	positive regulation of alpha-beta T cell activation	biological_process	1	4339	1	20677	0	0	4.765383729	H2-Ab1
GO:0030697	S-adenosylmethionine-dependent tRNA (m5U54) methyltransferase activity	molecular_function	1	4339	1	20677	0	0	4.765383729	Trmt2b
GO:0032990	cell part morphogenesis	biological_process	1	4339	1	20677	0	0	4.765383729	Nectin2
GO:0046814	coreceptor-mediated virion attachment to host cell	biological_process	1	4339	1	20677	0	0	4.765383729	Nectin2
GO:0060370	susceptibility to T cell mediated cytotoxicity	biological_process	2	4339	2	20677	0	0	4.765383729	Nectin2; Pvr
GO:0048790	maintenance of presynaptic active zone structure	biological_process	1	4339	1	20677	0	0	4.765383729	Rab3a
GO:0061670	evoked neurotransmitter secretion	biological_process	1	4339	1	20677	0	0	4.765383729	Rab3a
GO:0006780	uroporphyrinogen III biosynthetic process	biological_process	1	4339	1	20677	0	0	4.765383729	Uros
GO:0003175	tricuspid valve development	biological_process	1	4339	1	20677	0	0	4.765383729	Tbx20
GO:0003176	aortic valve development	biological_process	1	4339	1	20677	0	0	4.765383729	Tbx20
GO:0036306	embryonic heart tube elongation	biological_process	1	4339	1	20677	0	0	4.765383729	Tbx20
GO:2000329	negative regulation of T-helper 17 cell lineage commitment	biological_process	3	4339	3	20677	0	0	4.765383729	Tbx21; Tnfsf18; Loxl3
GO:0010037	response to carbon dioxide	biological_process	1	4339	1	20677	0	0	4.765383729	Slc4a1
GO:0030421	defecation	biological_process	1	4339	1	20677	0	0	4.765383729	Mdk
GO:0019740	nitrogen utilization	biological_process	1	4339	1	20677	0	0	4.765383729	Lgsn
GO:0009353	mitochondrial oxoglutarate dehydrogenase complex	cellular_component	1	4339	1	20677	0	0	4.765383729	Mrps36
GO:0060611	mammary gland fat development	biological_process	1	4339	1	20677	0	0	4.765383729	Csf1
GO:1902228	positive regulation of macrophage colony-stimulating factor signaling pathway	biological_process	1	4339	1	20677	0	0	4.765383729	Csf1
GO:1904141	positive regulation of microglial cell migration	biological_process	1	4339	1	20677	0	0	4.765383729	Csf1
GO:0005129	granulocyte macrophage colony-stimulating factor receptor binding	molecular_function	1	4339	1	20677	0	0	4.765383729	Csf2
GO:0004304	estrone sulfotransferase activity	molecular_function	1	4339	1	20677	0	0	4.765383729	Sult1e1
GO:0006711	estrogen catabolic process	biological_process	2	4339	2	20677	0	0	4.765383729	Sult1e1; Ugt1a7c
GO:0047894	flavonol 3-sulfotransferase activity	molecular_function	1	4339	1	20677	0	0	4.765383729	Sult1e1
GO:0060007	linear vestibuloocular reflex	biological_process	1	4339	1	20677	0	0	4.765383729	Slitrk6
GO:0042772	DNA damage response, signal transduction resulting in transcription	biological_process	1	4339	1	20677	0	0	4.765383729	Mad2l2
GO:0004053	arginase activity	molecular_function	2	4339	2	20677	0	0	4.765383729	Arg1; Arg2
GO:0010963	regulation of L-arginine import	biological_process	2	4339	2	20677	0	0	4.765383729	Arg1; Arg2
GO:0019547	arginine catabolic process to ornithine	biological_process	2	4339	2	20677	0	0	4.765383729	Arg1; Arg2
GO:0071641	negative regulation of macrophage inflammatory protein 1 alpha production	biological_process	2	4339	2	20677	0	0	4.765383729	Arg2; Mefv
GO:0071644	negative regulation of chemokine (C-C motif) ligand 4 production	biological_process	1	4339	1	20677	0	0	4.765383729	Arg2
GO:1905403	negative regulation of activated CD8-positive, alpha-beta T cell apoptotic process	biological_process	1	4339	1	20677	0	0	4.765383729	Arg2
GO:0004561	alpha-N-acetylglucosaminidase activity	molecular_function	1	4339	1	20677	0	0	4.765383729	Naglu
GO:0008111	alpha-methylacyl-CoA racemase activity	molecular_function	1	4339	1	20677	0	0	4.765383729	Amacr
GO:0008300	isoprenoid catabolic process	biological_process	1	4339	1	20677	0	0	4.765383729	Amacr
GO:0031751	D4 dopamine receptor binding	molecular_function	2	4339	2	20677	0	0	4.765383729	Clic6; Ppp1r1b
GO:1900128	regulation of G-protein activated inward rectifier potassium channel activity	biological_process	1	4339	1	20677	0	0	4.765383729	Kcnj1
GO:0034213	quinolinate catabolic process	biological_process	1	4339	1	20677	0	0	4.765383729	Qprt
GO:0046874	quinolinate metabolic process	biological_process	3	4339	3	20677	0	0	4.765383729	Qprt; Haao; Acmsd
GO:0045437	uridine nucleosidase activity	molecular_function	1	4339	1	20677	0	0	4.765383729	Ung
GO:0097510	base-excision repair, AP site formation via deaminated base removal	biological_process	1	4339	1	20677	0	0	4.765383729	Ung
GO:0071424	rRNA (cytosine-N4-)-methyltransferase activity	molecular_function	1	4339	1	20677	0	0	4.765383729	Mettl15
GO:1902866	regulation of retina development in camera-type eye	biological_process	1	4339	1	20677	0	0	4.765383729	Celf4
GO:1905042	negative regulation of epithelium regeneration	biological_process	1	4339	1	20677	0	0	4.765383729	Dusp10
GO:1904566	cellular response to 1-oleoyl-sn-glycerol 3-phosphate	biological_process	1	4339	1	20677	0	0	4.765383729	Lpar1
GO:1904240	negative regulation of VCP-NPL4-UFD1 AAA ATPase complex assembly	biological_process	1	4339	1	20677	0	0	4.765383729	Svip
GO:0004909	interleukin-1, Type I, activating receptor activity	molecular_function	2	4339	2	20677	0	0	4.765383729	Il1r1; Il1rl2
GO:0010286	heat acclimation	biological_process	1	4339	1	20677	0	0	4.765383729	Il1r1
GO:2000661	positive regulation of interleukin-1-mediated signaling pathway	biological_process	1	4339	1	20677	0	0	4.765383729	Il1r1
GO:0050712	negative regulation of interleukin-1 alpha secretion	biological_process	2	4339	2	20677	0	0	4.765383729	Il1r2; Ptger4
GO:1900039	positive regulation of cellular response to hypoxia	biological_process	1	4339	1	20677	0	0	4.765383729	Kcnk2
GO:0002587	negative regulation of antigen processing and presentation of peptide antigen via MHC class II	biological_process	2	4339	2	20677	0	0	4.765383729	H2-Oa; H2-Ob
GO:0004846	urate oxidase activity	molecular_function	1	4339	1	20677	0	0	4.765383729	Uox
GO:0019628	urate catabolic process	biological_process	1	4339	1	20677	0	0	4.765383729	Uox
GO:1903045	neural crest cell migration involved in sympathetic nervous system development	biological_process	1	4339	1	20677	0	0	4.765383729	Sema3a
GO:0140074	cardiac endothelial to mesenchymal transition	biological_process	1	4339	1	20677	0	0	4.765383729	Sema3c
GO:0014822	detection of wounding	biological_process	1	4339	1	20677	0	0	4.765383729	Foxf1
GO:0048371	lateral mesodermal cell differentiation	biological_process	1	4339	1	20677	0	0	4.765383729	Foxf1
GO:0048613	embryonic ectodermal digestive tract morphogenesis	biological_process	1	4339	1	20677	0	0	4.765383729	Foxf1
GO:0060461	right lung morphogenesis	biological_process	1	4339	1	20677	0	0	4.765383729	Foxf1
GO:0090131	mesenchyme migration	biological_process	1	4339	1	20677	0	0	4.765383729	Foxf1
GO:0005151	interleukin-1, Type II receptor binding	molecular_function	1	4339	1	20677	0	0	4.765383729	Il1rn
GO:0045352	interleukin-1 Type I receptor antagonist activity	molecular_function	1	4339	1	20677	0	0	4.765383729	Il1rn
GO:0045353	interleukin-1 Type II receptor antagonist activity	molecular_function	1	4339	1	20677	0	0	4.765383729	Il1rn
GO:0002058	uracil binding	molecular_function	2	4339	2	20677	0	0	4.765383729	Dpyd; Dpys
GO:0004159	dihydrouracil dehydrogenase (NAD+) activity	molecular_function	1	4339	1	20677	0	0	4.765383729	Dpyd
GO:0006145	purine nucleobase catabolic process	biological_process	1	4339	1	20677	0	0	4.765383729	Dpyd
GO:0006208	pyrimidine nucleobase catabolic process	biological_process	2	4339	2	20677	0	0	4.765383729	Dpyd; Dpys
GO:0006212	uracil catabolic process	biological_process	2	4339	2	20677	0	0	4.765383729	Dpyd; Dpys
GO:0006214	thymidine catabolic process	biological_process	1	4339	1	20677	0	0	4.765383729	Dpyd
GO:0017113	dihydropyrimidine dehydrogenase (NADP+) activity	molecular_function	1	4339	1	20677	0	0	4.765383729	Dpyd
GO:0019860	uracil metabolic process	biological_process	2	4339	2	20677	0	0	4.765383729	Dpyd; Dpys
GO:0030815	negative regulation of cAMP metabolic process	biological_process	1	4339	1	20677	0	0	4.765383729	Sstr4
GO:0016937	short-branched-chain-acyl-CoA dehydrogenase activity	molecular_function	1	4339	1	20677	0	0	4.765383729	Acadsb
GO:0061772	drug transport across blood-nerve barrier	biological_process	1	4339	1	20677	0	0	4.765383729	Cldn1
GO:0002059	thymine binding	molecular_function	1	4339	1	20677	0	0	4.765383729	Dpys
GO:0004157	dihydropyrimidinase activity	molecular_function	1	4339	1	20677	0	0	4.765383729	Dpys
GO:0047750	cholestenol delta-isomerase activity	molecular_function	2	4339	2	20677	0	0	4.765383729	Ebpl; Ebp
GO:0004788	thiamine diphosphokinase activity	molecular_function	1	4339	1	20677	0	0	4.765383729	Tpk1
GO:0009229	thiamine diphosphate biosynthetic process	biological_process	1	4339	1	20677	0	0	4.765383729	Tpk1
GO:0030975	thiamine binding	molecular_function	1	4339	1	20677	0	0	4.765383729	Tpk1
GO:0008049	male courtship behavior	biological_process	2	4339	2	20677	0	0	4.765383729	Hexb; Ar
GO:0031323	regulation of cellular metabolic process	biological_process	1	4339	1	20677	0	0	4.765383729	Hexb
GO:0030658	transport vesicle membrane	cellular_component	1	4339	1	20677	0	0	4.765383729	Car4
GO:0001100	negative regulation of exit from mitosis	biological_process	1	4339	1	20677	0	0	4.765383729	Rgcc
GO:0003331	positive regulation of extracellular matrix constituent secretion	biological_process	3	4339	3	20677	0	0	4.765383729	Rgcc; Cpb2; Agt
GO:0047936	glucose 1-dehydrogenase [NAD(P)] activity	molecular_function	1	4339	1	20677	0	0	4.765383729	H6pd
GO:0008336	gamma-butyrobetaine dioxygenase activity	molecular_function	1	4339	1	20677	0	0	4.765383729	Bbox1
GO:0045329	carnitine biosynthetic process	biological_process	2	4339	2	20677	0	0	4.765383729	Bbox1; Acadm
GO:0010517	regulation of phospholipase activity	biological_process	1	4339	1	20677	0	0	4.765383729	Snca
GO:0031092	platelet alpha granule membrane	cellular_component	3	4339	3	20677	0	0	4.765383729	Snca; Sparc; Selp
GO:0032769	negative regulation of monooxygenase activity	biological_process	1	4339	1	20677	0	0	4.765383729	Snca
GO:0050812	regulation of acyl-CoA biosynthetic process	biological_process	1	4339	1	20677	0	0	4.765383729	Snca
GO:0051585	negative regulation of dopamine uptake involved in synaptic transmission	biological_process	1	4339	1	20677	0	0	4.765383729	Snca
GO:0051612	negative regulation of serotonin uptake	biological_process	4	4339	4	20677	0	0	4.765383729	Snca; Slc18a1; Nos1; Gpm6b
GO:0051622	negative regulation of norepinephrine uptake	biological_process	1	4339	1	20677	0	0	4.765383729	Snca
GO:1903284	positive regulation of glutathione peroxidase activity	biological_process	1	4339	1	20677	0	0	4.765383729	Snca
GO:1903285	positive regulation of hydrogen peroxide catabolic process	biological_process	1	4339	1	20677	0	0	4.765383729	Snca
GO:0050683	AF-1 domain binding	molecular_function	1	4339	1	20677	0	0	4.765383729	Heyl
GO:0031577	spindle checkpoint	biological_process	2	4339	2	20677	0	0	4.765383729	Spdl1; Aurkb
GO:0035873	lactate transmembrane transport	biological_process	2	4339	2	20677	0	0	4.765383729	Slc16a1; Slc16a7
GO:0051780	behavioral response to nutrient	biological_process	1	4339	1	20677	0	0	4.765383729	Slc16a1
GO:1901475	pyruvate transmembrane transport	biological_process	1	4339	1	20677	0	0	4.765383729	Slc16a7
GO:0070463	tubulin-dependent ATPase activity	molecular_function	1	4339	1	20677	0	0	4.765383729	Kif18a
GO:0097037	heme export	biological_process	2	4339	2	20677	0	0	4.765383729	Hrg; Mfsd7b
GO:0005316	high-affinity inorganic phosphate:sodium symporter activity	molecular_function	1	4339	1	20677	0	0	4.765383729	Slc20a1
GO:0003065	positive regulation of heart rate by epinephrine	biological_process	1	4339	1	20677	0	0	4.765383729	Tpm1
GO:0005862	muscle thin filament tropomyosin	cellular_component	4	4339	4	20677	0	0	4.765383729	Tpm1; Tpm2; Tpm3; Tpm4
GO:1902239	negative regulation of intrinsic apoptotic signaling pathway in response to osmotic stress by p53 class mediator	biological_process	1	4339	1	20677	0	0	4.765383729	Bdkrb2
GO:0019808	polyamine binding	molecular_function	1	4339	1	20677	0	0	4.765383729	Casr
GO:0010859	calcium-dependent cysteine-type endopeptidase inhibitor activity	molecular_function	1	4339	1	20677	0	0	4.765383729	Cast
GO:0015152	glucose-6-phosphate transmembrane transporter activity	molecular_function	1	4339	1	20677	0	0	4.765383729	Slc37a4
GO:0043624	cellular protein complex disassembly	biological_process	3	4339	3	20677	0	0	4.765383729	Nrg1; Hspa8; Akap5
GO:0086037	sodium:potassium-exchanging ATPase activity involved in regulation of cardiac muscle cell membrane potential	molecular_function	1	4339	1	20677	0	0	4.765383729	Atp1a3
GO:0008119	thiopurine S-methyltransferase activity	molecular_function	1	4339	1	20677	0	0	4.765383729	Tpmt
GO:0008442	3-hydroxyisobutyrate dehydrogenase activity	molecular_function	1	4339	1	20677	0	0	4.765383729	Hibadh
GO:0071471	cellular response to non-ionic osmotic stress	biological_process	1	4339	1	20677	0	0	4.765383729	Ptgs2
GO:0002508	central tolerance induction	biological_process	1	4339	1	20677	0	0	4.765383729	Foxj1
GO:0002897	positive regulation of central B cell tolerance induction	biological_process	1	4339	1	20677	0	0	4.765383729	Foxj1
GO:1901248	positive regulation of lung ciliated cell differentiation	biological_process	1	4339	1	20677	0	0	4.765383729	Foxj1
GO:0045620	negative regulation of lymphocyte differentiation	biological_process	1	4339	1	20677	0	0	4.765383729	Fbxo7
GO:0097409	glial cytoplasmic inclusion	cellular_component	1	4339	1	20677	0	0	4.765383729	Fbxo7
GO:0097414	classical Lewy body	cellular_component	1	4339	1	20677	0	0	4.765383729	Fbxo7
GO:0097462	Lewy neurite	cellular_component	1	4339	1	20677	0	0	4.765383729	Fbxo7
GO:1990037	Lewy body core	cellular_component	3	4339	3	20677	0	0	4.765383729	Fbxo7; Atf4; Herpud1
GO:1990038	Lewy body corona	cellular_component	1	4339	1	20677	0	0	4.765383729	Fbxo7
GO:0000247	C-8 sterol isomerase activity	molecular_function	1	4339	1	20677	0	0	4.765383729	Ebp
GO:0004085	butyryl-CoA dehydrogenase activity	molecular_function	1	4339	1	20677	0	0	4.765383729	Acads
GO:0046359	butyrate catabolic process	biological_process	1	4339	1	20677	0	0	4.765383729	Acads
GO:1904768	all-trans-retinol binding	molecular_function	1	4339	1	20677	0	0	4.765383729	Rbp1
GO:0004733	pyridoxamine-phosphate oxidase activity	molecular_function	1	4339	1	20677	0	0	4.765383729	Pnpo
GO:0008615	pyridoxine biosynthetic process	biological_process	1	4339	1	20677	0	0	4.765383729	Pnpo
GO:0016638	oxidoreductase activity, acting on the CH-NH2 group of donors	molecular_function	1	4339	1	20677	0	0	4.765383729	Pnpo
GO:0038009	regulation of signal transduction by receptor internalization	biological_process	1	4339	1	20677	0	0	4.765383729	Cav3
GO:0051394	regulation of nerve growth factor receptor activity	biological_process	1	4339	1	20677	0	0	4.765383729	Cav3
GO:0060299	negative regulation of sarcomere organization	biological_process	1	4339	1	20677	0	0	4.765383729	Cav3
GO:1900826	negative regulation of membrane depolarization during cardiac muscle cell action potential	biological_process	1	4339	1	20677	0	0	4.765383729	Cav3
GO:1901019	regulation of calcium ion transmembrane transporter activity	biological_process	2	4339	2	20677	0	0	4.765383729	Cav3; Ank2
GO:0032416	negative regulation of sodium:proton antiporter activity	biological_process	2	4339	2	20677	0	0	4.765383729	Drd3; Slc9a3r1
GO:0061618	sublamina densa	cellular_component	1	4339	1	20677	0	0	4.765383729	Fras1
GO:0044298	cell body membrane	cellular_component	1	4339	1	20677	0	0	4.765383729	Nradd
GO:0071242	cellular response to ammonium ion	biological_process	1	4339	1	20677	0	0	4.765383729	Kcnq3
GO:0036143	kringle domain binding	molecular_function	1	4339	1	20677	0	0	4.765383729	Clec3b
GO:0003860	3-hydroxyisobutyryl-CoA hydrolase activity	molecular_function	1	4339	1	20677	0	0	4.765383729	Hibch
GO:0055129	L-proline biosynthetic process	biological_process	1	4339	1	20677	0	0	4.765383729	Pycrl
GO:0090218	positive regulation of lipid kinase activity	biological_process	2	4339	2	20677	0	0	4.765383729	Eef1a2; F2
GO:0043063	intercellular bridge organization	biological_process	1	4339	1	20677	0	0	4.765383729	Tex14
GO:0019101	female somatic sex determination	biological_process	1	4339	1	20677	0	0	4.765383729	Foxl2
GO:0043028	cysteine-type endopeptidase regulator activity involved in apoptotic process	molecular_function	1	4339	1	20677	0	0	4.765383729	Foxl2
GO:0060014	granulosa cell differentiation	biological_process	1	4339	1	20677	0	0	4.765383729	Foxl2
GO:0004372	glycine hydroxymethyltransferase activity	molecular_function	2	4339	2	20677	0	0	4.765383729	Shmt1; Shmt2
GO:0019264	glycine biosynthetic process from serine	biological_process	2	4339	2	20677	0	0	4.765383729	Shmt1; Shmt2
GO:1904482	cellular response to tetrahydrofolate	biological_process	1	4339	1	20677	0	0	4.765383729	Shmt1
GO:0010348	lithium:proton antiporter activity	molecular_function	1	4339	1	20677	0	0	4.765383729	Slc9b2
GO:0051545	negative regulation of elastin biosynthetic process	biological_process	1	4339	1	20677	0	0	4.765383729	Hbegf
GO:1903126	negative regulation of centriole-centriole cohesion	biological_process	1	4339	1	20677	0	0	4.765383729	Nek2
GO:0008218	bioluminescence	biological_process	1	4339	1	20677	0	0	4.765383729	Chmp4c
GO:0001866	NK T cell proliferation	biological_process	2	4339	2	20677	0	0	4.765383729	Elf4; Il15
GO:0006850	mitochondrial pyruvate transmembrane transport	biological_process	2	4339	2	20677	0	0	4.765383729	Mpc1; Mpc2
GO:0004492	methylmalonyl-CoA decarboxylase activity	molecular_function	1	4339	1	20677	0	0	4.765383729	Echdc1
GO:2001106	regulation of Rho guanyl-nucleotide exchange factor activity	biological_process	1	4339	1	20677	0	0	4.765383729	Ccpg1
GO:0009128	purine nucleoside monophosphate catabolic process	biological_process	1	4339	1	20677	0	0	4.765383729	Nt5c1a
GO:0043177	organic acid binding	molecular_function	3	4339	3	20677	0	0	4.765383729	Hba-a1; Hba-a2; Hmgcs1
GO:2000330	positive regulation of T-helper 17 cell lineage commitment	biological_process	1	4339	1	20677	0	0	4.765383729	Il23a
GO:0003858	3-hydroxybutyrate dehydrogenase activity	molecular_function	2	4339	2	20677	0	0	4.765383729	Bdh1; Bdh2
GO:0019290	siderophore biosynthetic process	biological_process	1	4339	1	20677	0	0	4.765383729	Bdh2
GO:0021999	neural plate anterior/posterior regionalization	biological_process	1	4339	1	20677	0	0	4.765383729	Celsr2
GO:0009609	response to symbiotic bacterium	biological_process	2	4339	2	20677	0	0	4.765383729	Gpx1; Gpx2
GO:0008443	phosphofructokinase activity	molecular_function	1	4339	1	20677	0	0	4.765383729	Pfkm
GO:0093001	glycolysis from storage polysaccharide through glucose-1-phosphate	biological_process	1	4339	1	20677	0	0	4.765383729	Pfkm
GO:0060602	branch elongation of an epithelium	biological_process	1	4339	1	20677	0	0	4.765383729	Hoxd13
GO:0070119	ciliary neurotrophic factor binding	molecular_function	1	4339	1	20677	0	0	4.765383729	Il6ra
GO:0090233	negative regulation of spindle checkpoint	biological_process	1	4339	1	20677	0	0	4.765383729	Aurka
GO:0002540	leukotriene production involved in inflammatory response	biological_process	2	4339	2	20677	0	0	4.765383729	Alox5; Alox5ap
GO:0004051	arachidonate 5-lipoxygenase activity	molecular_function	2	4339	2	20677	0	0	4.765383729	Alox5; Alox5ap
GO:0004882	androgen receptor activity	molecular_function	2	4339	2	20677	0	0	4.765383729	Nkx3-1; Ar
GO:0035260	internal genitalia morphogenesis	biological_process	1	4339	1	20677	0	0	4.765383729	Nkx3-1
GO:0097162	MADS box domain binding	molecular_function	1	4339	1	20677	0	0	4.765383729	Nkx3-1
GO:2000836	positive regulation of androgen secretion	biological_process	1	4339	1	20677	0	0	4.765383729	Nkx3-1
GO:0047323	[3-methyl-2-oxobutanoate dehydrogenase (acetyl-transferring)] kinase activity	molecular_function	1	4339	1	20677	0	0	4.765383729	Bckdk
GO:0050104	L-gulonate 3-dehydrogenase activity	molecular_function	1	4339	1	20677	0	0	4.765383729	Cryl1
GO:0035741	activated CD4-positive, alpha-beta T cell proliferation	biological_process	1	4339	1	20677	0	0	4.765383729	Tnfsf18
GO:0071637	regulation of monocyte chemotactic protein-1 production	biological_process	1	4339	1	20677	0	0	4.765383729	Tnfsf18
GO:2000508	regulation of dendritic cell chemotaxis	biological_process	1	4339	1	20677	0	0	4.765383729	Tnfsf18
GO:0001632	leukotriene B4 receptor activity	molecular_function	2	4339	2	20677	0	0	4.765383729	Ltb4r1; Ltb4r2
GO:0044302	dentate gyrus mossy fiber	cellular_component	1	4339	1	20677	0	0	4.765383729	Mapk8ip1
GO:0032244	positive regulation of nucleoside transport	biological_process	1	4339	1	20677	0	0	4.765383729	Adora1
GO:0032900	negative regulation of neurotrophin production	biological_process	1	4339	1	20677	0	0	4.765383729	Adora1
GO:0042323	negative regulation of circadian sleep/wake cycle, non-REM sleep	biological_process	2	4339	2	20677	0	0	4.765383729	Adora1; Ada
GO:0070256	negative regulation of mucus secretion	biological_process	2	4339	2	20677	0	0	4.765383729	Adora1; Ada
GO:0004493	methylmalonyl-CoA epimerase activity	molecular_function	1	4339	1	20677	0	0	4.765383729	Mcee
GO:0046491	L-methylmalonyl-CoA metabolic process	biological_process	1	4339	1	20677	0	0	4.765383729	Mcee
GO:0033233	regulation of protein sumoylation	biological_process	1	4339	1	20677	0	0	4.765383729	Egr1
GO:0050725	positive regulation of interleukin-1 beta biosynthetic process	biological_process	1	4339	1	20677	0	0	4.765383729	Egr1
GO:0072110	glomerular mesangial cell proliferation	biological_process	1	4339	1	20677	0	0	4.765383729	Egr1
GO:0072303	positive regulation of glomerular metanephric mesangial cell proliferation	biological_process	1	4339	1	20677	0	0	4.765383729	Egr1
GO:0098759	cellular response to interleukin-8	biological_process	1	4339	1	20677	0	0	4.765383729	Egr1
GO:0021660	rhombomere 3 formation	biological_process	1	4339	1	20677	0	0	4.765383729	Egr2
GO:0021666	rhombomere 5 formation	biological_process	1	4339	1	20677	0	0	4.765383729	Egr2
GO:0008653	lipopolysaccharide metabolic process	biological_process	1	4339	1	20677	0	0	4.765383729	Aoah
GO:0050528	acyloxyacyl hydrolase activity	molecular_function	1	4339	1	20677	0	0	4.765383729	Aoah
GO:0003867	4-aminobutyrate transaminase activity	molecular_function	1	4339	1	20677	0	0	4.765383729	Abat
GO:0007620	copulation	biological_process	2	4339	2	20677	0	0	4.765383729	Abat; Ar
GO:0009448	gamma-aminobutyric acid metabolic process	biological_process	3	4339	3	20677	0	0	4.765383729	Abat; Aldh5a1; Phgdh
GO:0009450	gamma-aminobutyric acid catabolic process	biological_process	2	4339	2	20677	0	0	4.765383729	Abat; Aldh5a1
GO:0032144	4-aminobutyrate transaminase complex	cellular_component	1	4339	1	20677	0	0	4.765383729	Abat
GO:0047298	(S)-3-amino-2-methylpropionate transaminase activity	molecular_function	1	4339	1	20677	0	0	4.765383729	Abat
GO:1904450	positive regulation of aspartate secretion	biological_process	1	4339	1	20677	0	0	4.765383729	Abat
GO:0003943	N-acetylgalactosamine-4-sulfatase activity	molecular_function	1	4339	1	20677	0	0	4.765383729	Arsb
GO:0061580	colon epithelial cell migration	biological_process	1	4339	1	20677	0	0	4.765383729	Arsb
GO:0060720	spongiotrophoblast cell proliferation	biological_process	1	4339	1	20677	0	0	4.765383729	Tex19.1
GO:0060722	cell proliferation involved in embryonic placenta development	biological_process	1	4339	1	20677	0	0	4.765383729	Tex19.1
GO:0019119	phenanthrene-9,10-epoxide hydrolase activity	molecular_function	1	4339	1	20677	0	0	4.765383729	Akr7a5
GO:0045870	positive regulation of single stranded viral RNA replication via double stranded DNA intermediate	biological_process	1	4339	1	20677	0	0	4.765383729	Top2a
GO:1905463	negative regulation of DNA duplex unwinding	biological_process	1	4339	1	20677	0	0	4.765383729	Top2a
GO:0072703	cellular response to methyl methanesulfonate	biological_process	1	4339	1	20677	0	0	4.765383729	Trp53inp1
GO:0003335	corneocyte development	biological_process	1	4339	1	20677	0	0	4.765383729	Dnase1l2
GO:0070948	regulation of neutrophil mediated cytotoxicity	biological_process	2	4339	2	20677	0	0	4.765383729	Dnase1l3; Dnase1
GO:0048694	positive regulation of collateral sprouting of injured axon	biological_process	1	4339	1	20677	0	0	4.765383729	Rtn4
GO:0051960	regulation of nervous system development	biological_process	1	4339	1	20677	0	0	4.765383729	Rtn4
GO:1905580	positive regulation of ERBB3 signaling pathway	biological_process	1	4339	1	20677	0	0	4.765383729	Rtn4
GO:1905943	negative regulation of formation of growth cone in injured axon	biological_process	1	4339	1	20677	0	0	4.765383729	Rtn4
GO:0043509	activin A complex	cellular_component	1	4339	1	20677	0	0	4.765383729	Inhba
GO:0046880	regulation of follicle-stimulating hormone secretion	biological_process	1	4339	1	20677	0	0	4.765383729	Inhba
GO:0048178	negative regulation of hepatocyte growth factor biosynthetic process	biological_process	1	4339	1	20677	0	0	4.765383729	Inhbb
GO:0015898	amiloride transport	biological_process	1	4339	1	20677	0	0	4.765383729	Aoc1
GO:0035874	cellular response to copper ion starvation	biological_process	1	4339	1	20677	0	0	4.765383729	Aoc1
GO:0052597	diamine oxidase activity	molecular_function	1	4339	1	20677	0	0	4.765383729	Aoc1
GO:0052598	histamine oxidase activity	molecular_function	1	4339	1	20677	0	0	4.765383729	Aoc1
GO:0052599	methylputrescine oxidase activity	molecular_function	1	4339	1	20677	0	0	4.765383729	Aoc1
GO:0052600	propane-1,3-diamine oxidase activity	molecular_function	1	4339	1	20677	0	0	4.765383729	Aoc1
GO:0097185	cellular response to azide	biological_process	1	4339	1	20677	0	0	4.765383729	Aoc1
GO:0030116	glial cell-derived neurotrophic factor receptor binding	molecular_function	2	4339	2	20677	0	0	4.765383729	Artn; Gdnf
GO:0097021	lymphocyte migration into lymphoid organs	biological_process	1	4339	1	20677	0	0	4.765383729	Artn
GO:0016223	beta-alanine-pyruvate transaminase activity	molecular_function	1	4339	1	20677	0	0	4.765383729	Agxt2
GO:0019481	L-alanine catabolic process, by transamination	biological_process	1	4339	1	20677	0	0	4.765383729	Agxt2
GO:0047305	(R)-3-amino-2-methylpropionate-pyruvate transaminase activity	molecular_function	1	4339	1	20677	0	0	4.765383729	Agxt2
GO:0004349	glutamate 5-kinase activity	molecular_function	1	4339	1	20677	0	0	4.765383729	Aldh18a1
GO:0004350	glutamate-5-semialdehyde dehydrogenase activity	molecular_function	1	4339	1	20677	0	0	4.765383729	Aldh18a1
GO:0006592	ornithine biosynthetic process	biological_process	1	4339	1	20677	0	0	4.765383729	Aldh18a1
GO:0017084	delta1-pyrroline-5-carboxylate synthetase activity	molecular_function	1	4339	1	20677	0	0	4.765383729	Aldh18a1
GO:0070489	T cell aggregation	biological_process	1	4339	1	20677	0	0	4.765383729	Msn
GO:0071247	cellular response to chromate	biological_process	1	4339	1	20677	0	0	4.765383729	Mt1
GO:0055073	cadmium ion homeostasis	biological_process	1	4339	1	20677	0	0	4.765383729	Mt3
GO:0097214	positive regulation of lysosomal membrane permeability	biological_process	2	4339	2	20677	0	0	4.765383729	Mt3; Hspa8
GO:0000210	NAD+ diphosphatase activity	molecular_function	1	4339	1	20677	0	0	4.765383729	Nudt12
GO:0007227	signal transduction downstream of smoothened	biological_process	1	4339	1	20677	0	0	4.765383729	Ift122
GO:0035585	calcium-mediated signaling using extracellular calcium source	biological_process	1	4339	1	20677	0	0	4.765383729	Dmtn
GO:1905243	cellular response to 3,3',5-triiodo-L-thyronine	biological_process	1	4339	1	20677	0	0	4.765383729	Six1
GO:0033961	cis-stilbene-oxide hydrolase activity	molecular_function	1	4339	1	20677	0	0	4.765383729	Ephx1
GO:0034312	diol biosynthetic process	biological_process	1	4339	1	20677	0	0	4.765383729	Ephx1
GO:0097176	epoxide metabolic process	biological_process	3	4339	3	20677	0	0	4.765383729	Ephx1; Ephx2; Ephx3
GO:0002539	prostaglandin production involved in inflammatory response	biological_process	1	4339	1	20677	0	0	4.765383729	Ephx2
GO:0033885	10-hydroxy-9-(phosphonooxy)octadecanoate phosphatase activity	molecular_function	1	4339	1	20677	0	0	4.765383729	Ephx2
GO:0046272	stilbene catabolic process	biological_process	1	4339	1	20677	0	0	4.765383729	Ephx2
GO:0006354	DNA-templated transcription, elongation	biological_process	1	4339	1	20677	0	0	4.765383729	Ell3
GO:0032274	gonadotropin secretion	biological_process	1	4339	1	20677	0	0	4.765383729	Fam129b
GO:0031475	myosin V complex	cellular_component	1	4339	1	20677	0	0	4.765383729	Dynll2
GO:0016878	acid-thiol ligase activity	molecular_function	1	4339	1	20677	0	0	4.765383729	Acsf3
GO:0090409	malonyl-CoA synthetase activity	molecular_function	1	4339	1	20677	0	0	4.765383729	Acsf3
GO:0090410	malonate catabolic process	biological_process	1	4339	1	20677	0	0	4.765383729	Acsf3
GO:0031883	taste receptor binding	molecular_function	1	4339	1	20677	0	0	4.765383729	Reep2
GO:0004494	methylmalonyl-CoA mutase activity	molecular_function	1	4339	1	20677	0	0	4.765383729	Mut
GO:0009893	positive regulation of metabolic process	biological_process	1	4339	1	20677	0	0	4.765383729	Pyurf
GO:0060803	BMP signaling pathway involved in mesodermal cell fate specification	biological_process	1	4339	1	20677	0	0	4.765383729	Etv2
GO:0033229	cysteine transmembrane transporter activity	molecular_function	1	4339	1	20677	0	0	4.765383729	Slc1a1
GO:0042883	cysteine transport	biological_process	1	4339	1	20677	0	0	4.765383729	Slc1a1
GO:0010585	glutamine secretion	biological_process	1	4339	1	20677	0	0	4.765383729	Slc1a5
GO:1903803	L-glutamine import across plasma membrane	biological_process	1	4339	1	20677	0	0	4.765383729	Slc1a5
GO:0005175	CD27 receptor binding	molecular_function	1	4339	1	20677	0	0	4.765383729	Siva1
GO:0008493	tetracycline transmembrane transporter activity	molecular_function	1	4339	1	20677	0	0	4.765383729	Mfsd10
GO:0015904	tetracycline transport	biological_process	1	4339	1	20677	0	0	4.765383729	Mfsd10
GO:0004163	diphosphomevalonate decarboxylase activity	molecular_function	1	4339	1	20677	0	0	4.765383729	Mvd
GO:0023057	negative regulation of signaling	biological_process	2	4339	2	20677	0	0	4.765383729	Mvp; Ager
GO:0072376	protein activation cascade	biological_process	1	4339	1	20677	0	0	4.765383729	Mvp
GO:0008480	sarcosine dehydrogenase activity	molecular_function	1	4339	1	20677	0	0	4.765383729	Sardh
GO:1901053	sarcosine catabolic process	biological_process	1	4339	1	20677	0	0	4.765383729	Sardh
GO:0051786	all-trans-retinol 13,14-reductase activity	molecular_function	1	4339	1	20677	0	0	4.765383729	Retsat
GO:2000549	positive regulation of dendritic cell dendrite assembly	biological_process	1	4339	1	20677	0	0	4.765383729	Ccl19
GO:0002853	negative regulation of T cell mediated cytotoxicity directed against tumor cell target	biological_process	1	4339	1	20677	0	0	4.765383729	Muc4
GO:0061737	leukotriene signaling pathway	biological_process	1	4339	1	20677	0	0	4.765383729	Rgs1
GO:1900075	positive regulation of neuromuscular synaptic transmission	biological_process	1	4339	1	20677	0	0	4.765383729	Rapsn
GO:1901626	regulation of postsynaptic membrane organization	biological_process	1	4339	1	20677	0	0	4.765383729	Rapsn
GO:0050726	positive regulation of interleukin-1 alpha biosynthetic process	biological_process	1	4339	1	20677	0	0	4.765383729	Ccl20
GO:0004790	thioether S-methyltransferase activity	molecular_function	1	4339	1	20677	0	0	4.765383729	Inmt
GO:0030748	amine N-methyltransferase activity	molecular_function	1	4339	1	20677	0	0	4.765383729	Inmt
GO:0051692	cellular oligosaccharide catabolic process	biological_process	1	4339	1	20677	0	0	4.765383729	Neu2
GO:0047017	prostaglandin-F synthase activity	molecular_function	1	4339	1	20677	0	0	4.765383729	Fam213b
GO:0047025	3-oxoacyl-[acyl-carrier-protein] reductase (NADH) activity	molecular_function	2	4339	2	20677	0	0	4.765383729	H2-Ke6; Cbr4
GO:0030003	cellular cation homeostasis	biological_process	1	4339	1	20677	0	0	4.765383729	Slc4a11
GO:0035445	borate transmembrane transport	biological_process	1	4339	1	20677	0	0	4.765383729	Slc4a11
GO:0042044	fluid transport	biological_process	1	4339	1	20677	0	0	4.765383729	Slc4a11
GO:0046713	borate transport	biological_process	1	4339	1	20677	0	0	4.765383729	Slc4a11
GO:0046715	active borate transmembrane transporter activity	molecular_function	1	4339	1	20677	0	0	4.765383729	Slc4a11
GO:0021687	cerebellar molecular layer morphogenesis	biological_process	1	4339	1	20677	0	0	4.765383729	Zfp365
GO:0110026	regulation of DNA strand resection involved in replication fork processing	biological_process	1	4339	1	20677	0	0	4.765383729	Zfp365
GO:0140059	dendrite arborization	biological_process	2	4339	2	20677	0	0	4.765383729	Zfp365; Chrna7
GO:0003839	gamma-glutamylcyclotransferase activity	molecular_function	4	4339	4	20677	0	0	4.765383729	Ggact; Chac1; Chac2; Ggct
GO:0042219	cellular modified amino acid catabolic process	biological_process	1	4339	1	20677	0	0	4.765383729	Ggact
GO:0061525	hindgut development	biological_process	1	4339	1	20677	0	0	4.765383729	Ift172
GO:0002253	activation of immune response	biological_process	1	4339	1	20677	0	0	4.765383729	Nod2
GO:0002732	positive regulation of dendritic cell cytokine production	biological_process	1	4339	1	20677	0	0	4.765383729	Nod2
GO:0006963	positive regulation of antibacterial peptide biosynthetic process	biological_process	1	4339	1	20677	0	0	4.765383729	Nod2
GO:0006965	positive regulation of biosynthetic process of antibacterial peptides active against Gram-positive bacteria	biological_process	1	4339	1	20677	0	0	4.765383729	Nod2
GO:0009595	detection of biotic stimulus	biological_process	1	4339	1	20677	0	0	4.765383729	Nod2
GO:0032498	detection of muramyl dipeptide	biological_process	1	4339	1	20677	0	0	4.765383729	Nod2
GO:0032500	muramyl dipeptide binding	molecular_function	1	4339	1	20677	0	0	4.765383729	Nod2
GO:0071608	macrophage inflammatory protein-1 alpha production	biological_process	1	4339	1	20677	0	0	4.765383729	Nod2
GO:2000363	positive regulation of prostaglandin-E synthase activity	biological_process	2	4339	2	20677	0	0	4.765383729	Nod2; Itgam
GO:0032919	spermine acetylation	biological_process	1	4339	1	20677	0	0	4.765383729	Sat2
GO:0032920	putrescine acetylation	biological_process	1	4339	1	20677	0	0	4.765383729	Sat2
GO:0046204	nor-spermidine metabolic process	biological_process	1	4339	1	20677	0	0	4.765383729	Sat2
GO:0015173	aromatic amino acid transmembrane transporter activity	molecular_function	1	4339	1	20677	0	0	4.765383729	Slc16a10
GO:0004658	propionyl-CoA carboxylase activity	molecular_function	2	4339	2	20677	0	0	4.765383729	Pcca; Pccb
GO:0016421	CoA carboxylase activity	molecular_function	1	4339	1	20677	0	0	4.765383729	Pccb
GO:0006848	pyruvate transport	biological_process	1	4339	1	20677	0	0	4.765383729	Myc
GO:0044195	nucleoplasmic reticulum	cellular_component	1	4339	1	20677	0	0	4.765383729	Myc
GO:0046722	lactic acid secretion	biological_process	1	4339	1	20677	0	0	4.765383729	Myc
GO:0090096	positive regulation of metanephric cap mesenchymal cell proliferation	biological_process	1	4339	1	20677	0	0	4.765383729	Myc
GO:0004777	succinate-semialdehyde dehydrogenase (NAD+) activity	molecular_function	2	4339	2	20677	0	0	4.765383729	Aldh5a1; Suclg2
GO:0006083	acetate metabolic process	biological_process	2	4339	2	20677	0	0	4.765383729	Aldh5a1; Aspa
GO:0009013	succinate-semialdehyde dehydrogenase [NAD(P)+] activity	molecular_function	1	4339	1	20677	0	0	4.765383729	Aldh5a1
GO:0002519	natural killer cell tolerance induction	biological_process	1	4339	1	20677	0	0	4.765383729	Havcr2
GO:0002652	regulation of tolerance induction dependent upon immune response	biological_process	1	4339	1	20677	0	0	4.765383729	Havcr2
GO:0002826	negative regulation of T-helper 1 type immune response	biological_process	3	4339	3	20677	0	0	4.765383729	Havcr2; Il1rl1; Il33
GO:0002838	negative regulation of immune response to tumor cell	biological_process	1	4339	1	20677	0	0	4.765383729	Havcr2
GO:0032712	negative regulation of interleukin-3 production	biological_process	1	4339	1	20677	0	0	4.765383729	Havcr2
GO:0071656	negative regulation of granulocyte colony-stimulating factor production	biological_process	1	4339	1	20677	0	0	4.765383729	Havcr2
GO:2000521	negative regulation of immunological synapse formation	biological_process	2	4339	2	20677	0	0	4.765383729	Havcr2; Lgals3
GO:2001189	negative regulation of T cell activation via T cell receptor contact with antigen bound to MHC molecule on antigen presenting cell	biological_process	2	4339	2	20677	0	0	4.765383729	Havcr2; Lgals3
GO:0016830	carbon-carbon lyase activity	molecular_function	2	4339	2	20677	0	0	4.765383729	Acat1; Hacl1
GO:0016885	ligase activity, forming carbon-carbon bonds	molecular_function	1	4339	1	20677	0	0	4.765383729	Acat1
GO:1902860	propionyl-CoA biosynthetic process	biological_process	1	4339	1	20677	0	0	4.765383729	Acat1
GO:0032059	bleb	cellular_component	2	4339	2	20677	0	0	4.765383729	Panx1; Anln
GO:0003061	positive regulation of the force of heart contraction by norepinephrine	biological_process	1	4339	1	20677	0	0	4.765383729	Adrb1
GO:0004940	beta1-adrenergic receptor activity	molecular_function	1	4339	1	20677	0	0	4.765383729	Adrb1
GO:0002842	positive regulation of T cell mediated immune response to tumor cell	biological_process	2	4339	2	20677	0	0	4.765383729	Cd24a; Hspd1
GO:0032600	chemokine receptor transport out of membrane raft	biological_process	1	4339	1	20677	0	0	4.765383729	Cd24a
GO:0032913	negative regulation of transforming growth factor beta3 production	biological_process	1	4339	1	20677	0	0	4.765383729	Cd24a
GO:0034107	negative regulation of erythrocyte clearance	biological_process	1	4339	1	20677	0	0	4.765383729	Cd24a
GO:0034119	negative regulation of erythrocyte aggregation	biological_process	1	4339	1	20677	0	0	4.765383729	Cd24a
GO:0042103	positive regulation of T cell homeostatic proliferation	biological_process	1	4339	1	20677	0	0	4.765383729	Cd24a
GO:0046014	negative regulation of T cell homeostatic proliferation	biological_process	1	4339	1	20677	0	0	4.765383729	Cd24a
GO:0106016	positive regulation of inflammatory response to wounding	biological_process	1	4339	1	20677	0	0	4.765383729	Cd24a
GO:0035502	metanephric part of ureteric bud development	biological_process	1	4339	1	20677	0	0	4.765383729	Calb1
GO:0072286	metanephric connecting tubule development	biological_process	1	4339	1	20677	0	0	4.765383729	Calb1
GO:0099567	calcium ion binding involved in regulation of postsynaptic cytosolic calcium ion concentration	molecular_function	1	4339	1	20677	0	0	4.765383729	Calb1
GO:0002581	negative regulation of antigen processing and presentation of peptide or polysaccharide antigen via MHC class II	biological_process	1	4339	1	20677	0	0	4.765383729	Thbs1
GO:0002605	negative regulation of dendritic cell antigen processing and presentation	biological_process	1	4339	1	20677	0	0	4.765383729	Thbs1
GO:0010754	negative regulation of cGMP-mediated signaling	biological_process	1	4339	1	20677	0	0	4.765383729	Thbs1
GO:0005310	dicarboxylic acid transmembrane transporter activity	molecular_function	2	4339	2	20677	0	0	4.765383729	Slc13a3; Slc25a21
GO:0005343	organic acid:sodium symporter activity	molecular_function	3	4339	3	20677	0	0	4.765383729	Slc13a3; Slc13a5; Slc5a8
GO:0006835	dicarboxylic acid transport	biological_process	2	4339	2	20677	0	0	4.765383729	Slc13a3; Slc25a21
GO:0015141	succinate transmembrane transporter activity	molecular_function	3	4339	3	20677	0	0	4.765383729	Slc13a3; Slc13a5; Slc25a10
GO:0015362	high-affinity sodium:dicarboxylate symporter activity	molecular_function	1	4339	1	20677	0	0	4.765383729	Slc13a3
GO:0015744	succinate transport	biological_process	3	4339	3	20677	0	0	4.765383729	Slc13a3; Slc13a5; Slc25a10
GO:0015746	citrate transport	biological_process	3	4339	3	20677	0	0	4.765383729	Slc13a3; Slc13a5; Sfxn5
GO:0017153	sodium:dicarboxylate symporter activity	molecular_function	2	4339	2	20677	0	0	4.765383729	Slc13a3; Slc13a5
GO:0006842	tricarboxylic acid transport	biological_process	1	4339	1	20677	0	0	4.765383729	Slc13a5
GO:0015142	tricarboxylic acid transmembrane transporter activity	molecular_function	1	4339	1	20677	0	0	4.765383729	Slc13a5
GO:0002152	bile acid conjugation	biological_process	1	4339	1	20677	0	0	4.765383729	Baat
GO:0047963	glycine N-choloyltransferase activity	molecular_function	1	4339	1	20677	0	0	4.765383729	Baat
GO:0052816	long-chain acyl-CoA hydrolase activity	molecular_function	1	4339	1	20677	0	0	4.765383729	Baat
GO:0052817	very long chain acyl-CoA hydrolase activity	molecular_function	1	4339	1	20677	0	0	4.765383729	Baat
GO:0003952	NAD+ synthase (glutamine-hydrolyzing) activity	molecular_function	1	4339	1	20677	0	0	4.765383729	Nadsyn1
GO:0008795	NAD+ synthase activity	molecular_function	1	4339	1	20677	0	0	4.765383729	Nadsyn1
GO:0098725	symmetric cell division	biological_process	1	4339	1	20677	0	0	4.765383729	Sapcd2
GO:1904777	negative regulation of protein localization to cell cortex	biological_process	1	4339	1	20677	0	0	4.765383729	Sapcd2
GO:0006668	sphinganine-1-phosphate metabolic process	biological_process	1	4339	1	20677	0	0	4.765383729	Sgpp1
GO:2001247	positive regulation of phosphatidylcholine biosynthetic process	biological_process	1	4339	1	20677	0	0	4.765383729	Acsl3
GO:0032307	negative regulation of prostaglandin secretion	biological_process	1	4339	1	20677	0	0	4.765383729	Acsl4
GO:0047676	arachidonate-CoA ligase activity	molecular_function	1	4339	1	20677	0	0	4.765383729	Acsl4
GO:0010747	positive regulation of plasma membrane long-chain fatty acid transport	biological_process	2	4339	2	20677	0	0	4.765383729	Acsl5; Acsl6
GO:0000412	histone peptidyl-prolyl isomerization	biological_process	1	4339	1	20677	0	0	4.765383729	Fkbp10
GO:0010749	regulation of nitric oxide mediated signal transduction	biological_process	1	4339	1	20677	0	0	4.765383729	Rln1
GO:0060618	nipple development	biological_process	1	4339	1	20677	0	0	4.765383729	Rln1
GO:0002041	intussusceptive angiogenesis	biological_process	1	4339	1	20677	0	0	4.765383729	Cyr61
GO:0008783	agmatinase activity	molecular_function	1	4339	1	20677	0	0	4.765383729	Agmat
GO:0044341	sodium-dependent phosphate transport	biological_process	3	4339	3	20677	0	0	4.765383729	Slc34a1; Slc34a2; Slc34a3
GO:1901684	arsenate ion transmembrane transport	biological_process	1	4339	1	20677	0	0	4.765383729	Slc34a1
GO:2000120	positive regulation of sodium-dependent phosphate transport	biological_process	1	4339	1	20677	0	0	4.765383729	Slc34a1
GO:2000187	positive regulation of phosphate transmembrane transport	biological_process	1	4339	1	20677	0	0	4.765383729	Slc34a1
GO:0071702	organic substance transport	biological_process	2	4339	2	20677	0	0	4.765383729	Slc51a; Slc51b
GO:0002221	pattern recognition receptor signaling pathway	biological_process	1	4339	1	20677	0	0	4.765383729	5730559C18Rik
GO:0097505	Rad6-Rad18 complex	cellular_component	1	4339	1	20677	0	0	4.765383729	Rad18
GO:0001621	ADP receptor activity	molecular_function	1	4339	1	20677	0	0	4.765383729	P2ry12
GO:1904139	regulation of microglial cell migration	biological_process	1	4339	1	20677	0	0	4.765383729	P2ry12
GO:0010232	vascular transport	biological_process	1	4339	1	20677	0	0	4.765383729	Gja1
GO:0060156	milk ejection reflex	biological_process	1	4339	1	20677	0	0	4.765383729	Gja1
GO:0001777	T cell homeostatic proliferation	biological_process	1	4339	1	20677	0	0	4.765383729	Bax
GO:0002352	B cell negative selection	biological_process	2	4339	2	20677	0	0	4.765383729	Bax; Bak1
GO:0007008	outer mitochondrial membrane organization	biological_process	1	4339	1	20677	0	0	4.765383729	Bax
GO:0010248	establishment or maintenance of transmembrane electrochemical gradient	biological_process	3	4339	3	20677	0	0	4.765383729	Bax; Bak1; Slc22a1
GO:0032976	release of matrix enzymes from mitochondria	biological_process	1	4339	1	20677	0	0	4.765383729	Bax
GO:0097144	BAX complex	cellular_component	1	4339	1	20677	0	0	4.765383729	Bax
GO:1990117	B cell receptor apoptotic signaling pathway	biological_process	1	4339	1	20677	0	0	4.765383729	Bax
GO:0030666	endocytic vesicle membrane	cellular_component	1	4339	1	20677	0	0	4.765383729	Cubn
GO:0042366	cobalamin catabolic process	biological_process	1	4339	1	20677	0	0	4.765383729	Cubn
GO:0098745	Dcp1-Dcp2 complex	cellular_component	1	4339	1	20677	0	0	4.765383729	Zfp36
GO:1901835	positive regulation of deadenylation-independent decapping of nuclear-transcribed mRNA	biological_process	1	4339	1	20677	0	0	4.765383729	Zfp36
GO:1904246	negative regulation of polynucleotide adenylyltransferase activity	biological_process	1	4339	1	20677	0	0	4.765383729	Zfp36
GO:0001912	positive regulation of leukocyte mediated cytotoxicity	biological_process	1	4339	1	20677	0	0	4.765383729	Ccl2
GO:0035684	helper T cell extravasation	biological_process	1	4339	1	20677	0	0	4.765383729	Ccl2
GO:0005595	collagen type XII trimer	cellular_component	1	4339	1	20677	0	0	4.765383729	Col12a1
GO:0032841	calcitonin binding	molecular_function	1	4339	1	20677	0	0	4.765383729	Calcr
GO:0005991	trehalose metabolic process	biological_process	1	4339	1	20677	0	0	4.765383729	Treh
GO:1903556	negative regulation of tumor necrosis factor superfamily cytokine production	biological_process	1	4339	1	20677	0	0	4.765383729	Cd274
GO:1905404	positive regulation of activated CD8-positive, alpha-beta T cell apoptotic process	biological_process	1	4339	1	20677	0	0	4.765383729	Cd274
GO:0015868	purine ribonucleotide transport	biological_process	1	4339	1	20677	0	0	4.765383729	Gjb1
GO:1901003	negative regulation of fermentation	biological_process	1	4339	1	20677	0	0	4.765383729	Prkcdbp
GO:0022400	regulation of rhodopsin mediated signaling pathway	biological_process	1	4339	1	20677	0	0	4.765383729	Grk1
GO:0071976	cell gliding	biological_process	1	4339	1	20677	0	0	4.765383729	Myo1g
GO:0120117	T cell meandering migration	biological_process	1	4339	1	20677	0	0	4.765383729	Myo1g
GO:0008812	choline dehydrogenase activity	molecular_function	1	4339	1	20677	0	0	4.765383729	Chdh
GO:0019285	glycine betaine biosynthetic process from choline	biological_process	1	4339	1	20677	0	0	4.765383729	Chdh
GO:0019202	amino acid kinase activity	molecular_function	1	4339	1	20677	0	0	4.765383729	Hykk
GO:0047992	hydroxylysine kinase activity	molecular_function	1	4339	1	20677	0	0	4.765383729	Hykk
GO:0001914	regulation of T cell mediated cytotoxicity	biological_process	2	4339	2	20677	0	0	4.765383729	Ager; Ripk3
GO:0023056	positive regulation of signaling	biological_process	1	4339	1	20677	0	0	4.765383729	Ager
GO:0050785	advanced glycation end-product receptor activity	molecular_function	2	4339	2	20677	0	0	4.765383729	Ager; Lgals3
GO:0070379	high mobility group box 1 binding	molecular_function	1	4339	1	20677	0	0	4.765383729	Ager
GO:1904597	negative regulation of connective tissue replacement involved in inflammatory response wound healing	biological_process	1	4339	1	20677	0	0	4.765383729	Ager
GO:1904599	advanced glycation end-product binding	molecular_function	1	4339	1	20677	0	0	4.765383729	Ager
GO:1904604	negative regulation of advanced glycation end-product receptor activity	biological_process	1	4339	1	20677	0	0	4.765383729	Ager
GO:1904605	positive regulation of advanced glycation end-product receptor activity	biological_process	1	4339	1	20677	0	0	4.765383729	Ager
GO:2000514	regulation of CD4-positive, alpha-beta T cell activation	biological_process	1	4339	1	20677	0	0	4.765383729	Ager
GO:0016259	selenocysteine metabolic process	biological_process	1	4339	1	20677	0	0	4.765383729	Txnrd1
GO:0033797	selenate reductase activity	molecular_function	1	4339	1	20677	0	0	4.765383729	Txnrd1
GO:1901860	positive regulation of mitochondrial DNA metabolic process	biological_process	1	4339	1	20677	0	0	4.765383729	Ppargc1a
GO:1901863	positive regulation of muscle tissue development	biological_process	1	4339	1	20677	0	0	4.765383729	Ppargc1a
GO:1904635	positive regulation of glomerular visceral epithelial cell apoptotic process	biological_process	1	4339	1	20677	0	0	4.765383729	Ppargc1a
GO:1990843	subsarcolemmal mitochondrion	cellular_component	1	4339	1	20677	0	0	4.765383729	Ppargc1a
GO:1990844	interfibrillar mitochondrion	cellular_component	1	4339	1	20677	0	0	4.765383729	Ppargc1a
GO:2000184	positive regulation of progesterone biosynthetic process	biological_process	1	4339	1	20677	0	0	4.765383729	Ppargc1a
GO:0005335	serotonin:sodium symporter activity	molecular_function	1	4339	1	20677	0	0	4.765383729	Slc6a4
GO:0006837	serotonin transport	biological_process	1	4339	1	20677	0	0	4.765383729	Slc6a4
GO:0019811	cocaine binding	molecular_function	1	4339	1	20677	0	0	4.765383729	Slc6a4
GO:0051610	serotonin uptake	biological_process	2	4339	2	20677	0	0	4.765383729	Slc6a4; Slc18a1
GO:0090067	regulation of thalamus size	biological_process	1	4339	1	20677	0	0	4.765383729	Slc6a4
GO:0000990	transcription factor activity, core RNA polymerase binding	molecular_function	1	4339	1	20677	0	0	4.765383729	Trp53
GO:0001074	transcription factor activity, RNA polymerase II proximal promoter sequence-specific DNA binding involved in preinitiation complex assembly	molecular_function	1	4339	1	20677	0	0	4.765383729	Trp53
GO:0001084	transcription factor activity, TFIID-class binding	molecular_function	1	4339	1	20677	0	0	4.765383729	Trp53
GO:0090343	positive regulation of cell aging	biological_process	2	4339	2	20677	0	0	4.765383729	Trp53; Lmna
GO:0008817	cob(I)yrinic acid a,c-diamide adenosyltransferase activity	molecular_function	1	4339	1	20677	0	0	4.765383729	Mmab
GO:0030185	nitric oxide transport	biological_process	2	4339	2	20677	0	0	4.765383729	Edn1; Aqp1
GO:0031707	endothelin A receptor binding	molecular_function	1	4339	1	20677	0	0	4.765383729	Edn1
GO:0042313	protein kinase C deactivation	biological_process	1	4339	1	20677	0	0	4.765383729	Edn1
GO:0005584	collagen type I trimer	cellular_component	2	4339	2	20677	0	0	4.765383729	Col1a1; Col1a2
GO:0021528	commissural neuron differentiation in spinal cord	biological_process	1	4339	1	20677	0	0	4.765383729	Draxin
GO:0016784	3-mercaptopyruvate sulfurtransferase activity	molecular_function	1	4339	1	20677	0	0	4.765383729	Mpst
GO:0043924	suramin binding	molecular_function	1	4339	1	20677	0	0	4.765383729	Ryr2
GO:0060401	cytosolic calcium ion transport	biological_process	2	4339	2	20677	0	0	4.765383729	Ryr2; Ctgf
GO:0072599	establishment of protein localization to endoplasmic reticulum	biological_process	1	4339	1	20677	0	0	4.765383729	Ryr2
GO:0086029	Purkinje myocyte to ventricular cardiac muscle cell signaling	biological_process	1	4339	1	20677	0	0	4.765383729	Ryr2
GO:0098907	regulation of SA node cell action potential	biological_process	2	4339	2	20677	0	0	4.765383729	Ryr2; Ank2
GO:1903069	regulation of ER-associated ubiquitin-dependent protein catabolic process	biological_process	1	4339	1	20677	0	0	4.765383729	Herpud1
GO:0032200	telomere organization	biological_process	1	4339	1	20677	0	0	4.765383729	Rad51
GO:0031431	Dbf4-dependent protein kinase complex	cellular_component	1	4339	1	20677	0	0	4.765383729	Dbf4
GO:0019353	protoporphyrinogen IX biosynthetic process from glutamate	biological_process	1	4339	1	20677	0	0	4.765383729	Cpox
GO:0090027	negative regulation of monocyte chemotaxis	biological_process	5	4339	5	20677	0	0	4.765383729	Nbl1; Grem1; Slit2; Nov; Slamf8
GO:0097229	sperm end piece	cellular_component	1	4339	1	20677	0	0	4.765383729	Cabyr
GO:0002718	regulation of cytokine production involved in immune response	biological_process	1	4339	1	20677	0	0	4.765383729	Tril
GO:0005954	calcium- and calmodulin-dependent protein kinase complex	cellular_component	1	4339	1	20677	0	0	4.765383729	Camk1g
GO:0045569	TRAIL binding	molecular_function	2	4339	2	20677	0	0	4.765383729	Tnfrsf22; Tnfrsf10b
GO:0008465	glycerate dehydrogenase activity	molecular_function	1	4339	1	20677	0	0	4.765383729	Grhpr
GO:0034178	toll-like receptor 13 signaling pathway	biological_process	1	4339	1	20677	0	0	4.765383729	Tlr13
GO:0072683	T cell extravasation	biological_process	1	4339	1	20677	0	0	4.765383729	Icam1
GO:0004912	interleukin-3 receptor activity	molecular_function	1	4339	1	20677	0	0	4.765383729	Il3ra
GO:0019978	interleukin-3 binding	molecular_function	1	4339	1	20677	0	0	4.765383729	Il3ra
GO:0048073	regulation of eye pigmentation	biological_process	1	4339	1	20677	0	0	4.765383729	Spns2
GO:0042642	actomyosin, myosin complex part	cellular_component	1	4339	1	20677	0	0	4.765383729	Myo5a
GO:0051643	endoplasmic reticulum localization	biological_process	1	4339	1	20677	0	0	4.765383729	Myo5a
GO:0099089	establishment of endoplasmic reticulum localization to postsynapse	biological_process	1	4339	1	20677	0	0	4.765383729	Myo5a
GO:0099640	axo-dendritic protein transport	biological_process	1	4339	1	20677	0	0	4.765383729	Myo5a
GO:0002030	inhibitory G-protein coupled receptor phosphorylation	biological_process	1	4339	1	20677	0	0	4.765383729	Camk2b
GO:0032222	regulation of synaptic transmission, cholinergic	biological_process	2	4339	2	20677	0	0	4.765383729	Camk2b; Chrna7
GO:0047058	vitamin-K-epoxide reductase (warfarin-insensitive) activity	molecular_function	1	4339	1	20677	0	0	4.765383729	Vkorc1
GO:0021694	cerebellar Purkinje cell layer formation	biological_process	1	4339	1	20677	0	0	4.765383729	Whrn
GO:1990227	paranodal junction maintenance	biological_process	1	4339	1	20677	0	0	4.765383729	Whrn
GO:1900134	negative regulation of renin secretion into blood stream	biological_process	1	4339	1	20677	0	0	4.765383729	F2r
GO:0003987	acetate-CoA ligase activity	molecular_function	3	4339	3	20677	0	0	4.765383729	Acss1; Acss2; Acss3
GO:0019413	acetate biosynthetic process	biological_process	2	4339	2	20677	0	0	4.765383729	Acss1; Acss2
GO:0019427	acetyl-CoA biosynthetic process from acetate	biological_process	2	4339	2	20677	0	0	4.765383729	Acss1; Acss2
GO:0019542	propionate biosynthetic process	biological_process	2	4339	2	20677	0	0	4.765383729	Acss1; Acss2
GO:0061609	fructose-1-phosphate aldolase activity	molecular_function	1	4339	1	20677	0	0	4.765383729	Aldob
GO:0070165	positive regulation of adiponectin secretion	biological_process	2	4339	2	20677	0	0	4.765383729	C1qtnf3; Hcar2
GO:0004796	thromboxane-A synthase activity	molecular_function	1	4339	1	20677	0	0	4.765383729	Tbxas1
GO:0014740	negative regulation of muscle hyperplasia	biological_process	2	4339	2	20677	0	0	4.765383729	Klf4; Nos3
GO:1904998	negative regulation of leukocyte adhesion to arterial endothelial cell	biological_process	1	4339	1	20677	0	0	4.765383729	Klf4
GO:2000723	negative regulation of cardiac vascular smooth muscle cell differentiation	biological_process	1	4339	1	20677	0	0	4.765383729	Klf5
GO:0015327	cystine:glutamate antiporter activity	molecular_function	1	4339	1	20677	0	0	4.765383729	Slc7a11
GO:0010769	regulation of cell morphogenesis involved in differentiation	biological_process	1	4339	1	20677	0	0	4.765383729	Cntn2
GO:0071206	establishment of protein localization to juxtaparanode region of axon	biological_process	1	4339	1	20677	0	0	4.765383729	Cntn2
GO:0097090	presynaptic membrane organization	biological_process	1	4339	1	20677	0	0	4.765383729	Cntn2
GO:0043207	response to external biotic stimulus	biological_process	2	4339	2	20677	0	0	4.765383729	Grpr; Grp
GO:0047349	D-ribitol-5-phosphate cytidylyltransferase activity	molecular_function	1	4339	1	20677	0	0	4.765383729	Ispd
GO:0070567	cytidylyltransferase activity	molecular_function	1	4339	1	20677	0	0	4.765383729	Ispd
GO:0005165	neurotrophin receptor binding	molecular_function	1	4339	1	20677	0	0	4.765383729	Ntf3
GO:0007402	ganglion mother cell fate determination	biological_process	1	4339	1	20677	0	0	4.765383729	Ntf5
GO:0008052	sensory organ boundary specification	biological_process	1	4339	1	20677	0	0	4.765383729	Ntf5
GO:0016892	endoribonuclease activity, producing 3'-phosphomonoesters	molecular_function	1	4339	1	20677	0	0	4.765383729	Rida
GO:1901565	organonitrogen compound catabolic process	biological_process	1	4339	1	20677	0	0	4.765383729	Rida
GO:1904012	platinum binding	molecular_function	1	4339	1	20677	0	0	4.765383729	Rida
GO:1904013	xenon atom binding	molecular_function	1	4339	1	20677	0	0	4.765383729	Rida
GO:0090651	apical cytoplasm	cellular_component	1	4339	1	20677	0	0	4.765383729	Myo7b
GO:0010046	response to mycotoxin	biological_process	2	4339	2	20677	0	0	4.765383729	Bak1; Ass1
GO:0097145	BAK complex	cellular_component	1	4339	1	20677	0	0	4.765383729	Bak1
GO:0008513	secondary active organic cation transmembrane transporter activity	molecular_function	2	4339	2	20677	0	0	4.765383729	Slc22a1; Slc22a2
GO:0015651	quaternary ammonium group transmembrane transporter activity	molecular_function	6	4339	6	20677	0	0	4.765383729	Slc22a1; Slc22a2; Slc22a3; Slc22a4; Slc22a5; Slc22a8
GO:0015697	quaternary ammonium group transport	biological_process	6	4339	6	20677	0	0	4.765383729	Slc22a1; Slc22a2; Slc22a3; Slc22a4; Slc22a5; Slc22a8
GO:0048241	epinephrine transport	biological_process	1	4339	1	20677	0	0	4.765383729	Slc22a1
GO:0051608	histamine transport	biological_process	2	4339	2	20677	0	0	4.765383729	Slc22a2; Slc22a3
GO:0030338	CMP-N-acetylneuraminate monooxygenase activity	molecular_function	1	4339	1	20677	0	0	4.765383729	Cmah
GO:0046381	CMP-N-acetylneuraminate metabolic process	biological_process	1	4339	1	20677	0	0	4.765383729	Cmah
GO:0051615	histamine uptake	biological_process	1	4339	1	20677	0	0	4.765383729	Slc22a3
GO:0042891	antibiotic transport	biological_process	2	4339	2	20677	0	0	4.765383729	Slc22a5; Slc15a2
GO:0042895	antibiotic transmembrane transporter activity	molecular_function	2	4339	2	20677	0	0	4.765383729	Slc22a5; Slc15a2
GO:0052106	quorum sensing involved in interaction with host	biological_process	1	4339	1	20677	0	0	4.765383729	Slc22a5
GO:0060731	positive regulation of intestinal epithelial structure maintenance	biological_process	1	4339	1	20677	0	0	4.765383729	Slc22a5
GO:0070715	sodium-dependent organic cation transport	biological_process	1	4339	1	20677	0	0	4.765383729	Slc22a5
GO:0015742	alpha-ketoglutarate transport	biological_process	1	4339	1	20677	0	0	4.765383729	Slc22a6
GO:0097254	renal tubular secretion	biological_process	2	4339	2	20677	0	0	4.765383729	Slc22a6; Cyp2j5
GO:0034635	glutathione transport	biological_process	2	4339	2	20677	0	0	4.765383729	Slc22a8; Slc9a3r1
GO:0031780	corticotropin hormone receptor binding	molecular_function	2	4339	2	20677	0	0	4.765383729	Mrap2; Mrap
GO:0031783	type 5 melanocortin receptor binding	molecular_function	2	4339	2	20677	0	0	4.765383729	Mrap2; Mrap
GO:0061300	cerebellum vasculature development	biological_process	1	4339	1	20677	0	0	4.765383729	Immp2l
GO:0043181	vacuolar sequestering	biological_process	1	4339	1	20677	0	0	4.765383729	Gaa
GO:0031763	galanin receptor binding	molecular_function	1	4339	1	20677	0	0	4.765383729	Gal
GO:0031764	type 1 galanin receptor binding	molecular_function	1	4339	1	20677	0	0	4.765383729	Gal
GO:0031765	type 2 galanin receptor binding	molecular_function	1	4339	1	20677	0	0	4.765383729	Gal
GO:0031766	type 3 galanin receptor binding	molecular_function	1	4339	1	20677	0	0	4.765383729	Gal
GO:1902891	negative regulation of root hair elongation	biological_process	1	4339	1	20677	0	0	4.765383729	Gal
GO:0000217	DNA secondary structure binding	molecular_function	1	4339	1	20677	0	0	4.765383729	Clspn
GO:0006580	ethanolamine metabolic process	biological_process	1	4339	1	20677	0	0	4.765383729	Chka
GO:0031284	positive regulation of guanylate cyclase activity	biological_process	5	4339	5	20677	0	0	4.765383729	Guca1a; Nos1; Nos2; Nos3; Adora2b
GO:0090416	nicotinate transmembrane transporter activity	molecular_function	1	4339	1	20677	0	0	4.765383729	Slc22a13
GO:2001142	nicotinate transport	biological_process	1	4339	1	20677	0	0	4.765383729	Slc22a13
GO:0015891	siderophore transport	biological_process	2	4339	2	20677	0	0	4.765383729	Slc22a17; Lcn2
GO:0002238	response to molecule of fungal origin	biological_process	3	4339	3	20677	0	0	4.765383729	Slc22a19; Myd88; Tlr2
GO:0033608	formyl-CoA transferase activity	molecular_function	1	4339	1	20677	0	0	4.765383729	Sugct
GO:0047369	succinate-hydroxymethylglutarate CoA-transferase activity	molecular_function	1	4339	1	20677	0	0	4.765383729	Sugct
GO:0071720	sodium-independent prostaglandin transport	biological_process	1	4339	1	20677	0	0	4.765383729	Slc22a22
GO:0006643	membrane lipid metabolic process	biological_process	1	4339	1	20677	0	0	4.765383729	Agmo
GO:0050479	glyceryl-ether monooxygenase activity	molecular_function	1	4339	1	20677	0	0	4.765383729	Agmo
GO:0090329	regulation of DNA-dependent DNA replication	biological_process	1	4339	1	20677	0	0	4.765383729	Blm
GO:0035026	leading edge cell differentiation	biological_process	2	4339	2	20677	0	0	4.765383729	Jun; Dab2
GO:0018112	proline racemase activity	molecular_function	1	4339	1	20677	0	0	4.765383729	L3hypdh
GO:0050346	trans-L-3-hydroxyproline dehydratase activity	molecular_function	1	4339	1	20677	0	0	4.765383729	L3hypdh
GO:0004517	nitric-oxide synthase activity	molecular_function	3	4339	3	20677	0	0	4.765383729	Nos1; Nos2; Nos3
GO:0098924	retrograde trans-synaptic signaling by nitric oxide	biological_process	1	4339	1	20677	0	0	4.765383729	Nos1
GO:0140196	positive regulation of adenylate cyclase-activating adrenergic receptor signaling pathway involved in heart process	biological_process	1	4339	1	20677	0	0	4.765383729	Nos1
GO:0050250	retinal oxidase activity	molecular_function	1	4339	1	20677	0	0	4.765383729	Aox1
GO:0014806	smooth muscle hyperplasia	biological_process	1	4339	1	20677	0	0	4.765383729	Nos3
GO:0034120	positive regulation of erythrocyte aggregation	biological_process	1	4339	1	20677	0	0	4.765383729	Lgals1
GO:0045185	maintenance of protein location	biological_process	4	4339	4	20677	0	0	4.765383729	Lgals1; Lgals3; Lgals9; Pex5l
GO:0004329	formate-tetrahydrofolate ligase activity	molecular_function	2	4339	2	20677	0	0	4.765383729	Mthfd1l; Mthfd1
GO:0009257	10-formyltetrahydrofolate biosynthetic process	biological_process	2	4339	2	20677	0	0	4.765383729	Mthfd1l; Mthfd1
GO:0015942	formate metabolic process	biological_process	1	4339	1	20677	0	0	4.765383729	Mthfd1l
GO:0048030	disaccharide binding	molecular_function	1	4339	1	20677	0	0	4.765383729	Lgals3
GO:1903769	negative regulation of cell proliferation in bone marrow	biological_process	1	4339	1	20677	0	0	4.765383729	Lgals3
GO:0019098	reproductive behavior	biological_process	1	4339	1	20677	0	0	4.765383729	Ar
GO:0019102	male somatic sex determination	biological_process	1	4339	1	20677	0	0	4.765383729	Ar
GO:0032553	ribonucleotide binding	molecular_function	1	4339	1	20677	0	0	4.765383729	Ar
GO:0060520	activation of prostate induction by androgen receptor signaling pathway	biological_process	1	4339	1	20677	0	0	4.765383729	Ar
GO:0060685	regulation of prostatic bud formation	biological_process	2	4339	2	20677	0	0	4.765383729	Ar; Shh
GO:0043322	negative regulation of natural killer cell degranulation	biological_process	1	4339	1	20677	0	0	4.765383729	Lgals9
GO:0045887	positive regulation of synaptic growth at neuromuscular junction	biological_process	2	4339	2	20677	0	0	4.765383729	Musk; Agrn
GO:2000541	positive regulation of protein geranylgeranylation	biological_process	2	4339	2	20677	0	0	4.765383729	Musk; Agrn
GO:0008174	mRNA methyltransferase activity	molecular_function	1	4339	1	20677	0	0	4.765383729	Mettl8
GO:0098633	collagen fibril binding	molecular_function	1	4339	1	20677	0	0	4.765383729	Chadl
GO:1904027	negative regulation of collagen fibril organization	biological_process	1	4339	1	20677	0	0	4.765383729	Chadl
GO:0001788	antibody-dependent cellular cytotoxicity	biological_process	2	4339	2	20677	0	0	4.765383729	Fcgr1; Fcgr3
GO:0001798	positive regulation of type IIa hypersensitivity	biological_process	4	4339	4	20677	0	0	4.765383729	Fcgr1; Fcgr3; C3; Fcer1g
GO:0031774	leukotriene receptor binding	molecular_function	1	4339	1	20677	0	0	4.765383729	Fcgr1
GO:0004306	ethanolamine-phosphate cytidylyltransferase activity	molecular_function	1	4339	1	20677	0	0	4.765383729	Pcyt2
GO:0001970	positive regulation of activation of membrane attack complex	biological_process	2	4339	2	20677	0	0	4.765383729	C3; C6
GO:0031715	C5L2 anaphylatoxin chemotactic receptor binding	molecular_function	1	4339	1	20677	0	0	4.765383729	C3
GO:0004595	pantetheine-phosphate adenylyltransferase activity	molecular_function	1	4339	1	20677	0	0	4.765383729	Coasy
GO:1900248	negative regulation of cytoplasmic translational elongation	biological_process	1	4339	1	20677	0	0	4.765383729	Cpeb3
GO:0098850	extrinsic component of synaptic vesicle membrane	cellular_component	1	4339	1	20677	0	0	4.765383729	Atp6v1b1
GO:0008609	alkylglycerone-phosphate synthase activity	molecular_function	1	4339	1	20677	0	0	4.765383729	Agps
GO:0098734	macromolecule depalmitoylation	biological_process	1	4339	1	20677	0	0	4.765383729	Ppt2
GO:0047224	acetylgalactosaminyl-O-glycosyl-glycoprotein beta-1,3-N-acetylglucosaminyltransferase activity	molecular_function	1	4339	1	20677	0	0	4.765383729	B3gnt6
GO:0000966	RNA 5'-end processing	biological_process	1	4339	1	20677	0	0	4.765383729	Piwil2
GO:0001985	negative regulation of heart rate involved in baroreceptor response to increased systemic arterial blood pressure	biological_process	1	4339	1	20677	0	0	4.765383729	Adra1a
GO:0000089	mitotic metaphase	biological_process	1	4339	1	20677	0	0	4.765383729	Cdc20
GO:0001172	transcription, RNA-templated	biological_process	1	4339	1	20677	0	0	4.765383729	Tert
GO:0003721	telomerase RNA reverse transcriptase activity	molecular_function	1	4339	1	20677	0	0	4.765383729	Tert
GO:0003964	RNA-directed DNA polymerase activity	molecular_function	1	4339	1	20677	0	0	4.765383729	Tert
GO:0003968	RNA-directed 5'-3' RNA polymerase activity	molecular_function	1	4339	1	20677	0	0	4.765383729	Tert
GO:0006278	RNA-dependent DNA biosynthetic process	biological_process	1	4339	1	20677	0	0	4.765383729	Tert
GO:0022616	DNA strand elongation	biological_process	1	4339	1	20677	0	0	4.765383729	Tert
GO:0031379	RNA-directed RNA polymerase complex	cellular_component	1	4339	1	20677	0	0	4.765383729	Tert
GO:0032774	RNA biosynthetic process	biological_process	1	4339	1	20677	0	0	4.765383729	Tert
GO:0042635	positive regulation of hair cycle	biological_process	1	4339	1	20677	0	0	4.765383729	Tert
GO:0098680	template-free RNA nucleotidyltransferase	molecular_function	1	4339	1	20677	0	0	4.765383729	Tert
GO:1903620	positive regulation of transdifferentiation	biological_process	1	4339	1	20677	0	0	4.765383729	Tert
GO:1903704	negative regulation of production of siRNA involved in RNA interference	biological_process	1	4339	1	20677	0	0	4.765383729	Tert
GO:1990572	TERT-RMRP complex	cellular_component	1	4339	1	20677	0	0	4.765383729	Tert
GO:0002033	angiotensin-mediated vasodilation involved in regulation of systemic arterial blood pressure	biological_process	2	4339	2	20677	0	0	4.765383729	G6pdx; Agtr2
GO:0006740	NADPH regeneration	biological_process	2	4339	2	20677	0	0	4.765383729	G6pdx; Nnt
GO:0010734	negative regulation of protein glutathionylation	biological_process	1	4339	1	20677	0	0	4.765383729	G6pdx
GO:0097728	9+0 motile cilium	cellular_component	1	4339	1	20677	0	0	4.765383729	Dnah11
GO:0002644	negative regulation of tolerance induction	biological_process	1	4339	1	20677	0	0	4.765383729	Pdcd1
GO:1903394	protein localization to kinetochore involved in kinetochore assembly	biological_process	1	4339	1	20677	0	0	4.765383729	Cenpt
GO:0070228	regulation of lymphocyte apoptotic process	biological_process	1	4339	1	20677	0	0	4.765383729	Cd3g
GO:0046838	phosphorylated carbohydrate dephosphorylation	biological_process	2	4339	2	20677	0	0	4.765383729	G6pc; Epm2a
GO:1903277	negative regulation of sodium ion export across plasma membrane	biological_process	1	4339	1	20677	0	0	4.765383729	Agrn
GO:1903407	negative regulation of sodium:potassium-exchanging ATPase activity	biological_process	1	4339	1	20677	0	0	4.765383729	Agrn
GO:0030429	kynureninase activity	molecular_function	1	4339	1	20677	0	0	4.765383729	Kynu
GO:0034516	response to vitamin B6	biological_process	1	4339	1	20677	0	0	4.765383729	Kynu
GO:0043420	anthranilate metabolic process	biological_process	1	4339	1	20677	0	0	4.765383729	Kynu
GO:0061981	3-hydroxykynureninase activity	molecular_function	1	4339	1	20677	0	0	4.765383729	Kynu
GO:0034238	macrophage fusion	biological_process	1	4339	1	20677	0	0	4.765383729	Cd44
GO:0035692	macrophage migration inhibitory factor receptor complex	cellular_component	2	4339	2	20677	0	0	4.765383729	Cd44; Cd74
GO:0070487	monocyte aggregation	biological_process	3	4339	3	20677	0	0	4.765383729	Cd44; Il1b; Bmp7
GO:0004903	growth hormone receptor activity	molecular_function	1	4339	1	20677	0	0	4.765383729	Ghr
GO:0070195	growth hormone receptor complex	cellular_component	1	4339	1	20677	0	0	4.765383729	Ghr
GO:0019556	histidine catabolic process to glutamate and formamide	biological_process	1	4339	1	20677	0	0	4.765383729	Amdhd1
GO:0050480	imidazolonepropionase activity	molecular_function	1	4339	1	20677	0	0	4.765383729	Amdhd1
GO:0008448	N-acetylglucosamine-6-phosphate deacetylase activity	molecular_function	1	4339	1	20677	0	0	4.765383729	Amdhd2
GO:0051838	cytolysis by host of symbiont cells	biological_process	1	4339	1	20677	0	0	4.765383729	F2
GO:0002541	activation of plasma proteins involved in acute inflammatory response	biological_process	1	4339	1	20677	0	0	4.765383729	F3
GO:0043250	sodium-dependent organic anion transmembrane transporter activity	molecular_function	1	4339	1	20677	0	0	4.765383729	Slc10a6
GO:0043251	sodium-dependent organic anion transport	biological_process	1	4339	1	20677	0	0	4.765383729	Slc10a6
GO:0061903	positive regulation of 1-phosphatidylinositol-3-kinase activity	biological_process	1	4339	1	20677	0	0	4.765383729	Fpr2
GO:0006043	glucosamine catabolic process	biological_process	1	4339	1	20677	0	0	4.765383729	Gnpda1
GO:0031646	positive regulation of neurological system process	biological_process	1	4339	1	20677	0	0	4.765383729	Fgfbp3
GO:0050664	oxidoreductase activity, acting on NAD(P)H, oxygen as acceptor	molecular_function	1	4339	1	20677	0	0	4.765383729	Nox4
GO:0016534	cyclin-dependent protein kinase 5 activator activity	molecular_function	2	4339	2	20677	0	0	4.765383729	Cdk5r1; Cdk5r2
GO:0021722	superior olivary nucleus maturation	biological_process	2	4339	2	20677	0	0	4.765383729	Cdk5r1; Cdk5r2
GO:0060648	mammary gland bud morphogenesis	biological_process	1	4339	1	20677	0	0	4.765383729	Sostdc1
GO:0050197	phytanate-CoA ligase activity	molecular_function	1	4339	1	20677	0	0	4.765383729	Slc27a2
GO:0070251	pristanate-CoA ligase activity	molecular_function	1	4339	1	20677	0	0	4.765383729	Slc27a2
GO:0097089	methyl-branched fatty acid metabolic process	biological_process	2	4339	2	20677	0	0	4.765383729	Slc27a2; Phyh
GO:0004092	carnitine O-acetyltransferase activity	molecular_function	1	4339	1	20677	0	0	4.765383729	Crat
GO:0010727	negative regulation of hydrogen peroxide metabolic process	biological_process	2	4339	2	20677	0	0	4.765383729	Mmp3; Ptger4
GO:1903209	positive regulation of oxidative stress-induced cell death	biological_process	1	4339	1	20677	0	0	4.765383729	Mmp3
GO:0044424	intracellular part	cellular_component	3	4339	3	20677	0	0	4.765383729	Asb11; Asb5; Asb9
GO:0002779	antibacterial peptide secretion	biological_process	1	4339	1	20677	0	0	4.765383729	Mmp7
GO:0002780	antibacterial peptide biosynthetic process	biological_process	1	4339	1	20677	0	0	4.765383729	Mmp7
GO:0015964	diadenosine triphosphate catabolic process	biological_process	1	4339	1	20677	0	0	4.765383729	Fhit
GO:1902118	calcidiol binding	molecular_function	1	4339	1	20677	0	0	4.765383729	Gc
GO:0043914	NADPH:sulfur oxidoreductase activity	molecular_function	1	4339	1	20677	0	0	4.765383729	Mical2
GO:0004856	xylulokinase activity	molecular_function	1	4339	1	20677	0	0	4.765383729	Xylb
GO:0002792	negative regulation of peptide secretion	biological_process	2	4339	2	20677	0	0	4.765383729	Cd74; Ptger4
GO:0035691	macrophage migration inhibitory factor signaling pathway	biological_process	1	4339	1	20677	0	0	4.765383729	Cd74
GO:0035693	NOS2-CD74 complex	cellular_component	1	4339	1	20677	0	0	4.765383729	Cd74
GO:0042658	MHC class II protein binding, via antigen binding groove	molecular_function	1	4339	1	20677	0	0	4.765383729	Cd74
GO:0032490	detection of molecule of bacterial origin	biological_process	2	4339	2	20677	0	0	4.765383729	Lbp; Itgav
GO:0033036	macromolecule localization	biological_process	1	4339	1	20677	0	0	4.765383729	Lbp
GO:0006768	biotin metabolic process	biological_process	1	4339	1	20677	0	0	4.765383729	Btd
GO:0090291	negative regulation of osteoclast proliferation	biological_process	1	4339	1	20677	0	0	4.765383729	Grem1
GO:0000334	3-hydroxyanthranilate 3,4-dioxygenase activity	molecular_function	1	4339	1	20677	0	0	4.765383729	Haao
GO:0034354	'de novo' NAD biosynthetic process from tryptophan	biological_process	1	4339	1	20677	0	0	4.765383729	Haao
GO:0038098	sequestering of BMP from receptor via BMP binding	biological_process	1	4339	1	20677	0	0	4.765383729	Grem2
GO:0060300	regulation of cytokine activity	biological_process	1	4339	1	20677	0	0	4.765383729	Grem2
GO:2000296	negative regulation of hydrogen peroxide catabolic process	biological_process	1	4339	1	20677	0	0	4.765383729	Hp
GO:0043540	6-phosphofructo-2-kinase/fructose-2,6-biphosphatase complex	cellular_component	1	4339	1	20677	0	0	4.765383729	Pfkfb1
GO:0008843	endochitinase activity	molecular_function	1	4339	1	20677	0	0	4.765383729	Chit1
GO:0015117	thiosulfate transmembrane transporter activity	molecular_function	1	4339	1	20677	0	0	4.765383729	Slc25a10
GO:0015131	oxaloacetate transmembrane transporter activity	molecular_function	1	4339	1	20677	0	0	4.765383729	Slc25a10
GO:0015140	malate transmembrane transporter activity	molecular_function	1	4339	1	20677	0	0	4.765383729	Slc25a10
GO:0015291	secondary active transmembrane transporter activity	molecular_function	1	4339	1	20677	0	0	4.765383729	Slc25a10
GO:0015709	thiosulfate transport	biological_process	1	4339	1	20677	0	0	4.765383729	Slc25a10
GO:0015729	oxaloacetate transport	biological_process	1	4339	1	20677	0	0	4.765383729	Slc25a10
GO:0015743	malate transport	biological_process	1	4339	1	20677	0	0	4.765383729	Slc25a10
GO:0071422	succinate transmembrane transport	biological_process	1	4339	1	20677	0	0	4.765383729	Slc25a10
GO:0071423	malate transmembrane transport	biological_process	1	4339	1	20677	0	0	4.765383729	Slc25a10
GO:0015367	oxoglutarate:malate antiporter activity	molecular_function	1	4339	1	20677	0	0	4.765383729	Slc25a11
GO:0002113	interleukin-33 binding	molecular_function	1	4339	1	20677	0	0	4.765383729	Il1rl1
GO:0035349	coenzyme A transmembrane transport	biological_process	2	4339	2	20677	0	0	4.765383729	Slc25a16; Slc25a42
GO:0010893	positive regulation of steroid biosynthetic process	biological_process	3	4339	3	20677	0	0	4.765383729	Scp2; Il1a; Adora2b
GO:0033814	propanoyl-CoA C-acyltransferase activity	molecular_function	1	4339	1	20677	0	0	4.765383729	Scp2
GO:0045940	positive regulation of steroid metabolic process	biological_process	1	4339	1	20677	0	0	4.765383729	Scp2
GO:0050632	propionyl-CoA C2-trimethyltridecanoyltransferase activity	molecular_function	1	4339	1	20677	0	0	4.765383729	Scp2
GO:1901373	lipid hydroperoxide transport	biological_process	1	4339	1	20677	0	0	4.765383729	Scp2
GO:0052692	raffinose alpha-galactosidase activity	molecular_function	1	4339	1	20677	0	0	4.765383729	Gla
GO:0042426	choline catabolic process	biological_process	1	4339	1	20677	0	0	4.765383729	Dmgdh
GO:0047865	dimethylglycine dehydrogenase activity	molecular_function	1	4339	1	20677	0	0	4.765383729	Dmgdh
GO:0045065	cytotoxic T cell differentiation	biological_process	1	4339	1	20677	0	0	4.765383729	Cd8a
GO:0051282	regulation of sequestering of calcium ion	biological_process	2	4339	2	20677	0	0	4.765383729	Slc25a23; Casq1
GO:0051503	adenine nucleotide transport	biological_process	1	4339	1	20677	0	0	4.765383729	Slc25a23
GO:0097274	urea homeostasis	biological_process	1	4339	1	20677	0	0	4.765383729	Slc25a23
GO:0000095	S-adenosyl-L-methionine transmembrane transporter activity	molecular_function	1	4339	1	20677	0	0	4.765383729	Slc25a26
GO:0015805	S-adenosyl-L-methionine transport	biological_process	1	4339	1	20677	0	0	4.765383729	Slc25a26
GO:0004607	phosphatidylcholine-sterol O-acyltransferase activity	molecular_function	1	4339	1	20677	0	0	4.765383729	Lcat
GO:0090107	regulation of high-density lipoprotein particle assembly	biological_process	1	4339	1	20677	0	0	4.765383729	Lcat
GO:2000446	regulation of macrophage migration inhibitory factor signaling pathway	biological_process	1	4339	1	20677	0	0	4.765383729	Angpt1
GO:0072378	blood coagulation, fibrin clot formation	biological_process	5	4339	5	20677	0	0	4.765383729	F13a1; Fbln1; Fga; Fgb; Fgg
GO:0008887	glycerate kinase activity	molecular_function	1	4339	1	20677	0	0	4.765383729	Glyctk
GO:1903487	regulation of lactation	biological_process	1	4339	1	20677	0	0	4.765383729	Oas2
GO:0014846	esophagus smooth muscle contraction	biological_process	2	4339	2	20677	0	0	4.765383729	Sulf1; Sulf2
GO:0035860	glial cell-derived neurotrophic factor receptor signaling pathway	biological_process	2	4339	2	20677	0	0	4.765383729	Sulf1; Sulf2
GO:0032877	positive regulation of DNA endoreduplication	biological_process	2	4339	2	20677	0	0	4.765383729	E2f7; E2f8
GO:0033301	cell cycle comprising mitosis without cytokinesis	biological_process	1	4339	1	20677	0	0	4.765383729	E2f8
GO:0060739	mesenchymal-epithelial cell signaling involved in prostate gland development	biological_process	1	4339	1	20677	0	0	4.765383729	Tnc
GO:0061048	negative regulation of branching involved in lung morphogenesis	biological_process	1	4339	1	20677	0	0	4.765383729	Tnf
GO:1904999	positive regulation of leukocyte adhesion to arterial endothelial cell	biological_process	1	4339	1	20677	0	0	4.765383729	Tnf
GO:0031309	integral component of nuclear outer membrane	cellular_component	1	4339	1	20677	0	0	4.765383729	Syne4
GO:1905240	negative regulation of canonical Wnt signaling pathway involved in osteoblast differentiation	biological_process	1	4339	1	20677	0	0	4.765383729	Tnn
GO:0033626	positive regulation of integrin activation by cell surface receptor linked signal transduction	biological_process	1	4339	1	20677	0	0	4.765383729	Cdh17
GO:0090101	negative regulation of transmembrane receptor protein serine/threonine kinase signaling pathway	biological_process	1	4339	1	20677	0	0	4.765383729	Fstl3
GO:0046186	acetaldehyde biosynthetic process	biological_process	1	4339	1	20677	0	0	4.765383729	Adh1
GO:0003960	NADPH:quinone reductase activity	molecular_function	2	4339	2	20677	0	0	4.765383729	Adh4; Cryz
GO:0005503	all-trans retinal binding	molecular_function	1	4339	1	20677	0	0	4.765383729	Adh4
GO:0019115	benzaldehyde dehydrogenase activity	molecular_function	1	4339	1	20677	0	0	4.765383729	Adh4
GO:0046164	alcohol catabolic process	biological_process	1	4339	1	20677	0	0	4.765383729	Adh4
GO:1901661	quinone metabolic process	biological_process	1	4339	1	20677	0	0	4.765383729	Adh4
GO:0045161	neuronal ion channel clustering	biological_process	1	4339	1	20677	0	0	4.765383729	Dlg2
GO:0021972	corticospinal neuron axon guidance through spinal cord	biological_process	1	4339	1	20677	0	0	4.765383729	Slit2
GO:0050929	induction of negative chemotaxis	biological_process	1	4339	1	20677	0	0	4.765383729	Slit2
GO:0071676	negative regulation of mononuclear cell migration	biological_process	1	4339	1	20677	0	0	4.765383729	Slit2
GO:0090260	negative regulation of retinal ganglion cell axon guidance	biological_process	1	4339	1	20677	0	0	4.765383729	Slit2
GO:0002412	antigen transcytosis by M cells in mucosal-associated lymphoid tissue	biological_process	1	4339	1	20677	0	0	4.765383729	Gp2
GO:0070553	nicotinic acid receptor activity	molecular_function	1	4339	1	20677	0	0	4.765383729	Hcar2
GO:0047962	glycine N-benzoyltransferase activity	molecular_function	1	4339	1	20677	0	0	4.765383729	Glyat
GO:1901787	benzoyl-CoA metabolic process	biological_process	1	4339	1	20677	0	0	4.765383729	Glyat
GO:0016034	maleylacetoacetate isomerase activity	molecular_function	1	4339	1	20677	0	0	4.765383729	Gstz1
GO:0005142	interleukin-11 receptor binding	molecular_function	1	4339	1	20677	0	0	4.765383729	Il11
GO:1905078	positive regulation of interleukin-17 secretion	biological_process	1	4339	1	20677	0	0	4.765383729	Arid5a
GO:1902624	positive regulation of neutrophil migration	biological_process	1	4339	1	20677	0	0	4.765383729	Il1a
GO:1904445	negative regulation of establishment of Sertoli cell barrier	biological_process	1	4339	1	20677	0	0	4.765383729	Il1a
GO:0035505	positive regulation of myosin light chain kinase activity	biological_process	1	4339	1	20677	0	0	4.765383729	Il1b
GO:0008802	betaine-aldehyde dehydrogenase activity	molecular_function	1	4339	1	20677	0	0	4.765383729	Aldh7a1
GO:0016641	oxidoreductase activity, acting on the CH-NH2 group of donors, oxygen as acceptor	molecular_function	5	4339	5	20677	0	0	4.765383729	Loxl1; Loxl2; Loxl3; Loxl4; Lox
GO:1905590	fibronectin fibril organization	biological_process	1	4339	1	20677	0	0	4.765383729	Loxl3
GO:0033735	aspartate dehydrogenase activity	molecular_function	1	4339	1	20677	0	0	4.765383729	Aspdh
GO:0048560	establishment of anatomical structure orientation	biological_process	1	4339	1	20677	0	0	4.765383729	Ttc8
GO:0018773	acetylpyruvate hydrolase activity	molecular_function	1	4339	1	20677	0	0	4.765383729	Fahd1
GO:0034545	fumarylpyruvate hydrolase activity	molecular_function	1	4339	1	20677	0	0	4.765383729	Fahd1
GO:0047621	acylpyruvate hydrolase activity	molecular_function	1	4339	1	20677	0	0	4.765383729	Fahd1
GO:0071873	response to norepinephrine	biological_process	1	4339	1	20677	0	0	4.765383729	Rnls
GO:0097621	monoamine oxidase activity	molecular_function	1	4339	1	20677	0	0	4.765383729	Rnls
GO:1902074	response to salt	biological_process	1	4339	1	20677	0	0	4.765383729	Rnls
GO:0015334	high-affinity oligopeptide transmembrane transporter activity	molecular_function	1	4339	1	20677	0	0	4.765383729	Slc15a2
GO:0042938	dipeptide transport	biological_process	1	4339	1	20677	0	0	4.765383729	Slc15a2
GO:0071916	dipeptide transmembrane transporter activity	molecular_function	1	4339	1	20677	0	0	4.765383729	Slc15a2
GO:1901676	positive regulation of histone H3-K27 acetylation	biological_process	1	4339	1	20677	0	0	4.765383729	Lif
GO:0042840	D-glucuronate catabolic process	biological_process	1	4339	1	20677	0	0	4.765383729	Akr1a1
GO:0047939	L-glucuronate reductase activity	molecular_function	1	4339	1	20677	0	0	4.765383729	Akr1a1
GO:0015091	ferric iron transmembrane transporter activity	molecular_function	1	4339	1	20677	0	0	4.765383729	Trf
GO:0015682	ferric iron transport	biological_process	1	4339	1	20677	0	0	4.765383729	Trf
GO:0071678	olfactory bulb axon guidance	biological_process	1	4339	1	20677	0	0	4.765383729	Bcl11b
GO:0061501	cyclic-GMP-AMP synthase activity	molecular_function	1	4339	1	20677	0	0	4.765383729	Mb21d1
GO:0061811	ADP-ribosyl cyclase activity	molecular_function	1	4339	1	20677	0	0	4.765383729	Bst1
GO:0061812	cyclic ADP-ribose hydrolase	molecular_function	1	4339	1	20677	0	0	4.765383729	Bst1
GO:0102008	cytosolic dipeptidase activity	molecular_function	1	4339	1	20677	0	0	4.765383729	Cndp2
GO:0103046	alanylglutamate dipeptidase activity	molecular_function	1	4339	1	20677	0	0	4.765383729	Cndp2
GO:0003884	D-amino-acid oxidase activity	molecular_function	2	4339	2	20677	0	0	4.765383729	Dao; Ddo
GO:0006562	proline catabolic process	biological_process	3	4339	3	20677	0	0	4.765383729	Dao; Prodh; Prodh2
GO:0036088	D-serine catabolic process	biological_process	1	4339	1	20677	0	0	4.765383729	Dao
GO:0046416	D-amino acid metabolic process	biological_process	2	4339	2	20677	0	0	4.765383729	Dao; Ddo
GO:0055130	D-alanine catabolic process	biological_process	1	4339	1	20677	0	0	4.765383729	Dao
GO:0047718	indanol dehydrogenase activity	molecular_function	1	4339	1	20677	0	0	4.765383729	Akr1b8
GO:0007497	posterior midgut development	biological_process	1	4339	1	20677	0	0	4.765383729	Ednrb
GO:0031620	regulation of fever generation	biological_process	1	4339	1	20677	0	0	4.765383729	Ednrb
GO:0035645	enteric smooth muscle cell differentiation	biological_process	1	4339	1	20677	0	0	4.765383729	Ednrb
GO:0086100	endothelin receptor signaling pathway	biological_process	1	4339	1	20677	0	0	4.765383729	Ednrb
GO:0004363	glutathione synthase activity	molecular_function	1	4339	1	20677	0	0	4.765383729	Gss
GO:0051029	rRNA transport	biological_process	1	4339	1	20677	0	0	4.765383729	Tst
GO:0060912	cardiac cell fate specification	biological_process	1	4339	1	20677	0	0	4.765383729	Tenm4
GO:0001576	globoside biosynthetic process	biological_process	1	4339	1	20677	0	0	4.765383729	A4galt
GO:0050512	lactosylceramide 4-alpha-galactosyltransferase activity	molecular_function	1	4339	1	20677	0	0	4.765383729	A4galt
GO:0002882	positive regulation of chronic inflammatory response to non-antigenic stimulus	biological_process	1	4339	1	20677	0	0	4.765383729	Adora2b
GO:1902684	negative regulation of receptor localization to synapse	biological_process	1	4339	1	20677	0	0	4.765383729	Cnih2
GO:1903743	negative regulation of anterograde synaptic vesicle transport	biological_process	1	4339	1	20677	0	0	4.765383729	Cnih2
GO:0008107	galactoside 2-alpha-L-fucosyltransferase activity	molecular_function	3	4339	3	20677	0	0	4.765383729	Fut1; Fut2; Sec1
GO:0008424	glycoprotein 6-alpha-L-fucosyltransferase activity	molecular_function	1	4339	1	20677	0	0	4.765383729	Fut8
GO:0036071	N-glycan fucosylation	biological_process	1	4339	1	20677	0	0	4.765383729	Fut8
GO:0043112	receptor metabolic process	biological_process	1	4339	1	20677	0	0	4.765383729	Fut8
GO:0046368	GDP-L-fucose metabolic process	biological_process	1	4339	1	20677	0	0	4.765383729	Fut8
GO:0046921	alpha-(1->6)-fucosyltransferase activity	molecular_function	1	4339	1	20677	0	0	4.765383729	Fut8
GO:0043754	dihydrolipoyllysine-residue (2-methylpropanoyl)transferase activity	molecular_function	1	4339	1	20677	0	0	4.765383729	Dbt
GO:0033316	meiotic spindle assembly checkpoint	biological_process	1	4339	1	20677	0	0	4.765383729	Ttk
GO:0098768	meiotic prometaphase I	biological_process	1	4339	1	20677	0	0	4.765383729	Ttk
GO:1903096	protein localization to meiotic spindle midzone	biological_process	1	4339	1	20677	0	0	4.765383729	Ttk
GO:0043056	forward locomotion	biological_process	1	4339	1	20677	0	0	4.765383729	Ttn
GO:0055002	striated muscle cell development	biological_process	1	4339	1	20677	0	0	4.765383729	Ttn
GO:0060419	heart growth	biological_process	1	4339	1	20677	0	0	4.765383729	Ttn
GO:0048264	determination of ventral identity	biological_process	1	4339	1	20677	0	0	4.765383729	Aida
GO:0086072	AV node cell-bundle of His cell adhesion involved in cell communication	biological_process	1	4339	1	20677	0	0	4.765383729	Cxadr
GO:0086082	cell adhesive protein binding involved in AV node cell-bundle of His cell communication	molecular_function	1	4339	1	20677	0	0	4.765383729	Cxadr
GO:0048244	phytanoyl-CoA dioxygenase activity	molecular_function	1	4339	1	20677	0	0	4.765383729	Phyh
GO:0030167	proteoglycan catabolic process	biological_process	1	4339	1	20677	0	0	4.765383729	Adamts12
GO:1902203	negative regulation of hepatocyte growth factor receptor signaling pathway	biological_process	1	4339	1	20677	0	0	4.765383729	Adamts12
GO:1902548	negative regulation of cellular response to vascular endothelial growth factor stimulus	biological_process	1	4339	1	20677	0	0	4.765383729	Adamts12
GO:2001113	negative regulation of cellular response to hepatocyte growth factor stimulus	biological_process	1	4339	1	20677	0	0	4.765383729	Adamts12
GO:0048523	negative regulation of cellular process	biological_process	1	4339	1	20677	0	0	4.765383729	Tgfa
GO:0008482	sulfite oxidase activity	molecular_function	1	4339	1	20677	0	0	4.765383729	Suox
GO:0005589	collagen type VI trimer	cellular_component	1	4339	1	20677	0	0	4.765383729	Dcn
GO:0045183	translation factor activity, non-nucleic acid binding	molecular_function	1	4339	1	20677	0	0	4.765383729	Neurl1a
GO:0047568	3-oxo-5-beta-steroid 4-dehydrogenase activity	molecular_function	1	4339	1	20677	0	0	4.765383729	Akr1d1
GO:2000402	negative regulation of lymphocyte migration	biological_process	1	4339	1	20677	0	0	4.765383729	Gcsam
GO:0032621	interleukin-18 production	biological_process	1	4339	1	20677	0	0	4.765383729	Nlrp3
GO:0044546	NLRP3 inflammasome complex assembly	biological_process	1	4339	1	20677	0	0	4.765383729	Nlrp3
GO:0050701	interleukin-1 secretion	biological_process	1	4339	1	20677	0	0	4.765383729	Nlrp3
GO:2000321	positive regulation of T-helper 17 cell differentiation	biological_process	1	4339	1	20677	0	0	4.765383729	Nlrp3
GO:0035915	pore formation in membrane of other organism	biological_process	1	4339	1	20677	0	0	4.765383729	Gsdmd
GO:0070255	regulation of mucus secretion	biological_process	1	4339	1	20677	0	0	4.765383729	Nlrp6
GO:0048389	intermediate mesoderm development	biological_process	1	4339	1	20677	0	0	4.765383729	Osr1
GO:0072143	mesangial cell development	biological_process	1	4339	1	20677	0	0	4.765383729	Osr1
GO:0072168	specification of anterior mesonephric tubule identity	biological_process	1	4339	1	20677	0	0	4.765383729	Osr1
GO:0072169	specification of posterior mesonephric tubule identity	biological_process	1	4339	1	20677	0	0	4.765383729	Osr1
GO:0072183	negative regulation of nephron tubule epithelial cell differentiation	biological_process	1	4339	1	20677	0	0	4.765383729	Osr1
GO:0072184	renal vesicle progenitor cell differentiation	biological_process	1	4339	1	20677	0	0	4.765383729	Osr1
GO:0072208	metanephric smooth muscle tissue development	biological_process	1	4339	1	20677	0	0	4.765383729	Osr1
GO:0072234	metanephric nephron tubule development	biological_process	1	4339	1	20677	0	0	4.765383729	Osr1
GO:0072239	metanephric glomerulus vasculature development	biological_process	2	4339	2	20677	0	0	4.765383729	Osr1; Aqp1
GO:0072259	metanephric interstitial fibroblast development	biological_process	1	4339	1	20677	0	0	4.765383729	Osr1
GO:0090094	metanephric cap mesenchymal cell proliferation involved in metanephros development	biological_process	1	4339	1	20677	0	0	4.765383729	Osr1
GO:1902204	positive regulation of hepatocyte growth factor receptor signaling pathway	biological_process	1	4339	1	20677	0	0	4.765383729	Esm1
GO:0050277	sedoheptulokinase activity	molecular_function	1	4339	1	20677	0	0	4.765383729	Shpk
GO:0014739	positive regulation of muscle hyperplasia	biological_process	1	4339	1	20677	0	0	4.765383729	Aif1
GO:0044557	relaxation of smooth muscle	biological_process	1	4339	1	20677	0	0	4.765383729	Slc8a1
GO:0008445	D-aspartate oxidase activity	molecular_function	1	4339	1	20677	0	0	4.765383729	Ddo
GO:0019478	D-amino acid catabolic process	biological_process	1	4339	1	20677	0	0	4.765383729	Ddo
GO:0016844	strictosidine synthase activity	molecular_function	1	4339	1	20677	0	0	4.765383729	Apmap
GO:0050571	1,5-anhydro-D-fructose reductase activity	molecular_function	1	4339	1	20677	0	0	4.765383729	Akr1e1
GO:0033981	D-dopachrome decarboxylase activity	molecular_function	1	4339	1	20677	0	0	4.765383729	Ddt
GO:0005586	collagen type III trimer	cellular_component	1	4339	1	20677	0	0	4.765383729	Col3a1
GO:0004657	proline dehydrogenase activity	molecular_function	2	4339	2	20677	0	0	4.765383729	Prodh; Prodh2
GO:0006560	proline metabolic process	biological_process	3	4339	3	20677	0	0	4.765383729	Prodh; Aldh4a1; Prodh2
GO:0010133	proline catabolic process to glutamate	biological_process	3	4339	3	20677	0	0	4.765383729	Prodh; Aldh4a1; Prodh2
GO:0003096	renal sodium ion transport	biological_process	1	4339	1	20677	0	0	4.765383729	Slc9a3r1
GO:0097291	renal phosphate ion absorption	biological_process	1	4339	1	20677	0	0	4.765383729	Slc9a3r1
GO:0015079	potassium ion transmembrane transporter activity	molecular_function	2	4339	2	20677	0	0	4.765383729	Aqp1; Slc12a6
GO:0030184	nitric oxide transmembrane transporter activity	molecular_function	1	4339	1	20677	0	0	4.765383729	Aqp1
GO:0035378	carbon dioxide transmembrane transport	biological_process	1	4339	1	20677	0	0	4.765383729	Aqp1
GO:0035379	carbon dioxide transmembrane transporter activity	molecular_function	1	4339	1	20677	0	0	4.765383729	Aqp1
GO:0072220	metanephric descending thin limb development	biological_process	1	4339	1	20677	0	0	4.765383729	Aqp1
GO:0072230	metanephric proximal straight tubule development	biological_process	1	4339	1	20677	0	0	4.765383729	Aqp1
GO:0072232	metanephric proximal convoluted tubule segment 2 development	biological_process	1	4339	1	20677	0	0	4.765383729	Aqp1
GO:0085018	maintenance of symbiont-containing vacuole by host	biological_process	1	4339	1	20677	0	0	4.765383729	Aqp1
GO:0005345	purine nucleobase transmembrane transporter activity	molecular_function	1	4339	1	20677	0	0	4.765383729	Aqp9
GO:0006863	purine nucleobase transport	biological_process	1	4339	1	20677	0	0	4.765383729	Aqp9
GO:0015791	polyol transport	biological_process	1	4339	1	20677	0	0	4.765383729	Aqp9
GO:0015837	amine transport	biological_process	1	4339	1	20677	0	0	4.765383729	Aqp9
GO:0043168	anion binding	molecular_function	1	4339	1	20677	0	0	4.765383729	Tg
GO:0001695	histamine catabolic process	biological_process	1	4339	1	20677	0	0	4.765383729	Hnmt
GO:0046539	histamine N-methyltransferase activity	molecular_function	1	4339	1	20677	0	0	4.765383729	Hnmt
GO:0008458	carnitine O-octanoyltransferase activity	molecular_function	1	4339	1	20677	0	0	4.765383729	Crot
GO:0004774	succinate-CoA ligase activity	molecular_function	1	4339	1	20677	0	0	4.765383729	Sucla2
GO:0004775	succinate-CoA ligase (ADP-forming) activity	molecular_function	2	4339	2	20677	0	0	4.765383729	Sucla2; Suclg1
GO:0071348	cellular response to interleukin-11	biological_process	1	4339	1	20677	0	0	4.765383729	Sbno2
GO:0018924	mandelate metabolic process	biological_process	1	4339	1	20677	0	0	4.765383729	Hao2
GO:1901163	regulation of trophoblast cell migration	biological_process	1	4339	1	20677	0	0	4.765383729	Mmp12
GO:1904244	positive regulation of pancreatic trypsinogen secretion	biological_process	1	4339	1	20677	0	0	4.765383729	Mmp13
GO:1905523	positive regulation of macrophage migration	biological_process	1	4339	1	20677	0	0	4.765383729	Mmp14
GO:2000696	regulation of epithelial cell differentiation involved in kidney development	biological_process	1	4339	1	20677	0	0	4.765383729	Prkx
GO:0032674	regulation of interleukin-5 production	biological_process	1	4339	1	20677	0	0	4.765383729	Il5ra
GO:0036316	SREBP-SCAP complex retention in endoplasmic reticulum	biological_process	1	4339	1	20677	0	0	4.765383729	Insig1
GO:0070862	negative regulation of protein exit from endoplasmic reticulum	biological_process	1	4339	1	20677	0	0	4.765383729	Insig1
GO:0034763	negative regulation of transmembrane transport	biological_process	1	4339	1	20677	0	0	4.765383729	Cttnbp2nl
GO:1990718	axonemal central pair projection	cellular_component	1	4339	1	20677	0	0	4.765383729	Hydin
GO:0009635	response to herbicide	biological_process	1	4339	1	20677	0	0	4.765383729	Lcn2
GO:0017129	triglyceride binding	molecular_function	1	4339	1	20677	0	0	4.765383729	Lpl
GO:0047536	2-aminoadipate transaminase activity	molecular_function	1	4339	1	20677	0	0	4.765383729	Aadat
GO:0002365	gamma-delta T cell lineage commitment	biological_process	1	4339	1	20677	0	0	4.765383729	5830411N06Rik
GO:0030251	guanylate cyclase inhibitor activity	molecular_function	1	4339	1	20677	0	0	4.765383729	Pdzd3
GO:0035003	subapical complex	cellular_component	1	4339	1	20677	0	0	4.765383729	Pdzd3
GO:0032901	positive regulation of neurotrophin production	biological_process	2	4339	2	20677	0	0	4.765383729	Hap1; Shh
GO:0004925	prolactin receptor activity	molecular_function	1	4339	1	20677	0	0	4.765383729	Prlr
GO:0038161	prolactin signaling pathway	biological_process	1	4339	1	20677	0	0	4.765383729	Prlr
GO:0042182	ketone catabolic process	biological_process	1	4339	1	20677	0	0	4.765383729	Oxct1
GO:0003409	optic cup structural organization	biological_process	1	4339	1	20677	0	0	4.765383729	Tfap2a
GO:0021623	oculomotor nerve formation	biological_process	2	4339	2	20677	0	0	4.765383729	Tfap2a; Phox2a
GO:0097275	cellular ammonia homeostasis	biological_process	1	4339	1	20677	0	0	4.765383729	Tfap2b
GO:0097276	cellular creatinine homeostasis	biological_process	1	4339	1	20677	0	0	4.765383729	Tfap2b
GO:0097277	cellular urea homeostasis	biological_process	1	4339	1	20677	0	0	4.765383729	Tfap2b
GO:0038052	RNA polymerase II transcription factor activity, estrogen-activated sequence-specific DNA binding	molecular_function	2	4339	2	20677	0	0	4.765383729	Esr1; Esr2
GO:0048521	negative regulation of behavior	biological_process	1	4339	1	20677	0	0	4.765383729	Esr2
GO:0034668	integrin alpha4-beta1 complex	cellular_component	1	4339	1	20677	0	0	4.765383729	Emilin1
GO:1990971	EMILIN complex	cellular_component	1	4339	1	20677	0	0	4.765383729	Emilin1
GO:0032458	slow endocytic recycling	biological_process	1	4339	1	20677	0	0	4.765383729	Micall1
GO:0051401	CH domain binding	molecular_function	1	4339	1	20677	0	0	4.765383729	Smtnl1
GO:0070124	mitochondrial translational initiation	biological_process	1	4339	1	20677	0	0	4.765383729	Mtif3
GO:0007063	regulation of sister chromatid cohesion	biological_process	1	4339	1	20677	0	0	4.765383729	Bub1
GO:0022018	lateral ganglionic eminence cell proliferation	biological_process	1	4339	1	20677	0	0	4.765383729	Gli3
GO:0060366	lambdoid suture morphogenesis	biological_process	1	4339	1	20677	0	0	4.765383729	Gli3
GO:0060367	sagittal suture morphogenesis	biological_process	1	4339	1	20677	0	0	4.765383729	Gli3
GO:0060873	anterior semicircular canal development	biological_process	1	4339	1	20677	0	0	4.765383729	Gli3
GO:0060875	lateral semicircular canal development	biological_process	1	4339	1	20677	0	0	4.765383729	Gli3
GO:0018153	isopeptide cross-linking via N6-(L-isoglutamyl)-L-lysine	biological_process	1	4339	1	20677	0	0	4.765383729	Tgm2
GO:1902480	protein localization to mitotic spindle	biological_process	1	4339	1	20677	0	0	4.765383729	Fam83d
GO:0005121	Toll binding	molecular_function	1	4339	1	20677	0	0	4.765383729	Myd88
GO:0009682	induced systemic resistance	biological_process	1	4339	1	20677	0	0	4.765383729	Myd88
GO:2000338	regulation of chemokine (C-X-C motif) ligand 1 production	biological_process	1	4339	1	20677	0	0	4.765383729	Myd88
GO:2000341	regulation of chemokine (C-X-C motif) ligand 2 production	biological_process	1	4339	1	20677	0	0	4.765383729	Myd88
GO:0002765	immune response-inhibiting signal transduction	biological_process	1	4339	1	20677	0	0	4.765383729	Il20rb
GO:0009386	translational attenuation	biological_process	1	4339	1	20677	0	0	4.765383729	Trap1
GO:0042109	lymphotoxin A biosynthetic process	biological_process	1	4339	1	20677	0	0	4.765383729	Il17f
GO:0045414	regulation of interleukin-8 biosynthetic process	biological_process	1	4339	1	20677	0	0	4.765383729	Il17f
GO:0045423	regulation of granulocyte macrophage colony-stimulating factor biosynthetic process	biological_process	1	4339	1	20677	0	0	4.765383729	Il17f
GO:0032559	adenyl ribonucleotide binding	molecular_function	1	4339	1	20677	0	0	4.765383729	Atp5a1
GO:0032996	Bcl3-Bcl10 complex	cellular_component	1	4339	1	20677	0	0	4.765383729	Bcl3
GO:0016785	transferase activity, transferring selenium-containing groups	molecular_function	1	4339	1	20677	0	0	4.765383729	Sepsecs
GO:0097056	selenocysteinyl-tRNA(Sec) biosynthetic process	biological_process	1	4339	1	20677	0	0	4.765383729	Sepsecs
GO:0030228	lipoprotein particle receptor activity	molecular_function	3	4339	3	20677	0	0	4.765383729	Lsr; Apobr; Atp5b
GO:1904274	tricellular tight junction assembly	biological_process	1	4339	1	20677	0	0	4.765383729	Lsr
GO:0044537	regulation of circulating fibrinogen levels	biological_process	1	4339	1	20677	0	0	4.765383729	Proc
GO:0030729	acetoacetate-CoA ligase activity	molecular_function	1	4339	1	20677	0	0	4.765383729	Aacs
GO:0034201	response to oleic acid	biological_process	1	4339	1	20677	0	0	4.765383729	Aacs
GO:0044854	plasma membrane raft assembly	biological_process	1	4339	1	20677	0	0	4.765383729	Flot1
GO:1901890	positive regulation of cell junction assembly	biological_process	1	4339	1	20677	0	0	4.765383729	Flot1
GO:0070488	neutrophil aggregation	biological_process	2	4339	2	20677	0	0	4.765383729	S100a8; S100a9
GO:0045113	regulation of integrin biosynthetic process	biological_process	1	4339	1	20677	0	0	4.765383729	S100a9
GO:2000489	regulation of hepatic stellate cell activation	biological_process	1	4339	1	20677	0	0	4.765383729	Nr1d1
GO:0000048	peptidyltransferase activity	molecular_function	2	4339	2	20677	0	0	4.765383729	Ggt1; Ggt5
GO:0002951	leukotriene-C(4) hydrolase	molecular_function	2	4339	2	20677	0	0	4.765383729	Ggt1; Ggt5
GO:0016755	transferase activity, transferring amino-acyl groups	molecular_function	1	4339	1	20677	0	0	4.765383729	Ggt1
GO:0031179	peptide modification	biological_process	1	4339	1	20677	0	0	4.765383729	Ggt1
GO:1901750	leukotriene D4 biosynthetic process	biological_process	2	4339	2	20677	0	0	4.765383729	Ggt1; Ggt5
GO:0043783	oxidoreductase activity, oxidizing metal ions with flavin as acceptor	molecular_function	1	4339	1	20677	0	0	4.765383729	Etfdh
GO:0102009	proline dipeptidase activity	molecular_function	1	4339	1	20677	0	0	4.765383729	Pepd
GO:0002264	endothelial cell activation involved in immune response	biological_process	1	4339	1	20677	0	0	4.765383729	1810011O10Rik
GO:0099050	vesicle scission	biological_process	1	4339	1	20677	0	0	4.765383729	Sh3gl2
GO:0008459	chondroitin 6-sulfotransferase activity	molecular_function	2	4339	2	20677	0	0	4.765383729	Chst3; Chst7
GO:0050698	proteoglycan sulfotransferase activity	molecular_function	1	4339	1	20677	0	0	4.765383729	Chst3
GO:0004776	succinate-CoA ligase (GDP-forming) activity	molecular_function	2	4339	2	20677	0	0	4.765383729	Suclg1; Suclg2
GO:0045244	succinate-CoA ligase complex (GDP-forming)	cellular_component	2	4339	2	20677	0	0	4.765383729	Suclg1; Suclg2
GO:0052894	norspermine:oxygen oxidoreductase activity	molecular_function	1	4339	1	20677	0	0	4.765383729	Smox
GO:0052895	N1-acetylspermine:oxygen oxidoreductase (N1-acetylspermidine-forming) activity	molecular_function	1	4339	1	20677	0	0	4.765383729	Smox
GO:0004148	dihydrolipoyl dehydrogenase activity	molecular_function	1	4339	1	20677	0	0	4.765383729	Dld
GO:0009106	lipoate metabolic process	biological_process	1	4339	1	20677	0	0	4.765383729	Dld
GO:0043544	lipoamide binding	molecular_function	1	4339	1	20677	0	0	4.765383729	Dld
GO:0051068	dihydrolipoamide metabolic process	biological_process	1	4339	1	20677	0	0	4.765383729	Dld
GO:0061682	seminal vesicle morphogenesis	biological_process	1	4339	1	20677	0	0	4.765383729	Id4
GO:0035805	egg coat	cellular_component	1	4339	1	20677	0	0	4.765383729	Ovgp1
GO:0098595	perivitelline space	cellular_component	1	4339	1	20677	0	0	4.765383729	Ovgp1
GO:0014733	regulation of skeletal muscle adaptation	biological_process	1	4339	1	20677	0	0	4.765383729	Cmya5
GO:1902954	regulation of early endosome to recycling endosome transport	biological_process	1	4339	1	20677	0	0	4.765383729	Dnajc13
GO:0033371	T cell secretory granule organization	biological_process	1	4339	1	20677	0	0	4.765383729	Srgn
GO:0033373	maintenance of protease location in mast cell secretory granule	biological_process	1	4339	1	20677	0	0	4.765383729	Srgn
GO:0033382	maintenance of granzyme B location in T cell secretory granule	biological_process	1	4339	1	20677	0	0	4.765383729	Srgn
GO:0051946	regulation of glutamate uptake involved in transmission of nerve impulse	biological_process	1	4339	1	20677	0	0	4.765383729	Per2
GO:0060567	negative regulation of DNA-templated transcription, termination	biological_process	1	4339	1	20677	0	0	4.765383729	Per2
GO:0014052	regulation of gamma-aminobutyric acid secretion	biological_process	1	4339	1	20677	0	0	4.765383729	Sv2a
GO:0004727	prenylated protein tyrosine phosphatase activity	molecular_function	1	4339	1	20677	0	0	4.765383729	Ptp4a1
GO:1904951	positive regulation of establishment of protein localization	biological_process	1	4339	1	20677	0	0	4.765383729	Ptp4a3
GO:0008389	coumarin 7-hydroxylase activity	molecular_function	2	4339	2	20677	0	0	4.765383729	Cyp2a4; Cyp2a5
GO:0008431	vitamin E binding	molecular_function	2	4339	2	20677	0	0	4.765383729	Ttpa; Afm
GO:0042360	vitamin E metabolic process	biological_process	2	4339	2	20677	0	0	4.765383729	Ttpa; Cyp4f18
GO:0006690	icosanoid metabolic process	biological_process	1	4339	1	20677	0	0	4.765383729	Cyp4f14
GO:0052870	tocopherol omega-hydroxylase activity	molecular_function	2	4339	2	20677	0	0	4.765383729	Cyp4f14; Cyp4f18
GO:0052871	alpha-tocopherol omega-hydroxylase activity	molecular_function	2	4339	2	20677	0	0	4.765383729	Cyp4f14; Cyp4f18
GO:0032304	negative regulation of icosanoid secretion	biological_process	2	4339	2	20677	0	0	4.765383729	Cyp4f18; Agtr2
GO:0032305	positive regulation of icosanoid secretion	biological_process	1	4339	1	20677	0	0	4.765383729	Cyp4f18
GO:0036101	leukotriene B4 catabolic process	biological_process	1	4339	1	20677	0	0	4.765383729	Cyp4f18
GO:0052869	arachidonic acid omega-hydroxylase activity	molecular_function	1	4339	1	20677	0	0	4.765383729	Cyp4f18
GO:0052872	tocotrienol omega-hydroxylase activity	molecular_function	1	4339	1	20677	0	0	4.765383729	Cyp4f18
GO:0004339	glucan 1,4-alpha-glucosidase activity	molecular_function	1	4339	1	20677	0	0	4.765383729	Mgam
GO:0003834	beta-carotene 15,15'-monooxygenase activity	molecular_function	1	4339	1	20677	0	0	4.765383729	Bco1
GO:1901810	beta-carotene metabolic process	biological_process	1	4339	1	20677	0	0	4.765383729	Bco1
GO:0016116	carotenoid metabolic process	biological_process	1	4339	1	20677	0	0	4.765383729	Bco2
GO:0016119	carotene metabolic process	biological_process	1	4339	1	20677	0	0	4.765383729	Bco2
GO:0016121	carotene catabolic process	biological_process	1	4339	1	20677	0	0	4.765383729	Bco2
GO:0016122	xanthophyll metabolic process	biological_process	1	4339	1	20677	0	0	4.765383729	Bco2
GO:0102076	beta,beta-carotene-9',10'-cleaving oxygenase activity	molecular_function	1	4339	1	20677	0	0	4.765383729	Bco2
GO:0031960	response to corticosteroid	biological_process	1	4339	1	20677	0	0	4.765383729	Kcnma1
GO:0032344	regulation of aldosterone metabolic process	biological_process	1	4339	1	20677	0	0	4.765383729	Kcnma1
GO:0034465	response to carbon monoxide	biological_process	1	4339	1	20677	0	0	4.765383729	Kcnma1
GO:0060082	eye blink reflex	biological_process	1	4339	1	20677	0	0	4.765383729	Kcnma1
GO:1904348	negative regulation of small intestine smooth muscle contraction	biological_process	2	4339	2	20677	0	0	4.765383729	Kcnma1; Ptger4
GO:1903697	negative regulation of microvillus assembly	biological_process	1	4339	1	20677	0	0	4.765383729	Rap1gap
GO:1904442	negative regulation of thyroid gland epithelial cell proliferation	biological_process	1	4339	1	20677	0	0	4.765383729	Rap1gap
GO:1990792	cellular response to glial cell derived neurotrophic factor	biological_process	1	4339	1	20677	0	0	4.765383729	Rap1gap
GO:0000959	mitochondrial RNA metabolic process	biological_process	1	4339	1	20677	0	0	4.765383729	Fastkd1
GO:0051582	positive regulation of neurotransmitter uptake	biological_process	1	4339	1	20677	0	0	4.765383729	Park2
GO:1901526	positive regulation of mitophagy	biological_process	1	4339	1	20677	0	0	4.765383729	Park2
GO:1905232	cellular response to L-glutamate	biological_process	1	4339	1	20677	0	0	4.765383729	Park2
GO:1905366	negative regulation of intralumenal vesicle formation	biological_process	1	4339	1	20677	0	0	4.765383729	Park2
GO:1990444	F-box domain binding	molecular_function	1	4339	1	20677	0	0	4.765383729	Park2
GO:0048256	flap endonuclease activity	molecular_function	2	4339	2	20677	0	0	4.765383729	Fen1; Exo1
GO:0004020	adenylylsulfate kinase activity	molecular_function	2	4339	2	20677	0	0	4.765383729	Papss1; Papss2
GO:0004781	sulfate adenylyltransferase (ATP) activity	molecular_function	2	4339	2	20677	0	0	4.765383729	Papss1; Papss2
GO:0009336	sulfate adenylyltransferase complex (ATP)	cellular_component	1	4339	1	20677	0	0	4.765383729	Papss1
GO:0050428	3'-phosphoadenosine 5'-phosphosulfate biosynthetic process	biological_process	2	4339	2	20677	0	0	4.765383729	Papss1; Papss2
GO:0008029	pentraxin receptor activity	molecular_function	1	4339	1	20677	0	0	4.765383729	Nptxr
GO:0019058	viral life cycle	biological_process	1	4339	1	20677	0	0	4.765383729	Pcsk5
GO:1905609	positive regulation of smooth muscle cell-matrix adhesion	biological_process	1	4339	1	20677	0	0	4.765383729	Pcsk5
GO:0048242	epinephrine secretion	biological_process	1	4339	1	20677	0	0	4.765383729	Ly6e
GO:0051790	short-chain fatty acid biosynthetic process	biological_process	1	4339	1	20677	0	0	4.765383729	Oxsm
GO:0046898	response to cycloheximide	biological_process	1	4339	1	20677	0	0	4.765383729	Bcl2l1
GO:0071839	apoptotic process in bone marrow	biological_process	1	4339	1	20677	0	0	4.765383729	Bcl2l1
GO:0051908	double-stranded DNA 5'-3' exodeoxyribonuclease activity	molecular_function	1	4339	1	20677	0	0	4.765383729	Exo1
GO:1904064	positive regulation of cation transmembrane transport	biological_process	1	4339	1	20677	0	0	4.765383729	Pdzk1
GO:0009918	sterol delta7 reductase activity	molecular_function	1	4339	1	20677	0	0	4.765383729	Dhcr7
GO:0016132	brassinosteroid biosynthetic process	biological_process	1	4339	1	20677	0	0	4.765383729	Dhcr7
GO:0047598	7-dehydrocholesterol reductase activity	molecular_function	1	4339	1	20677	0	0	4.765383729	Dhcr7
GO:0046462	monoacylglycerol metabolic process	biological_process	1	4339	1	20677	0	0	4.765383729	Mogat2
GO:0021509	roof plate formation	biological_process	1	4339	1	20677	0	0	4.765383729	Gdf7
GO:2001051	positive regulation of tendon cell differentiation	biological_process	1	4339	1	20677	0	0	4.765383729	Gdf7
GO:2000870	regulation of progesterone secretion	biological_process	1	4339	1	20677	0	0	4.765383729	Gdf9
GO:0001080	nitrogen catabolite activation of transcription from RNA polymerase II promoter	biological_process	1	4339	1	20677	0	0	4.765383729	Nr1h4
GO:0006109	regulation of carbohydrate metabolic process	biological_process	2	4339	2	20677	0	0	4.765383729	Nr1h4; Mtor
GO:0034255	regulation of urea metabolic process	biological_process	1	4339	1	20677	0	0	4.765383729	Nr1h4
GO:0038181	bile acid receptor activity	molecular_function	2	4339	2	20677	0	0	4.765383729	Nr1h4; Gpbar1
GO:0038185	intracellular bile acid receptor signaling pathway	biological_process	1	4339	1	20677	0	0	4.765383729	Nr1h4
GO:0071417	cellular response to organonitrogen compound	biological_process	1	4339	1	20677	0	0	4.765383729	Nr1h4
GO:1902122	chenodeoxycholic acid binding	molecular_function	1	4339	1	20677	0	0	4.765383729	Nr1h4
GO:1905695	positive regulation of phosphatidic acid biosynthetic process	biological_process	1	4339	1	20677	0	0	4.765383729	Nr1h4
GO:2000213	positive regulation of glutamate metabolic process	biological_process	1	4339	1	20677	0	0	4.765383729	Nr1h4
GO:2001250	positive regulation of ammonia assimilation cycle	biological_process	1	4339	1	20677	0	0	4.765383729	Nr1h4
GO:0004990	oxytocin receptor activity	molecular_function	1	4339	1	20677	0	0	4.765383729	Oxtr
GO:0034059	response to anoxia	biological_process	1	4339	1	20677	0	0	4.765383729	Oxtr
GO:0034127	regulation of MyD88-independent toll-like receptor signaling pathway	biological_process	1	4339	1	20677	0	0	4.765383729	Irf7
GO:0033500	carbohydrate homeostasis	biological_process	1	4339	1	20677	0	0	4.765383729	Vgf
GO:0008859	exoribonuclease II activity	molecular_function	1	4339	1	20677	0	0	4.765383729	Isg20
GO:0051750	delta3,5-delta2,4-dienoyl-CoA isomerase activity	molecular_function	1	4339	1	20677	0	0	4.765383729	Ech1
GO:0005298	proline:sodium symporter activity	molecular_function	1	4339	1	20677	0	0	4.765383729	Slc6a15
GO:0015439	heme-transporting ATPase activity	molecular_function	1	4339	1	20677	0	0	4.765383729	Abcb6
GO:0006051	N-acetylmannosamine metabolic process	biological_process	1	4339	1	20677	0	0	4.765383729	Renbp
GO:0050121	N-acylglucosamine 2-epimerase activity	molecular_function	1	4339	1	20677	0	0	4.765383729	Renbp
GO:0003842	1-pyrroline-5-carboxylate dehydrogenase activity	molecular_function	1	4339	1	20677	0	0	4.765383729	Aldh4a1
GO:0001760	aminocarboxymuconate-semialdehyde decarboxylase activity	molecular_function	1	4339	1	20677	0	0	4.765383729	Acmsd
GO:1904985	negative regulation of quinolinate biosynthetic process	biological_process	1	4339	1	20677	0	0	4.765383729	Acmsd
GO:0004061	arylformamidase activity	molecular_function	1	4339	1	20677	0	0	4.765383729	Afmid
GO:0046637	regulation of alpha-beta T cell differentiation	biological_process	1	4339	1	20677	0	0	4.765383729	Ankle1
GO:1905453	regulation of myeloid progenitor cell differentiation	biological_process	1	4339	1	20677	0	0	4.765383729	Ankle1
GO:1905456	regulation of lymphoid progenitor cell differentiation	biological_process	1	4339	1	20677	0	0	4.765383729	Ankle1
GO:0035623	renal glucose absorption	biological_process	1	4339	1	20677	0	0	4.765383729	Hnf1a
GO:0002691	regulation of cellular extravasation	biological_process	1	4339	1	20677	0	0	4.765383729	Selp
GO:0015432	bile acid-exporting ATPase activity	molecular_function	1	4339	1	20677	0	0	4.765383729	Abcc3
GO:0061855	negative regulation of neuroblast migration	biological_process	1	4339	1	20677	0	0	4.765383729	Abcc8
GO:1900721	positive regulation of uterine smooth muscle relaxation	biological_process	1	4339	1	20677	0	0	4.765383729	Abcc8
GO:1905604	negative regulation of maintenance of permeability of blood-brain barrier	biological_process	1	4339	1	20677	0	0	4.765383729	Abcc8
GO:0030387	fructosamine-3-kinase activity	molecular_function	1	4339	1	20677	0	0	4.765383729	Fn3k
GO:0008281	sulfonylurea receptor activity	molecular_function	1	4339	1	20677	0	0	4.765383729	Abcc9
GO:0036309	protein localization to M-band	biological_process	1	4339	1	20677	0	0	4.765383729	Ank2
GO:0036371	protein localization to T-tubule	biological_process	1	4339	1	20677	0	0	4.765383729	Ank2
GO:0086066	atrial cardiac muscle cell to AV node cell communication	biological_process	1	4339	1	20677	0	0	4.765383729	Ank2
GO:0086070	SA node cell to atrial cardiac muscle cell communication	biological_process	1	4339	1	20677	0	0	4.765383729	Ank2
GO:1901021	positive regulation of calcium ion transmembrane transporter activity	biological_process	1	4339	1	20677	0	0	4.765383729	Ank2
GO:0032978	protein insertion into membrane from inner side	biological_process	1	4339	1	20677	0	0	4.765383729	Slc12a1
GO:0010840	regulation of circadian sleep/wake cycle, wakefulness	biological_process	2	4339	2	20677	0	0	4.765383729	Ptger3; Ptger4
GO:1903524	positive regulation of blood circulation	biological_process	1	4339	1	20677	0	0	4.765383729	Ptger3
GO:1903640	negative regulation of gastrin-induced gastric acid secretion	biological_process	2	4339	2	20677	0	0	4.765383729	Ptger3; Sct
GO:1904320	positive regulation of smooth muscle contraction involved in micturition	biological_process	1	4339	1	20677	0	0	4.765383729	Ptger3
GO:1904326	negative regulation of circadian sleep/wake cycle, wakefulness	biological_process	1	4339	1	20677	0	0	4.765383729	Ptger3
GO:1904330	positive regulation of myofibroblast contraction	biological_process	1	4339	1	20677	0	0	4.765383729	Ptger3
GO:1990767	prostaglandin receptor internalization	biological_process	1	4339	1	20677	0	0	4.765383729	Ptger3
GO:0042466	chemokinesis	biological_process	1	4339	1	20677	0	0	4.765383729	Ptger4
GO:1904336	negative regulation of ductus arteriosus closure	biological_process	1	4339	1	20677	0	0	4.765383729	Ptger4
GO:1904364	positive regulation of calcitonin secretion	biological_process	1	4339	1	20677	0	0	4.765383729	Ptger4
GO:1904367	positive regulation of chemokinesis	biological_process	1	4339	1	20677	0	0	4.765383729	Ptger4
GO:1904460	positive regulation of substance P secretion	biological_process	1	4339	1	20677	0	0	4.765383729	Ptger4
GO:1904466	positive regulation of matrix metallopeptidase secretion	biological_process	1	4339	1	20677	0	0	4.765383729	Ptger4
GO:1904471	negative regulation of endothelin secretion	biological_process	1	4339	1	20677	0	0	4.765383729	Ptger4
GO:1904496	positive regulation of substance P secretion, neurotransmission	biological_process	1	4339	1	20677	0	0	4.765383729	Ptger4
GO:2000420	negative regulation of eosinophil extravasation	biological_process	1	4339	1	20677	0	0	4.765383729	Ptger4
GO:0018979	trichloroethylene metabolic process	biological_process	1	4339	1	20677	0	0	4.765383729	Cyp2f2
GO:0070512	positive regulation of histone H4-K20 methylation	biological_process	1	4339	1	20677	0	0	4.765383729	Brca1
GO:0030894	replisome	cellular_component	1	4339	1	20677	0	0	4.765383729	Donson
GO:1900147	regulation of Schwann cell migration	biological_process	1	4339	1	20677	0	0	4.765383729	Vim
GO:0003947	(N-acetylneuraminyl)-galactosylglucosylceramide N-acetylgalactosaminyltransferase activity	molecular_function	1	4339	1	20677	0	0	4.765383729	B4galnt1
GO:0004617	phosphoglycerate dehydrogenase activity	molecular_function	1	4339	1	20677	0	0	4.765383729	Phgdh
GO:0006566	threonine metabolic process	biological_process	1	4339	1	20677	0	0	4.765383729	Phgdh
GO:0033764	steroid dehydrogenase activity, acting on the CH-OH group of donors, NAD or NADP as acceptor	molecular_function	1	4339	1	20677	0	0	4.765383729	Akr1c21
GO:0047024	5alpha-androstane-3beta,17beta-diol dehydrogenase activity	molecular_function	1	4339	1	20677	0	0	4.765383729	Akr1c21
GO:0047042	androsterone dehydrogenase (B-specific) activity	molecular_function	1	4339	1	20677	0	0	4.765383729	Akr1c21
GO:0070022	transforming growth factor beta receptor complex	cellular_component	1	4339	1	20677	0	0	4.765383729	Dab2
GO:0005053	peroxisome matrix targeting signal-2 binding	molecular_function	1	4339	1	20677	0	0	4.765383729	Pex7
GO:0032393	MHC class I receptor activity	molecular_function	1	4339	1	20677	0	0	4.765383729	Cd160
GO:0032658	regulation of interleukin-15 production	biological_process	1	4339	1	20677	0	0	4.765383729	Tirap
GO:0032738	positive regulation of interleukin-15 production	biological_process	1	4339	1	20677	0	0	4.765383729	Tirap
GO:0034146	toll-like receptor 5 signaling pathway	biological_process	2	4339	2	20677	0	0	4.765383729	Tirap; Tlr5
GO:0035665	TIRAP-dependent toll-like receptor 4 signaling pathway	biological_process	1	4339	1	20677	0	0	4.765383729	Tirap
GO:0043265	ectoplasm	cellular_component	1	4339	1	20677	0	0	4.765383729	Gys2
GO:0007185	transmembrane receptor protein tyrosine phosphatase signaling pathway	biological_process	1	4339	1	20677	0	0	4.765383729	Ptpre
GO:0003050	regulation of systemic arterial blood pressure by atrial natriuretic peptide	biological_process	2	4339	2	20677	0	0	4.765383729	Rasl10b; Corin
GO:0003991	acetylglutamate kinase activity	molecular_function	1	4339	1	20677	0	0	4.765383729	Nags
GO:0004042	acetyl-CoA:L-glutamate N-acetyltransferase activity	molecular_function	1	4339	1	20677	0	0	4.765383729	Nags
GO:0004516	nicotinate phosphoribosyltransferase activity	molecular_function	1	4339	1	20677	0	0	4.765383729	Naprt
GO:0019358	nicotinate nucleotide salvage	biological_process	1	4339	1	20677	0	0	4.765383729	Naprt
GO:0034355	NAD salvage	biological_process	1	4339	1	20677	0	0	4.765383729	Naprt
GO:0042007	interleukin-18 binding	molecular_function	1	4339	1	20677	0	0	4.765383729	Il18bp
GO:0002384	hepatic immune response	biological_process	1	4339	1	20677	0	0	4.765383729	Il6
GO:0070091	glucagon secretion	biological_process	1	4339	1	20677	0	0	4.765383729	Il6
GO:0034649	histone demethylase activity (H3-monomethyl-K4 specific)	molecular_function	1	4339	1	20677	0	0	4.765383729	Kdm1b
GO:0047390	glycerophosphocholine cholinephosphodiesterase activity	molecular_function	1	4339	1	20677	0	0	4.765383729	Enpp6
GO:0021642	trochlear nerve formation	biological_process	1	4339	1	20677	0	0	4.765383729	Phox2a
GO:0021703	locus ceruleus development	biological_process	1	4339	1	20677	0	0	4.765383729	Phox2a
GO:0035659	Wnt signaling pathway involved in wound healing, spreading of epidermal cells	biological_process	1	4339	1	20677	0	0	4.765383729	Wnt7a
GO:0045167	asymmetric protein localization involved in cell fate determination	biological_process	1	4339	1	20677	0	0	4.765383729	Wnt7a
GO:0007164	establishment of tissue polarity	biological_process	1	4339	1	20677	0	0	4.765383729	Hnf4a
GO:0071838	cell proliferation in bone marrow	biological_process	1	4339	1	20677	0	0	4.765383729	Ace
GO:1903597	negative regulation of gap junction assembly	biological_process	1	4339	1	20677	0	0	4.765383729	Ace
GO:0004155	6,7-dihydropteridine reductase activity	molecular_function	1	4339	1	20677	0	0	4.765383729	Qdpr
GO:0032025	response to cobalt ion	biological_process	1	4339	1	20677	0	0	4.765383729	D2hgdh
GO:0008775	acetate CoA-transferase activity	molecular_function	1	4339	1	20677	0	0	4.765383729	Acaa1a
GO:0006577	amino-acid betaine metabolic process	biological_process	1	4339	1	20677	0	0	4.765383729	Bhmt
GO:0045210	FasL biosynthetic process	biological_process	1	4339	1	20677	0	0	4.765383729	Phlda1
GO:0061736	engulfment of target by autophagosome	biological_process	1	4339	1	20677	0	0	4.765383729	Smurf1
GO:0061753	substrate localization to autophagosome	biological_process	1	4339	1	20677	0	0	4.765383729	Smurf1
GO:0071211	protein targeting to vacuole involved in autophagy	biological_process	1	4339	1	20677	0	0	4.765383729	Smurf1
GO:0008507	sodium:iodide symporter activity	molecular_function	1	4339	1	20677	0	0	4.765383729	Slc5a5
GO:0006157	deoxyadenosine catabolic process	biological_process	1	4339	1	20677	0	0	4.765383729	Ada
GO:0032261	purine nucleotide salvage	biological_process	1	4339	1	20677	0	0	4.765383729	Ada
GO:0046111	xanthine biosynthetic process	biological_process	1	4339	1	20677	0	0	4.765383729	Ada
GO:0060169	negative regulation of adenosine receptor signaling pathway	biological_process	1	4339	1	20677	0	0	4.765383729	Ada
GO:0060407	negative regulation of penile erection	biological_process	1	4339	1	20677	0	0	4.765383729	Ada
GO:0008523	sodium-dependent multivitamin transmembrane transporter activity	molecular_function	1	4339	1	20677	0	0	4.765383729	Slc5a6
GO:0015878	biotin transport	biological_process	1	4339	1	20677	0	0	4.765383729	Slc5a6
GO:0015887	pantothenate transmembrane transport	biological_process	1	4339	1	20677	0	0	4.765383729	Slc5a6
GO:0005307	choline:sodium symporter activity	molecular_function	1	4339	1	20677	0	0	4.765383729	Slc5a7
GO:0015552	propionate transmembrane transporter activity	molecular_function	1	4339	1	20677	0	0	4.765383729	Slc5a8
GO:0015636	short-chain fatty acid transmembrane transporter activity	molecular_function	1	4339	1	20677	0	0	4.765383729	Slc5a8
GO:0015730	propanoate transport	biological_process	1	4339	1	20677	0	0	4.765383729	Slc5a8
GO:0015913	short-chain fatty acid import	biological_process	1	4339	1	20677	0	0	4.765383729	Slc5a8
GO:0140161	monocarboxylate:sodium symporter activity	molecular_function	1	4339	1	20677	0	0	4.765383729	Slc5a8
GO:1905039	carboxylic acid transmembrane transport	biological_process	1	4339	1	20677	0	0	4.765383729	Slc5a8
GO:0006653	1,2-diacyl-sn-glycero-3-phosphocholine metabolic process	biological_process	1	4339	1	20677	0	0	4.765383729	Lrat
GO:0047173	phosphatidylcholine-retinol O-acyltransferase activity	molecular_function	1	4339	1	20677	0	0	4.765383729	Lrat
GO:0102279	lecithin:11-cis retinol acyltransferase activity	molecular_function	1	4339	1	20677	0	0	4.765383729	Lrat
GO:0004001	adenosine kinase activity	molecular_function	1	4339	1	20677	0	0	4.765383729	Adk
GO:0006169	adenosine salvage	biological_process	1	4339	1	20677	0	0	4.765383729	Adk
GO:0006175	dATP biosynthetic process	biological_process	1	4339	1	20677	0	0	4.765383729	Adk
GO:0019203	carbohydrate phosphatase activity	molecular_function	1	4339	1	20677	0	0	4.765383729	Epm2a
GO:0031700	adrenomedullin receptor binding	molecular_function	1	4339	1	20677	0	0	4.765383729	Adm
GO:0001990	regulation of systemic arterial blood pressure by hormone	biological_process	1	4339	1	20677	0	0	4.765383729	Cyp2j5
GO:2000863	positive regulation of estrogen secretion	biological_process	1	4339	1	20677	0	0	4.765383729	Cyp2j5
GO:0031283	negative regulation of guanylate cyclase activity	biological_process	1	4339	1	20677	0	0	4.765383729	Hpca
GO:1904009	cellular response to monosodium glutamate	biological_process	1	4339	1	20677	0	0	4.765383729	Hpca
GO:0034181	positive regulation of toll-like receptor 13 signaling pathway	biological_process	1	4339	1	20677	0	0	4.765383729	Treml4
GO:1990175	EH domain binding	molecular_function	1	4339	1	20677	0	0	4.765383729	Epn3
GO:1901006	ubiquinone-6 biosynthetic process	biological_process	1	4339	1	20677	0	0	4.765383729	Ndufa9
GO:0044788	modulation by host of viral process	biological_process	1	4339	1	20677	0	0	4.765383729	Hspa8
GO:0061741	chaperone-mediated protein transport involved in chaperone-mediated autophagy	biological_process	1	4339	1	20677	0	0	4.765383729	Hspa8
GO:0099523	presynaptic cytosol	cellular_component	1	4339	1	20677	0	0	4.765383729	Hspa8
GO:1902904	negative regulation of supramolecular fiber organization	biological_process	1	4339	1	20677	0	0	4.765383729	Hspa8
GO:1904592	positive regulation of protein refolding	biological_process	1	4339	1	20677	0	0	4.765383729	Hspa8
GO:1904593	prostaglandin binding	molecular_function	1	4339	1	20677	0	0	4.765383729	Hspa8
GO:1904764	chaperone-mediated autophagy translocation complex disassembly	biological_process	1	4339	1	20677	0	0	4.765383729	Hspa8
GO:1990832	slow axonal transport	biological_process	1	4339	1	20677	0	0	4.765383729	Hspa8
GO:1990833	clathrin-uncoating ATPase activity	molecular_function	1	4339	1	20677	0	0	4.765383729	Hspa8
GO:1902045	negative regulation of Fas signaling pathway	biological_process	1	4339	1	20677	0	0	4.765383729	Tmbim1
GO:0006528	asparagine metabolic process	biological_process	2	4339	2	20677	0	0	4.765383729	Nit2; Aspg
GO:0050152	omega-amidase activity	molecular_function	1	4339	1	20677	0	0	4.765383729	Nit2
GO:0004800	thyroxine 5'-deiodinase activity	molecular_function	3	4339	3	20677	0	0	4.765383729	Dio1; Dio2; Dio3
GO:0042404	thyroid hormone catabolic process	biological_process	2	4339	2	20677	0	0	4.765383729	Dio2; Dio3
GO:0070460	thyroid-stimulating hormone secretion	biological_process	1	4339	1	20677	0	0	4.765383729	Dio2
GO:0033798	thyroxine 5-deiodinase activity	molecular_function	1	4339	1	20677	0	0	4.765383729	Dio3
GO:1904721	negative regulation of mRNA endonucleolytic cleavage involved in unfolded protein response	biological_process	1	4339	1	20677	0	0	4.765383729	Tmbim6
GO:0102490	8-oxo-dGTP phosphohydrolase activity	molecular_function	3	4339	3	20677	0	0	4.765383729	Entpd1; Entpd3; Entpd8
GO:0009134	nucleoside diphosphate catabolic process	biological_process	1	4339	1	20677	0	0	4.765383729	Entpd3
GO:0009124	nucleoside monophosphate biosynthetic process	biological_process	1	4339	1	20677	0	0	4.765383729	Entpd8
GO:0009133	nucleoside diphosphate biosynthetic process	biological_process	1	4339	1	20677	0	0	4.765383729	Entpd8
GO:0035355	Toll-like receptor 2-Toll-like receptor 6 protein complex	cellular_component	2	4339	2	20677	0	0	4.765383729	Tlr2; Tlr6
GO:0042496	detection of diacyl bacterial lipopeptide	biological_process	2	4339	2	20677	0	0	4.765383729	Tlr2; Tlr6
GO:0042498	diacyl lipopeptide binding	molecular_function	2	4339	2	20677	0	0	4.765383729	Tlr2; Tlr6
GO:0042892	chloramphenicol transport	biological_process	1	4339	1	20677	0	0	4.765383729	Tlr2
GO:0052063	induction by symbiont of defense-related host nitric oxide production	biological_process	1	4339	1	20677	0	0	4.765383729	Tlr2
GO:0002758	innate immune response-activating signal transduction	biological_process	1	4339	1	20677	0	0	4.765383729	Tlr4
GO:0045362	positive regulation of interleukin-1 biosynthetic process	biological_process	1	4339	1	20677	0	0	4.765383729	Tlr4
GO:0070430	positive regulation of nucleotide-binding oligomerization domain containing 1 signaling pathway	biological_process	1	4339	1	20677	0	0	4.765383729	Tlr4
GO:1904467	regulation of tumor necrosis factor secretion	biological_process	1	4339	1	20677	0	0	4.765383729	Tlr4
GO:0034150	toll-like receptor 6 signaling pathway	biological_process	1	4339	1	20677	0	0	4.765383729	Tlr6
GO:0034158	toll-like receptor 8 signaling pathway	biological_process	1	4339	1	20677	0	0	4.765383729	Tlr8
GO:0071624	positive regulation of granulocyte chemotaxis	biological_process	1	4339	1	20677	0	0	4.765383729	S100a14
GO:0008426	protein kinase C inhibitor activity	molecular_function	1	4339	1	20677	0	0	4.765383729	Hspb1
GO:0099641	anterograde axonal protein transport	biological_process	1	4339	1	20677	0	0	4.765383729	Hspb1
GO:0036284	tubulobulbar complex	cellular_component	1	4339	1	20677	0	0	4.765383729	Arpc1b
GO:0001941	postsynaptic membrane organization	biological_process	2	4339	2	20677	0	0	4.765383729	Gdnf; Chrnb1
GO:0072106	regulation of ureteric bud formation	biological_process	1	4339	1	20677	0	0	4.765383729	Gdnf
GO:0014804	terminal cisterna lumen	cellular_component	1	4339	1	20677	0	0	4.765383729	Casq1
GO:0071693	protein transport within extracellular region	biological_process	1	4339	1	20677	0	0	4.765383729	Afm
GO:0002194	hepatocyte cell migration	biological_process	1	4339	1	20677	0	0	4.765383729	Prox1
GO:0061114	branching involved in pancreas morphogenesis	biological_process	1	4339	1	20677	0	0	4.765383729	Prox1
GO:0090425	acinar cell differentiation	biological_process	1	4339	1	20677	0	0	4.765383729	Prox1
GO:1901978	positive regulation of cell cycle checkpoint	biological_process	1	4339	1	20677	0	0	4.765383729	Prox1
GO:2000979	positive regulation of forebrain neuron differentiation	biological_process	1	4339	1	20677	0	0	4.765383729	Prox1
GO:0048792	spontaneous exocytosis of neurotransmitter	biological_process	1	4339	1	20677	0	0	4.765383729	Syt12
GO:0098875	epididymosome	cellular_component	1	4339	1	20677	0	0	4.765383729	Ppfia3
GO:0005163	nerve growth factor receptor binding	molecular_function	1	4339	1	20677	0	0	4.765383729	Ngf
GO:0009070	serine family amino acid biosynthetic process	biological_process	1	4339	1	20677	0	0	4.765383729	Mthfd1
GO:0001999	renal response to blood flow involved in circulatory renin-angiotensin regulation of systemic arterial blood pressure	biological_process	1	4339	1	20677	0	0	4.765383729	Agt
GO:0031703	type 2 angiotensin receptor binding	molecular_function	1	4339	1	20677	0	0	4.765383729	Agt
GO:0034104	negative regulation of tissue remodeling	biological_process	1	4339	1	20677	0	0	4.765383729	Agt
GO:0070471	uterine smooth muscle contraction	biological_process	1	4339	1	20677	0	0	4.765383729	Agt
GO:1905010	positive regulation of L-lysine import across plasma membrane	biological_process	1	4339	1	20677	0	0	4.765383729	Agt
GO:1905589	positive regulation of L-arginine import across plasma membrane	biological_process	1	4339	1	20677	0	0	4.765383729	Agt
GO:0032395	MHC class II receptor activity	molecular_function	1	4339	1	20677	0	0	4.765383729	Krt17
GO:0043000	Golgi to plasma membrane CFTR protein transport	biological_process	1	4339	1	20677	0	0	4.765383729	Krt18
GO:0010857	calcium-dependent protein kinase activity	molecular_function	1	4339	1	20677	0	0	4.765383729	Pink1
GO:1903852	positive regulation of cristae formation	biological_process	1	4339	1	20677	0	0	4.765383729	Pink1
GO:0071400	cellular response to oleic acid	biological_process	1	4339	1	20677	0	0	4.765383729	Dgat2
GO:0003908	methylated-DNA-[protein]-cysteine S-methyltransferase activity	molecular_function	1	4339	1	20677	0	0	4.765383729	Mgmt
GO:0003837	beta-ureidopropionase activity	molecular_function	1	4339	1	20677	0	0	4.765383729	Upb1
GO:0033396	beta-alanine biosynthetic process via 3-ureidopropionate	biological_process	1	4339	1	20677	0	0	4.765383729	Upb1
GO:0021966	corticospinal neuron axon guidance	biological_process	1	4339	1	20677	0	0	4.765383729	Scn1b
GO:0047021	15-hydroxyprostaglandin dehydrogenase (NADP+) activity	molecular_function	1	4339	1	20677	0	0	4.765383729	Cbr1
GO:0050221	prostaglandin-E2 9-reductase activity	molecular_function	1	4339	1	20677	0	0	4.765383729	Cbr1
GO:0008753	NADPH dehydrogenase (quinone) activity	molecular_function	1	4339	1	20677	0	0	4.765383729	Cbr4
GO:1990204	oxidoreductase complex	cellular_component	1	4339	1	20677	0	0	4.765383729	Cbr4
GO:0047012	sterol-4-alpha-carboxylate 3-dehydrogenase (decarboxylating) activity	molecular_function	1	4339	1	20677	0	0	4.765383729	Nsdhl
GO:0047273	galactosylgalactosylglucosylceramide beta-D-acetylgalactosaminyltransferase activity	molecular_function	1	4339	1	20677	0	0	4.765383729	B3galnt1
GO:0002368	B cell cytokine production	biological_process	1	4339	1	20677	0	0	4.765383729	Hspd1
GO:0048291	isotype switching to IgG isotypes	biological_process	1	4339	1	20677	0	0	4.765383729	Hspd1
GO:2000758	positive regulation of peptidyl-lysine acetylation	biological_process	1	4339	1	20677	0	0	4.765383729	Nfe2
GO:1904178	negative regulation of adipose tissue development	biological_process	1	4339	1	20677	0	0	4.765383729	Lmna
GO:0008112	nicotinamide N-methyltransferase activity	molecular_function	1	4339	1	20677	0	0	4.765383729	Nnmt
GO:0035932	aldosterone secretion	biological_process	1	4339	1	20677	0	0	4.765383729	Agtr2
GO:0019145	aminobutyraldehyde dehydrogenase activity	molecular_function	1	4339	1	20677	0	0	4.765383729	Aldh9a1
GO:0047105	4-trimethylammoniobutyraldehyde dehydrogenase activity	molecular_function	1	4339	1	20677	0	0	4.765383729	Aldh9a1
GO:0085032	modulation by symbiont of host I-kappaB kinase/NF-kappaB cascade	biological_process	1	4339	1	20677	0	0	4.765383729	Tnip1
GO:0042659	regulation of cell fate specification	biological_process	1	4339	1	20677	0	0	4.765383729	Lmo4
GO:0050865	regulation of cell activation	biological_process	1	4339	1	20677	0	0	4.765383729	Lmo4
GO:0003245	cardiac muscle tissue growth involved in heart morphogenesis	biological_process	1	4339	1	20677	0	0	4.765383729	S1pr1
GO:0016404	15-hydroxyprostaglandin dehydrogenase (NAD+) activity	molecular_function	1	4339	1	20677	0	0	4.765383729	Hpgd
GO:0021937	cerebellar Purkinje cell-granule cell precursor cell signaling involved in regulation of granule cell precursor cell proliferation	biological_process	2	4339	2	20677	0	0	4.765383729	Lhx1; Lhx5
GO:0035846	oviduct epithelium development	biological_process	1	4339	1	20677	0	0	4.765383729	Lhx1
GO:0035849	nephric duct elongation	biological_process	1	4339	1	20677	0	0	4.765383729	Lhx1
GO:0035852	horizontal cell localization	biological_process	1	4339	1	20677	0	0	4.765383729	Lhx1
GO:0072077	renal vesicle morphogenesis	biological_process	1	4339	1	20677	0	0	4.765383729	Lhx1
GO:0072283	metanephric renal vesicle morphogenesis	biological_process	1	4339	1	20677	0	0	4.765383729	Lhx1
GO:0009917	sterol 5-alpha reductase activity	molecular_function	1	4339	1	20677	0	0	4.765383729	Srd5a2
GO:0035262	gonad morphogenesis	biological_process	2	4339	2	20677	0	0	4.765383729	Lhx9; Itgav
GO:0010869	regulation of receptor biosynthetic process	biological_process	1	4339	1	20677	0	0	4.765383729	Ankrd13c
GO:2000209	regulation of anoikis	biological_process	1	4339	1	20677	0	0	4.765383729	Ankrd13c
GO:0071890	bicarbonate binding	molecular_function	1	4339	1	20677	0	0	4.765383729	Adcy10
GO:0001315	age-dependent response to reactive oxygen species	biological_process	1	4339	1	20677	0	0	4.765383729	Sod2
GO:0003032	detection of oxygen	biological_process	1	4339	1	20677	0	0	4.765383729	Sod2
GO:0003069	acetylcholine-mediated vasodilation involved in regulation of systemic arterial blood pressure	biological_process	1	4339	1	20677	0	0	4.765383729	Sod2
GO:0048773	erythrophore differentiation	biological_process	1	4339	1	20677	0	0	4.765383729	Sod2
GO:0055093	response to hyperoxia	biological_process	1	4339	1	20677	0	0	4.765383729	Sod2
GO:0047444	N-acylneuraminate-9-phosphate synthase activity	molecular_function	1	4339	1	20677	0	0	4.765383729	Nans
GO:0004753	saccharopine dehydrogenase activity	molecular_function	1	4339	1	20677	0	0	4.765383729	Aass
GO:0019477	L-lysine catabolic process	biological_process	1	4339	1	20677	0	0	4.765383729	Aass
GO:0047130	saccharopine dehydrogenase (NADP+, L-lysine-forming) activity	molecular_function	1	4339	1	20677	0	0	4.765383729	Aass
GO:0047131	saccharopine dehydrogenase (NAD+, L-glutamate-forming) activity	molecular_function	1	4339	1	20677	0	0	4.765383729	Aass
GO:0046006	regulation of activated T cell proliferation	biological_process	1	4339	1	20677	0	0	4.765383729	Ripk3
GO:0070235	regulation of activation-induced cell death of T cells	biological_process	1	4339	1	20677	0	0	4.765383729	Ripk3
GO:2000452	regulation of CD8-positive, alpha-beta cytotoxic T cell extravasation	biological_process	1	4339	1	20677	0	0	4.765383729	Ripk3
GO:0036153	triglyceride acyl-chain remodeling	biological_process	1	4339	1	20677	0	0	4.765383729	Pnpla3
GO:0051264	mono-olein transacylation activity	molecular_function	1	4339	1	20677	0	0	4.765383729	Pnpla3
GO:0051265	diolein transacylation activity	molecular_function	1	4339	1	20677	0	0	4.765383729	Pnpla3
GO:0035543	positive regulation of SNARE complex assembly	biological_process	1	4339	1	20677	0	0	4.765383729	Tmem27
GO:0051957	positive regulation of amino acid transport	biological_process	1	4339	1	20677	0	0	4.765383729	Tmem27
GO:0016645	oxidoreductase activity, acting on the CH-NH group of donors	molecular_function	1	4339	1	20677	0	0	4.765383729	Prodh2
GO:0043610	regulation of carbohydrate utilization	biological_process	1	4339	1	20677	0	0	4.765383729	Mtor
GO:0055006	cardiac cell development	biological_process	1	4339	1	20677	0	0	4.765383729	Mtor
GO:1904056	positive regulation of cholangiocyte proliferation	biological_process	1	4339	1	20677	0	0	4.765383729	Mtor
GO:1904197	positive regulation of granulosa cell proliferation	biological_process	1	4339	1	20677	0	0	4.765383729	Mtor
GO:1904206	positive regulation of skeletal muscle hypertrophy	biological_process	1	4339	1	20677	0	0	4.765383729	Mtor
GO:1904213	negative regulation of iodide transmembrane transport	biological_process	1	4339	1	20677	0	0	4.765383729	Mtor
GO:0031460	glycine betaine transport	biological_process	1	4339	1	20677	0	0	4.765383729	Slc38a2
GO:0004795	threonine synthase activity	molecular_function	1	4339	1	20677	0	0	4.765383729	Thnsl2
GO:0009071	serine family amino acid catabolic process	biological_process	1	4339	1	20677	0	0	4.765383729	Thnsl2
GO:0009088	threonine biosynthetic process	biological_process	1	4339	1	20677	0	0	4.765383729	Thnsl2
GO:0046360	2-oxobutyrate biosynthetic process	biological_process	1	4339	1	20677	0	0	4.765383729	Thnsl2
GO:1904188	negative regulation of transformation of host cell by virus	biological_process	1	4339	1	20677	0	0	4.765383729	Fbln1
GO:0035511	oxidative DNA demethylation	biological_process	1	4339	1	20677	0	0	4.765383729	Alkbh2
GO:0103053	1-ethyladenine demethylase activity	molecular_function	1	4339	1	20677	0	0	4.765383729	Alkbh2
GO:1990674	Golgi cis cisterna membrane	cellular_component	1	4339	1	20677	0	0	4.765383729	Nsg2
GO:0004334	fumarylacetoacetase activity	molecular_function	1	4339	1	20677	0	0	4.765383729	Fah
GO:1900036	positive regulation of cellular response to heat	biological_process	1	4339	1	20677	0	0	4.765383729	Ier5
GO:0002760	positive regulation of antimicrobial humoral response	biological_process	1	4339	1	20677	0	0	4.765383729	Acod1
GO:0019679	propionate metabolic process, methylcitrate cycle	biological_process	1	4339	1	20677	0	0	4.765383729	Acod1
GO:0047547	2-methylcitrate dehydratase activity	molecular_function	1	4339	1	20677	0	0	4.765383729	Acod1
GO:0047613	aconitate decarboxylase activity	molecular_function	1	4339	1	20677	0	0	4.765383729	Acod1
GO:0048789	cytoskeletal matrix organization at active zone	biological_process	1	4339	1	20677	0	0	4.765383729	Nlgn1
GO:0097115	neurexin clustering involved in presynaptic membrane assembly	biological_process	1	4339	1	20677	0	0	4.765383729	Nlgn1
GO:0098942	retrograde trans-synaptic signaling by trans-synaptic protein complex	biological_process	1	4339	1	20677	0	0	4.765383729	Nlgn1
GO:1905520	positive regulation of presynaptic active zone assembly	biological_process	1	4339	1	20677	0	0	4.765383729	Nlgn1
GO:0007630	jump response	biological_process	1	4339	1	20677	0	0	4.765383729	Nlgn2
GO:1904034	positive regulation of t-SNARE clustering	biological_process	1	4339	1	20677	0	0	4.765383729	Nlgn2
GO:0033343	positive regulation of collagen binding	biological_process	1	4339	1	20677	0	0	4.765383729	Itga2
GO:0003106	negative regulation of glomerular filtration by angiotensin	biological_process	1	4339	1	20677	0	0	4.765383729	Cyba
GO:0014895	smooth muscle hypertrophy	biological_process	1	4339	1	20677	0	0	4.765383729	Cyba
GO:0034667	integrin alpha3-beta1 complex	cellular_component	2	4339	2	20677	0	0	4.765383729	Itga3; Itgb1
GO:0097205	renal filtration	biological_process	1	4339	1	20677	0	0	4.765383729	Itga3
GO:0006756	AMP phosphorylation	biological_process	2	4339	2	20677	0	0	4.765383729	Ak3; Ak9
GO:0046041	ITP metabolic process	biological_process	1	4339	1	20677	0	0	4.765383729	Ak3
GO:0046051	UTP metabolic process	biological_process	1	4339	1	20677	0	0	4.765383729	Ak3
GO:0046899	nucleoside triphosphate adenylate kinase activity	molecular_function	2	4339	2	20677	0	0	4.765383729	Ak3; Ak4
GO:0034676	integrin alpha6-beta4 complex	cellular_component	1	4339	1	20677	0	0	4.765383729	Itga6
GO:0006174	dADP phosphorylation	biological_process	1	4339	1	20677	0	0	4.765383729	Ak9
GO:0006186	dGDP phosphorylation	biological_process	1	4339	1	20677	0	0	4.765383729	Ak9
GO:0006757	ATP generation from ADP	biological_process	1	4339	1	20677	0	0	4.765383729	Ak9
GO:0061508	CDP phosphorylation	biological_process	1	4339	1	20677	0	0	4.765383729	Ak9
GO:0061565	dAMP phosphorylation	biological_process	1	4339	1	20677	0	0	4.765383729	Ak9
GO:0061566	CMP phosphorylation	biological_process	1	4339	1	20677	0	0	4.765383729	Ak9
GO:0061567	dCMP phosphorylation	biological_process	1	4339	1	20677	0	0	4.765383729	Ak9
GO:0061568	GDP phosphorylation	biological_process	1	4339	1	20677	0	0	4.765383729	Ak9
GO:0061569	UDP phosphorylation	biological_process	1	4339	1	20677	0	0	4.765383729	Ak9
GO:0061570	dCDP phosphorylation	biological_process	1	4339	1	20677	0	0	4.765383729	Ak9
GO:0061571	TDP phosphorylation	biological_process	1	4339	1	20677	0	0	4.765383729	Ak9
GO:0010933	positive regulation of macrophage tolerance induction	biological_process	1	4339	1	20677	0	0	4.765383729	Irak3
GO:0043244	regulation of protein complex disassembly	biological_process	1	4339	1	20677	0	0	4.765383729	Irak3
GO:0004978	corticotropin receptor activity	molecular_function	1	4339	1	20677	0	0	4.765383729	Mc2r
GO:0007522	visceral muscle development	biological_process	1	4339	1	20677	0	0	4.765383729	Myh6
GO:0031449	regulation of slow-twitch skeletal muscle fiber contraction	biological_process	1	4339	1	20677	0	0	4.765383729	Myh7
GO:0071412	cellular response to genistein	biological_process	2	4339	2	20677	0	0	4.765383729	Ugt3a1; Ugt3a2
GO:0086042	cardiac muscle cell-cardiac muscle cell adhesion	biological_process	1	4339	1	20677	0	0	4.765383729	Dsc2
GO:0045299	otolith mineralization	biological_process	1	4339	1	20677	0	0	4.765383729	Atp2b2
GO:0001846	opsonin binding	molecular_function	2	4339	2	20677	0	0	4.765383729	Itgam; Itgav
GO:0090275	negative regulation of somatostatin secretion	biological_process	1	4339	1	20677	0	0	4.765383729	Irs1
GO:0034683	integrin alphav-beta3 complex	cellular_component	2	4339	2	20677	0	0	4.765383729	Itgav; Itgb3
GO:0034685	integrin alphav-beta6 complex	cellular_component	2	4339	2	20677	0	0	4.765383729	Itgav; Itgb6
GO:0034686	integrin alphav-beta8 complex	cellular_component	2	4339	2	20677	0	0	4.765383729	Itgav; Itgb8
GO:0035868	alphav-beta3 integrin-HMGB1 complex	cellular_component	2	4339	2	20677	0	0	4.765383729	Itgav; Itgb3
GO:0038044	transforming growth factor-beta secretion	biological_process	2	4339	2	20677	0	0	4.765383729	Itgav; Itgb6
GO:0050748	negative regulation of lipoprotein metabolic process	biological_process	2	4339	2	20677	0	0	4.765383729	Itgav; Itgb3
GO:2000536	negative regulation of entry of bacterium into host cell	biological_process	1	4339	1	20677	0	0	4.765383729	Itgav
GO:0032594	protein transport within lipid bilayer	biological_process	1	4339	1	20677	0	0	4.765383729	Itgb1
GO:0099568	cytoplasmic region	cellular_component	1	4339	1	20677	0	0	4.765383729	Itgb2
GO:1900731	positive regulation of adenylate cyclase-inhibiting opioid receptor signaling pathway	biological_process	1	4339	1	20677	0	0	4.765383729	Itgb3
GO:0061450	trophoblast cell migration	biological_process	1	4339	1	20677	0	0	4.765383729	Itgb4
GO:0004648	O-phospho-L-serine:2-oxoglutarate aminotransferase activity	molecular_function	1	4339	1	20677	0	0	4.765383729	Psat1
GO:0019836	hemolysis by symbiont of host erythrocytes	biological_process	1	4339	1	20677	0	0	4.765383729	Alb
GO:0090648	response to environmental enrichment	biological_process	1	4339	1	20677	0	0	4.765383729	Alk
GO:0015759	beta-glucoside transport	biological_process	1	4339	1	20677	0	0	4.765383729	Apoa2
GO:0060621	negative regulation of cholesterol import	biological_process	1	4339	1	20677	0	0	4.765383729	Apoa2
GO:0060695	negative regulation of cholesterol transporter activity	biological_process	1	4339	1	20677	0	0	4.765383729	Apoa2
GO:0060016	granulosa cell development	biological_process	1	4339	1	20677	0	0	4.765383729	Bmp15
GO:0008470	isovaleryl-CoA dehydrogenase activity	molecular_function	1	4339	1	20677	0	0	4.765383729	Ivd
GO:0045112	integrin biosynthetic process	biological_process	1	4339	1	20677	0	0	4.765383729	Col5a1
GO:2000193	positive regulation of fatty acid transport	biological_process	1	4339	1	20677	0	0	4.765383729	Fam132b
GO:0035583	sequestering of TGFbeta in extracellular matrix	biological_process	2	4339	2	20677	0	0	4.765383729	Fbn1; Fbn2
GO:0030205	dermatan sulfate metabolic process	biological_process	1	4339	1	20677	0	0	4.765383729	Dsel
GO:1902975	mitotic DNA replication initiation	biological_process	1	4339	1	20677	0	0	4.765383729	Gins2
GO:0047198	cysteine-S-conjugate N-acetyltransferase activity	molecular_function	1	4339	1	20677	0	0	4.765383729	Nat8
GO:0010987	negative regulation of high-density lipoprotein particle clearance	biological_process	1	4339	1	20677	0	0	4.765383729	Apoc3
GO:0008746	NAD(P)+ transhydrogenase activity	molecular_function	1	4339	1	20677	0	0	4.765383729	Nnt
GO:0008750	NAD(P)+ transhydrogenase (AB-specific) activity	molecular_function	1	4339	1	20677	0	0	4.765383729	Nnt
GO:1905069	allantois development	biological_process	2	4339	2	20677	0	0	4.765383729	Bmp5; Bmp7
GO:0072040	negative regulation of mesenchymal cell apoptotic process involved in nephron morphogenesis	biological_process	1	4339	1	20677	0	0	4.765383729	Bmp7
GO:0072136	metanephric mesenchymal cell proliferation involved in metanephros development	biological_process	2	4339	2	20677	0	0	4.765383729	Bmp7; Shh
GO:0004960	thromboxane receptor activity	molecular_function	1	4339	1	20677	0	0	4.765383729	Tbxa2r
GO:0004961	thromboxane A2 receptor activity	molecular_function	1	4339	1	20677	0	0	4.765383729	Tbxa2r
GO:0034377	plasma lipoprotein particle assembly	biological_process	1	4339	1	20677	0	0	4.765383729	Mttp
GO:0019807	aspartoacylase activity	molecular_function	1	4339	1	20677	0	0	4.765383729	Aspa
GO:0060681	branch elongation involved in ureteric bud branching	biological_process	1	4339	1	20677	0	0	4.765383729	Fgf1
GO:0072163	mesonephric epithelium development	biological_process	1	4339	1	20677	0	0	4.765383729	Fgf1
GO:0014843	growth factor dependent regulation of skeletal muscle satellite cell proliferation	biological_process	1	4339	1	20677	0	0	4.765383729	Fgf2
GO:0006530	asparagine catabolic process	biological_process	1	4339	1	20677	0	0	4.765383729	Aspg
GO:0045769	negative regulation of asymmetric cell division	biological_process	1	4339	1	20677	0	0	4.765383729	Aspm
GO:1904929	coreceptor activity involved in Wnt signaling pathway, planar cell polarity pathway	molecular_function	1	4339	1	20677	0	0	4.765383729	Ptk7
GO:0003165	Purkinje myocyte development	biological_process	1	4339	1	20677	0	0	4.765383729	Dsg2
GO:0060994	regulation of transcription from RNA polymerase II promoter involved in kidney development	biological_process	1	4339	1	20677	0	0	4.765383729	Glis2
GO:0090273	regulation of somatostatin secretion	biological_process	1	4339	1	20677	0	0	4.765383729	Cacna1e
GO:0005986	sucrose biosynthetic process	biological_process	2	4339	2	20677	0	0	4.765383729	Fbp1; Fbp2
GO:0042132	fructose 1,6-bisphosphate 1-phosphatase activity	molecular_function	2	4339	2	20677	0	0	4.765383729	Fbp1; Fbp2
GO:1903048	regulation of acetylcholine-gated cation channel activity	biological_process	1	4339	1	20677	0	0	4.765383729	Chrna4
GO:0001988	positive regulation of heart rate involved in baroreceptor response to decreased systemic arterial blood pressure	biological_process	1	4339	1	20677	0	0	4.765383729	Chrna7
GO:0050893	sensory processing	biological_process	1	4339	1	20677	0	0	4.765383729	Chrna7
GO:1905920	positive regulation of CoA-transferase activity	biological_process	1	4339	1	20677	0	0	4.765383729	Chrna7
GO:1905923	positive regulation of acetylcholine biosynthetic process	biological_process	1	4339	1	20677	0	0	4.765383729	Chrna7
GO:0072377	blood coagulation, common pathway	biological_process	1	4339	1	20677	0	0	4.765383729	Fga
GO:0015126	canalicular bile acid transmembrane transporter activity	molecular_function	1	4339	1	20677	0	0	4.765383729	Abcb11
GO:0035696	monocyte extravasation	biological_process	1	4339	1	20677	0	0	4.765383729	Amica1
GO:0061870	positive regulation of hepatic stellate cell migration	biological_process	1	4339	1	20677	0	0	4.765383729	Acta2
GO:0061874	positive regulation of hepatic stellate cell contraction	biological_process	1	4339	1	20677	0	0	4.765383729	Acta2
GO:0001572	lactosylceramide biosynthetic process	biological_process	1	4339	1	20677	0	0	4.765383729	B4galt6
GO:0031841	neuropeptide Y receptor binding	molecular_function	1	4339	1	20677	0	0	4.765383729	Npy
GO:0036394	amylase secretion	biological_process	1	4339	1	20677	0	0	4.765383729	Akap5
GO:0008973	phosphopentomutase activity	molecular_function	1	4339	1	20677	0	0	4.765383729	Pgm1
GO:0019150	D-ribulokinase activity	molecular_function	1	4339	1	20677	0	0	4.765383729	Fggy
GO:0019321	pentose metabolic process	biological_process	1	4339	1	20677	0	0	4.765383729	Fggy
GO:0014045	establishment of endothelial blood-brain barrier	biological_process	1	4339	1	20677	0	0	4.765383729	Abcb1b
GO:0004055	argininosuccinate synthase activity	molecular_function	1	4339	1	20677	0	0	4.765383729	Ass1
GO:0042905	9-cis-retinoic acid metabolic process	biological_process	1	4339	1	20677	0	0	4.765383729	Aldh1a1
GO:0009855	determination of bilateral symmetry	biological_process	1	4339	1	20677	0	0	4.765383729	Aldh1a2
GO:0090242	retinoic acid receptor signaling pathway involved in somitogenesis	biological_process	1	4339	1	20677	0	0	4.765383729	Aldh1a2
[truncated: 8,819 more rows]
