# Supplementary material for: Regulation Networks of Non-Coding RNA-Associated ceRNAs in Cisplatin-Induced Acute Kidney Injury
Source: Cells. 2022 Sep 23;11(19):2971. doi: 10.3390/cells11192971 (PMC9563924; doi:10.3390/cells11192971)
Supplement: Supplementary file 1 [file cells-11-02971-s001.zip › cells-1827820-supplementary/Supplementary materials_cells/Table S2 Enriched KEGG pathways.xls]

id	Term	ListHits	ListTotal	PopHits	PopTotal	pValue	qValue	Enrichment_score	Gene	hyperlink_only_excel
mmu00472	D-Arginine and D-ornithine metabolism	1	1868	1	8203	0	0	4.391327623	Dao	mmu00472
mmu00603	Glycosphingolipid biosynthesis - globo and isoglobo series	12	1868	16	8203	1.18E-06	2.01E-05	3.293495717	A3galt2; A4galt; B3galnt1; B3galt5; Fut1; Fut2; Fut9; Gla; Hexb; Sec1; St3gal1; St8sia1	mmu00603
mmu00640	Propanoate metabolism	22	1868	31	8203	1.69E-09	7.59E-08	3.116426055	Abat; Acadm; Acat1; Acss1; Acss2; Acss3; Aldh6a1; Bckdha; Dbt; Dld; Echdc1; Echs1; Ehhadh; Hibch; Mcee; Mlycd; Mut; Pcca; Pccb; Sucla2; Suclg1; Suclg2	mmu00640
mmu00650	Butanoate metabolism	18	1868	27	8203	1.86E-07	4.18E-06	2.927551749	Aacs; Abat; Acads; Acat1; Acsm1; Acsm2; Acsm3; Acsm5; Aldh5a1; Bdh1; Bdh2; Echs1; Ehhadh; Hadh; Hmgcs1; L2hgdh; Oxct1; Oxct2b	mmu00650
mmu00780	Biotin metabolism	2	1868	3	8203	0.011794337	0.044761641	2.927551749	Btd; Oxsm	mmu00780
mmu00260	Glycine, serine and threonine metabolism	26	1868	40	8203	1.94E-09	7.63E-08	2.854362955	Agxt2; Alas2; Aldh7a1; Amt; Aoc2; Bhmt; Cbs; Chdh; Cth; Dao; Dld; Dmgdh; Gamt; Gatm; Gcat; Glyctk; Gnmt; Grhpr; Pgam2; Phgdh; Pipox; Psat1; Sardh; Shmt1; Shmt2; Srr	mmu00260
mmu00280	Valine, leucine and isoleucine degradation	36	1868	56	8203	5.02E-12	7.91E-10	2.822996329	4930438A08Rik; Aacs; Abat; Acaa1a; Acaa1b; Acaa2; Acadm; Acads; Acadsb; Acat1; Acsf3; Agxt2; Aldh3a2; Aldh6a1; Aldh7a1; Aldh9a1; Aox1; Auh; Bckdha; Dbt; Dld; Echs1; Ehhadh; Hadh; Hibadh; Hibch; Hmgcs1; Ivd; Mccc1; Mccc2; Mcee; Mut; Oxct1; Oxct2b; Pcca; Pccb	mmu00280
mmu00410	beta-Alanine metabolism	20	1868	32	8203	2.64E-07	5.55E-06	2.744579764	Abat; Acadm; Aldh1a3; Aldh3a2; Aldh3b3; Aldh6a1; Aldh7a1; Aldh9a1; Aoc2; Cndp1; Cndp2; Dpyd; Dpys; Echs1; Ehhadh; Hibch; Mlycd; Smox; Sms; Upb1	mmu00410
mmu00630	Glyoxylate and dicarboxylate metabolism	17	1868	29	8203	6.28E-06	7.92E-05	2.574226538	Acat1; Aco1; Aco2; Afmid; Amt; Cat; Dld; Glyctk; Grhpr; Hao2; Mcee; Mdh1; Mut; Pcca; Pccb; Shmt1; Shmt2	mmu00630
mmu00330	Arginine and proline metabolism	29	1868	50	8203	1.55E-08	4.88E-07	2.546970021	Agmat; Aldh18a1; Aldh3a2; Aldh4a1; Aldh7a1; Aldh9a1; Aoc1; Arg1; Arg2; Ckb; Cndp1; Cndp2; Dao; Gamt; Gatm; Gm853; L3hypdh; Lap3; Nos1; Nos2; Nos3; Odc1; Prodh; Prodh2; Pycr1; Pycrl; Sat2; Smox; Sms	mmu00330
mmu00220	Arginine biosynthesis	11	1868	19	8203	0.000186061	0.001500487	2.542347571	Acy1; Arg1; Arg2; Asl; Ass1; Gls2; Gpt; Nags; Nos1; Nos2; Nos3	mmu00220
mmu04146	Peroxisome	47	1868	84	8203	8.93E-12	9.37E-10	2.457052361	Abcd2; Abcd4; Acaa1a; Acaa1b; Acox2; Acox3; Acsl3; Acsl4; Acsl5; Acsl6; Agps; Amacr; Baat; Cat; Crat; Crot; Dao; Ddo; Dhrs4; Ech1; Eci3; Ehhadh; Ephx2; Far1; Gstk1; Hacl1; Hao2; Idh2; Mlycd; Mpv17l; Nos2; Nudt12; Nudt19; Pecr; Pex1; Pex11g; Pex5l; Pex7; Phyh; Pipox; Prdx5; Pxmp2; Scp2; Slc27a2; Sod1; Sod2; Xdh	mmu04146
mmu04610	Complement and coagulation cascades	48	1868	88	8203	1.98E-11	1.56E-09	2.395269613	Bdkrb2; C1qa; C1rb; C3; C4bp; C5ar1; C6; C7; C8a; C8g; Cfd; Cfh; Clu; Cpb2; Cr2; F10; F13a1; F13b; F2; F2r; F3; F5; F8; Fga; Fgb; Fgg; Hc; Itgam; Itgb2; Klkb1; Kng1; Masp1; Mbl1; Mbl2; Plat; Plaur; Plg; Proc; Procr; Pros1; Serpina1b; Serpina1d; Serpinb2; Serpinc1; Serpine1; Serpinf2; Serping1; Thbd	mmu04610
mmu00072	Synthesis and degradation of ketone bodies	6	1868	11	8203	0.004308592	0.021206351	2.395269613	Acat1; Bdh1; Bdh2; Hmgcs1; Oxct1; Oxct2b	mmu00072
mmu00920	Sulfur metabolism	6	1868	11	8203	0.004308592	0.021206351	2.395269613	Bpnt1; Mpst; Papss1; Papss2; Suox; Tst	mmu00920
mmu05140	Leishmaniasis	35	1868	67	8203	3.32E-08	8.04E-07	2.293977117	C3; Cyba; Fcgr1; Fcgr3; Fos; H2-Aa; H2-Ab1; H2-DMb1; H2-Eb1; H2-Oa; H2-Ob; Ifngr1; Ifngr2; Il1a; Il1b; Itgam; Itgb1; Itgb2; Jun; Mapk11; Mapk13; Marcksl1; Myd88; Ncf1; Ncf2; Ncf4; Nfkbia; Nos2; Ptgs2; Rela; Tgfb1; Tgfb3; Tlr2; Tlr4; Tnf	mmu05140
mmu04974	Protein digestion and absorption	47	1868	90	8203	2.42E-10	1.52E-08	2.29324887	Ace2; Atp1a3; Col11a2; Col12a1; Col13a1; Col15a1; Col17a1; Col18a1; Col1a1; Col1a2; Col27a1; Col3a1; Col4a1; Col4a2; Col4a4; Col5a1; Col5a3; Col6a1; Col6a2; Col6a5; Col6a6; Col7a1; Col9a3; Cpa2; Cpb2; Ctrb1; Ctrl; Fxyd2; Kcne3; Kcnj13; Kcnk5; Mep1a; Mep1b; Mme; Slc16a10; Slc1a1; Slc1a5; Slc36a1; Slc38a2; Slc3a1; Slc6a19; Slc7a7; Slc7a8; Slc7a9; Slc8a1; Slc9a3; Xpnpep2	mmu04974
mmu00071	Fatty acid degradation	26	1868	50	8203	1.53E-06	2.29E-05	2.283490364	Acaa1a; Acaa1b; Acaa2; Acadm; Acads; Acadsb; Acat1; Acox3; Acsbg1; Acsl3; Acsl4; Acsl5; Acsl6; Adh1; Adh4; Aldh3a2; Aldh7a1; Aldh9a1; Cpt1c; Cpt2; Cyp4a12a; Echs1; Eci3; Ehhadh; Gcdh; Hadh	mmu00071
mmu00601	Glycosphingolipid biosynthesis - lacto and neolacto series	14	1868	27	8203	0.000222656	0.001710646	2.276984693	A4galt; B3galnt1; B3galt1; B3galt5; B3gnt3; B3gnt4; B4galt2; Fut1; Fut2; Fut4; Fut9; Ggta1; Sec1; St8sia1	mmu00601
mmu04640	Hematopoietic cell lineage	48	1868	94	8203	4.51E-10	2.37E-08	2.242380063	Anpep; Cd14; Cd19; Cd2; Cd22; Cd24a; Cd33; Cd3d; Cd3g; Cd44; Cd7; Cd8a; Cd8b1; Cd9; Cr2; Csf1; Csf2; Csf3; Csf3r; Dntt; Fcgr1; H2-Aa; H2-Ab1; H2-DMb1; H2-Eb1; H2-Oa; H2-Ob; Il11; Il11ra1; Il1a; Il1b; Il1r1; Il1r2; Il3ra; Il4ra; Il5ra; Il6; Il6ra; Il7; Itga2; Itga3; Itga5; Itga6; Itgam; Itgb3; Mme; Ms4a1; Tnf	mmu04640
mmu05150	Staphylococcus aureus infection	27	1868	53	8203	1.76E-06	2.51E-05	2.237091431	C1qa; C1rb; C3; C5ar1; Cfd; Cfh; Dsg1b; Fcgr1; Fcgr3; Fgg; Fpr1; Fpr2; H2-Aa; H2-Ab1; H2-DMb1; H2-Eb1; H2-Oa; H2-Ob; Hc; Icam1; Itgam; Itgb2; Masp1; Mbl1; Mbl2; Plg; Selp	mmu05150
mmu05144	Malaria	28	1868	55	8203	1.21E-06	2.01E-05	2.235584972	Ccl2; Comp; Csf3; Hba-a1; Hba-a2; Hbb-bs; Hbb-bt; Hgf; Icam1; Il1b; Il6; Itgb2; Klrb1b; Klrb1f; Lrp1; Myd88; Sdc1; Sdc2; Sele; Selp; Tgfb1; Tgfb3; Thbs1; Thbs4; Tlr2; Tlr4; Tnf; Vcam1	mmu05144
mmu00052	Galactose metabolism	16	1868	32	8203	0.000177528	0.00147161	2.195663812	Akr1b8; B4galt2; G6pc; G6pc2; Gaa; Gale; Galm; Ganc; Gla; Glb1; Hk2; Hkdc1; Mgam; Pfkm; Pfkp; Pgm1	mmu00052
mmu00340	Histidine metabolism	12	1868	24	8203	0.000813371	0.005023764	2.195663812	Aldh1a3; Aldh3a2; Aldh3b3; Aldh7a1; Aldh9a1; Amdhd1; Aoc1; Aspa; Cndp1; Cndp2; Hdc; Hnmt	mmu00340
mmu00440	Phosphonate and phosphinate metabolism	3	1868	6	8203	0.02698686	0.084166939	2.195663812	Chpt1; Pcyt1b; Pcyt2	mmu00440
mmu00232	Caffeine metabolism	3	1868	6	8203	0.02698686	0.084166939	2.195663812	Nat1; Uox; Xdh	mmu00232
mmu00480	Glutathione metabolism	30	1868	61	8203	1.49E-06	2.29E-05	2.159669323	Anpep; G6pdx; Gclc; Ggct; Ggt1; Ggt5; Ggt6; Gm853; Gpx1; Gpx2; Gpx3; Gpx6; Gpx7; Gpx8; Gss; Gsta1; Gstk1; Gstm6; Gsto2; Gstt2; Hpgds; Idh2; Lap3; Nat8; Nat8f1; Nat8f6; Nat8f7; Odc1; Rrm2; Sms	mmu00480
mmu00020	Citrate cycle (TCA cycle)	16	1868	33	8203	0.000289016	0.002096851	2.129128545	Aco1; Aco2; Dld; Idh2; Idh3b; Idh3g; Mdh1; Ogdh; Pck1; Pcx; Sdha; Sdhb; Sdhc; Sucla2; Suclg1; Suclg2	mmu00020
mmu00380	Tryptophan metabolism	22	1868	46	8203	4.69E-05	0.000446542	2.100200168	4930438A08Rik; Aadat; Acat1; Acmsd; Afmid; Aldh3a2; Aldh7a1; Aldh9a1; Aoc1; Aox1; Cat; Cyp1b1; Echs1; Ehhadh; Gcdh; Haao; Hadh; Ido2; Inmt; Kmo; Kynu; Ogdh	mmu00380
mmu05321	Inflammatiory bowel disease (IBD)	28	1868	59	8203	7.61E-06	8.87E-05	2.084019889	H2-Aa; H2-Ab1; H2-DMb1; H2-Eb1; H2-Oa; H2-Ob; Ifngr1; Ifngr2; Il17f; Il18r1; Il18rap; Il1a; Il1b; Il23a; Il4ra; Il6; Jun; Maf; Nod2; Rela; Stat3; Tbx21; Tgfb1; Tgfb3; Tlr2; Tlr4; Tlr5; Tnf	mmu05321
mmu04668	TNF signaling pathway	51	1868	108	8203	5.12E-09	1.79E-07	2.073682489	Atf4; Bcl3; Birc2; Birc3; Casp7; Ccl2; Ccl20; Cebpb; Creb3l3; Creb5; Csf1; Csf2; Cxcl1; Cxcl10; Cxcl2; Cxcl3; Edn1; Fas; Fos; Gm5431; Icam1; Il15; Il18r1; Il1b; Il6; Jun; Junb; Lif; Map2k6; Map3k14; Map3k8; Mapk10; Mapk11; Mapk13; Mlkl; Mmp14; Mmp3; Mmp9; Nfkbia; Nod2; Ptgs2; Rela; Ripk3; Sele; Socs3; Tnf; Tnfaip3; Tnfrsf1a; Tnfrsf1b; Traf1; Vcam1	mmu04668
mmu00040	Pentose and glucuronate interconversions	16	1868	34	8203	0.000456404	0.003058876	2.066507117	Akr1a1; Akr1b8; Cryl1; Dhdh; Ispd; Kl; Sord; Ugt1a10; Ugt1a7c; Ugt1a9; Ugt2a3; Ugt2b34; Ugt2b37; Ugt2b38; Ugt2b5; Xylb	mmu00040
mmu00910	Nitrogen metabolism	8	1868	17	8203	0.006468588	0.027168069	2.066507117	Car12; Car13; Car14; Car3; Car4; Car5a; Car7; Car9	mmu00910
mmu00450	Selenocompound metabolism	8	1868	17	8203	0.006468588	0.027168069	2.066507117	Cth; Inmt; Papss1; Papss2; Sephs2; Sepsecs; Txnrd1; Txnrd2	mmu00450
mmu04115	p53 signaling pathway	31	1868	67	8203	5.66E-06	7.43E-05	2.031808303	Apaf1; Bax; Bbc3; Ccnb1; Ccnb2; Ccne1; Ccne2; Ccng1; Cd82; Cdk1; Cdk6; Cdkn1a; Chek1; Fas; Gadd45a; Gadd45b; Gtse1; Igf1; Mdm2; Perp; Pidd1; Pmaip1; Rprm; Rrm2; Serpinb5; Serpine1; Sesn2; Sfn; Thbs1; Trp53; Zmat3	mmu04115
mmu05146	Amoebiasis	49	1868	106	8203	2.37E-08	6.80E-07	2.029953335	Actn1; Arg1; Arg2; C8a; C8g; Cd14; Col1a1; Col1a2; Col3a1; Col4a1; Col4a2; Col4a4; Csf2; Fn1; Gna14; Gna15; Gnal; Hspb1; Il1b; Il1r1; Il1r2; Il6; Itgam; Itgb2; Lama1; Lama5; Lamb3; Lamc1; Lamc2; Lamc3; Nos2; Plcb1; Rela; Serpinb10; Serpinb1a; Serpinb1b; Serpinb1c; Serpinb6a; Serpinb6b; Serpinb9; Serpinb9b; Serpinb9e; Serpinb9f; Serpinb9g; Tgfb1; Tgfb3; Tlr2; Tlr4; Tnf	mmu05146
mmu05323	Rheumatoid arthritis	38	1868	83	8203	9.29E-07	1.72E-05	2.010487346	Acp5; Angpt1; Atp6v1a; Atp6v1b1; Atp6v1c2; Ccl2; Ccl20; Cd80; Csf1; Csf2; Ctsk; Cxcl12; Cxcl5; Flt1; Fos; H2-Aa; H2-Ab1; H2-DMb1; H2-Eb1; H2-Oa; H2-Ob; Icam1; Il11; Il15; Il1a; Il1b; Il23a; Il6; Itgb2; Jun; Mmp3; Tgfb1; Tgfb3; Tlr2; Tlr4; Tnf; Tnfsf13b; Vegfa	mmu05323
mmu04512	ECM-receptor interaction	38	1868	83	8203	9.29E-07	1.72E-05	2.010487346	Agrn; Cd44; Col1a1; Col1a2; Col4a1; Col4a2; Col4a4; Col6a1; Col6a2; Col6a5; Col6a6; Col9a3; Comp; Fn1; Hmmr; Itga2; Itga3; Itga5; Itga6; Itgav; Itgb1; Itgb3; Itgb4; Itgb6; Itgb8; Lama1; Lama5; Lamb3; Lamc1; Lamc2; Lamc3; Sdc1; Spp1; Sv2a; Thbs1; Thbs4; Tnc; Tnn	mmu04512
mmu04964	Proximal tubule bicarbonate reclamation	10	1868	22	8203	0.004669428	0.021953279	1.996058011	Aqp1; Atp1a3; Car4; Fxyd2; Gls2; Mdh1; Pck1; Slc25a10; Slc4a4; Slc9a3	mmu04964
mmu00430	Taurine and hypotaurine metabolism	5	1868	11	8203	0.021955682	0.07438761	1.996058011	Baat; Csad; Ggt1; Ggt5; Ggt6	mmu00430
mmu00053	Ascorbate and aldarate metabolism	12	1868	27	8203	0.003265696	0.017144904	1.951701166	Aldh3a2; Aldh7a1; Aldh9a1; Miox; Ugt1a10; Ugt1a7c; Ugt1a9; Ugt2a3; Ugt2b34; Ugt2b37; Ugt2b38; Ugt2b5	mmu00053
mmu00120	Primary bile acid biosynthesis	7	1868	16	8203	0.0155258	0.055575308	1.921205835	Acox2; Akr1d1; Amacr; Baat; Ch25h; Cyp7b1; Scp2	mmu00120
mmu04978	Mineral absorption	19	1868	44	8203	0.000718011	0.004523469	1.89625511	Atp1a3; Cybrd1; Fxyd2; Hmox1; Mt1; Mt2; S100g; Slc11a2; Slc26a6; Slc26a9; Slc31a1; Slc34a2; Slc46a1; Slc6a19; Slc8a1; Slc9a3; Steap1; Trf; Trpv6	mmu04978
mmu05134	Legionellosis	25	1868	58	8203	0.000159188	0.001355247	1.892813631	Apaf1; C3; Casp7; Cd14; Cxcl1; Cxcl2; Cxcl3; Eef1a2; Hspa1l; Hspa8; Hspd1; Il1b; Il6; Itgam; Itgb2; Myd88; Naip2; Naip5; Nfkb2; Nfkbia; Rela; Tlr2; Tlr4; Tlr5; Tnf	mmu05134
mmu04657	IL-17 signaling pathway	39	1868	91	8203	5.47E-06	7.43E-05	1.881997553	Ccl11; Ccl17; Ccl2; Ccl20; Ccl7; Cebpb; Csf2; Csf3; Cxcl1; Cxcl10; Cxcl2; Cxcl3; Cxcl5; Fos; Fosb; Fosl1; Ikbke; Il17f; Il17rc; Il1b; Il6; Jun; Lcn2; Mapk10; Mapk11; Mapk13; Mapk15; Mapk6; Mmp13; Mmp3; Mmp9; Muc5ac; Nfkbia; Ptgs2; Rela; S100a8; S100a9; Tnf; Tnfaip3	mmu04657
mmu00061	Fatty acid biosynthesis	6	1868	14	8203	0.023416484	0.076835339	1.881997553	Acsbg1; Acsl3; Acsl4; Acsl5; Acsl6; Oxsm	mmu00061
mmu05222	Small cell lung cancer	39	1868	92	8203	7.58E-06	8.87E-05	1.861541058	Apaf1; Bak1; Bax; Bcl2l1; Birc2; Birc3; Ccne1; Ccne2; Cdk6; Cdkn1a; Cdkn2b; Cks1b; Col4a1; Col4a2; Col4a4; Fhit; Fn1; Gadd45a; Gadd45b; Itga2; Itga3; Itga6; Itgav; Itgb1; Lama1; Lama5; Lamb3; Lamc1; Lamc2; Lamc3; Myc; Nfkbia; Nos2; Polk; Ptgs2; Rela; Rxrg; Traf1; Trp53	mmu05222
mmu05133	Pertussis	32	1868	76	8203	4.82E-05	0.000446542	1.848980052	C1qa; C1rb; C3; C4bp; Calml3; Calml4; Casp7; Cd14; Cxcl5; Fos; Hc; Il1a; Il1b; Il23a; Il6; Itga5; Itgam; Itgb1; Itgb2; Jun; Mapk10; Mapk11; Mapk13; Myd88; Nlrp3; Nos2; Rela; Serping1; Ticam2; Tirap; Tlr4; Tnf	mmu05133
mmu00670	One carbon pool by folate	8	1868	19	8203	0.015763692	0.055792842	1.848980052	Aldh1l1; Amt; Dhfr; Mthfd1; Mthfd1l; Mthfd2; Shmt1; Shmt2	mmu00670
mmu00760	Nicotinate and nicotinamide metabolism	15	1868	36	8203	0.003187882	0.017020048	1.829719843	Aox1; Art2b; Aspdh; Bst1; Enpp3; Nadk2; Nadsyn1; Naprt; Nmrk1; Nnmt; Nnt; Nt5c1a; Nudt12; Pnp2; Qprt	mmu00760
mmu05143	African trypanosomiasis	15	1868	36	8203	0.003187882	0.017020048	1.829719843	F2rl1; Fas; Hba-a1; Hba-a2; Hbb-bs; Hbb-bt; Icam1; Ido2; Il1b; Il6; Myd88; Plcb1; Sele; Tnf; Vcam1	mmu05143
mmu05020	Prion diseases	14	1868	34	8203	0.00463151	0.021953279	1.808193727	Bax; C1qa; C6; C7; C8a; C8g; Egr1; Hc; Il1a; Il1b; Il6; Lamc1; Ncam2; Sod1	mmu05020
mmu05132	Salmonella infection	32	1868	78	8203	8.99E-05	0.000809254	1.801570307	Arpc1b; Ccl4; Cd14; Csf2; Cxcl1; Cxcl2; Cxcl3; Dync2h1; Flna; Flnc; Fos; Ifngr1; Ifngr2; Il1a; Il1b; Il6; Jun; Klc3; Klc4; Lbp; Mapk10; Mapk11; Mapk13; Myd88; Nos2; Pfn4; Pkn3; Rela; Rilp; Rock2; Tlr4; Tlr5	mmu05132
mmu00980	Metabolism of xenobiotics by cytochrome P450	27	1868	66	8203	0.000284558	0.002096851	1.796452209	Adh1; Adh4; Akr7a5; Aldh1a3; Aldh3b3; Cbr1; Cbr3; Cyp1b1; Cyp2e1; Cyp2f2; Cyp2s1; Dhdh; Ephx1; Gsta1; Gstk1; Gstm6; Gsto2; Gstt2; Hpgds; Ugt1a10; Ugt1a7c; Ugt1a9; Ugt2a3; Ugt2b34; Ugt2b37; Ugt2b38; Ugt2b5	mmu00980
mmu04976	Bile secretion	29	1868	71	8203	0.000190538	0.001500487	1.79364086	Abcb11; Abcb1b; Abcc3; Aqp1; Aqp8; Aqp9; Atp1a3; Baat; Ephx1; Fxyd2; Kcnn2; Nr0b2; Nr1h4; Slc10a1; Slc10a2; Slc22a1; Slc22a7; Slc22a8; Slc2a1; Slc4a4; Slc4a5; Slc51a; Slc51b; Slc9a3; Slco1a1; Slco1a4; Slco1a5; Slco1a6; Slco1b2	mmu04976
mmu00250	Alanine, aspartate and glutamate metabolism	15	1868	37	8203	0.004447777	0.021554613	1.780267955	4930438A08Rik; Abat; Agxt2; Aldh4a1; Aldh5a1; Asl; Asns; Aspa; Ass1; Cad; Ddo; Gfpt2; Gls2; Gpt; Nit2	mmu00250
mmu04933	AGE-RAGE signaling pathway in diabetic complications	40	1868	100	8203	3.24E-05	0.000339816	1.756531049	Ager; Agtr1a; Bax; Ccl2; Col1a1; Col1a2; Col3a1; Col4a1; Col4a2; Col4a4; Edn1; Egr1; F3; Fn1; Icam1; Il1a; Il1b; Il6; Jun; Mapk10; Mapk11; Mapk13; Nos3; Nox4; Nras; Pim1; Plcb1; Plcd4; Prkcz; Rela; Sele; Serpine1; Stat3; Tgfb1; Tgfb3; Tgfbr2; Thbd; Tnf; Vcam1; Vegfa	mmu04933
mmu00051	Fructose and mannose metabolism	14	1868	35	8203	0.006427086	0.027168069	1.756531049	Akr1b8; Aldob; Fbp1; Fbp2; Hk2; Hkdc1; Khk; Pfkfb1; Pfkfb3; Pfkm; Pfkp; Pmm1; Sord; Tkfc	mmu00051
mmu04672	Intestinal immune network for IgA production	17	1868	43	8203	0.00400483	0.02034712	1.73610627	Ccl28; Cd80; Cxcl12; Cxcr4; H2-Aa; H2-Ab1; H2-DMb1; H2-Eb1; H2-Oa; H2-Ob; Il15; Il6; Map3k14; Pigr; Tgfb1; Tnfrsf13c; Tnfsf13b	mmu04672
mmu04920	Adipocytokine signaling pathway	28	1868	71	8203	0.000482001	0.003163132	1.731791175	Acsbg1; Acsl3; Acsl4; Acsl5; Acsl6; Adipoq; Camkk2; Cpt1c; G6pc; G6pc2; Irs1; Lepr; Mapk10; Mtor; Nfkbia; Nfkbie; Npy; Pck1; Ppargc1a; Rela; Rxrg; Slc2a1; Slc2a4; Socs3; Stat3; Tnf; Tnfrsf1a; Tnfrsf1b	mmu04920
mmu01040	Biosynthesis of unsaturated fatty acids	11	1868	28	8203	0.014235915	0.051543829	1.725164423	Acaa1a; Acaa1b; Acot3; Acot4; Acot5; Acox3; Baat; Elovl2; Fads2; Pecr; Tecr	mmu01040
mmu00512	Mucin type O-glycan biosynthesis	11	1868	28	8203	0.014235915	0.051543829	1.725164423	B3gnt6; B4galt5; Galnt11; Galnt12; Galnt14; Galnt16; Galnt6; Gcnt1; Gcnt4; St3gal1; Wbscr17	mmu00512
mmu00360	Phenylalanine metabolism	9	1868	23	8203	0.021962056	0.07438761	1.718345592	4930438A08Rik; Aldh1a3; Aldh3b3; Aoc2; Glyat; Gm4952; Hpd; Keg1; Pah	mmu00360
mmu00511	Other glycan degradation	7	1868	18	8203	0.034153312	0.096921562	1.70773852	Fuca2; Glb1; Hexb; Hexdc; Man2b1; Neu1; Neu2	mmu00511
mmu05410	Hypertrophic cardiomyopathy (HCM)	33	1868	86	8203	0.000340288	0.002330235	1.685044321	Ace; Agt; Cacna2d2; Cacnb4; Cacng4; Cacng8; Edn1; Igf1; Il6; Itga2; Itga3; Itga5; Itga6; Itgav; Itgb1; Itgb3; Itgb4; Itgb6; Itgb8; Lmna; Myh6; Myh7; Ryr2; Slc8a1; Tgfb1; Tgfb3; Tnf; Tnnt2; Tpm1; Tpm2; Tpm3; Tpm4; Ttn	mmu05410
mmu04210	Apoptosis	52	1868	136	8203	1.39E-05	0.00015127	1.679037032	Aifm1; Apaf1; Atf4; Bak1; Bax; Bbc3; Bcl2a1a; Bcl2a1b; Bcl2a1d; Bcl2l1; Birc2; Birc3; Birc5; Capn2; Casp7; Csf2rb; Csf2rb2; Ctsc; Ctsd; Ctsf; Ctsk; Ctss; Ctsw; Fas; Fos; Gadd45a; Gadd45b; Gzmb; Il3ra; Itpr3; Jun; Lmna; Lmnb1; Map3k14; Mapk10; Nfkbia; Ngf; Nras; Ntrk1; Pidd1; Pmaip1; Rela; Tnf; Tnfrsf10b; Tnfrsf1a; Tnfsf10; Traf1; Trp53; Tuba1a; Tuba1b; Tuba1c; Tuba8	mmu04210
mmu00590	Arachidonic acid metabolism	34	1868	89	8203	0.000315674	0.002209715	1.677585834	Alox5; Cbr1; Cbr3; Cyp2b10; Cyp2c38; Cyp2c68; Cyp2e1; Cyp2j11; Cyp2j13; Cyp2j5; Cyp2j8; Cyp4a12a; Cyp4f14; Cyp4f18; Ephx2; Fam213b; Ggt1; Ggt5; Gpx1; Gpx2; Gpx3; Gpx6; Gpx7; Gpx8; Hpgds; Ltc4s; Pla2g2c; Pla2g2e; Pla2g4e; Pla2g5; Plb1; Ptgds; Ptgs2; Tbxas1	mmu00590
mmu00531	Glycosaminoglycan degradation	8	1868	21	8203	0.032281176	0.094153429	1.672886714	Arsb; Galns; Glb1; Hexb; Hpse; Hyal1; Hyal6; Naglu	mmu00531
mmu05145	Toxoplasmosis	41	1868	108	8203	0.000111792	0.000978183	1.667078079	Alox5; Bcl2l1; Birc2; Birc3; Ciita; H2-Aa; H2-Ab1; H2-DMb1; H2-Eb1; H2-Oa; H2-Ob; Hspa1l; Hspa8; Ifngr1; Ifngr2; Itga6; Itgb1; Lama1; Lama5; Lamb3; Lamc1; Lamc2; Lamc3; Map2k6; Mapk10; Mapk11; Mapk13; Myd88; Nfkbia; Nos2; Pik3r5; Rela; Socs1; Stat3; Tgfb1; Tgfb3; Tlr11; Tlr2; Tlr4; Tnf; Tnfrsf1a	mmu05145
mmu04380	Osteoclast differentiation	48	1868	127	8203	3.95E-05	0.000401691	1.659714377	Acp5; Calcr; Csf1; Ctsk; Cyba; Fcgr1; Fcgr3; Fhl2; Fos; Fosb; Fosl1; Fosl2; Gm14548; Ifngr1; Ifngr2; Il1a; Il1b; Il1r1; Itgb3; Jun; Junb; Lilra6; Lilrb4a; Map2k6; Map3k14; Mapk10; Mapk11; Mapk13; Ncf1; Ncf2; Ncf4; Nfkb2; Nfkbia; Pira1; Pira2; Pirb; Rela; Relb; Sirpb1b; Socs1; Socs3; Tgfb1; Tgfbr2; Tnf; Tnfrsf11b; Tnfrsf1a; Trem2; Tyrobp	mmu04380
mmu04216	Ferroptosis	15	1868	40	8203	0.010808442	0.042032829	1.646747859	Acsl3; Acsl4; Acsl5; Acsl6; Cp; Gclc; Gss; Hmox1; Sat2; Slc11a2; Slc39a14; Slc39a8; Slc7a11; Trf; Trp53	mmu04216
mmu04215	Apoptosis - multiple species	12	1868	32	8203	0.017981116	0.062933907	1.646747859	Apaf1; Bak1; Bax; Bbc3; Bcl2l1; Birc2; Birc3; Birc5; Casp7; Mapk10; Pmaip1; Tnfrsf1a	mmu04215
mmu04977	Vitamin digestion and absorption	9	1868	24	8203	0.030148643	0.092202161	1.646747859	Btd; Cubn; Lrat; Plb1; Slc19a1; Slc19a2; Slc46a1; Slc5a6; Tcn2	mmu04977
mmu04064	NF-kappa B signaling pathway	38	1868	102	8203	0.000292894	0.002096851	1.635984801	Bcl10; Bcl2a1a; Bcl2a1b; Bcl2a1d; Bcl2l1; Birc2; Birc3; Card11; Card14; Ccl19; Ccl4; Cd14; Cxcl12; Cxcl2; Gadd45b; Icam1; Il1b; Il1r1; Lat; Lbp; Map3k14; Myd88; Nfkb2; Nfkbia; Pidd1; Ptgs2; Rela; Relb; Ticam2; Tirap; Tlr4; Tnf; Tnfaip3; Tnfrsf13c; Tnfrsf1a; Tnfsf13b; Traf1; Vcam1	mmu04064
mmu04060	Cytokine-cytokine receptor interaction	100	1868	271	8203	3.07E-08	8.04E-07	1.620416097	Amh; Bmp7; Ccl11; Ccl17; Ccl19; Ccl2; Ccl20; Ccl24; Ccl28; Ccl4; Ccl6; Ccl7; Ccl8; Ccl9; Ccr1; Cd27; Clcf1; Crlf2; Csf1; Csf2; Csf2rb; Csf2rb2; Csf3; Csf3r; Cxcl1; Cxcl10; Cxcl12; Cxcl13; Cxcl2; Cxcl3; Cxcl5; Cxcr2; Cxcr3; Cxcr4; Cxcr6; Eda2r; Edar; Egf; Fas; Flt1; Ghr; Hgf; Ifngr1; Ifngr2; Ifnk; Ifnlr1; Il11; Il11ra1; Il15; Il17f; Il17rc; Il18r1; Il18rap; Il1a; Il1b; Il1r1; Il1r2; Il20rb; Il22ra…	mmu04060
mmu00010	Glycolysis / Gluconeogenesis	25	1868	68	8203	0.002851865	0.016041743	1.614458685	Acss1; Acss2; Adh1; Adh4; Akr1a1; Aldh1a3; Aldh3a2; Aldh3b3; Aldh7a1; Aldh9a1; Aldob; Dld; Eno2; Fbp1; Fbp2; G6pc; G6pc2; Galm; Hk2; Hkdc1; Pck1; Pfkm; Pfkp; Pgam2; Pgm1	mmu00010
mmu01523	Antifolate resistance	11	1868	30	8203	0.025744124	0.08191312	1.610153462	Abcc3; Dhfr; Folr1; Il1b; Il6; Rela; Shmt1; Shmt2; Slc19a1; Slc46a1; Tnf	mmu01523
mmu05014	Amyotrophic lateral sclerosis (ALS)	19	1868	52	8203	0.007748121	0.031290489	1.604523555	Apaf1; Bax; Bcl2l1; Cat; Ccs; Gpx1; Grin2c; Map2k6; Mapk11; Mapk13; Nefm; Nos1; Prph; Slc1a2; Sod1; Tnf; Tnfrsf1a; Tnfrsf1b; Trp53	mmu05014
mmu03320	PPAR signaling pathway	31	1868	85	8203	0.001343026	0.007834318	1.601543015	Acaa1a; Acaa1b; Acadm; Acox2; Acox3; Acsbg1; Acsl3; Acsl4; Acsl5; Acsl6; Adipoq; Apoa2; Apoc3; Cpt1c; Cpt2; Cyp4a12a; Ehhadh; Fabp3; Fabp7; Fads2; Gk; Lpl; Me1; Olr1; Pck1; Plin2; Plin4; Rxrg; Scp2; Slc27a2; Slc27a6	mmu03320
mmu00830	Retinol metabolism	33	1868	91	8203	0.001125573	0.006689728	1.592459468	Adh1; Adh4; Aldh1a1; Aldh1a2; Aldh1a7; Aox1; Bco1; Cyp26b1; Cyp2a4; Cyp2a5; Cyp2b10; Cyp2c38; Cyp2c68; Cyp2s1; Cyp3a13; Cyp4a12a; Dhrs3; Dhrs4; Dhrs9; Lrat; Rdh11; Rdh12; Rdh16; Rdh7; Retsat; Ugt1a10; Ugt1a7c; Ugt1a9; Ugt2a3; Ugt2b34; Ugt2b37; Ugt2b38; Ugt2b5	mmu00830
mmu00561	Glycerolipid metabolism	22	1868	61	8203	0.005937487	0.026718692	1.583757503	Agpat3; Akr1a1; Akr1b8; Aldh3a2; Aldh7a1; Aldh9a1; Dgat2; Dgkb; Dgkg; Dgki; Gk; Gla; Glyctk; Lpin3; Lpl; Mboat1; Mogat1; Mogat2; Plpp5; Pnliprp1; Pnpla3; Tkfc	mmu00561
mmu00592	alpha-Linolenic acid metabolism	9	1868	25	8203	0.040271624	0.10935829	1.580877944	Acaa1a; Acaa1b; Acox3; Fads2; Pla2g2c; Pla2g2e; Pla2g4e; Pla2g5; Plb1	mmu00592
mmu05310	Asthma	9	1868	25	8203	0.040271624	0.10935829	1.580877944	Ccl11; Fcer1g; H2-Aa; H2-Ab1; H2-DMb1; H2-Eb1; H2-Oa; H2-Ob; Tnf	mmu05310
mmu00620	Pyruvate metabolism	14	1868	39	8203	0.019763824	0.068413237	1.576374019	Acat1; Acss1; Acss2; Acyp2; Aldh3a2; Aldh7a1; Aldh9a1; Dld; Grhpr; Mdh1; Me1; Me3; Pck1; Pcx	mmu00620
mmu04514	Cell adhesion molecules (CAMs)	60	1868	168	8203	4.17E-05	0.000410448	1.568331294	Cd2; Cd22; Cd226; Cd274; Cd276; Cd80; Cd8a; Cd8b1; Cdh3; Cdh4; Cldn1; Cldn10; Cldn14; Cldn18; Cldn2; Cldn23; Cldn3; Cldn4; Cldn6; Cldn7; Cntn1; Cntn2; Gm11127; H2-Aa; H2-Ab1; H2-DMb1; H2-Eb1; H2-M2; H2-M9; H2-Oa; H2-Ob; H2-Q1; Icam1; Itga6; Itgam; Itgav; Itgb1; Itgb2; Itgb8; Jam2; Ncam2; Nectin2; Nfasc; Nlgn1; Nlgn2; Nrcam; Nrxn3; Ntng1; Pdcd1; Pdcd1lg2; Pvr; Sdc1; Sdc2; Sele; Sell; Selp; Siglec1…	mmu04514
mmu05142	Chagas disease (American trypanosomiasis)	36	1868	101	8203	0.001064976	0.006451299	1.565225687	Ace; Bdkrb2; C1qa; C3; Ccl2; Cd3d; Cd3g; Fas; Fos; Gna14; Gna15; Gnal; Ifngr1; Ifngr2; Il1b; Il6; Jun; Mapk10; Mapk11; Mapk13; Myd88; Nfkbia; Nos2; Plcb1; Ppp2r2b; Ppp2r2c; Rela; Serpine1; Tgfb1; Tgfb3; Tgfbr2; Tlr2; Tlr4; Tlr6; Tnf; Tnfrsf1a	mmu05142
mmu00983	Drug metabolism - other enzymes	31	1868	87	8203	0.002088454	0.011961145	1.564725935	Ces1d; Ces1e; Ces1f; Ces2c; Ces2e; Ces2h; Cyp2e1; Dpyd; Dpys; Gsta1; Gstm6; Gsto2; Gstt2; Hprt; Impdh1; Nat1; Nme3; Nme7; Rrm2; Tpmt; Ugt1a10; Ugt1a7c; Ugt1a9; Ugt2a3; Ugt2b34; Ugt2b37; Ugt2b38; Ugt2b5; Upb1; Upp1; Xdh	mmu00983
mmu00982	Drug metabolism - cytochrome P450	24	1868	68	8203	0.006169942	0.027168069	1.549880338	Adh1; Adh4; Aldh1a3; Aldh3b3; Aox1; Cyp2e1; Fmo1; Fmo2; Fmo4; Fmo5; Gsta1; Gstk1; Gstm6; Gsto2; Gstt2; Hpgds; Ugt1a10; Ugt1a7c; Ugt1a9; Ugt2a3; Ugt2b34; Ugt2b37; Ugt2b38; Ugt2b5	mmu00982
mmu05216	Thyroid cancer	13	1868	37	8203	0.027701506	0.085548768	1.542898895	Bak1; Bax; Ccdc6; Cdkn1a; Gadd45a; Gadd45b; Myc; Nras; Ntrk1; Polk; Rxrg; Tpm3; Trp53	mmu05216
mmu05412	Arrhythmogenic right ventricular cardiomyopathy (ARVC)	25	1868	72	8203	0.006922583	0.028692283	1.524766536	Actn2; Actn3; Cacna2d2; Cacnb4; Cacng4; Cacng8; Ctnna2; Ctnna3; Dsc2; Dsg2; Dsp; Gja1; Itga2; Itga3; Itga5; Itga6; Itgav; Itgb1; Itgb3; Itgb4; Itgb6; Itgb8; Lmna; Ryr2; Slc8a1	mmu05412
mmu00860	Porphyrin and chlorophyll metabolism	14	1868	41	8203	0.031527064	0.092955881	1.499477725	Alas2; Cp; Cpox; Hmox1; Mmab; Ugt1a10; Ugt1a7c; Ugt1a9; Ugt2a3; Ugt2b34; Ugt2b37; Ugt2b38; Ugt2b5; Uros	mmu00860
mmu05414	Dilated cardiomyopathy (DCM)	30	1868	89	8203	0.006238574	0.027168069	1.480222794	Adrb1; Cacna2d2; Cacnb4; Cacng4; Cacng8; Igf1; Itga2; Itga3; Itga5; Itga6; Itgav; Itgb1; Itgb3; Itgb4; Itgb6; Itgb8; Lmna; Myh6; Myh7; Ryr2; Slc8a1; Tgfb1; Tgfb3; Tnf; Tnnt2; Tpm1; Tpm2; Tpm3; Tpm4; Ttn	mmu05414
mmu04659	Th17 cell differentiation	34	1868	102	8203	0.005009477	0.023205667	1.463775874	Cd3d; Cd3g; Fos; H2-Aa; H2-Ab1; H2-DMb1; H2-Eb1; H2-Oa; H2-Ob; Ifngr1; Ifngr2; Il17f; Il1b; Il1r1; Il23a; Il4ra; Il6; Il6ra; Jak3; Jun; Lat; Mapk10; Mapk11; Mapk13; Mtor; Nfkbia; Nfkbie; Rela; Runx1; Rxrg; Stat3; Tbx21; Tgfb1; Tgfbr2	mmu04659
mmu00270	Cysteine and methionine metabolism	16	1868	48	8203	0.03157549	0.092955881	1.463775874	4930438A08Rik; Agxt2; Ahcy; Ahcyl2; Bhmt; Bhmt2; Cbs; Cth; Gclc; Gm4737; Gss; Mat2a; Mdh1; Mpst; Sms; Tst	mmu00270
mmu04930	Type II diabetes mellitus	16	1868	48	8203	0.03157549	0.092955881	1.463775874	Abcc8; Adipoq; Cacna1e; Hk2; Hkdc1; Irs1; Mafa; Mapk10; Mtor; Prkcz; Slc2a2; Slc2a4; Socs1; Socs2; Socs3; Tnf	mmu04930
mmu00140	Steroid hormone biosynthesis	29	1868	88	8203	0.009894542	0.039452922	1.447142058	Akr1d1; Cyp1b1; Cyp21a1; Cyp2b10; Cyp2c38; Cyp2c68; Cyp2d10; Cyp2d12; Cyp2d26; Cyp2e1; Cyp3a13; Cyp7b1; Gm10681; H2-Ke6; Hsd3b2; Hsd3b4; Srd5a1; Srd5a2; Sult1e1; Sult2b1; Tomt; Ugt1a10; Ugt1a7c; Ugt1a9; Ugt2a3; Ugt2b34; Ugt2b37; Ugt2b38; Ugt2b5	mmu00140
mmu05230	Central carbon metabolism in cancer	21	1868	64	8203	0.022585857	0.074889946	1.440904376	G6pdx; Gls2; Hk2; Hkdc1; Mtor; Myc; Nras; Ntrk1; Pdgfra; Pdgfrb; Pdk1; Pfkm; Pfkp; Pgam2; Sirt3; Slc16a3; Slc1a5; Slc2a1; Slc2a2; Slc7a5; Trp53	mmu05230
mmu04145	Phagosome	59	1868	180	8203	0.000688089	0.004423426	1.43937961	Atp6v1a; Atp6v1b1; Atp6v1c2; C1rb; C3; Cd14; Cd209a; Colec11; Colec12; Comp; Ctss; Cyba; Dync2h1; Fcgr1; Fcgr3; Gm11127; H2-Aa; H2-Ab1; H2-DMb1; H2-Eb1; H2-M2; H2-M9; H2-Oa; H2-Ob; H2-Q1; Itga2; Itga5; Itgam; Itgav; Itgb1; Itgb2; Itgb3; Mbl1; Mbl2; Mrc2; Msr1; Ncf1; Ncf2; Ncf4; Nos1; Olr1; Rilp; Sftpd; Tap1; Thbs1; Thbs4; Tlr2; Tlr4; Tlr6; Tuba1a; Tuba1b; Tuba1c; Tuba8; Tubb2a; Tubb2b; Tubb3; Tub…	mmu04145
mmu04151	PI3K-Akt signaling pathway	114	1868	355	8203	1.36E-05	0.00015127	1.410172814	Angpt1; Angpt4; Areg; Atf4; Bcl2l1; Brca1; Ccne1; Ccne2; Cd19; Cdk6; Cdkn1a; Col1a1; Col1a2; Col4a1; Col4a2; Col4a4; Col6a1; Col6a2; Col6a5; Col6a6; Col9a3; Comp; Creb3l3; Creb5; Csf1; Csf3; Csf3r; Ddit4; Efna3; Efna4; Efna5; Egf; Eif4ebp1; Epha2; Ereg; F2r; Fgf1; Fgf10; Fgf2; Fgf23; Fgf7; Fgfr4; Flt1; Fn1; G6pc; G6pc2; Ghr; Gm5741; Gng4; Gngt2; Gys2; Hgf; Igf1; Il3ra; Il4ra; Il6; Il6ra; Il7; Irs…	mmu04151
mmu05418	Fluid shear stress and atherosclerosis	45	1868	143	8203	0.005893687	0.026718692	1.381886315	Ass1; Calml3; Calml4; Cav2; Cav3; Ccl2; Cyba; Edn1; Fos; Gsta1; Gstm6; Gsto2; Gstt2; Hmox1; Icam1; Il1a; Il1b; Il1r1; Il1r2; Itgav; Itgb3; Jun; Klf2; Map2k6; Mapk10; Mapk11; Mapk13; Mmp9; Ncf1; Ncf2; Nfe2l2; Nos3; Nppc; Plat; Prkcz; Rela; Sdc1; Sdc2; Sele; Thbd; Tnf; Tnfrsf1a; Trp53; Vcam1; Vegfa	mmu05418
mmu04625	C-type lectin receptor signaling pathway	35	1868	112	8203	0.013924304	0.051543829	1.372289882	Bcl10; Bcl3; Calml3; Calml4; Card9; Ccl17; Cd209a; Clec4b1; Clec4d; Clec4e; Clec4n; Egr2; Fcer1g; Ikbke; Il1b; Il23a; Il6; Itpr3; Jun; Map3k14; Mapk10; Mapk11; Mapk13; Mdm2; Nfkb2; Nfkbia; Nlrp3; Nras; Plk3; Ptgs2; Rela; Relb; Rras; Rras2; Tnf	mmu04625
mmu05202	Transcriptional misregulation in cancers	57	1868	183	8203	0.003147974	0.017020048	1.367790571	Baiap3; Bak1; Bax; Bcl11b; Bcl2a1a; Bcl2a1b; Bcl2a1d; Bcl2l1; Birc3; Cd14; Cdkn1a; Cebpb; Csf2; Etv1; Etv4; Fcgr1; Flt1; Fut8; Gadd45a; Gadd45b; Gzmb; Hist1h3a; Hist1h3b; Hist1h3c; Hist1h3g; Hist1h3h; Hmga2; Hpgd; Igf1; Il1r2; Il6; Itgam; Maf; Mdm2; Mlf1; Mmp3; Mmp9; Myc; Nfkbiz; Ntrk1; Nupr1; Pax5; Per2; Plat; Polk; Ptcra; Rel; Rela; Runx1; Rxrg; Six1; Smad1; Supt3; Tgfbr2; Traf1; Trp53; Zbtb16	mmu05202
mmu05214	Glioma	22	1868	71	8203	0.039745268	0.10935829	1.360693066	Bak1; Bax; Calml3; Calml4; Camk2b; Cdk6; Cdkn1a; Egf; Gadd45a; Gadd45b; Igf1; Mdm2; Mtor; Nras; Pdgfra; Pdgfrb; Polk; Shc2; Shc3; Shc4; Tgfa; Trp53	mmu05214
mmu05204	Chemical carcinogenesis	29	1868	94	8203	0.025710392	0.08191312	1.354771288	Adh1; Adh4; Aldh1a3; Aldh3b3; Cbr1; Chrna7; Cyp1b1; Cyp2b10; Cyp2c38; Cyp2c68; Cyp2e1; Cyp3a13; Ephx1; Gsta1; Gstk1; Gstm6; Gsto2; Gstt2; Hpgds; Nat1; Ptgs2; Ugt1a10; Ugt1a7c; Ugt1a9; Ugt2a3; Ugt2b34; Ugt2b37; Ugt2b38; Ugt2b5	mmu05204
mmu04510	Focal adhesion	61	1868	199	8203	0.003609427	0.018638843	1.346085352	Actn1; Birc2; Birc3; Capn2; Cav2; Cav3; Col1a1; Col1a2; Col4a1; Col4a2; Col4a4; Col6a1; Col6a2; Col6a5; Col6a6; Col9a3; Comp; Egf; Flna; Flnc; Flt1; Fn1; Hgf; Igf1; Itga2; Itga3; Itga5; Itga6; Itgav; Itgb1; Itgb3; Itgb4; Itgb6; Itgb8; Jun; Lama1; Lama5; Lamb3; Lamc1; Lamc2; Lamc3; Mapk10; Myl12a; Mylk3; Pak3; Pdgfc; Pdgfra; Pdgfrb; Pgf; Rock2; Shc2; Shc3; Shc4; Spp1; Thbs1; Thbs4; Tln2; Tnc; Tnn;…	mmu04510
mmu04110	Cell cycle	37	1868	123	8203	0.02251946	0.074889946	1.320968472	Bub1; Bub1b; Ccna2; Ccnb1; Ccnb2; Ccne1; Ccne2; Cdc20; Cdc25c; Cdc6; Cdc7; Cdk1; Cdk6; Cdkn1a; Cdkn2b; Chek1; Dbf4; Espl1; Gadd45a; Gadd45b; Mad2l2; Mcm3; Mcm4; Mcm5; Mcm7; Mdm2; Myc; Orc1; Pkmyt1; Plk1; Sfn; Tfdp2; Tgfb1; Tgfb3; Trp53; Ttk; Ywhah	mmu04110
mmu04066	HIF-1 signaling pathway	31	1868	104	8203	0.036093074	0.101511771	1.308953426	Angpt1; Angpt4; Camk2b; Cdkn1a; Edn1; Egf; Eif4ebp1; Eno2; Flt1; Hk2; Hkdc1; Hmox1; Ifngr1; Ifngr2; Igf1; Il6; Il6ra; Mtor; Nos2; Nos3; Nppa; Pdk1; Pfkfb3; Rela; Serpine1; Slc2a1; Stat3; Timp1; Tlr4; Trf; Vegfa	mmu04066
mmu05152	Tuberculosis	53	1868	178	8203	0.011216752	0.043088741	1.307530135	Apaf1; Bax; Bcl10; C3; Calml3; Calml4; Camk2b; Card9; Cd14; Cd209a; Cd74; Cebpb; Ciita; Clec4e; Ctsd; Ctss; Fcer1g; Fcgr1; Fcgr3; H2-Aa; H2-Ab1; H2-DMb1; H2-Eb1; H2-Oa; H2-Ob; Hspd1; Ifngr1; Ifngr2; Il1a; Il1b; Il23a; Il6; Itgam; Itgb2; Lbp; Mapk10; Mapk11; Mapk13; Mrc2; Myd88; Nod2; Nos2; Plk3; Rela; Sphk1; Tgfb1; Tgfb3; Tirap; Tlr2; Tlr4; Tlr6; Tnf; Tnfrsf1a	mmu05152
mmu05322	Systemic lupus erythematosus	42	1868	143	8203	0.025362569	0.08191312	1.289760561	Actn1; C1qa; C1rb; C3; C6; C7; C8a; C8g; Cd80; Fcgr1; H2-Aa; H2-Ab1; H2-DMb1; H2-Eb1; H2-Oa; H2-Ob; H2afx; Hc; Hist1h2ab; Hist1h2ac; Hist1h2ae; Hist1h2af; Hist1h2ag; Hist1h2ai; Hist1h2bb; Hist1h2be; Hist1h2bf; Hist1h2bg; Hist1h2bh; Hist1h2bj; Hist1h2bl; Hist1h2bm; Hist1h2bn; Hist1h2bp; Hist1h3a; Hist1h3b; Hist1h3c; Hist1h3g; Hist1h3h; Hist1h4a; Hist1h4j; Tnf	mmu05322
mmu05205	Proteoglycans in cancer	59	1868	203	8203	0.013971145	0.051543829	1.276297191	Ank2; Camk2b; Cav2; Cav3; Cd44; Cdkn1a; Col1a1; Col1a2; Dcn; Esr1; Fas; Fgf2; Flna; Flnc; Fn1; Fzd10; Hbegf; Hgf; Hpse; Hspb2; Igf1; Iqgap1; Itga2; Itga5; Itgav; Itgb1; Itgb3; Itpr3; Mapk11; Mapk13; Mdm2; Mmp9; Msn; Mtor; Myc; Nras; Plaur; Rock2; Rras; Rras2; Sdc1; Sdc2; Shh; Stat3; Tgfb1; Thbs1; Timp3; Tlr2; Tlr4; Tnf; Trp53; Twist2; Vegfa; Wnt10a; Wnt11; Wnt2; Wnt5b; Wnt7a; Wnt9a	mmu05205
mmu04926	Relaxin signaling pathway	38	1868	131	8203	0.037202029	0.103704772	1.273820227	Acta2; Atf4; Col1a1; Col1a2; Col3a1; Col4a1; Col4a2; Col4a4; Creb3l3; Creb5; Edn1; Ednrb; Fos; Gm5741; Gna15; Gng4; Gngt2; Jun; Mapk10; Mapk11; Mapk13; Mmp13; Mmp9; Nfkbia; Nos1; Nos2; Nos3; Nras; Plcb1; Prkcz; Rela; Rln1; Shc2; Shc3; Shc4; Tgfb1; Tgfbr2; Vegfa	mmu04926
mmu04068	FoxO signaling pathway	38	1868	132	8203	0.04156677	0.111910534	1.264170073	Agap2; Cat; Ccnb1; Ccnb2; Cdkn1a; Cdkn2b; Csnk1e; Egf; Foxg1; G6pc; G6pc2; Gabarapl1; Gadd45a; Gadd45b; Homer3; Igf1; Il6; Irs1; Klf2; Mapk10; Mapk11; Mapk13; Mdm2; Nras; Pck1; Plk1; Plk2; Plk3; Plk4; S1pr1; Sgk2; Slc2a4; Sod2; Stat3; Tgfb1; Tgfb3; Tgfbr2; Tnfsf10	mmu04068
mmu04010	MAPK signaling pathway	84	1868	294	8203	0.007518259	0.030756516	1.254665035	Angpt1; Angpt4; Areg; Atf4; Cacna1e; Cacna2d2; Cacnb4; Cacng4; Cacng8; Cd14; Csf1; Dusp10; Dusp5; Dusp8; Dusp9; Ecsit; Efna3; Efna4; Efna5; Egf; Epha2; Ereg; Fas; Fgf1; Fgf10; Fgf2; Fgf23; Fgf7; Fgfr4; Flna; Flnc; Flt1; Fos; Gadd45a; Gadd45b; Gm5741; Gna12; Hgf; Hspa1l; Hspa8; Hspb1; Igf1; Il1a; Il1b; Il1r1; Jun; Map2k6; Map3k14; Map3k6; Map3k8; Map4k4; Mapk10; Mapk11; Mapk13; Mapk8ip1; Mapkapk3;…	mmu04010
mmu04621	NOD-like receptor signaling pathway	48	1868	168	8203	0.030936267	0.092955881	1.254665035	Bcl2l1; Birc2; Birc3; Card9; Casp4; Casr; Ccl2; Cxcl1; Cxcl2; Cxcl3; Cyba; Gabarapl1; Gbp2b; Gbp3; Gsdmd; Ifi204; Ikbke; Il1b; Il6; Irf7; Itpr3; Jun; Mapk10; Mapk11; Mapk13; Mefv; Myd88; Naip2; Naip5; Nfkbia; Nlrp12; Nlrp3; Nlrp6; Nod2; Oas1a; Oas1g; Oas2; Oas3; Panx1; Plcb1; Rela; Ripk3; Tlr4; Tmem173; Tnf; Tnfaip3; Trpv2; Vdac1	mmu04621
mmu05016	Huntington's disease	54	1868	192	8203	0.032623919	0.094280132	1.235060894	Apaf1; Atp5a1; Atp5b; Atp5c1; Atp5f1; Atp5g1; Atp5g3; Bax; Bbc3; Cox6a2; Cox6b2; Cox7a1; Cox8b; Creb3l3; Creb5; Dnah1; Dnah10; Dnah11; Dnah17; Dnah2; Dnah3; Dnah5; Dnah6; Dnah7b; Dnah7c; Dnah9; Gm3244; Gm4943; Gpx1; Hap1; Ndufa10; Ndufa9; Ndufb5; Ndufc2; Ndufs1; Ndufs8; Ndufv1; Ndufv3; Plcb1; Ppargc1a; Sdha; Sdhb; Sdhc; Sod1; Sod2; Taf4b; Tbpl2; Tgm2; Trp53; Uqcr11; Uqcrc1; Uqcrc2; Uqcrfs1; Vdac1	mmu05016
mmu04080	Neuroactive ligand-receptor interaction	84	1868	312	8203	0.033912	0.096921562	1.182280514	Adora1; Adora2b; Adra1a; Adra2b; Adra2c; Adrb1; Agtr1a; Agtr2; Apln; Aplnr; Bdkrb2; C5ar1; Calcr; Cck; Cckar; Chrm4; Chrna2; Chrna4; Chrna7; Chrnb1; Chrnb4; Chrnd; Cysltr1; Drd1; Drd3; Ednrb; F2; F2r; F2rl1; Fpr1; Fpr2; Gabbr2; Gabrb3; Gabrd; Gabrp; Gabrr2; Gal; Galr3; Gcgr; Ghr; Gpr156; Gpr35; Gpr50; Grid1; Grin2c; Grin3a; Grin3b; Grp; Grpr; Hcrtr1; Hrh3; Htr1d; Htr2a; Lepr; Lpar1; Lpar3; Ltb4r1…	mmu04080
mmu05200	Pathways in cancer	142	1868	530	8203	0.010689735	0.042032829	1.176544382	Agtr1a; Alk; Apaf1; Ar; Bak1; Bax; Bbc3; Bcl2l1; Bdkrb2; Birc2; Birc3; Birc5; Calml3; Calml4; Camk2b; Casp7; Ccdc6; Ccne1; Ccne2; Cdk6; Cdkn1a; Cdkn2b; Cks1b; Col4a1; Col4a2; Col4a4; Csf2rb; Csf2rb2; Csf3r; Ctnna2; Ctnna3; Cxcl12; Cxcr4; Dll4; Ednrb; Egf; Esr1; Esr2; F2r; Fas; Fgf1; Fgf10; Fgf2; Fgf23; Fgf7; Fgfr4; Fn1; Fos; Fzd10; Gadd45a; Gadd45b; Gli3; Gm5741; Gna12; Gng4; Gngt2; Gsta1; Gstm6;…	mmu05200
mmu04620	Toll-like receptor signaling pathway	29	1868	99	8203	0.050028573	0.133550851	1.286348496	Ccl4; Cd14; Cd80; Ctsk; Cxcl10; Fos; Ikbke; Il1b; Il6; Irf7; Jun; Lbp; Map2k6; Map3k8; Mapk10; Mapk11; Mapk13; Myd88; Nfkbia; Rela; Spp1; Ticam2; Tirap; Tlr2; Tlr4; Tlr5; Tlr6; Tlr8; Tnf	mmu04620
mmu02010	ABC transporters	15	1868	47	8203	0.051622858	0.136648742	1.401487539	Abca13; Abca3; Abca4; Abcb11; Abcb1b; Abcb6; Abcb8; Abcc3; Abcc6; Abcc8; Abcc9; Abcd2; Abcd4; Abcg4; Tap1	mmu02010
mmu00790	Folate biosynthesis	9	1868	26	8203	0.052495205	0.137799913	1.520074946	Akr1b8; Alpl; Cbr1; Dhfr; Gch1; Gphn; Pah; Pcbd1; Qdpr	mmu00790
mmu00350	Tyrosine metabolism	13	1868	40	8203	0.053271713	0.137919837	1.427181478	4930438A08Rik; Adh1; Adh4; Aldh1a3; Aldh3b3; Aoc2; Aox1; Fah; Fahd1; Gstz1; Hgd; Hpd; Tomt	mmu00350
mmu04918	Thyroid hormone synthesis	22	1868	73	8203	0.053447562	0.137919837	1.323413804	Alb; Atf4; Atp1a3; Creb3l3; Creb5; Fxyd2; Gpx1; Gpx2; Gpx3; Gpx6; Gpx7; Gpx8; Itpr3; Iyd; Lrp2; Plcb1; Serpina7; Slc26a4; Slc5a5; Tg; Tshr; Ttr	mmu04918
mmu00500	Starch and sucrose metabolism	11	1868	33	8203	0.053854412	0.137919837	1.463775874	Enpp3; G6pc; G6pc2; Gaa; Ganc; Gys2; Hk2; Hkdc1; Mgam; Pgm1; Treh	mmu00500
mmu05010	Alzheimer's disease	48	1868	175	8203	0.059942527	0.152273355	1.204478434	Apaf1; Aph1c; Atp5a1; Atp5b; Atp5c1; Atp5f1; Atp5g1; Atp5g3; Calml3; Calml4; Capn2; Casp7; Cdk5r1; Cox6a2; Cox6b2; Cox7a1; Cox8b; Fas; Gm3244; Gm4943; Grin2c; Il1b; Itpr3; Lpl; Lrp1; Mapt; Mme; Ndufa10; Ndufa9; Ndufb5; Ndufc2; Ndufs1; Ndufs8; Ndufv1; Ndufv3; Nos1; Plcb1; Rtn4; Sdha; Sdhb; Sdhc; Snca; Tnf; Tnfrsf1a; Uqcr11; Uqcrc1; Uqcrc2; Uqcrfs1	mmu05010
mmu00600	Sphingolipid metabolism	15	1868	48	8203	0.061646542	0.155349287	1.372289882	Acer2; B4galt6; Cerk; Degs2; Galc; Gla; Glb1; Neu1; Neu2; Sgpp1; Smpd2; Smpd3; Sphk1; Sptlc3; Ugt8a	mmu00600
mmu04260	Cardiac muscle contraction	23	1868	78	8203	0.063231523	0.158078808	1.294878658	Atp1a3; Cacna2d2; Cacnb4; Cacng4; Cacng8; Cox6a2; Cox6b2; Cox7a1; Cox8b; Fxyd2; Myh6; Myh7; Ryr2; Slc8a1; Tnnt2; Tpm1; Tpm2; Tpm3; Tpm4; Uqcr11; Uqcrc1; Uqcrc2; Uqcrfs1	mmu04260
mmu05166	HTLV-I infection	74	1868	281	8203	0.065924694	0.163514004	1.156435032	Atf3; Atf4; Bax; Bcl2l1; Bub1b; Ccnb2; Cd3d; Cd3g; Cdc20; Cdkn1a; Cdkn2b; Chek1; Csf2; Egr1; Egr2; Ets2; Fos; Fosl1; Fzd10; Gm11127; H2-Aa; H2-Ab1; H2-DMb1; H2-Eb1; H2-M2; H2-M9; H2-Oa; H2-Ob; H2-Q1; Icam1; Il15; Il1r1; Il1r2; Il6; Itgb2; Jak3; Jun; Map3k14; Myb; Mybl2; Myc; Nfkb2; Nfkbia; Nras; Pdgfra; Pdgfrb; Pold4; Pole; Rasl2-9; Rela; Relb; Rras; Rras2; Slc2a1; Tbpl2; Tert; Tgfb1; Tgfb3; Tgfb…	mmu05166
mmu01521	EGFR tyrosine kinase inhibitor resistance	23	1868	79	8203	0.071945293	0.17705287	1.278487789	Axl; Bax; Bcl2l1; Egf; Eif4ebp1; Fgf2; Hgf; Igf1; Il6; Il6ra; Mtor; Nras; Nrg1; Nrg2; Pdgfc; Pdgfra; Pdgfrb; Shc2; Shc3; Shc4; Stat3; Tgfa; Vegfa	mmu01521
mmu00520	Amino sugar and nucleotide sugar metabolism	15	1868	49	8203	0.072915351	0.178049114	1.344283966	Amdhd2; Chit1; Cmah; Cyb5r2; Cyb5rl; Gale; Gfpt2; Gnpda1; Hexb; Hk2; Hkdc1; Nans; Pgm1; Pmm1; Renbp	mmu00520
mmu04658	Th1 and Th2 cell differentiation	25	1868	87	8203	0.074890682	0.181465884	1.261875754	Cd3d; Cd3g; Dll4; Fos; H2-Aa; H2-Ab1; H2-DMb1; H2-Eb1; H2-Oa; H2-Ob; Ifngr1; Ifngr2; Il4ra; Jak3; Jun; Lat; Maf; Mapk10; Mapk11; Mapk13; Nfkbia; Nfkbie; Notch3; Rela; Tbx21	mmu04658
mmu05226	Gastric cancer	41	1868	150	8203	0.076860438	0.184817083	1.200296217	Abcb1b; Bak1; Bax; Ccne1; Ccne2; Cdh17; Cdkn1a; Cdkn2b; Ctnna2; Ctnna3; Egf; Fgf1; Fgf10; Fgf2; Fgf23; Fgf7; Fzd10; Gadd45a; Gadd45b; Hgf; Mtor; Myc; Nras; Peg12; Polk; Rxrg; Shc2; Shc3; Shc4; Shh; Tert; Tgfb1; Tgfb3; Tgfbr2; Trp53; Wnt10a; Wnt11; Wnt2; Wnt5b; Wnt7a; Wnt9a	mmu05226
mmu05218	Melanoma	21	1868	72	8203	0.078023426	0.186192267	1.28080389	Bak1; Bax; Cdk6; Cdkn1a; Egf; Fgf1; Fgf10; Fgf2; Fgf23; Fgf7; Gadd45a; Gadd45b; Hgf; Igf1; Mdm2; Nras; Pdgfc; Pdgfra; Pdgfrb; Polk; Trp53	mmu05218
mmu04670	Leukocyte transendothelial migration	32	1868	115	8203	0.081256166	0.191268678	1.221934643	Actn1; Cldn1; Cldn10; Cldn14; Cldn18; Cldn2; Cldn23; Cldn3; Cldn4; Cldn6; Cldn7; Ctnna2; Ctnna3; Cxcl12; Cxcr4; Cyba; Icam1; Itgam; Itgb1; Itgb2; Jam2; Mapk11; Mapk13; Mmp9; Msn; Myl12a; Ncf1; Ncf2; Ncf4; Rock2; Vasp; Vcam1	mmu04670
mmu00524	Neomycin, kanamycin and gentamicin biosynthesis	2	1868	5	8203	0.081365088	0.191268678	1.756531049	Hk2; Hkdc1	mmu00524
mmu00062	Fatty acid elongation	9	1868	28	8203	0.083688041	0.195272095	1.411498165	Acaa2; Acot3; Acot4; Acot5; Echs1; Elovl2; Hadh; Ppt2; Tecr	mmu00062
mmu04122	Sulfur relay system	3	1868	8	8203	0.085185984	0.197305772	1.646747859	Mpst; Nfs1; Tst	mmu04122
mmu04940	Type I diabetes mellitus	20	1868	69	8203	0.086738569	0.199435396	1.272848586	Cd80; Cpe; Fas; Gm11127; Gzmb; H2-Aa; H2-Ab1; H2-DMb1; H2-Eb1; H2-M2; H2-M9; H2-Oa; H2-Ob; H2-Q1; Hspd1; Il1a; Il1b; Ptprn; Ptprn2; Tnf	mmu04940
mmu05164	Influenza A	45	1868	168	8203	0.090965379	0.206988397	1.17624847	Ccl2; Ciita; Cxcl10; Fas; H2-Aa; H2-Ab1; H2-DMb1; H2-Eb1; H2-Oa; H2-Ob; Hspa1l; Hspa8; Icam1; Ifngr1; Ifngr2; Ikbke; Il1a; Il1b; Il33; Il6; Irf7; Jun; Map2k6; Mapk10; Mapk11; Mapk13; Myd88; Nfkbia; Nlrp3; Nxf7; Nxt2; Oas1a; Oas1g; Oas2; Oas3; Plg; Rela; Socs3; Tlr4; Tmprss4; Tnf; Tnfrsf10b; Tnfrsf1a; Tnfsf10; Vdac1	mmu05164
mmu05012	Parkinson's disease	39	1868	144	8203	0.091337737	0.206988397	1.189317898	Apaf1; Atp5a1; Atp5b; Atp5c1; Atp5f1; Atp5g1; Atp5g3; Cox6a2; Cox6b2; Cox7a1; Cox8b; Drd1; Gm3244; Gm4943; Gnal; Gpr37; Lrrk2; Ndufa10; Ndufa9; Ndufb5; Ndufc2; Ndufs1; Ndufs8; Ndufv1; Ndufv3; Park2; Pink1; Sdha; Sdhb; Sdhc; Slc18a1; Snca; Ube2l6; Uchl1; Uqcr11; Uqcrc1; Uqcrc2; Uqcrfs1; Vdac1	mmu05012
mmu00770	Pantothenate and CoA biosynthesis	6	1868	18	8203	0.092975663	0.209195243	1.463775874	Coasy; Dpyd; Dpys; Enpp3; Pank1; Upb1	mmu00770
mmu00565	Ether lipid metabolism	14	1868	47	8203	0.095742215	0.213892183	1.308055037	Agps; Chpt1; Enpp2; Enpp6; Gdpd1; Lpcat2; Lpcat4; Pla2g2c; Pla2g2e; Pla2g4e; Pla2g5; Plb1; Pld2; Ugt8a	mmu00565
mmu00604	Glycosphingolipid biosynthesis - ganglio series	5	1868	15	8203	0.103587404	0.229069237	1.463775874	B4galnt1; Glb1; Hexb; St3gal1; St8sia1	mmu00604
mmu04540	Gap junction	24	1868	86	8203	0.103990162	0.229069237	1.225486779	Adrb1; Cdk1; Drd1; Egf; Gja1; Gucy1b2; Htr2a; Itpr3; Lpar1; Nras; Pdgfc; Pdgfra; Pdgfrb; Plcb1; Tuba1a; Tuba1b; Tuba1c; Tuba8; Tubb2a; Tubb2b; Tubb3; Tubb4b; Tubb5; Tubb6	mmu04540
mmu05217	Basal cell carcinoma	18	1868	63	8203	0.107390795	0.234917364	1.254665035	Bak1; Bax; Cdkn1a; Fzd10; Gadd45a; Gadd45b; Gli3; Hhip; Polk; Shh; Sufu; Trp53; Wnt10a; Wnt11; Wnt2; Wnt5b; Wnt7a; Wnt9a	mmu05217
mmu04932	Non-alcoholic fatty liver disease (NAFLD)	40	1868	151	8203	0.11678446	0.253571707	1.163265596	Adipoq; Atf4; Bax; Casp7; Cox6a2; Cox6b2; Cox7a1; Cox8b; Cyp2e1; Fas; Gm3244; Gm4943; Il1a; Il1b; Il6; Il6ra; Irs1; Jun; Lepr; Mapk10; Ndufa10; Ndufa9; Ndufb5; Ndufc2; Ndufs1; Ndufs8; Ndufv1; Ndufv3; Rela; Sdha; Sdhb; Sdhc; Socs3; Tgfb1; Tnf; Tnfrsf1a; Uqcr11; Uqcrc1; Uqcrc2; Uqcrfs1	mmu04932
mmu05231	Choline metabolism in cancer	27	1868	99	8203	0.117528474	0.253571707	1.197634806	Chka; Chpt1; Dgkb; Dgkg; Dgki; Egf; Eif4ebp1; Fos; Jun; Lypla1; Mapk10; Mtor; Nras; Pcyt1b; Pdgfc; Pdgfra; Pdgfrb; Pip5k1b; Pla2g4e; Pld2; Slc22a1; Slc22a2; Slc22a3; Slc22a4; Slc22a5; Slc44a4; Slc5a7	mmu05231
mmu00100	Steroid biosynthesis	6	1868	19	8203	0.119487044	0.256043667	1.386735039	Cyp51; Dhcr7; Ebp; Lipa; Nsdhl; Soat2	mmu00100
mmu04630	Jak-STAT signaling pathway	43	1868	164	8203	0.124500101	0.264983323	1.151384682	Aox1; Bcl2l1; Cdkn1a; Crlf2; Csf2; Csf2rb; Csf2rb2; Csf3; Csf3r; Egf; Ghr; Ifngr1; Ifngr2; Ifnk; Ifnlr1; Il11; Il11ra1; Il15; Il20rb; Il22ra1; Il23a; Il24; Il3ra; Il4ra; Il5ra; Il6; Il6ra; Il7; Jak3; Lepr; Lif; Mtor; Myc; Osm; Osmr; Pdgfra; Pdgfrb; Pim1; Prlr; Socs1; Socs2; Socs3; Stat3	mmu04630
mmu05220	Chronic myeloid leukemia	21	1868	76	8203	0.125868021	0.265730321	1.213393159	Bak1; Bax; Bcl2l1; Cdk6; Cdkn1a; Gadd45a; Gadd45b; Mdm2; Myc; Nfkbia; Nras; Polk; Rela; Runx1; Shc2; Shc3; Shc4; Tgfb1; Tgfb3; Tgfbr2; Trp53	mmu05220
mmu00750	Vitamin B6 metabolism	3	1868	9	8203	0.126538248	0.265730321	1.463775874	Aox1; Pnpo; Psat1	mmu00750
mmu00900	Terpenoid backbone biosynthesis	7	1868	23	8203	0.131436336	0.274188383	1.336491016	Acat1; Gm38481; Hmgcs1; Idi1; Mvd; Nus1; Pdss1	mmu00900
mmu01524	Platinum drug resistance	21	1868	77	8203	0.140099283	0.290136889	1.197634806	Apaf1; Bak1; Bax; Bbc3; Bcl2l1; Birc2; Birc3; Birc5; Brca1; Cdkn1a; Ercc1; Fas; Gsta1; Gstm6; Gsto2; Gstt2; Mdm2; Pmaip1; Slc31a1; Top2a; Trp53	mmu01524
mmu04931	Insulin resistance	29	1868	109	8203	0.141533755	0.290136889	1.168334872	Creb3l3; Creb5; G6pc; G6pc2; Gfpt2; Gys2; Il6; Irs1; Mapk10; Mtor; Nfkbia; Nos3; Pck1; Ppargc1a; Ppargc1b; Ppp1r3a; Ppp1r3b; Prkcz; Rela; Slc27a2; Slc27a6; Slc2a1; Slc2a2; Slc2a4; Socs3; Stat3; Tnf; Tnfrsf1a; Trib3	mmu04931
mmu05215	Prostate cancer	26	1868	97	8203	0.141844702	0.290136889	1.177056889	Ar; Atf4; Ccne1; Ccne2; Cdkn1a; Creb3l3; Creb5; Egf; Igf1; Il1r2; Insrr; Mdm2; Mmp3; Mmp9; Mtor; Nfkbia; Nkx3-1; Nras; Pdgfc; Pdgfra; Pdgfrb; Plat; Rela; Srd5a2; Tgfa; Trp53	mmu05215
mmu00532	Glycosaminoglycan biosynthesis - chondroitin sulfate / dermatan sulfate	6	1868	20	8203	0.149423485	0.302138316	1.317398287	Chst13; Chst3; Chst7; Chsy3; Csgalnact1; Xylt1	mmu00532
mmu04020	Calcium signaling pathway	47	1868	183	8203	0.149630404	0.302138316	1.127827313	Adora2b; Adra1a; Adrb1; Agtr1a; Atp2b2; Atp2b3; Bdkrb2; Cacna1e; Calml3; Calml4; Camk2b; Cckar; Chrna7; Cysltr1; Drd1; Ednrb; F2r; Gna14; Gna15; Gnal; Grin2c; Grpr; Htr2a; Itpkc; Itpr3; Ltb4r2; Mylk3; Nos1; Nos2; Nos3; Orai2; Oxtr; P2rx3; Pde1c; Pdgfra; Pdgfrb; Phkb; Plcb1; Plcd4; Ptger3; Ryr1; Ryr2; Slc8a1; Sphk1; Tacr3; Tbxa2r; Vdac1	mmu04020
mmu04360	Axon guidance	45	1868	175	8203	0.15179298	0.304552793	1.129198532	Bmp7; Camk2b; Cxcl12; Cxcr4; Efna3; Efna4; Efna5; Epha2; Epha6; Ephb1; Gdf7; Itgb1; Ngef; Nras; Ntng1; Pak3; Pdk1; Plxna1; Plxna2; Prkcz; Rhod; Rnd1; Rock2; Rras; Sema3a; Sema3b; Sema3c; Sema3d; Sema3e; Sema3f; Sema4b; Sema4c; Sema4f; Sema4g; Sema5b; Sema6b; Sema7a; Shh; Slit2; Slit3; Srgap1; Trpc5; Unc5a; Unc5c; Wnt5b	mmu04360
mmu05224	Breast cancer	38	1868	147	8203	0.159186053	0.3173646	1.135173127	Bak1; Bax; Brca1; Cdk6; Cdkn1a; Dll4; Egf; Esr1; Esr2; Fgf1; Fgf10; Fgf2; Fgf23; Fgf7; Fos; Fzd10; Gadd45a; Gadd45b; Heyl; Igf1; Jun; Mtor; Myc; Nfkb2; Notch3; Nras; Peg12; Polk; Shc2; Shc3; Shc4; Trp53; Wnt10a; Wnt11; Wnt2; Wnt5b; Wnt7a; Wnt9a	mmu05224
mmu05212	Pancreatic cancer	20	1868	75	8203	0.17118447	0.337615155	1.1710207	Bak1; Bax; Bcl2l1; Cdk6; Cdkn1a; Egf; Gadd45a; Gadd45b; Mapk10; Mtor; Polk; Rad51; Rela; Stat3; Tgfa; Tgfb1; Tgfb3; Tgfbr2; Trp53; Vegfa	mmu05212
mmu04810	Regulation of actin cytoskeleton	53	1868	210	8203	0.171487063	0.337615155	1.108287448	Actn1; Arhgef4; Arpc1b; Bdkrb2; Cd14; Chrm4; Diaph3; Egf; F2; F2r; Fgd3; Fgf1; Fgf10; Fgf2; Fgf23; Fgf7; Fgfr4; Fn1; Gm5741; Gna12; Insrr; Iqgap1; Iqgap3; Itga2; Itga3; Itga5; Itga6; Itgad; Itgam; Itgav; Itgb1; Itgb2; Itgb3; Itgb4; Itgb6; Itgb8; Msn; Myh14; Myh9; Myl12a; Mylk3; Nras; Pak3; Pdgfc; Pdgfra; Pdgfrb; Pfn4; Pip5k1b; Rock2; Rras; Rras2; Scin; Tmsb4x	mmu04810
mmu00030	Pentose phosphate pathway	9	1868	32	8203	0.173381498	0.339224671	1.235060894	Aldob; Fbp1; Fbp2; G6pdx; Glyctk; H6pd; Pfkm; Pfkp; Pgm1	mmu00030
mmu05162	Measles	35	1868	136	8203	0.174469781	0.339246796	1.130121079	Bbc3; Ccne1; Ccne2; Cd209a; Cd3d; Cd3g; Cdk6; Dok1; Fas; Hspa1l; Hspa8; Ifngr1; Ifngr2; Ikbke; Il1a; Il1b; Il6; Irf7; Jak3; Msn; Myd88; Nfkbia; Oas1a; Oas1g; Oas2; Oas3; Rela; Sh2d1a; Stat3; Tlr2; Tlr4; Tnfaip3; Tnfrsf10b; Tnfsf10; Trp53	mmu05162
mmu05340	Primary immunodeficiency	10	1868	36	8203	0.177813568	0.343627447	1.219813229	Ada; Cd19; Cd3d; Cd8a; Cd8b1; Ciita; Jak3; Tap1; Tnfrsf13c; Ung	mmu05340
mmu05030	Cocaine addiction	13	1868	48	8203	0.185611925	0.351974045	1.189317898	Atf4; Cdk5r1; Creb3l3; Creb5; Drd1; Fosb; Grin2c; Grin3a; Grin3b; Jun; Ppp1r1b; Rela; Slc18a1	mmu05030
mmu05210	Colorectal cancer	23	1868	88	8203	0.186820334	0.351974045	1.147733356	Areg; Bak1; Bax; Bbc3; Birc5; Cdkn1a; Egf; Ereg; Fos; Gadd45a; Gadd45b; Jun; Mapk10; Mtor; Myc; Nras; Pmaip1; Polk; Tgfa; Tgfb1; Tgfb3; Tgfbr2; Trp53	mmu05210
mmu04350	TGF-beta signaling pathway	22	1868	84	8203	0.187486106	0.351974045	1.150109616	Amh; Bmp5; Bmp7; Bmp8b; Cdkn2b; Dcn; Fst; Gdf7; Id4; Inhba; Inhbb; Myc; Nbl1; Smad1; Smad9; Smurf1; Tgfb1; Tgfb3; Tgfbr2; Tgif1; Thbs1; Tnf	mmu04350
mmu04915	Estrogen signaling pathway	34	1868	133	8203	0.188712617	0.351974045	1.122595031	Atf4; Calml3; Calml4; Creb3l3; Creb5; Ctsd; Esr1; Esr2; Fkbp4; Fkbp5; Fos; Gabbr2; Hbegf; Hspa1l; Hspa8; Itpr3; Jun; Kcnj3; Krt12; Krt14; Krt16; Krt17; Krt18; Krt19; Krt20; Krt23; Mmp9; Nos3; Nras; Plcb1; Shc2; Shc3; Shc4; Tgfa	mmu04915
mmu04924	Renin secretion	19	1868	72	8203	0.18878323	0.351974045	1.158822567	Ace; Adora1; Adrb1; Agt; Agtr1a; Aqp1; Calml3; Calml4; Clca3a1; Clca3a2; Clca3b; Gucy1b2; Itpr3; Kcnma1; Pde1c; Pde3b; Plcb1; Ptger2; Ptger4	mmu04924
mmu05332	Graft-versus-host disease	17	1868	64	8203	0.188836868	0.351974045	1.1664464	Cd80; Fas; Gm11127; Gzmb; H2-Aa; H2-Ab1; H2-DMb1; H2-Eb1; H2-M2; H2-M9; H2-Oa; H2-Ob; H2-Q1; Il1a; Il1b; Il6; Tnf	mmu05332
mmu04371	Apelin signaling pathway	35	1868	138	8203	0.200547538	0.371602791	1.113742513	Acta2; Adcy10; Agtr1a; Apln; Aplnr; Calml3; Calml4; Ctgf; Egr1; Gabarapl1; Gm5741; Gng4; Gngt2; Itpr3; Klf2; Mtor; Mylk3; Nos1; Nos2; Nos3; Notch3; Nras; Pde3b; Pik3r5; Plat; Plcb1; Ppargc1a; Rras; Rras2; Ryr1; Ryr2; Serpine1; Slc8a1; Sphk1; Spp1	mmu04371
mmu04979	Cholesterol metabolism	13	1868	49	8203	0.208597379	0.384258329	1.165046104	Abcb11; Angptl8; Apoa2; Apoc1; Apoc3; Lcat; Lipa; Lpl; Lrp1; Lrp2; Lrpap1; Soat2; Vdac1	mmu04979
mmu04261	Adrenergic signaling in cardiomyocytes	37	1868	147	8203	0.210376314	0.385282203	1.10530015	Adra1a; Adrb1; Agtr1a; Agtr2; Atf4; Atp1a3; Atp2b2; Atp2b3; Cacna2d2; Cacnb4; Cacng4; Cacng8; Calml3; Calml4; Camk2b; Creb3l3; Creb5; Fxyd2; Mapk11; Mapk13; Myh6; Myh7; Pik3r5; Plcb1; Ppp1r1a; Ppp2r2b; Ppp2r2c; Ryr2; Scn1b; Scn4b; Scn7a; Slc8a1; Tnnt2; Tpm1; Tpm2; Tpm3; Tpm4	mmu04261
mmu05165	Human papillomavirus infection	85	1868	349	8203	0.214731607	0.390985297	1.069521054	Bak1; Bax; Ccna2; Ccne1; Ccne2; Cdk6; Cdkn1a; Col1a1; Col1a2; Col4a1; Col4a2; Col4a4; Col6a1; Col6a2; Col6a5; Col6a6; Col9a3; Comp; Creb3l3; Creb5; Dlg2; Egf; Eif4ebp1; Fas; Fn1; Fzd10; Gm11127; H2-M2; H2-M9; H2-Q1; Hdac7; Hes6; Heyl; Ikbke; Isg15; Itga2; Itga3; Itga5; Itga6; Itgav; Itgb1; Itgb3; Itgb4; Itgb6; Itgb8; Lama1; Lama5; Lamb3; Lamc1; Lamc2; Lamc3; Magi1; Mdm2; Mtor; Notch3; Nras; Oasl1…	mmu05165
mmu00471	D-Glutamine and D-glutamate metabolism	1	1868	4	8203	0.224706798	0.406796789	1.097831906	Gls2	mmu00471
mmu00591	Linoleic acid metabolism	13	1868	50	8203	0.232769597	0.418985274	1.141745182	Cyp2c38; Cyp2c68; Cyp2e1; Cyp2j11; Cyp2j13; Cyp2j5; Cyp2j8; Cyp3a13; Pla2g2c; Pla2g2e; Pla2g4e; Pla2g5; Plb1	mmu00591
mmu00730	Thiamine metabolism	4	1868	15	8203	0.242411306	0.433861145	1.1710207	Ak4; Alpl; Nfs1; Tpk1	mmu00730
mmu04015	Rap1 signaling pathway	51	1868	209	8203	0.254358963	0.450530229	1.071567985	Adora2b; Angpt1; Angpt4; Apbb1ip; Calml3; Calml4; Csf1; Efna3; Efna4; Efna5; Egf; Epha2; F2r; Fgf1; Fgf10; Fgf2; Fgf23; Fgf7; Fgfr4; Flt1; Fpr1; Hgf; Igf1; Itgam; Itgb1; Itgb2; Itgb3; Lat; Lpar1; Lpar3; Magi1; Map2k6; Mapk11; Mapk13; Ngf; Nras; P2ry1; Pdgfc; Pdgfra; Pdgfrb; Pfn4; Pgf; Plcb1; Prkcz; Prkd1; Rap1gap; Rras; Thbs1; Tln2; Vasp; Vegfa	mmu04015
mmu00310	Lysine degradation	15	1868	59	8203	0.254858398	0.450530229	1.116439226	Aadat; Aass; Acat1; Aldh3a2; Aldh7a1; Aldh9a1; Bbox1; Echs1; Ehhadh; Gcdh; Hadh; Hykk; Ogdh; Pipox; Plod2	mmu00310
mmu00515	Mannose type O-glycan biosyntheis	6	1868	23	8203	0.256157912	0.450530229	1.145563728	B3gat2; B4galt2; Fut4; Fut9; Ispd; Pomgnt2	mmu00515
mmu04966	Collecting duct acid secretion	7	1868	27	8203	0.25907437	0.450530229	1.138492347	Atp4a; Atp6v1a; Atp6v1b1; Atp6v1c2; Clcnkb; Slc12a7; Slc4a1	mmu04966
mmu04744	Phototransduction	7	1868	27	8203	0.25907437	0.450530229	1.138492347	Calml3; Calml4; Gnat1; Grk1; Guca1a; Gucy2f; Pde6a	mmu04744
mmu04973	Carbohydrate digestion and absorption	11	1868	43	8203	0.260306355	0.450530229	1.12336288	Atp1a3; Fxyd2; G6pc; G6pc2; Hk2; Hkdc1; Mgam; Slc2a2; Slc2a5; Slc37a4; Tas1r2	mmu04973
mmu04024	cAMP signaling pathway	48	1868	197	8203	0.262811809	0.452380983	1.069968152	Acox3; Adcy10; Adora1; Adrb1; Amh; Atp1a3; Atp2b2; Atp2b3; Calml3; Calml4; Camk2b; Cnga3; Creb3l3; Creb5; Drd1; F2r; Fos; Fxyd2; Gabbr2; Gli3; Grin2c; Grin3a; Grin3b; Hcar1; Hcar2; Hhip; Htr1d; Jun; Mapk10; Mc2r; Nfkbia; Npy; Oxtr; Pde3b; Pde4c; Pld2; Ppp1r1b; Ptger2; Ptger3; Rela; Rock2; Rras; Rras2; Ryr2; Sox9; Sstr2; Sucnr1; Tshr	mmu04024
mmu00400	Phenylalanine, tyrosine and tryptophan biosynthesis	2	1868	8	8203	0.266892046	0.454437808	1.097831906	4930438A08Rik; Pah	mmu00400
mmu00740	Riboflavin metabolism	2	1868	8	8203	0.266892046	0.454437808	1.097831906	Acp5; Enpp3	mmu00740
mmu05161	Hepatitis B	35	1868	143	8203	0.273620974	0.463390359	1.074800467	Apaf1; Atf4; Bax; Birc5; Ccna2; Ccne1; Ccne2; Cdk6; Cdkn1a; Creb3l3; Creb5; Egr2; Fas; Fos; Ikbke; Il6; Irf7; Jun; Lamtor5; Mapk10; Mmp9; Myc; Myd88; Nfkbia; Nras; Rela; Stat3; Tgfb1; Tgfb3; Ticam2; Tirap; Tlr2; Tlr4; Tnf; Trp53	mmu05161
mmu04340	Hedgehog signaling pathway	11	1868	44	8203	0.28902551	0.484970071	1.097831906	Csnk1e; Dhh; Evc; Gas1; Gli3; Gpr161; Hhip; Lrp2; Shh; Smurf1; Sufu	mmu04340
mmu05034	Alcoholism	48	1868	199	8203	0.289442455	0.484970071	1.059214703	Adora2b; Atf4; Calml3; Calml4; Camkk1; Camkk2; Creb3l3; Creb5; Drd1; Fosb; Gm5741; Gng4; Gngt2; Grin2c; Grin3a; Grin3b; H2afx; Hdac7; Hist1h2ab; Hist1h2ac; Hist1h2ae; Hist1h2af; Hist1h2ag; Hist1h2ai; Hist1h2bb; Hist1h2be; Hist1h2bf; Hist1h2bg; Hist1h2bh; Hist1h2bj; Hist1h2bl; Hist1h2bm; Hist1h2bn; Hist1h2bp; Hist1h3a; Hist1h3b; Hist1h3c; Hist1h3g; Hist1h3h; Hist1h4a; Hist1h4j; Npy; Nras; Ppp1r1b;…	mmu05034
mmu04614	Renin-angiotensin system	9	1868	36	8203	0.293139951	0.488566586	1.097831906	Ace; Ace2; Agt; Agtr1a; Agtr2; Anpep; Enpep; Klk1; Mme	mmu04614
mmu05221	Acute myeloid leukemia	17	1868	69	8203	0.296751763	0.491983187	1.081921298	Bcl2a1a; Bcl2a1b; Bcl2a1d; Cd14; Csf2; Eif4ebp1; Fcgr1; Itgam; Mtor; Myc; Nras; Per2; Pim1; Rela; Runx1; Stat3; Zbtb16	mmu05221
mmu04611	Platelet activation	30	1868	124	8203	0.30767775	0.507426656	1.062417973	Apbb1ip; Col1a1; Col1a2; Col3a1; F2r; Fcer1g; Fga; Fgb; Fgg; Gucy1b2; Itga2; Itgb1; Itgb3; Itpr3; Mapk11; Mapk13; Myl12a; Mylk3; Nos3; P2ry1; P2ry12; Pik3r5; Pla2g4e; Plcb1; Prkcz; Rock2; Tbxa2r; Tbxas1; Tln2; Vasp	mmu04611
mmu04062	Chemokine signaling pathway	46	1868	192	8203	0.310279706	0.509052643	1.05208891	Ccl11; Ccl17; Ccl19; Ccl2; Ccl20; Ccl24; Ccl28; Ccl4; Ccl6; Ccl7; Ccl8; Ccl9; Ccr1; Cxcl1; Cxcl10; Cxcl12; Cxcl13; Cxcl2; Cxcl3; Cxcl5; Cxcr2; Cxcr3; Cxcr4; Cxcr6; Fgr; Gm5741; Gng4; Gngt2; Grk1; Grk5; Jak3; Ncf1; Nfkbia; Nras; Pf4; Plcb1; Ppbp; Prkcz; Rela; Rock2; Shc2; Shc3; Shc4; Stat3; Xcl1; Xcr1	mmu04062
mmu05168	Herpes simplex infection	51	1868	214	8203	0.319808462	0.521967178	1.046531349	Arntl; C3; Ccl2; Cd74; Cdk1; Cfp; Fas; Fos; Gm11127; Gtf2i; H2-Aa; H2-Ab1; H2-DMb1; H2-Eb1; H2-M2; H2-M9; H2-Oa; H2-Ob; H2-Q1; Hc; Ifit1; Ifngr1; Ifngr2; Ikbke; Il15; Il1b; Il6; Irf7; Jun; Mapk10; Myd88; Nectin2; Nfkbia; Nxf7; Oas1a; Oas1g; Oas2; Oas3; Per2; Per3; Pilra; Rela; Socs3; Taf4b; Tap1; Tbpl2; Tlr2; Tnf; Tnfrsf1a; Traf1; Trp53	mmu05168
mmu05219	Bladder cancer	10	1868	41	8203	0.322378471	0.52344958	1.071055518	Cdkn1a; Egf; Hbegf; Mdm2; Mmp9; Myc; Nras; Thbs1; Trp53; Vegfa	mmu05219
mmu05223	Non-small cell lung cancer	16	1868	66	8203	0.324791142	0.524662614	1.064564272	Alk; Bak1; Bax; Cdk6; Cdkn1a; Egf; Fhit; Gadd45a; Gadd45b; Jak3; Nras; Polk; Rxrg; Stat3; Tgfa; Trp53	mmu05223
mmu04913	Ovarian Steroidogenesis	14	1868	58	8203	0.333919901	0.532300405	1.059975633	Alox5; Bmp15; Cyp1b1; Cyp2j11; Cyp2j13; Cyp2j5; Cyp2j8; Gdf9; Gm10681; Hsd3b2; Hsd3b4; Igf1; Pla2g4e; Ptgs2	mmu04913
mmu00190	Oxidative phosphorylation	32	1868	134	8203	0.334588826	0.532300405	1.048675253	Atp4a; Atp5a1; Atp5b; Atp5c1; Atp5f1; Atp5g1; Atp5g3; Atp6v1a; Atp6v1b1; Atp6v1c2; Cox6a2; Cox6b2; Cox7a1; Cox8b; Gm3244; Gm4943; Ndufa10; Ndufa9; Ndufb5; Ndufc2; Ndufs1; Ndufs8; Ndufv1; Ndufv3; Ppa2; Sdha; Sdhb; Sdhc; Uqcr11; Uqcrc1; Uqcrc2; Uqcrfs1	mmu00190
mmu05160	Hepatitis C	32	1868	134	8203	0.334588826	0.532300405	1.048675253	Cdkn1a; Cldn1; Cldn10; Cldn14; Cldn18; Cldn2; Cldn23; Cldn3; Cldn4; Cldn6; Cldn7; Egf; Ifit1; Ikbke; Irf7; Mapk10; Mapk11; Mapk13; Nfkbia; Nras; Oas1a; Oas1g; Oas2; Oas3; Ppp2r2b; Ppp2r2c; Rela; Socs3; Stat3; Tnf; Tnfrsf1a; Trp53	mmu05160
mmu04071	Sphingolipid signaling pathway	29	1868	122	8203	0.34828658	0.54862152	1.043840173	Acer2; Adora1; Bax; Bdkrb2; Ctsd; Degs2; Fcer1g; Gna12; Mapk10; Mapk11; Mapk13; Nos3; Nras; Plcb1; Pld2; Ppp2r2b; Ppp2r2c; Prkcz; Rela; Rock2; S1pr1; S1pr2; Sgpp1; Smpd2; Sphk1; Sptlc3; Tnf; Tnfrsf1a; Trp53	mmu04071
mmu04972	Pancreatic secretion	25	1868	105	8203	0.348331124	0.54862152	1.045554196	Atp1a3; Atp2b2; Atp2b3; Bst1; Cck; Cckar; Clca3a1; Clca3a2; Clca3b; Cpa2; Cpb2; Ctrb1; Ctrl; Fxyd2; Itpr3; Kcnma1; Pla2g2c; Pla2g2e; Pla2g5; Plcb1; Pnliprp1; Rab3d; Ryr2; Sct; Slc4a4	mmu04972
mmu00564	Glycerophospholipid metabolism	23	1868	97	8203	0.358501835	0.561831234	1.041242632	Agpat3; Chka; Chpt1; Dgkb; Dgkg; Dgki; Etnppl; Gpd1; Lcat; Lpcat2; Lpcat4; Lpin3; Lypla1; Mboat1; Pcyt1b; Pcyt2; Pla2g2c; Pla2g2e; Pla2g4e; Pla2g5; Plb1; Pld2; Plpp5	mmu00564
mmu01522	Endocrine resistance	22	1868	93	8203	0.363854301	0.567396558	1.038808685	Abcb11; Bax; Cdkn1a; Dll4; Esr1; Esr2; Fos; Hbegf; Igf1; Jun; Mapk10; Mapk11; Mapk13; Mdm2; Mmp9; Mtor; Notch3; Nras; Shc2; Shc3; Shc4; Trp53	mmu01522
mmu04917	Prolactin signaling pathway	17	1868	72	8203	0.36915259	0.572822985	1.036841244	Esr1; Esr2; Fos; Mapk10; Mapk11; Mapk13; Nras; Prlr; Rela; Shc2; Shc3; Shc4; Slc2a2; Socs1; Socs2; Socs3; Stat3	mmu04917
mmu05031	Amphetamine addiction	16	1868	68	8203	0.375193509	0.579342919	1.033253558	Arc; Atf4; Calml3; Calml4; Camk2b; Creb3l3; Creb5; Drd1; Fos; Fosb; Grin2c; Grin3a; Grin3b; Jun; Ppp1r1b; Slc18a1	mmu05031
mmu04530	Tight junction	39	1868	167	8203	0.386276686	0.593547103	1.025519625	Actn1; Cgn; Cldn1; Cldn10; Cldn14; Cldn18; Cldn2; Cldn23; Cldn3; Cldn4; Cldn6; Cldn7; Dlg2; Itgb1; Jam2; Jun; Magi1; Mapk10; Micall2; Mpp4; Msn; Myh14; Myh3; Myh9; Myl12a; Myl6b; Ppp2r2b; Ppp2r2c; Prkcz; Rock2; Runx1; Slc9a3r1; Tjp2; Tuba1a; Tuba1b; Tuba1c; Tuba8; Vasp; Ybx3	mmu04530
mmu04218	Cellular senescence	43	1868	185	8203	0.398369685	0.607831703	1.020686961	Calml3; Calml4; Capn2; Ccna2; Ccnb1; Ccnb2; Ccne1; Ccne2; Cdk1; Cdk6; Cdkn1a; Cdkn2b; Chek1; Eif4ebp1; Foxm1; Gadd45a; Gadd45b; Gm11127; H2-M2; H2-M9; H2-Q1; Hipk4; Il1a; Il6; Itpr3; Map2k6; Mapk11; Mapk13; Mdm2; Mtor; Mybl2; Myc; Nras; Rela; Rras; Rras2; Serpine1; Tgfb1; Tgfb3; Tgfbr2; Trp53; Vdac1; Zfp36l1	mmu04218
mmu00533	Glycosaminoglycan biosynthesis - keratan sulfate	3	1868	14	8203	0.399432262	0.607831703	0.940998776	B4galt2; Fut8; St3gal1	mmu00533
mmu04750	Inflammatory mediator regulation of TRP channels	29	1868	125	8203	0.405060683	0.613433246	1.018788009	Bdkrb2; Calml3; Calml4; Camk2b; Cyp2c38; Cyp2c68; Cyp2j11; Cyp2j13; Cyp2j5; Cyp2j8; Cyp4a12a; F2rl1; Htr2a; Igf1; Il1b; Il1r1; Itpr3; Map2k6; Mapk10; Mapk11; Mapk13; Ngf; Ntrk1; P2ry2; Pla2g4e; Plcb1; Ptger2; Ptger4; Trpv2	mmu04750
mmu04970	Salivary secretion	18	1868	78	8203	0.41168744	0.620485855	1.013383298	Adra1a; Adrb1; Atp1a3; Atp2b2; Atp2b3; Best2; Bst1; Calml3; Calml4; Fxyd2; Gucy1b2; Itpr3; Kcnma1; Lyz1; Lyz2; Nos1; Plcb1; Trpv6	mmu04970
mmu04623	Cytosolic DNA-sensing pathway	14	1868	61	8203	0.415673617	0.623510425	1.007845684	Ccl4; Cxcl10; Ifi202b; Ikbke; Il1b; Il33; Il6; Irf7; Mb21d1; Nfkbia; Rela; Ripk3; Tmem173; Zbp1	mmu04623
mmu04950	Maturity onset diabetes of the young	6	1868	27	8203	0.41992075	0.626895906	0.975850583	Bhlha15; Hnf1a; Hnf4a; Hnf4g; Mafa; Slc2a2	mmu04950
mmu04152	AMPK signaling pathway	29	1868	126	8203	0.42426925	0.630400065	1.010702389	Adipoq; Adra1a; Camkk2; Ccna2; Cpt1c; Creb3l3; Creb5; Eif4ebp1; Fbp1; Fbp2; G6pc; G6pc2; Gys2; Hnf4a; Igf1; Irs1; Lepr; Mlycd; Mtor; Pck1; Pfkfb1; Pfkfb3; Pfkm; Pfkp; Ppargc1a; Ppp2r2b; Ppp2r2c; Slc2a4; Stradb	mmu04152
mmu05033	Nicotine addiction	9	1868	40	8203	0.428140734	0.633165874	0.988048715	Chrna4; Chrna7; Gabrb3; Gabrd; Gabrp; Gabrr2; Grin2c; Grin3a; Grin3b	mmu05033
mmu04012	ErbB signaling pathway	19	1868	84	8203	0.452168579	0.663183917	0.993276486	Areg; Camk2b; Cdkn1a; Egf; Eif4ebp1; Ereg; Hbegf; Jun; Mapk10; Mtor; Myc; Nras; Nrg1; Nrg2; Pak3; Shc2; Shc3; Shc4; Tgfa	mmu04012
mmu05225	Hepatocellular carcinoma	39	1868	171	8203	0.45264934	0.663183917	1.001530861	Bak1; Bax; Bcl2l1; Cdk6; Cdkn1a; Dpf3; Fzd10; Gadd45a; Gadd45b; Gsta1; Gstm6; Gsto2; Gstt2; Hgf; Hmox1; Mtor; Myc; Nfe2l2; Nras; Peg12; Polk; Shc2; Shc3; Shc4; Smarca2; Tert; Tgfa; Tgfb1; Tgfb3; Tgfbr2; Trp53; Txnrd1; Txnrd2; Wnt10a; Wnt11; Wnt2; Wnt5b; Wnt7a; Wnt9a	mmu05225
mmu04390	Hippo signaling pathway	35	1868	154	8203	0.460008305	0.667941017	0.998029005	Amh; Areg; Bbc3; Birc2; Birc5; Bmp5; Bmp7; Bmp8b; Crb1; Csnk1e; Ctgf; Ctnna2; Ctnna3; Dlg2; Fgf1; Fzd10; Gdf7; Itgb2; Myc; Ppp2r2b; Ppp2r2c; Prkcz; Serpine1; Smad1; Tead4; Tgfb1; Tgfb3; Tgfbr2; Wnt10a; Wnt11; Wnt2; Wnt5b; Wnt7a; Wnt9a; Ywhah	mmu04390
mmu04927	Cortisol synthesis and secretion	15	1868	67	8203	0.461333305	0.667941017	0.98313305	Agtr1a; Atf4; Creb3l3; Creb5; Cyp21a1; Gm10681; Hsd3b2; Hsd3b4; Itpr3; Kcnk2; Mc2r; Mrap; Nr4a1; Pde8a; Plcb1	mmu04927
mmu03440	Homologous recombination	9	1868	41	8203	0.462257592	0.667941017	0.963949966	Blm; Brca1; Eme1; Pold4; Rad51; Rad51c; Rad54b; Rad54l; Sycp3	mmu03440
mmu04014	Ras signaling pathway	53	1868	233	8203	0.466777135	0.66917867	0.998885683	Angpt1; Angpt4; Bcl2l1; Calml3; Calml4; Csf1; Efna3; Efna4; Efna5; Egf; Epha2; Ets2; Fgf1; Fgf10; Fgf2; Fgf23; Fgf7; Fgfr4; Flt1; Gm5741; Gng4; Gngt2; Hgf; Igf1; Ksr2; Lat; Mapk10; Ngf; Nras; Ntf3; Ntf5; Ntrk1; Pak3; Pdgfc; Pdgfra; Pdgfrb; Pgf; Pla2g2c; Pla2g2e; Pla2g4e; Pla2g5; Pld2; Rel; Rela; Rgl1; Rin1; Rras; Rras2; Shc2; Shc3; Shc4; Tgfa; Vegfa	mmu04014
mmu04142	Lysosome	28	1868	124	8203	0.469861175	0.66917867	0.991590108	Acp5; Ap1s2; Ap3b2; Arsb; Arsg; Cd68; Ctsc; Ctsd; Ctsf; Ctsk; Ctss; Ctsw; Gaa; Galc; Galns; Gla; Glb1; Gm2a; Hexb; Hyal1; Lipa; Litaf; Man2b1; Naglu; Neu1; Ppt2; Slc11a1; Slc11a2	mmu04142
mmu05330	Allograft rejection	14	1868	63	8203	0.470753128	0.66917867	0.975850583	Cd80; Fas; Gm11127; Gzmb; H2-Aa; H2-Ab1; H2-DMb1; H2-Eb1; H2-M2; H2-M9; H2-Oa; H2-Ob; H2-Q1; Tnf	mmu05330
mmu05203	Viral carcinogenesis	52	1868	229	8203	0.472144317	0.66917867	0.997157364	Actn1; Atf4; Bak1; Bax; C3; Ccna2; Ccne1; Ccne2; Cdc20; Cdk1; Cdk6; Cdkn1a; Cdkn2b; Chek1; Creb3l3; Creb5; Egr2; Gm11127; Gtf2h2; H2-M2; H2-M9; H2-Q1; Hdac7; Hist1h2bb; Hist1h2be; Hist1h2bf; Hist1h2bg; Hist1h2bh; Hist1h2bj; Hist1h2bl; Hist1h2bm; Hist1h2bn; Hist1h2bp; Hist1h4a; Hist1h4j; Hpn; Irf7; Jak3; Jun; Mdm2; Nfkb2; Nfkbia; Nras; Pmaip1; Rel; Rela; Scin; Stat3; Tbpl2; Traf1; Trp53; Ywhah	mmu05203
mmu00130	Ubiquinone and other terpenoid-quinone biosynthesis	2	1868	11	8203	0.474044042	0.66917867	0.798423204	Hpd; Vkorc1	mmu00130
mmu04911	Insulin secretion	19	1868	85	8203	0.475860387	0.66917867	0.98159088	Abcc8; Atf4; Atp1a3; Camk2b; Cckar; Creb3l3; Creb5; Fxyd2; Itpr3; Kcnma1; Kcnmb1; Kcnn1; Kcnn2; Pclo; Plcb1; Rab3a; Ryr2; Slc2a1; Slc2a2	mmu04911
mmu04622	RIG-I-like receptor signaling pathway	15	1868	68	8203	0.487837857	0.682973	0.968675211	Cxcl10; Dhx58; Ifnk; Ikbke; Irf7; Isg15; Mapk10; Mapk11; Mapk13; Nfkbia; Rela; Rnf125; Tkfc; Tmem173; Tnf	mmu04622
mmu04612	Antigen processing and presentation	20	1868	90	8203	0.4904765	0.68362875	0.975850583	Cd74; Cd8a; Cd8b1; Ciita; Ctss; Gm11127; H2-Aa; H2-Ab1; H2-DMb1; H2-Eb1; H2-M2; H2-M9; H2-Oa; H2-Ob; H2-Q1; Hspa1l; Hspa8; Ifi30; Tap1; Tnf	mmu04612
mmu03460	Fanconi anemia pathway	11	1868	51	8203	0.503055583	0.698072725	0.947149095	Blm; Brca1; Eme1; Ercc1; Fancd2; Fanci; Polk; Rad51; Rad51c; Rmi2; Ube2t	mmu03460
mmu04971	Gastric acid secretion	16	1868	74	8203	0.529048242	0.730921914	0.949476243	Atp1a3; Atp4a; Calml3; Calml4; Camk2b; Gast; Itpr3; Kcnj1; Kcnj10; Kcnj16; Kcnk10; Kcnk2; Mylk3; Plcb1; Slc26a7; Sstr2	mmu04971
mmu05167	Kaposi's sarcoma-associated herpesvirus infection	48	1868	216	8203	0.539445968	0.741867521	0.975850583	Bak1; Bax; C3; Calml3; Calml4; Ccr1; Cdk6; Cdkn1a; Clec2h; Csf2; Cxcl1; Cxcl2; Cxcl3; Fas; Fgf2; Fos; Gabarapl1; Gm11127; Gm5741; Gng4; Gngt2; H2-M2; H2-M9; H2-Q1; Icam1; Ifngr1; Ikbke; Il6; Irf7; Itpr3; Jun; Map2k6; Mapk10; Mapk11; Mapk13; Mtor; Myc; Nfkbia; Nras; Pik3r5; Ptgs2; Rcan1; Rela; Stat3; Tnfrsf1a; Trp53; Vegfa; Zfp36	mmu05167
mmu04710	Circadian rhythm	6	1868	30	8203	0.541681047	0.741867521	0.878265525	Arntl; Csnk1e; Npas2; Nr1d1; Per2; Per3	mmu04710
mmu04919	Thyroid hormone signaling pathway	25	1868	115	8203	0.553494762	0.754765585	0.95463644	Atp1a3; Dio1; Dio2; Dio3; Esr1; Fxyd2; Itgav; Itgb3; Mdm2; Mtor; Myc; Myh6; Notch3; Nras; Pfkp; Plcb1; Plcd4; Rcan1; Rxrg; Slc16a10; Slc16a2; Slc2a1; Slco1c1; Thrb; Trp53	mmu04919
mmu04922	Glucagon signaling pathway	22	1868	102	8203	0.560454284	0.758437389	0.947149095	Atf4; Calml3; Calml4; Camk2b; Cpt1c; Creb3l3; Creb5; Fbp1; G6pc; G6pc2; Gcgr; Gys2; Itpr3; Pck1; Pde3b; Pfkfb1; Pgam2; Phkb; Plcb1; Ppargc1a; Slc2a1; Slc2a2	mmu04922
mmu03030	DNA replication	7	1868	35	8203	0.561002894	0.758437389	0.878265525	Fen1; Mcm3; Mcm4; Mcm5; Mcm7; Pold4; Pole	mmu03030
mmu05213	Endometrial cancer	12	1868	58	8203	0.577261731	0.777083099	0.908550543	Bak1; Bax; Cdkn1a; Ctnna2; Ctnna3; Egf; Gadd45a; Gadd45b; Myc; Nras; Polk; Trp53	mmu05213
mmu04722	Neurotrophin signaling pathway	26	1868	121	8203	0.583830939	0.779280758	0.94359106	Arhgdig; Atf4; Bax; Calml3; Calml4; Camk2b; Irak3; Irs1; Jun; Kidins220; Mapk10; Mapk11; Mapk13; Nfkbia; Nfkbie; Ngf; Nras; Ntf3; Ntf5; Ntrk1; Rela; Sh2b2; Shc2; Shc3; Shc4; Trp53	mmu04722
mmu00514	Other types of O-glycan biosynthesis	4	1868	22	8203	0.584630306	0.779280758	0.798423204	B4galt2; Gxylt2; Rfng; St6gal1	mmu00514
mmu04910	Insulin signaling pathway	30	1868	139	8203	0.586315999	0.779280758	0.947768552	Calml3; Calml4; Eif4ebp1; Fbp1; Fbp2; Flot1; G6pc; G6pc2; Gys2; Hk2; Hkdc1; Irs1; Mapk10; Mtor; Nras; Pck1; Pde3b; Phkb; Ppargc1a; Ppp1r3a; Ppp1r3b; Prkcz; Sh2b2; Shc2; Shc3; Shc4; Slc2a4; Socs1; Socs2; Socs3	mmu04910
mmu04137	Mitophagy - animal	13	1868	63	8203	0.590683892	0.781787504	0.90614697	Atf4; Atg9b; Bcl2l1; Gabarapl1; Jun; Mapk10; Nras; Park2; Pink1; Rela; Rras; Rras2; Trp53	mmu04137
mmu03450	Non-homologous end-joining	2	1868	13	8203	0.596421095	0.786078012	0.675588865	Dntt; Fen1	mmu03450
mmu04660	T cell receptor signaling pathway	21	1868	101	8203	0.632749596	0.830483844	0.913048318	Bcl10; Card11; Cd3d; Cd3g; Cd8a; Cd8b1; Csf2; Fos; Jun; Lat; Map3k14; Map3k8; Mapk11; Mapk13; Nfkbia; Nfkbie; Nras; Pak3; Pdcd1; Rela; Tnf	mmu04660
mmu04217	Necroptosis	37	1868	176	8203	0.675805702	0.883314507	0.92317683	Aifm1; Bax; Birc2; Birc3; Camk2b; Capn2; Chmp4c; Fas; H2afx; Hist1h2ab; Hist1h2ac; Hist1h2ae; Hist1h2af; Hist1h2ag; Hist1h2ai; Ifngr1; Ifngr2; Il1a; Il1b; Il33; Jak3; Mapk10; Mlkl; Nlrp3; Pla2g4e; Ripk3; Spata2l; Stat3; Ticam2; Tlr4; Tnf; Tnfaip3; Tnfrsf10b; Tnfrsf1a; Tnfsf10; Vdac1; Zbp1	mmu04217
mmu04211	Longevity regulating pathway - mammal	18	1868	90	8203	0.686815164	0.891277452	0.878265525	Adipoq; Atf4; Bax; Camkk2; Cat; Creb3l3; Creb5; Eif4ebp1; Igf1; Irs1; Kl; Mtor; Nras; Ppargc1a; Rela; Sesn2; Sod2; Trp53	mmu04211
mmu04725	Cholinergic synapse	23	1868	113	8203	0.687556892	0.891277452	0.893810047	Atf4; Camk2b; Chrm4; Chrna4; Chrna7; Chrnb4; Creb3l3; Creb5; Fos; Gm5741; Gng4; Gngt2; Itpr3; Kcnj12; Kcnj3; Kcnj4; Kcnq2; Kcnq3; Kcnq4; Nras; Pik3r5; Plcb1; Slc5a7	mmu04725
mmu04022	cGMP - PKG signaling pathway	35	1868	168	8203	0.69156649	0.892801002	0.914859921	Adora1; Adra1a; Adra2b; Adra2c; Adrb1; Agtr1a; Atf4; Atp1a3; Atp2b2; Atp2b3; Bdkrb2; Calml3; Calml4; Creb3l3; Creb5; Ednrb; Fxyd2; Gna12; Gtf2i; Gucy1b2; Irs1; Itpr3; Kcnma1; Kcnmb1; Myh7; Mylk3; Nos3; Nppb; Pde3b; Pik3r5; Plcb1; Rock2; Slc8a1; Vasp; Vdac1	mmu04022
mmu04370	VEGF signaling pathway	11	1868	58	8203	0.696917735	0.896037087	0.832837997	Hspb1; Mapk11; Mapk13; Mapkapk3; Nos3; Nras; Pla2g4e; Ptgs2; Shc2; Sphk1; Vegfa	mmu04370
mmu04925	Aldosterone synthesis and secretion	20	1868	100	8203	0.701827123	0.898681073	0.878265525	Agtr1a; Atf4; Atp1a3; Atp2b2; Atp2b3; Calml3; Calml4; Camk1g; Camk2b; Creb3l3; Creb5; Cyp21a1; Gm10681; Hsd3b2; Hsd3b4; Itpr3; Mc2r; Nr4a1; Plcb1; Prkd1	mmu04925
mmu04961	Endocrine and other factor-regulated calcium reabsorption	10	1868	54	8203	0.713875557	0.908324622	0.813208819	Atp1a3; Bdkrb2; Calb1; Esr1; Fxyd2; Kl; Klk1; Plcb1; Pth1r; Slc8a1	mmu04961
mmu03410	Base excision repair	6	1868	35	8203	0.715125416	0.908324622	0.752799021	Fen1; Neil2; Neil3; Pold4; Pole; Ung	mmu03410
mmu04975	Fat digestion and absorption	7	1868	40	8203	0.720752576	0.911795428	0.768482334	Dgat2; Mogat2; Mttp; Pla2g2c; Pla2g2e; Pla2g5; Pnliprp1	mmu04975
mmu05320	Autoimmune thyroid disease	15	1868	78	8203	0.72508124	0.913602363	0.844486081	Cd80; Fas; Gm11127; Gzmb; H2-Aa; H2-Ab1; H2-DMb1; H2-Eb1; H2-M2; H2-M9; H2-Oa; H2-Ob; H2-Q1; Tg; Tshr	mmu05320
mmu05100	Bacterial invasion of epithelial cells	14	1868	74	8203	0.738890421	0.924037362	0.830791712	Arpc1b; Cav2; Cav3; Cd2ap; Ctnna2; Ctnna3; Fn1; Itga5; Itgb1; Mad2l2; Sept8; Shc2; Shc3; Shc4	mmu05100
mmu00230	Purine metabolism	36	1868	176	8203	0.739229889	0.924037362	0.898226105	Ada; Adcy10; Adk; Ak3; Ak4; Ak9; Ampd1; Ampd3; Enpp3; Entpd1; Entpd3; Entpd8; Fhit; Gucy1b2; Gucy2f; Hprt; Impdh1; Nme3; Nme7; Nt5c1a; Papss1; Papss2; Pde11a; Pde1c; Pde3b; Pde4c; Pde6a; Pde8a; Pde9a; Pgm1; Pnp2; Pold4; Pole; Rrm2; Uox; Xdh	mmu00230
mmu04713	Circadian entrainment	19	1868	98	8203	0.748787874	0.932285297	0.851379845	Adcy10; Calml3; Calml4; Camk2b; Fos; Gm5741; Gng4; Gngt2; Grin2c; Gucy1b2; Itpr3; Kcnj3; Nos1; Per2; Per3; Plcb1; Rasd1; Ryr1; Ryr2	mmu04713
mmu00240	Pyrimidine metabolism	19	1868	99	8203	0.765433397	0.944942186	0.842780049	Ak9; Cad; Ctps; Dctd; Dpyd; Dpys; Enpp3; Entpd1; Entpd3; Entpd8; Nme3; Nme7; Nt5c1a; Pnp2; Pold4; Pole; Rrm2; Upb1; Upp1	mmu00240
mmu04726	Serotonergic synapse	26	1868	132	8203	0.769238692	0.944942186	0.864958471	Alox5; Cyp2c38; Cyp2c68; Cyp2d10; Cyp2d12; Cyp2d26; Cyp2j11; Cyp2j13; Cyp2j5; Cyp2j8; Gabrb3; Gm5741; Gng4; Gngt2; Htr1d; Htr2a; Htr3a; Itpr3; Kcnj3; Kcnn2; Nras; Pla2g4e; Plcb1; Ptgs2; Slc18a1; Slc6a4	mmu04726
mmu04136	Autophagy - other eukaryotes	5	1868	32	8203	0.769443938	0.944942186	0.686144941	Atg10; Atg4a; Atg9b; Gabarapl1; Mtor	mmu04136
mmu04914	Progesterone-mediated oocyte maturation	17	1868	90	8203	0.772486772	0.944942186	0.829472995	Aurka; Bub1; Ccna2; Ccnb1; Ccnb2; Cdc25c; Cdk1; Cpeb3; Igf1; Kif22; Mad2l2; Mapk10; Mapk11; Mapk13; Pde3b; Pkmyt1; Plk1	mmu04914
mmu04550	Signaling pathways regulating pluripotency of stem cells	27	1868	137	8203	0.773952648	0.944942186	0.86544413	Dusp9; Fgf2; Fgfr4; Fzd10; Hesx1; Hnf1a; Id4; Igf1; Inhba; Inhbb; Jak3; Klf4; Lhx5; Lif; Mapk11; Mapk13; Myc; Nras; Smad1; Smad9; Stat3; Wnt10a; Wnt11; Wnt2; Wnt5b; Wnt7a; Wnt9a	mmu04550
mmu04270	Vascular smooth muscle contraction	27	1868	138	8203	0.787325895	0.953530845	0.859172796	Acta2; Adm; Adora2b; Adra1a; Agt; Agtr1a; Cald1; Calml3; Calml4; Cyp4a12a; Edn1; Gna12; Gucy1b2; Itpr3; Kcnma1; Kcnmb1; Myl6b; Mylk3; Nppa; Nppb; Nppc; Pla2g2c; Pla2g2e; Pla2g4e; Pla2g5; Plcb1; Rock2	mmu04270
mmu04662	B cell receptor signaling pathway	13	1868	72	8203	0.790703999	0.953530845	0.792878599	Bcl10; Card11; Cd19; Cd22; Cr2; Dapp1; Fos; Jun; Nfkbia; Nfkbie; Nras; Pirb; Rela	mmu04662
mmu04960	Aldosterone-regulated sodium reabsorption	6	1868	38	8203	0.794995454	0.953530845	0.693367519	Atp1a3; Fxyd2; Igf1; Irs1; Kcnj1; Sfn	mmu04960
mmu04310	Wnt signaling pathway	29	1868	148	8203	0.795582168	0.953530845	0.860462845	Camk2b; Csnk1e; Ctnnbip1; Dkk2; Fosl1; Fzd10; Gpc4; Invs; Jun; Mapk10; Mmp7; Myc; Nkd2; Notum; Peg12; Plcb1; Prickle4; Rock2; Sfrp1; Sfrp2; Sfrp5; Sost; Trp53; Wnt10a; Wnt11; Wnt2; Wnt5b; Wnt7a; Wnt9a	mmu04310
mmu04921	Oxytocin signaling pathway	30	1868	153	8203	0.79954114	0.953530845	0.861044632	Cacna2d2; Cacnb4; Cacng4; Cacng8; Calml3; Calml4; Camk1g; Camk2b; Camkk2; Cdkn1a; Fos; Gucy1b2; Itpr3; Jun; Kcnj12; Kcnj3; Kcnj4; Myl6b; Mylk3; Nos3; Nras; Oxtr; Pik3r5; Pla2g4e; Plcb1; Ptgs2; Rcan1; Rock2; Ryr1; Ryr2	mmu04921
mmu05416	Viral myocarditis	16	1868	87	8203	0.800908369	0.953530845	0.807600482	Cd80; Cxadr; Gm11127; H2-Aa; H2-Ab1; H2-DMb1; H2-Eb1; H2-M2; H2-M9; H2-Oa; H2-Ob; H2-Q1; Icam1; Itgb2; Myh6; Myh7	mmu05416
mmu05032	Morphine addiction	17	1868	92	8203	0.804274681	0.953530845	0.811440974	Adora1; Drd1; Gabbr2; Gabrb3; Gabrd; Gabrp; Gabrr2; Gm5741; Gng4; Gngt2; Grk5; Kcnj3; Pde11a; Pde1c; Pde3b; Pde4c; Pde8a	mmu05032
mmu04664	Fc epsilon RI signaling pathway	12	1868	68	8203	0.805203825	0.953530845	0.774940169	Alox5; Alox5ap; Csf2; Fcer1g; Lat; Map2k6; Mapk10; Mapk11; Mapk13; Nras; Pla2g4e; Tnf	mmu04664
mmu04714	Thermogenesis	46	1868	229	8203	0.816012613	0.960029608	0.882100745	Acsl3; Acsl4; Acsl5; Acsl6; Adcy10; Atp5a1; Atp5b; Atp5c1; Atp5f1; Atp5g1; Atp5g3; Bmp8b; Coa6; Cox6a2; Cox6b2; Cox7a1; Cox8b; Cpt1c; Cpt2; Creb3l3; Creb5; Dpf3; Gm29733; Gm3244; Gm4943; Mapk11; Mapk13; Mtor; Ndufa10; Ndufa9; Ndufb5; Ndufc2; Ndufs1; Ndufs8; Ndufv1; Ndufv3; Nras; Ppargc1a; Sdha; Sdhb; Sdhc; Smarca2; Uqcr11; Uqcrc1; Uqcrc2; Uqcrfs1	mmu04714
mmu04330	Notch signaling pathway	8	1868	49	8203	0.816787095	0.960029608	0.716951449	Aph1c; Dll4; Dtx1; Dtx4; Notch3; Numbl; Ptcra; Rfng	mmu04330
mmu00534	Glycosaminoglycan biosynthesis - heparan sulfate / heparin	3	1868	24	8203	0.830299532	0.968872403	0.548915953	Hs3st1; Hs6st3; Xylt1	mmu00534
mmu04912	GnRH signaling pathway	16	1868	89	8203	0.83046206	0.968872403	0.789452157	Atf4; Calml3; Calml4; Camk2b; Hbegf; Itpr3; Jun; Map2k6; Mapk10; Mapk11; Mapk13; Mmp14; Nras; Pla2g4e; Plcb1; Pld2	mmu04912
mmu04072	Phospholipase D signaling pathway	28	1868	147	8203	0.838253746	0.974353985	0.836443357	Agpat3; Agtr1a; Cxcr2; Dgkb; Dgkg; Dgki; Egf; F2r; Fcer1g; Gna12; Lpar1; Lpar3; Mtor; Nras; Pdgfc; Pdgfra; Pdgfrb; Pik3r5; Pip5k1b; Pla2g4e; Plcb1; Pld2; Rras; Rras2; Shc2; Shc3; Shc4; Sphk1	mmu04072
mmu04934	Cushing's syndrome	30	1868	158	8203	0.853603798	0.985084254	0.833796384	Agtr1a; Atf4; Camk2b; Ccne1; Ccne2; Cdk6; Cdkn1a; Cdkn2b; Creb3l3; Creb5; Cyp21a1; Fzd10; Gm10681; Hsd3b2; Hsd3b4; Itpr3; Kcnk2; Mc2r; Mrap; Nr4a1; Pde11a; Pde8a; Plcb1; Rasd1; Wnt10a; Wnt11; Wnt2; Wnt5b; Wnt7a; Wnt9a	mmu04934
mmu04114	Oocyte meiosis	21	1868	115	8203	0.853739687	0.985084254	0.801894609	Ar; Aurka; Bub1; Calml3; Calml4; Camk2b; Ccnb1; Ccnb2; Ccne1; Ccne2; Cdc20; Cdc25c; Cdk1; Cpeb3; Espl1; Igf1; Itpr3; Mad2l2; Pkmyt1; Plk1; Ywhah	mmu04114
mmu04650	Natural killer cell mediated cytotoxicity	29	1868	154	8203	0.860782896	0.987268605	0.826938319	Cd244; Csf2; Fas; Fcer1g; Gm11127; Gzmb; H2-M2; H2-M9; H2-Q1; Icam1; Ifngr1; Ifngr2; Itgb2; Klra8; Lat; Ncr1; Nras; Raet1d; Raet1e; Sh2d1a; Sh2d1b1; Shc2; Shc3; Shc4; Tnf; Tnfrsf10b; Tnfsf10; Tyrobp; Ulbp1	mmu04650
mmu04728	Dopaminergic synapse	25	1868	135	8203	0.861901163	0.987268605	0.813208819	Arntl; Atf4; Calml3; Calml4; Camk2b; Creb3l3; Creb5; Drd1; Drd3; Fos; Gm5741; Gnal; Gng4; Gngt2; Itpr3; Kcnj3; Mapk10; Mapk11; Mapk13; Plcb1; Ppp1r1b; Ppp2r2b; Ppp2r2c; Slc18a1; Tomt	mmu04728
mmu04213	Longevity regulating pathway - multiple species	10	1868	62	8203	0.866014048	0.988385599	0.708278649	Cat; Cryab; Hspa1l; Hspa8; Igf1; Irs1; Mtor; Nras; Sod1; Sod2	mmu04213
mmu04727	GABAergic synapse	15	1868	88	8203	0.878979272	0.999561266	0.748521754	Abat; Gabarapl1; Gabbr2; Gabrb3; Gabrd; Gabrp; Gabrr2; Gls2; Gm5741; Gng4; Gngt2; Gphn; Hap1; Slc38a2; Slc6a13	mmu04727
mmu04962	Vasopressin-regulated water reabsorption	6	1868	43	8203	0.88867079	1	0.612743389	Arhgdig; Creb3l3; Creb5; Dync2h1; Dynll1; Dynll2	mmu04962
mmu05169	Epstein-Barr virus infection	41	1868	216	8203	0.898609948	1	0.83353904	Ccna2; Cd19; Cd44; Cdk1; Cdkn1a; Cr2; Entpd1; Entpd3; Entpd8; Fgr; Gm11127; H2-M2; H2-M9; H2-Q1; Hspa1l; Hspa8; Hspb1; Hspb2; Icam1; Jak3; Jun; Map2k6; Map3k14; Mapk10; Mapk11; Mapk13; Mdm2; Myc; Nfkb2; Nfkbia; Nfkbie; Rasl2-9; Rela; Relb; Stat3; Tbpl2; Tnfaip3; Traf1; Trp53; Vim; Ywhah	mmu05169
mmu03430	Mismatch repair	2	1868	22	8203	0.906652104	1	0.399211602	Exo1; Pold4	mmu03430
mmu04923	Regulation of lipolysis in adipocyte	8	1868	55	8203	0.907210335	1	0.638738563	Adora1; Adrb1; Irs1; Npy; Pde3b; Ptger3; Ptgs2; Tshr	mmu04923
mmu03060	Protein export	3	1868	28	8203	0.909503582	1	0.470499388	Immp2l; Sec62; Spcs3	mmu03060
mmu04730	Long-term depression	9	1868	61	8203	0.915231326	1	0.647900797	Gna12; Gucy1b2; Igf1; Itpr3; Nos1; Nras; Pla2g4e; Plcb1; Ryr1	mmu04730
mmu04721	Synaptic vesicle cycle	9	1868	62	8203	0.924696187	1	0.637450784	Atp6v1a; Atp6v1b1; Atp6v1c2; Cplx2; Cplx3; Rab3a; Slc18a1; Syt1; Unc13c	mmu04721
mmu05211	Renal cell carcinoma	10	1868	68	8203	0.930975349	1	0.645783474	Cdkn1a; Hgf; Jun; Nras; Pak3; Slc2a1; Tgfa; Tgfb1; Tgfb3; Vegfa	mmu05211
mmu03420	Nucleotide excision repair	5	1868	43	8203	0.948345631	1	0.510619491	Ercc1; Ercc5; Gtf2h2; Pold4; Pole	mmu03420
mmu00510	N-Glycan biosynthesis	6	1868	49	8203	0.95094139	1	0.537713587	B4galt2; Fut8; Man1c1; Mgat3; Mgat4c; St6gal1	mmu00510
mmu04392	Hippo signaling pathway - multiple species	2	1868	26	8203	0.955628045	1	0.337794433	Csnk1e; Tead4	mmu04392
mmu00562	Inositol phosphate metabolism	10	1868	72	8203	0.957343986	1	0.609906614	Aldh6a1; Inpp5j; Itpkc; Miox; Pi4ka; Pik3c2g; Pip5k1b; Pip5kl1; Plcb1; Plcd4	mmu00562
mmu04724	Glutamatergic synapse	18	1868	114	8203	0.957390502	1	0.693367519	Dlgap1; Gls2; Gm5741; Gng4; Gngt2; Grin2c; Grin3a; Grin3b; Homer3; Itpr3; Kcnj3; Pla2g4e; Plcb1; Pld2; Shank2; Slc1a1; Slc1a2; Slc38a2	mmu04724
mmu04723	Retrograde endocannabinoid signaling	25	1868	150	8203	0.959036333	1	0.731887937	Faah; Gabrb3; Gabrd; Gabrp; Gabrr2; Gm3244; Gm4943; Gm5741; Gng4; Gngt2; Itpr3; Kcnj3; Mapk10; Mapk11; Mapk13; Ndufa10; Ndufa9; Ndufb5; Ndufc2; Ndufs1; Ndufs8; Ndufv1; Ndufv3; Plcb1; Ptgs2	mmu04723
mmu04720	Long-term potentiation	9	1868	67	8203	0.959561944	1	0.58987983	Atf4; Calml3; Calml4; Camk2b; Grin2c; Itpr3; Nras; Plcb1; Ppp1r1a	mmu04720
mmu04916	Melanogenesis	15	1868	100	8203	0.963914912	1	0.658699143	Calml3; Calml4; Camk2b; Creb3l3; Edn1; Ednrb; Fzd10; Nras; Plcb1; Wnt10a; Wnt11; Wnt2; Wnt5b; Wnt7a; Wnt9a	mmu04916
mmu00970	Aminoacyl-tRNA biosynthesis	8	1868	66	8203	0.978235163	1	0.532282136	Dars2; Fars2; Gatb; Lars2; Rars2; Sepsecs; Tarsl2; Vars	mmu00970
mmu04150	mTOR signaling pathway	24	1868	152	8203	0.97900774	1	0.693367519	Atp6v1a; Atp6v1b1; Atp6v1c2; Ddit4; Eif4ebp1; Fnip2; Fzd10; Igf1; Irs1; Lamtor5; Mtor; Nras; Rnf152; Sesn2; Slc7a5; Stradb; Tnf; Tnfrsf1a; Wnt10a; Wnt11; Wnt2; Wnt5b; Wnt7a; Wnt9a	mmu04150
mmu03022	Basal transcription factors	4	1868	43	8203	0.980198513	1	0.408495593	Gtf2h2; Gtf2i; Taf4b; Tbpl2	mmu03022
mmu00563	Glycosylphosphatidylinositol(GPI)-anchor biosynthesis	1	1868	25	8203	0.987000658	1	0.175653105	Pigz	mmu00563
mmu04070	Phosphatidylinositol signaling system	13	1868	98	8203	0.987276113	1	0.582523052	Calml3; Calml4; Dgkb; Dgkg; Dgki; Inpp5j; Itpkc; Itpr3; Pi4ka; Pik3c2g; Pip5k1b; Plcb1; Plcd4	mmu04070
mmu04666	Fc gamma R-mediated phagocytosis	11	1868	87	8203	0.987529959	1	0.555225332	Arpc1b; Fcgr1; Lat; Marcksl1; Ncf1; Pip5k1b; Pla2g4e; Pld2; Scin; Sphk1; Vasp	mmu04666
mmu04742	Taste transduction	11	1868	88	8203	0.989110334	1	0.548915953	Gabbr2; Htr1d; Htr3a; Itpr3; Kcnk5; P2rx3; P2ry1; Pde1c; Scn3a; Tas1r2; Tas2r143	mmu04742
mmu03018	RNA degradation	10	1868	83	8203	0.990110489	1	0.529075617	Btg1; Btg2; Btg3; Eno2; Hspd1; Pabpc1l; Pfkm; Pfkp; Pnldc1; Skiv2l2	mmu03018
mmu04141	Protein processing in endoplasmic reticulum	23	1868	163	8203	0.996364277	1	0.619635186	Atf4; Bag2; Bak1; Bax; Capn2; Ckap4; Cryaa; Cryab; Derl3; Dnaja1; Fbxo2; Herpud1; Hspa1l; Hspa8; Man1c1; Mapk10; March6; Nfe2l2; Park2; Ppp1r15a; Rnf5; Sec62; Svip	mmu04141
mmu04520	Adherens junction	7	1868	72	8203	0.996544986	1	0.42693463	Actn1; Ctnna2; Ctnna3; Iqgap1; Nectin2; Nectin4; Tgfbr2	mmu04520
mmu05206	MicroRNAs in cancer	45	1868	281	8203	0.997160193	1	0.70323752	Abcb1b; Bak1; Brca1; Ccne1; Ccne2; Ccng1; Cd44; Cdc25c; Cdca5; Cdk6; Cdkn1a; Cyp1b1; Ddit4; Gls2; Hmga2; Hmox1; Irs1; Itga5; Itgb3; Kif23; Mdm2; Mmp16; Mmp9; Mtor; Myc; Notch3; Nras; Pdgfra; Pdgfrb; Pim1; Ptgs2; Serpinb5; Shc4; Slc7a1; Socs1; St14; Stat3; Thbs1; Timp3; Tnc; Tnn; Tpm1; Trp53; Vegfa; Vim	mmu05206
mmu04130	SNARE interactions in vesicular transport	1	1868	33	8203	0.997906398	1	0.133070534	Stx11	mmu04130
mmu04140	Autophagy - animal	15	1868	130	8203	0.999234421	1	0.506691649	Atg10; Atg4a; Atg9b; Bcl2l1; Camkk2; Ctsd; Ddit4; Gabarapl1; Irs1; Mapk10; Mtor; Nras; Rras; Rras2; Vmp1	mmu04140
mmu04144	Endocytosis	40	1868	269	8203	0.999306533	1	0.65298552	Agap2; Arpc1b; Cav2; Cav3; Chmp4c; Cxcr2; Cxcr4; Dab2; Dnajc6; Ehd2; Ehd4; Epn3; Fgfr4; Folr1; Gm11127; Grk1; Grk5; H2-M2; H2-M9; H2-Q1; Hspa1l; Hspa8; Iqsec2; Mdm2; Pdgfra; Pip5k1b; Pip5kl1; Pld2; Prkcz; Psd; Psd4; Rab11fip3; Rab11fip4; Rab31; Rab4a; Sh3gl2; Smurf1; Tgfbr2; Vps36; Vps37b	mmu04144
mmu04120	Ubiquitin mediated proteolysis	16	1868	138	8203	0.999436009	1	0.509139435	Birc2; Birc3; Brca1; Cdc20; Fbxo2; Herc4; Mdm2; Mid1; Park2; Rhobtb1; Smurf1; Socs1; Socs3; Ube2c; Ube2l6; Ube2u	mmu04120
mmu03050	Proteasome	1	1868	46	8203	0.999902829	1	0.095463644	Psmb8	mmu03050
mmu03008	Ribosome biogenesis in eukaryotes	9	1868	115	8203	0.99998176	1	0.343669118	Eif6; Gnl3; Nop56; Nop58; Nxf7; Nxt2; Rasl2-9; Rpp25; Rpp40	mmu03008
mmu03015	mRNA surveillance pathway	6	1868	96	8203	0.999988054	1	0.274457976	Msi1; Nxf7; Nxt2; Pabpc1l; Ppp2r2b; Ppp2r2c	mmu03015
mmu03013	RNA transport	14	1868	167	8203	0.99999932	1	0.36813525	Aaas; Eef1a2; Eif1a; Eif4ebp1; Eif4ebp3; Nup210l; Nxf7; Nxt2; Pabpc1l; Pom121l2; Rasl2-9; Rpp25; Rpp40; Tacc3	mmu03013
mmu03010	Ribosome	7	1868	170	8203	1	1	0.180819373	Gm4925; Mrpl12; Mrpl33; Rpl12; Rpl36a; Rps12; Rps27l	mmu03010
mmu03040	Spliceosome	2	1868	131	8203	1	1	0.06704317	Hspa1l; Hspa8	mmu03040
mmu04740	Olfactory transduction	16	1868	1121	8203	1	1	0.06267729	Ano2; Calml3; Calml4; Camk2b; Cnga3; Gnal; Olfr1033; Olfr111; Olfr1393; Olfr1396; Olfr1442; Olfr195; Olfr78; Olfr920; Pde1c; Slc8a1	mmu04740
