# Supplementary material for: Regulation Networks of Non-Coding RNA-Associated ceRNAs in Cisplatin-Induced Acute Kidney Injury
Source: Cells. 2022 Sep 23;11(19):2971. doi: 10.3390/cells11192971 (PMC9563924; doi:10.3390/cells11192971)
Supplement: Supplementary file 1 [file cells-11-02971-s001.zip › cells-1827820-supplementary/Supplementary materials_cells/Table S3 Differentially expressed mRNAs.xls]

gene_id	BaseMean	BaseMean_control_control	BaseMean_case_AKI	FoldChange	log2FoldChange	pValue	qValue	Regulation	Expression_CON_1	Expression_CON_2	Expression_CON_3	Expression_CON_4	Expression_AKI_1	Expression_AKI_2	Expression_AKI_3	Expression_AKI_4	Dbxref	product	TF_Family	GO_id	GO_term	pathway	pathway_description
0610011F06Rik	2350.65611513102	3608.79677351171	1092.51545675034	0.302736763890202	-1.72386421040097	3.93727227318232e-62	1.41842558802185e-60	Down	143.188500573727	154.45531656205	153.191891630525	147.600869706461	49.3975184027986	44.9929190996316	55.0972271373929	66.219252186521	GeneID:68347,Genbank:NM_026686.2,MGI:MGI:1915597	RIKEN cDNA 0610011F06 gene		GO:0003674,GO:0005575,GO:0008150	molecular_function|cellular_component|biological_process
1110008P14Rik	705.413132279002	459.528002081178	951.298262476827	2.07016385980495	1.04974496597188	8.06366749247635e-20	7.38974355432197e-19	Up	24.0881933598653	22.5694951637613	25.451393326639	22.0033333943486	58.4885912423803	59.1262360609573	59.2303536838571	56.2880165458423	GeneID:73737,Genbank:NM_198001.2,MGI:MGI:1920987	RIKEN cDNA 1110008P14 gene		GO:0003674,GO:0005575,GO:0008150	molecular_function|cellular_component|biological_process
1110032F04Rik	30.0391611712394	51.9085734132268	8.16974892925205	0.157387275204337	-2.66760919153691	2.20160057334548e-13	1.36211940814049e-12	Down	0.534975620338055	0.781425888819445	0.635624098968729	0.752228473769405	0.0294871268231332	0.21330175737954	0.169777687112295	0.100014444971985	GeneID:68725,Genbank:NM_001167996.1,MGI:MGI:1915975	RIKEN cDNA 1110032F04 gene		GO:0016020,GO:0016021,GO:0003674,GO:0005575,GO:0008150	membrane|integral component of membrane|molecular_function|cellular_component|biological_process
1500009L16Rik	52.1041260205851	23.0252427789318	81.1830092622384	3.52582641762723	1.81796145009975	1.03213960285494e-11	5.66902367102288e-11	Up	0.394893958262421	0.496436565109158	0.613143348152727	0.706694346984717	2.25822422149359	2.83971188173483	2.47795655181025	1.81928310670893	GeneID:69784,Genbank:XM_011243557.2,MGI:MGI:1917034	RIKEN cDNA 1500009L16 gene		GO:0003674,GO:0005575,GO:0008150	molecular_function|cellular_component|biological_process
1600014C10Rik	1231.79720208714	1656.81279316769	806.781611006594	0.486947960767548	-1.03816049250604	3.72766596102221e-22	3.81117400852891e-21	Down	14.4087619196428	17.0527976313035	17.1055560280009	15.9293484368741	9.30133969631937	8.48577593337559	9.95607145439877	9.80317002886176	GeneID:72244,Genbank:NM_001085385.1,MGI:MGI:1919494	RIKEN cDNA 1600014C10 gene		GO:0005739,GO:0005783,GO:0006914,GO:0006915,GO:0006979,GO:0016020,GO:0016021,GO:0031966,GO:0051560,GO:0003674,GO:0005623,GO:0005737	mitochondrion|endoplasmic reticulum|autophagy|apoptotic process|response to oxidative stress|membrane|integral component of membrane|mitochondrial membrane|mitochondrial calcium ion homeostasis|molecular_function|cell|cytoplasm
1700001F09Rik	69.9977456445198	0.529188705076912	139.466302583963	263.547391026973	8.04191860003197	1.32091710606145e-34	2.25926205215239e-33	Up	0.0390477675320358	0	0.0421764369180836	0	7.79118014946589	5.02651578622094	7.9309060453091	4.75545142561182	GeneID:71826,Genbank:NM_027940.2,MGI:MGI:1919076	RIKEN cDNA 1700001F09 gene		GO:0003674,GO:0008150	molecular_function|biological_process
1700001K19Rik	4.29544990787361	0.795910286030419	7.79498952971679	9.79380423463817	3.29186935874431	0.00235675011267969	0.00520025124332662	Up	0	0	0	0.0730504145672097	0.341240182441466	0.325508246166804	0.0549581714434324	0.152626621431202	GeneID:66323,Genbank:NM_025488.2,MGI:MGI:1913573	RIKEN cDNA 1700001K19 gene		GO:0003674,GO:0005575,GO:0008150	molecular_function|cellular_component|biological_process
1700001P01Rik	18.6415002502056	2.08873698398569	35.1942635164255	16.8495429468905	4.07463755292966	5.8118614195204e-14	3.75442555025213e-13	Up	0	0.211697766012666	0.179047085570518	0.0565048078489955	3.10649716382364	2.51782019470904	2.16802940424925	1.35765945516687	GeneID:72215,Genbank:NM_028156.2,MGI:MGI:1919465	RIKEN cDNA 1700001P01 gene		GO:0003674,GO:0005575,GO:0008150	molecular_function|cellular_component|biological_process
1700007K09Rik	4.24305504209151	1.03051599993692	7.4555940842461	7.23481642662749	2.85495641084765	0.00539329157199031	0.0112481628557259	Up	0.0780955350640717	0	0	0.0798618348760435	0.215225970979721	0.355859524688208	0.630867526331406	0.166857944758309	GeneID:69318,Genbank:XM_006508181.2,MGI:MGI:1916568	RIKEN cDNA 1700007K09 gene		GO:0008150,GO:0003674,GO:0005575,GO:0005576	biological_process|molecular_function|cellular_component|extracellular region
1700007K13Rik	157.841253970239	8.46023569925322	307.222272241224	36.3136776754745	5.18244114167348	3.49099113109675e-107	2.89088817602723e-105	Up	0.557499158582387	0.328605487542049	0.185282556212278	0.35083582186839	17.302561902807	14.6559682975601	16.4305792954166	13.2400430189797	GeneID:69327,Genbank:NM_027040.1,MGI:MGI:1916577	RIKEN cDNA 1700007K13 gene		GO:0003674,GO:0005575,GO:0008150	molecular_function|cellular_component|biological_process
1700011E24Rik	7.92633330457961	2.02187256722009	13.8307940419391	6.84058642773681	2.77412000933958	0.000137639508619116	0.00036832002445364	Up	0.0539074088974166	0.0206534405866016	0.0116453388988955	0	0.1663929614291	0.257923044336048	0.186630938672819	0.0921423172117493	GeneID:75467,Genbank:XM_006525072.3,MGI:MGI:1922717	RIKEN cDNA 1700011E24 gene		GO:0005634,GO:0005737,GO:0006325,GO:0007275,GO:0042393,GO:0042585,GO:0044727,GO:0090116,GO:1901537,GO:0001939,GO:0001940,GO:0003682	nucleus|cytoplasm|chromatin organization|multicellular organism development|histone binding|germinal vesicle|DNA demethylation of male pronucleus|C-5 methylation of cytosine|positive regulation of DNA demethylation|female pronucleus|male pronucleus|chromatin binding
1700016K19Rik	2.89674954630886	0.530606857353612	5.2628922352641	9.91862838243862	3.31014062840747	0.0122543493435993	0.0240140108509702	Up	0	0	0	0.0765667754566193	0.206345854913239	0.21323558652259	0.216013659745087	0.279953571267945	GeneID:74230,Genbank:NM_198637.2,MGI:MGI:1921480	RIKEN cDNA 1700016K19 gene		GO:0016598,GO:0005515,GO:0005575	protein arginylation|protein binding|cellular_component
1700017B05Rik	1388.39592587784	708.268252000619	2068.52359975507	2.92053694897687	1.54623363705415	9.69642453472709e-47	2.40127558065007e-45	Up	4.10439603114699	3.98520007462511	3.98324215188233	3.49480944796674	14.0143877891235	14.2642490142576	14.1382139595196	12.0534157700874	GeneID:74211,Genbank:NM_028820.2,MGI:MGI:1921461	RIKEN cDNA 1700017B05 gene		GO:0003674,GO:0005829,GO:0008150	molecular_function|cytosol|biological_process
1700024P16Rik	423.965949126133	70.4153492007924	777.516549051473	11.0418617229938	3.46491153440279	1.81169777283189e-11	9.77184819940951e-11	Up	0.452306191469294	0.427373543583095	0.363109140033102	0.437534126368397	4.68289133134869	3.39095613955744	7.07482454767243	6.88227644670949	GeneID:242594,Genbank:XM_017320219.1,MGI:MGI:2685466	RIKEN cDNA 1700024P16 gene		GO:0016020,GO:0033627,GO:0045121,GO:0050852,GO:0001772,GO:0003674,GO:0007165	membrane|cell adhesion mediated by integrin|membrane raft|T cell receptor signaling pathway|immunological synapse|molecular_function|signal transduction
1700037C18Rik	123.848093377167	165.584076073003	82.1121106813314	0.495893763631772	-1.01189701277875	2.48951629261348e-08	1.01403600425371e-07	Down	4.23153557150576	4.27821939860142	4.11916810197386	4.24710682995905	2.99464111621359	1.93414369502649	2.47178539564674	2.59511506924386	GeneID:73261,Genbank:NM_028484.2,MGI:MGI:1920511	RIKEN cDNA 1700037C18 gene		GO:0003674,GO:0005575,GO:0008150	molecular_function|cellular_component|biological_process
1700040L02Rik	267.156461703849	438.437924177059	95.8749992306391	0.218674056106335	-2.19314602835126	7.07847703537492e-47	1.75770974524283e-45	Down	3.12140272011895	3.05530688863545	2.41032852459117	3.12900000867672	0.792323839562628	0.616033672416005	0.774149728063216	0.870207080671475	GeneID:73287,Genbank:NM_028491.1,MGI:MGI:1920537	RIKEN cDNA 1700040L02 gene		GO:0005856,GO:0005929,GO:0008150,GO:0031514,GO:0036126,GO:0042995,GO:0046872,GO:0005509,GO:0005737,GO:0005813	cytoskeleton|cilium|biological_process|motile cilium|sperm flagellum|cell projection|metal ion binding|calcium ion binding|cytoplasm|centrosome
1700047I17Rik2	74.8450010524009	38.1412110361477	111.548791068654	2.92462635659198	1.54825232113213	4.59885671678236e-09	2.00532944421811e-08	Up	0.252371575768006	0.391763760829093	0.319591365258633	0.329273852503182	1.2087638101596	1.2491235170924	0.773298369921371	1.29225413716561	GeneID:100101807,Genbank:XM_006515319.3,MGI:MGI:3714351	RIKEN cDNA 1700047I17 gene 2		GO:0003674,GO:0005575,GO:0008150	molecular_function|cellular_component|biological_process
1700056E22Rik	29.8226641072958	6.62271501273083	53.0226132018608	8.0061746730662	3.00111309177059	1.42046087208789e-10	7.15942011018466e-10	Up	0.320902387359968	0.273214903809521	0.0385127133388499	0.291698035969168	2.63350231005817	3.04638017353627	1.76934621859042	1.44745384654093	GeneID:73363,Genbank:NM_028516.1,MGI:MGI:1920613	RIKEN cDNA 1700056E22 gene		GO:0003674,GO:0005575,GO:0008150	molecular_function|cellular_component|biological_process
1700067K01Rik	20.638031275568	30.9389465155246	10.3371160356114	0.334113381346853	-1.5815903306636	8.83747956313473e-05	0.000242662735911371	Down	0.575410097395666	0.348088026329127	0.474313579341839	0.433575758778063	0.133540295037395	0.155248992242929	0.314543210474665	0.129412002829677	GeneID:73453,Genbank:XM_006531403.3,MGI:MGI:1920703	RIKEN cDNA 1700067K01 gene		GO:0003674,GO:0005575,GO:0008150	molecular_function|cellular_component|biological_process
1700080G18Rik	16.8587971290744	10.591497472591	23.1260967855577	2.18345865118735	1.12661521062731	0.0110364880850468	0.0218190308355236	Up	0.19394538036068	0.268326918421054	0.162932847869172	0.264442500733299	0.593889163672167	0.761011153850807	0.54710859671937	0.437402459251587	GeneID:73533,Genbank:XM_017321874.1,MGI:MGI:1920783	RIKEN cDNA 1700080G18 gene		GO:0003674,GO:0005575,GO:0008150	molecular_function|cellular_component|biological_process
1700092M07Rik	3.27705575095995	1.0702044847356	5.48390701718431	5.12416747958138	2.35731762985849	0.0348245603981474	0.0622204705502778	Up	0	0.0869075039420418	0.19600944104562	0.0927868423625611	0.600140628552926	0.723542013847966	0.523548896382172	0.484656464544695	GeneID:74307,Genbank:NM_001177347.1,MGI:MGI:1921557	RIKEN cDNA 1700092M07 gene		GO:0003674,GO:0005575,GO:0008150	molecular_function|cellular_component|biological_process
1700109H08Rik	109.030317983917	59.0079655019158	159.052670465918	2.69544406611942	1.43052297212906	0.000147323807102779	0.000392741878191982	Up	3.56847444206753	2.44799598516465	2.44806196998236	2.66291748990175	8.45233025108807	5.71316291453978	12.9664389610287	8.6031606265752	GeneID:77036,Genbank:NM_029843.2,MGI:MGI:1924286	RIKEN cDNA 1700109H08 gene		GO:0003674,GO:0005575,GO:0008150	molecular_function|cellular_component|biological_process
1700112E06Rik	88.9309640355477	143.401988611433	34.4599394596629	0.24030307942965	-2.05707295849025	2.23009472652176e-21	2.20253446249729e-20	Down	2.08166230013926	1.4764645109909	1.89268573757081	1.92664769353518	0.435715397115231	0.61536025851582	0.6233772874004	0.450395308281504	GeneID:76633,Genbank:XM_006519680.3,MGI:MGI:1923883	RIKEN cDNA 1700112E06 gene		GO:0030318,GO:0003674,GO:0005575,GO:0030154	melanocyte differentiation|molecular_function|cellular_component|cell differentiation
1810011H11Rik	34.2202708369311	17.8010712152542	50.6394704586081	2.84474287228366	1.50829825757735	2.59848327722048e-06	8.54688038397053e-06	Up	0.397926706329525	0.538083120129953	0.379244336035314	0.311179226932146	1.41920560497354	1.41326119279391	1.45868613085705	1.25030180941605	GeneID:69069,Genbank:NM_001163616.1,MGI:MGI:1916319	RIKEN cDNA 1810011H11 gene		GO:0003674,GO:0005575,GO:0008150	molecular_function|cellular_component|biological_process
1810011O10Rik	1426.08612143014	931.732606817864	1920.43963604241	2.06114889828882	1.04344872955623	9.53999496401735e-23	1.0068710947894e-21	Up	29.1169022489897	21.9338607995572	20.7054300608672	22.5964891685955	60.3973232116187	55.5380816382431	59.6098376809466	56.6760401152912	GeneID:69068,Genbank:NM_026931.2,MGI:MGI:1916318	RIKEN cDNA 1810011O10 gene		GO:0043620,GO:0005634,GO:0045746,GO:1900020,GO:0005654,GO:0005730,GO:0005737,GO:0005829,GO:1901224,GO:0005886,GO:1902806,GO:0006915,GO:1903706,GO:0010739,GO:0016607,GO:0002264,GO:0034605,GO:0005112,GO:0043066,GO:0005622	regulation of DNA-templated transcription in response to stress|nucleus|negative regulation of Notch signaling pathway|positive regulation of protein kinase C activity|nucleoplasm|nucleolus|cytoplasm|cytosol|positive regulation of NIK/NF-kappaB signaling|plasma membrane|regulation of cell cycle G1/S phase transition|apoptotic process|regulation of hemopoiesis|positive regulation of protein kinase…
1810024B03Rik	34.8562479716702	47.0665037707413	22.645992172599	0.481148807714858	-1.05544494111962	0.000679173856741453	0.00164608141335258	Down	0.877902204328592	0.708970850930087	0.85527833985957	0.721726911636895	0.531327699101609	0.431410829168319	0.357571088492667	0.49651276347764	GeneID:329509,Genbank:XM_006499778.2,MGI:MGI:1925560	RIKEN cDNA 1810024B03 gene		GO:0003674,GO:0005575,GO:0008150	molecular_function|cellular_component|biological_process
1810041L15Rik	47.1914000449262	72.2468315574171	22.1359685324353	0.306393623848307	-1.70654182026856	3.89907998278427e-09	1.7124325117575e-08	Down	0.296330373859738	0.414830211861392	0.265907294080135	0.307694566501789	0.0904614989488742	0.0675147342968389	0.194660782312134	0.116886604697808	GeneID:72301,Genbank:XM_006521444.3,MGI:MGI:1919551	RIKEN cDNA 1810041L15 gene		GO:0008150,GO:0016020,GO:0016021,GO:0003674,GO:0004871,GO:0005575	biological_process|membrane|integral component of membrane|molecular_function|signal transducer activity|cellular_component
1810043G02Rik	338.01766709409	457.604644012622	218.430690175557	0.477334950668753	-1.06692611988329	1.444352575757e-15	1.02932618726359e-14	Down	6.8097175384118	7.37789235593078	7.51037099732616	6.76803193366137	3.79737455994636	4.16034267510572	3.7176330514612	4.548866317549	GeneID:67884,Genbank:XM_006514008.1,MGI:MGI:1915134	RIKEN cDNA 1810043G02 gene		GO:0060271,GO:0005739,GO:0005856,GO:0005886,GO:0006974,GO:0007010,GO:0007224,GO:0008360,GO:0030030,GO:0032391,GO:0036064,GO:0001750,GO:0042769,GO:0003674,GO:0042995,GO:0005737	cilium assembly|mitochondrion|cytoskeleton|plasma membrane|cellular response to DNA damage stimulus|cytoskeleton organization|smoothened signaling pathway|regulation of cell shape|cell projection organization|photoreceptor connecting cilium|ciliary basal body|photoreceptor outer segment|DNA damage response, detection of DNA damage|molecular_function|cell projection|cytoplasm
1810055G02Rik	309.745314996435	174.851165705541	444.639464287329	2.54295967941173	1.34650858716608	1.81327783041791e-22	1.88442916379774e-21	Up	2.86442407917313	2.42424184622504	2.76653325361532	2.29377231405294	7.91921831611378	9.04688764818882	7.53818358237118	7.026773110568	GeneID:72056,Genbank:XM_006531840.1,MGI:MGI:1919306	RIKEN cDNA 1810055G02 gene		GO:0005886,GO:0008150,GO:0016020,GO:0016021,GO:0003674,GO:0005575,GO:0005794	plasma membrane|biological_process|membrane|integral component of membrane|molecular_function|cellular_component|Golgi apparatus
1810062G17Rik	15.5184406579839	9.75306239720849	21.2838189187592	2.18227035283308	1.12582984250961	0.0160743575356913	0.03071181637922	Up	0.492019015916838	0.435014509303744	0.286160874413474	0.232221735001799	0.792721430324209	1.07788131277335	0.960893254391868	0.929944566437021	GeneID:72282,Genbank:NM_028183.1,MGI:MGI:1919532	RIKEN cDNA 1810062G17 gene		GO:0003674,GO:0005575,GO:0008150	molecular_function|cellular_component|biological_process
2010003K11Rik	123.052375908924	33.2582981522983	212.84645366555	6.39979991432127	2.67802680087376	0.000107752032727519	0.000292794350548823	Up	0.797718788115909	1.16025613660412	1.11693468976296	0.755334192325904	5.6997074834004	3.09646576130798	9.64909139964675	10.5735677697583	GeneID:69861,Genbank:NM_027237.1,MGI:MGI:1917111	RIKEN cDNA 2010003K11 gene		GO:0003674,GO:0005575,GO:0008150	molecular_function|cellular_component|biological_process
2200002D01Rik	374.251105111271	89.6112201284729	658.89099009407	7.35277333741732	2.8782885119184	1.38174174627721e-88	8.13095038540814e-87	Up	5.78053292330759	6.44863964161659	5.21532023610535	6.3285384790875	51.5781610548577	51.1311178002451	52.8959934285609	53.3982447918474	GeneID:72275,Genbank:NM_028179.1,MGI:MGI:1919525	RIKEN cDNA 2200002D01 gene		GO:0003674,GO:0005730,GO:0008150	molecular_function|nucleolus|biological_process
2210408I21Rik	320.835400561644	458.576980633423	183.093820489865	0.399265179505874	-1.32458083695267	3.53091376883281e-22	3.61405217468732e-21	Down	2.04938965574275	2.27366435791023	2.3637637939716	2.51699552669289	0.987686637791704	1.22010498324252	1.08744295861458	1.10567684474085	GeneID:72371,Genbank:XM_017315609.1,MGI:MGI:1919621	RIKEN cDNA 2210408I21 gene		GO:0003674,GO:0005575,GO:0008150	molecular_function|cellular_component|biological_process
2310039H08Rik	625.512088853572	870.680240466516	380.343937240628	0.436835384063427	-1.19483837428598	5.05605591659409e-24	5.70473978604121e-23	Down	35.9065186006262	37.2544249757244	39.8434197561427	38.4519237806246	19.5207449813485	17.2762203269557	18.4278374809394	23.6346831662054	GeneID:67101,Genbank:NM_025966.3,MGI:MGI:1914351	RIKEN cDNA 2310039H08 gene		GO:0003674,GO:0005575,GO:0008150	molecular_function|cellular_component|biological_process
2610528A11Rik	8.18084077396676	1.54225221710201	14.8194293308315	9.60895317023969	3.26437926779747	1.21074486167542e-05	3.69174303790768e-05	Up	0.0912147585470572	0.0436836660026136	0	0.139916667054656	0.904973963690921	0.7273702784715	1.15790179199867	0.389776627570336	GeneID:70045,Genbank:NM_001206684.1,MGI:MGI:1917295	RIKEN cDNA 2610528A11 gene		GO:0005615,GO:0006935,GO:0008009,GO:0042742,GO:0048247,GO:0005125,GO:0005575,GO:0005576	extracellular space|chemotaxis|chemokine activity|defense response to bacterium|lymphocyte chemotaxis|cytokine activity|cellular_component|extracellular region
2610528J11Rik	1035.26855339385	1603.19461987475	467.342486912955	0.291507020494784	-1.77839746596916	7.40020673432272e-57	2.38435182121197e-55	Down	46.8122297643282	46.0871315401676	46.1439594702324	46.4157602318923	17.5174323908942	13.7118366166889	16.730155791184	16.6275089727716	GeneID:66451,Genbank:XM_006503272.2,MGI:MGI:1913701	RIKEN cDNA 2610528J11 gene		GO:0016020,GO:0016021,GO:0003674,GO:0005768,GO:0005886	membrane|integral component of membrane|molecular_function|endosome|plasma membrane
2810417H13Rik	135.603225854835	38.5032967265569	232.703154983112	6.04372027246722	2.59543688835459	4.02464704841879e-14	2.62304364790286e-13	Up	0.476670673697525	0.636423614958899	0.686484678316457	0.369281525950704	4.06044036494753	5.46304748740555	3.26719076686587	2.99362166453581	GeneID:68026,Genbank:NM_026515.2,MGI:MGI:1915276	RIKEN cDNA 2810417H13 gene		GO:0005634,GO:0005737,GO:0005813,GO:0006260,GO:0006281,GO:0006974,GO:0007098,GO:0009411,GO:0019985,GO:0048471,GO:0003682,GO:0051726	nucleus|cytoplasm|centrosome|DNA replication|DNA repair|cellular response to DNA damage stimulus|centrosome cycle|response to UV|translesion synthesis|perinuclear region of cytoplasm|chromatin binding|regulation of cell cycle
2810459M11Rik	41.0825393345589	17.8738738975599	64.291204771558	3.59693735896474	1.84676903500906	7.40996581648992e-10	3.48342626271724e-09	Up	0.238072984331467	0.158630328420178	0.178885830314826	0.148191534484787	0.821567477094369	0.636749244077722	0.776442974520543	0.862516818319108	GeneID:72792,Genbank:NM_001144992.1,MGI:MGI:1920042	RIKEN cDNA 2810459M11 gene		GO:0005515,GO:0005575,GO:0008150	protein binding|cellular_component|biological_process
3010026O09Rik	231.107294759896	331.649383952952	130.56520556684	0.393684450761296	-1.3448883629659	1.70021043451259e-19	1.53505432471707e-18	Down	6.09651490328269	4.94723954169089	5.08507793518156	5.80145630292437	2.20287375444607	2.19925905416039	2.85329005611816	3.02124746954875	GeneID:68067,Genbank:NM_026543.3,MGI:MGI:1915317	RIKEN cDNA 3010026O09 gene		GO:0006281,GO:0006974,GO:0007095,GO:0010212,GO:0030870,GO:0045860,GO:0071168,GO:1905168,GO:2001032,GO:0003682,GO:0005634,GO:0005654	DNA repair|cellular response to DNA damage stimulus|mitotic G2 DNA damage checkpoint|response to ionizing radiation|Mre11 complex|positive regulation of protein kinase activity|protein localization to chromatin|positive regulation of double-strand break repair via homologous recombination|regulation of double-strand break repair via nonhomologous end joining|chromatin binding|nucleus|nucleoplasm
3632451O06Rik	419.157230666484	734.835521580065	103.478939752903	0.14081918567355	-2.8280841899572	2.09059204269149e-92	1.31477405406519e-90	Down	7.04971771538838	6.72472568856971	7.34447648972333	6.46169123130739	0.901187461750791	0.920321222635069	0.843519783961904	1.92132152694817	GeneID:67419,Genbank:XM_006519450.3,MGI:MGI:1914669	RIKEN cDNA 3632451O06 gene		GO:0016020,GO:0016021,GO:0003674,GO:0005575,GO:0008150	membrane|integral component of membrane|molecular_function|cellular_component|biological_process
4430402I18Rik	122.457293671151	188.356888024077	56.5576993182246	0.30026881369475	-1.73567345237434	2.15967479134576e-20	2.03209297462307e-19	Down	2.18838228897806	2.16594583167261	2.1536157203743	2.42436707301332	0.723723889157619	0.581691040752243	0.925994804038425	0.961109998800904	GeneID:381218,Genbank:NM_198651.2,MGI:MGI:1918036	RIKEN cDNA 4430402I18 gene		GO:0003674,GO:0005575,GO:0008150	molecular_function|cellular_component|biological_process
4833427G06Rik	2.04094544603127	0.249954571291655	3.83193632077089	15.3305310679822	3.93833576943615	0.0269295049761483	0.0492541345761034	Up	0.0444892628784357	0	0	0	0.196175001161387	0.152043851757914	0.256707845968033	0.190110406737532	GeneID:235345,Genbank:NM_177702.3,MGI:MGI:1921013	RIKEN cDNA 4833427G06 gene		GO:0048741,GO:0003674,GO:0005575,GO:0008150	skeletal muscle fiber development|molecular_function|cellular_component|biological_process
4833439L19Rik	21812.2856785359	33591.1190245597	10033.452332512	0.298693601876621	-1.7432617599495	5.61769902338552e-71	2.45368758536941e-69	Down	389.122159961746	407.202988108677	412.798009526789	424.497958139158	138.426650344824	133.147431278887	138.350210063719	171.887052265293	GeneID:97820,Genbank:NM_001252648.1,MGI:MGI:1921162	RIKEN cDNA 4833439L19 gene		GO:0016491,GO:0055114,GO:0003674,GO:0005737,GO:0008150	oxidoreductase activity|oxidation-reduction process|molecular_function|cytoplasm|biological_process
4921507P07Rik	22.9425382894475	11.2741839174902	34.6108926614047	3.06992443219868	1.61820314333682	0.000450927305169867	0.00112171001928962	Up	0.112472855591551	0.227427393425713	0.0944880596559169	0.115016673026444	0.330632024429303	0.455562102645434	0.764354822264367	0.467265746897023	GeneID:70821,Genbank:XM_006506605.1,MGI:MGI:1918071	RIKEN cDNA 4921507P07 gene		GO:0005856,GO:0008150,GO:0003674,GO:0005737,GO:0005813	cytoskeleton|biological_process|molecular_function|cytoplasm|centrosome
4921536K21Rik	74.1918056126062	42.8302141873201	105.553397037892	2.46446110627066	1.30127221280739	8.08086227397694e-09	3.44968183988925e-08	Up	0.618992131530565	0.643341262947582	0.483659659722959	0.457909092178873	2.0035252458184	1.63533287207152	1.55024868019656	1.32253085664908	GeneID:67430,Genbank:NM_026150.3,MGI:MGI:1914680	RIKEN cDNA 4921536K21 gene		GO:0003674,GO:0005575,GO:0008150	molecular_function|cellular_component|biological_process
4930415F15Rik	14.6729104770965	20.031049876693	9.31477107750004	0.465016618441862	-1.10464581970917	0.0193964483465751	0.036459983688442	Down	0.229569674491611	0.188474104934549	0.224348155413662	0.212403615046827	0.0843571164632627	0.174347473216377	0.0883094524018121	0.128463159276907	GeneID:73862,Genbank:XM_006514821.3,MGI:MGI:1921112	RIKEN cDNA 4930415F15 gene		GO:0003674,GO:0005575,GO:0008150	molecular_function|cellular_component|biological_process
4930427A07Rik	74.2337085562259	29.7706105565805	118.696806555871	3.98704643058235	1.99532040613305	1.33299746112499e-13	8.36884615301835e-13	Up	0.318585556081793	0.442956279406532	0.255308869558676	0.178659613014052	1.47277431944931	1.86146086764718	1.28086120462142	1.10885932096724	GeneID:104732,Genbank:NM_134041.3,MGI:MGI:2144738	RIKEN cDNA 4930427A07 gene		GO:0003674,GO:0005575,GO:0008150	molecular_function|cellular_component|biological_process
4930438A08Rik	5.66017103953755	0.279234133785257	11.0411079452898	39.5406814905406	5.30526583126937	3.41730224764603e-06	1.11004700806123e-05	Up	0	0	0.0130170548055462	0	0.132851822701918	0.109830115449035	0.222522005592702	0.154493776883873	GeneID:73988,Genbank:XM_001477470.6,MGI:MGI:1921238	RIKEN cDNA 4930438A08 gene		GO:0003674,GO:0005575,GO:0008150	molecular_function|cellular_component|biological_process	mmu00250,mmu00270,mmu00280,mmu00350,mmu00360,mmu00380,mmu00400	Alanine, aspartate and glutamate metabolism|Cysteine and methionine metabolism|Valine, leucine and isoleucine degradation|Tyrosine metabolism|Phenylalanine metabolism|Tryptophan metabolism|Phenylalanine, tyrosine and tryptophan biosynthesis
4930452B06Rik	54.6936521629851	80.3310473679858	29.0562569579844	0.361706437423647	-1.46710882048636	1.08602751398476e-08	4.58380754922394e-08	Down	0.919293442130941	0.89138835511324	0.772295263106014	0.974903228509858	0.325290180497197	0.672302745868325	0.301238798840038	0.254612151880623	GeneID:74430,Genbank:XM_011244772.2,MGI:MGI:1926154	RIKEN cDNA 4930452B06 gene		GO:0003674,GO:0005575,GO:0008150	molecular_function|cellular_component|biological_process
4930502E18Rik	16.402468874926	30.6372107284191	2.16772702143288	0.0707547119954392	-3.82102996061341	2.34940397301958e-12	1.35336613504033e-11	Down	0.547288551282344	0.645174144038601	0.545667308405389	0.774923079071939	0.046408921214919	0	0.072874937957958	0.0899484525162315	GeneID:75013,Genbank:NM_029142.1,MGI:MGI:1922263	RIKEN cDNA 4930502E18 gene		GO:0003674,GO:0005575,GO:0008150	molecular_function|cellular_component|biological_process
4930503B20Rik	7.1006842320664	1.82006819861056	12.3813002655222	6.80265732623321	2.76609841731866	0.000283018382384988	0.000725931242610744	Up	0.0273427269871433	0.00872980478402746	0.019689026591947	0.00932038067612297	0.150709383326799	0.186889746411393	0.147252451956286	0.0486834407948676	GeneID:75015,Genbank:XM_011240265.1,MGI:MGI:1922264	RIKEN cDNA 4930503B20 gene		GO:0003674,GO:0005739,GO:0008150	molecular_function|mitochondrion|biological_process
4930505A04Rik	5.6239672362482	9.34467015101442	1.90326432148198	0.203673783100345	-2.29566780641127	0.0054006802160872	0.0112622890422301	Down	0.48457224162188	0.249917795119818	0.362352588311363	0.26682486560477	0.123272129108169	0.0424626973377957	0.0430159093243731	0.119461269098584	GeneID:75087,Genbank:NM_001100394.1,MGI:MGI:1922337	RIKEN cDNA 4930505A04 gene		GO:0003674,GO:0005575,GO:0008150	molecular_function|cellular_component|biological_process
4930523C07Rik	965.11569518904	617.339035364762	1312.89235501332	2.1266958345467	1.0886137101345	9.02405800013286e-09	3.83443894730512e-08	Up	3.7895331399605	3.09591302227671	3.2685136629508	3.28255762992038	8.66212350570168	10.9638108016317	8.33481042477104	6.3820804072063	GeneID:67647,Genbank:XM_011238859.1,MGI:MGI:1914897	RIKEN cDNA 4930523C07 gene		GO:0003674,GO:0005575,GO:0008150	molecular_function|cellular_component|biological_process
4930524N10Rik	1.53696954289694	3.07393908579388	0	0	-Inf	0.0247752965146511	0.0456379166094243	Down	0.0375181487821411	0.179678190957431	0	0.230200218266202	0	0	0	0	GeneID:75071,Genbank:NM_001256259.1,MGI:MGI:1922321	RIKEN cDNA 4930524N10 gene		GO:0003674,GO:0005575,GO:0008150	molecular_function|cellular_component|biological_process
4930539E08Rik	56.8026838702991	26.0931929913266	87.5121747492716	3.3538315827565	1.74581024381503	0.000133121329272506	0.000357117186604535	Up	0.167084978273114	0.15432173597185	0.10957260203831	0.176966251788754	0.473631233333566	0.462254008748243	0.578459009086844	0.898854045354958	GeneID:207819,Genbank:XM_006523956.3,MGI:MGI:1925441	RIKEN cDNA 4930539E08 gene		GO:0042981,GO:0003674,GO:0005575,GO:0008150	regulation of apoptotic process|molecular_function|cellular_component|biological_process
4930579F01Rik	4.21695408034159	7.4658864013116	0.968021759371578	0.129659320720647	-2.94720217505082	0.00346292572282906	0.0074532522231559	Down	0.105723813662821	0.126580496351	0.0856461336880057	0.0675718668029383	0.0145683811709539	0	0.0457528357129687	0	GeneID:67741,Genbank:XM_006501945.3,MGI:MGI:1914991	RIKEN cDNA 4930579F01 gene		GO:0003674,GO:0005575,GO:0008150	molecular_function|cellular_component|biological_process
4930579G24Rik	74.0767282222355	39.0187583484072	109.134698096064	2.79698029141717	1.48387008807406	5.73438132713211e-11	2.96789911390964e-10	Up	0.542565756677369	0.737610896401492	0.718369626573288	0.662224874932796	2.08373700472184	2.67170118528922	2.18136514797201	2.00062252267891	GeneID:75939,Genbank:NM_029482.1,MGI:MGI:1923189	RIKEN cDNA 4930579G24 gene		GO:0008150,GO:0003674,GO:0005575,GO:0005737	biological_process|molecular_function|cellular_component|cytoplasm
4931406C07Rik	14205.8656618026	24589.0473200824	3822.68400352282	0.155462875554383	-2.68535798815231	6.34834407101323e-105	5.05134977580926e-103	Down	247.108287801154	259.215963717293	280.931075493674	292.159160836284	45.0347200167759	50.4764567186182	48.2882381190945	56.6101543054204	GeneID:70984,Genbank:NM_001199484.1,MGI:MGI:1918234	RIKEN cDNA 4931406C07 gene		GO:0016604,GO:0016787,GO:0016788,GO:0046872,GO:0005634,GO:0005654,GO:0008270	nuclear body|hydrolase activity|hydrolase activity, acting on ester bonds|metal ion binding|nucleus|nucleoplasm|zinc ion binding
4931409K22Rik	2.5121725817906	0.246432788488278	4.77791237509292	19.3882981416663	4.27711426757736	0.00859062947532104	0.0173222906597455	Up	0	0.0123688582389423	0	0	0.042706636488785	0.132397736081329	0.074512577013193	0.0413863947251649	GeneID:231045,Genbank:NM_177676.6,MGI:MGI:3045319	RIKEN cDNA 4931409K22 gene		GO:0005575,GO:0008150,GO:0000166,GO:0003674,GO:0005524	cellular_component|biological_process|nucleotide binding|molecular_function|ATP binding
4931423N10Rik	21.5370280471294	12.2069249980386	30.8671310962202	2.52865738924257	1.33837157779804	0.000705706782700525	0.00170632049546866	Up	0.0608993442404256	0.0631915027191178	0.0657788527500756	0.0518972624341672	0.173428922685543	0.167657029156074	0.210837471372037	0.178910570073314	GeneID:70981,Genbank:XM_017319257.1,MGI:MGI:1918231	RIKEN cDNA 4931423N10 gene		GO:0003674,GO:0005575,GO:0008150	molecular_function|cellular_component|biological_process
4932438H23Rik	50.7441548607685	7.99733516302024	93.4909745585168	11.6902659014243	3.54723584000957	2.47155113751112e-29	3.48473477408251e-28	Up	0.0723137137810144	0.0230878436087639	0.0364503015367274	0.0197197987124011	0.478299997588322	0.543697078958143	0.528526710273949	0.551066326856468	GeneID:74387,Genbank:XM_017317151.1,MGI:MGI:1921637	RIKEN cDNA 4932438H23 gene		GO:0003674,GO:0005575,GO:0008150	molecular_function|cellular_component|biological_process
4933403O08Rik	1.55513110694712	3.11026221389424	0	0	-Inf	0.0177698395980317	0.0336756585361477	Down	0.0083444285408489	0.011988692460543	0.004506509414166	0.0255994676411713	0	0	0	0	GeneID:71030,Genbank:XM_011247708.1,MGI:MGI:1918280	RIKEN cDNA 4933403O08 gene		GO:0005938,GO:0007165,GO:0007265,GO:0008150,GO:0019887,GO:0003674,GO:0005575,GO:0005886	cell cortex|signal transduction|Ras protein signal transduction|biological_process|protein kinase regulator activity|molecular_function|cellular_component|plasma membrane
4933428G20Rik	2.83107082079044	0.249954571291655	5.41218707028922	21.6526828948213	4.43647388931969	0.00921285277101377	0.0184873265967459	Up	0.0241959148987983	0	0	0	0.320075001894894	0.192944537026124	0.0558452156140984	0.0516966895514341	GeneID:100141474,Genbank:NM_001289118.1,MGI:MGI:1918475	RIKEN cDNA 4933428G20 gene		GO:0003674,GO:0005575,GO:0008150	molecular_function|cellular_component|biological_process
5330417C22Rik	15.3117206370651	22.9479694398611	7.67547183426903	0.334472810519634	-1.58003915673453	0.000766365091785319	0.00184130859193424	Down	0.117840909131168	0.0923485050432758	0.115711647657815	0.153371446751227	0.0295237738659458	0.0427133703996003	0.0370884413158724	0.0801109955376037	GeneID:229722,Genbank:XM_006501412.2,MGI:MGI:1923930	RIKEN cDNA 5330417C22 gene		GO:0005770,GO:0005794,GO:0005802,GO:0005886,GO:0005887,GO:0006914,GO:0009267,GO:0016020,GO:0016021,GO:0044090,GO:2000786,GO:0000045,GO:0005764,GO:0005768	late endosome|Golgi apparatus|trans-Golgi network|plasma membrane|integral component of plasma membrane|autophagy|cellular response to starvation|membrane|integral component of membrane|positive regulation of vacuole organization|positive regulation of autophagosome assembly|autophagosome assembly|lysosome|endosome
5730507C01Rik	12.2139589882904	7.53359272243223	16.8943252541486	2.24253233173112	1.16512878536389	0.024473389260747	0.0451362991898549	Up	0.119802566819971	0.0803245171945209	0.11646148164976	0.0367536484688393	0.330167707392448	0.218362724322229	0.221207594857791	0.179178067503668	GeneID:236366,Genbank:XM_011243861.1,MGI:MGI:1917882	RIKEN cDNA 5730507C01 gene	zf-C2H2	GO:0003700,GO:0005575,GO:0006355	DNA binding transcription factor activity|cellular_component|regulation of transcription, DNA-templated
5730559C18Rik	856.630105225983	408.164420536476	1305.09578991549	3.19747563543173	1.67693336590105	2.28103235860767e-48	5.98068383880788e-47	Up	2.59056441268887	2.71170068650643	2.46502034087783	2.06255689301822	10.450749418981	8.81822607728328	9.56661511128096	8.77028789400414	GeneID:67313,Genbank:NM_028872.3,MGI:MGI:1921579	RIKEN cDNA 5730559C18 gene		GO:0034334,GO:0002376,GO:0043123,GO:0003674,GO:0045087,GO:0005634,GO:0005737,GO:0031398,GO:0032494,GO:0060729,GO:0032495,GO:0070431,GO:0032731,GO:1903409,GO:0032733,GO:0032755,GO:0000187,GO:0032874,GO:0002221,GO:0002367	adherens junction maintenance|immune system process|positive regulation of I-kappaB kinase/NF-kappaB signaling|molecular_function|innate immune response|nucleus|cytoplasm|positive regulation of protein ubiquitination|response to peptidoglycan|intestinal epithelial structure maintenance|response to muramyl dipeptide|nucleotide-binding oligomerization domain containing 2 signaling pathway|positive …
5830411N06Rik	5.50573121449177	9.35018633401617	1.66127609496738	0.177673046891442	-2.49270325463136	0.00329164207615136	0.00710968271399105	Down	0.0335531128170374	0.0707032632303883	0.0434898331630998	0.0960735697487008	0.02219282199787	0.00764460783134702	0.00774420321624077	0.0143378323493176	GeneID:244234,Genbank:XM_006536189.1,MGI:MGI:2443685	RIKEN cDNA 5830411N06 gene		GO:0009897,GO:0032620,GO:0002365,GO:0003674	external side of plasma membrane|interleukin-17 production|gamma-delta T cell lineage commitment|molecular_function
5830473C10Rik	21.6718807200835	39.4912845250596	3.85247691510747	0.0975525856258954	-3.35767607788126	1.04526047809877e-13	6.62601732237121e-13	Down	0.594278854600234	0.400556768887036	0.380382190091724	0.32636801877926	0.0363953780482145	0.037610592120135	0.101601573252589	0.0235134958859858	GeneID:622307,Genbank:XM_006535174.3,MGI:MGI:1923342	RIKEN cDNA 5830473C10 gene		GO:0003674,GO:0005575,GO:0008150	molecular_function|cellular_component|biological_process
6030419C18Rik	83.6316250671249	32.3952071852099	134.86804294904	4.16320976674025	2.05769625168295	1.48477095471388e-18	1.27153922518572e-17	Up	0.628652627630069	0.617575530583934	0.4004493956846	0.395612904322841	2.34557066606006	3.2869383411433	2.47406837056147	2.08363761007621	GeneID:319477,Genbank:NM_176921.3,MGI:MGI:2442108	RIKEN cDNA 6030419C18 gene		GO:0003674,GO:0005575,GO:0008150	molecular_function|cellular_component|biological_process
6430531B16Rik	6.89312690460757	2.03722142460524	11.7490323846099	5.76718477564928	2.52786724584612	0.000998317410715257	0.00235592610361056	Up	0.0990780998011139	0.047449499278701	0.0267541622116866	0.0253297414495497	0.273052489044674	0.338603405495353	0.485937625090349	0.264611288113483	GeneID:381933,Genbank:NM_001033465.2,MGI:MGI:2685939	RIKEN cDNA 6430531B16 gene		GO:0008150,GO:0031514,GO:0060285,GO:0003674,GO:0005575,GO:0005737	biological_process|motile cilium|cilium-dependent cell motility|molecular_function|cellular_component|cytoplasm
6430550D23Rik	46.1340340135238	70.373084313985	21.8949837130626	0.311127243128543	-1.68442336827082	1.59326954375771e-09	7.25875676383117e-09	Down	0.781558256381192	0.683497255050092	0.868648935514262	0.776068661810383	0.249730003121016	0.116130734342033	0.48364635237407	0.302512247908975	GeneID:320095,Genbank:NM_001145352.1,MGI:MGI:2443361	RIKEN cDNA 6430550D23 gene		GO:0009311,GO:0018279,GO:0047288,GO:0097503,GO:0000139,GO:0003836,GO:0008373	oligosaccharide metabolic process|protein N-linked glycosylation via asparagine|monosialoganglioside sialyltransferase activity|sialylation|Golgi membrane|beta-galactoside (CMP) alpha-2,3-sialyltransferase activity|sialyltransferase activity
8430408G22Rik	579.857876667202	257.105662793933	902.610090540472	3.51065815016258	1.81174152083379	6.27353898871329e-09	2.70336795461365e-08	Up	8.24672839802438	3.53569025149172	3.42160747884495	11.0836947915551	24.0117009773846	23.411713063331	28.9132561364223	33.4217920348893	GeneID:213393,Genbank:NM_145980.2,MGI:MGI:1918730	RIKEN cDNA 8430408G22 gene		GO:0005739,GO:0005777,GO:0006914,GO:0010506,GO:0003674,GO:0005737	mitochondrion|peroxisome|autophagy|regulation of autophagy|molecular_function|cytoplasm
9030624G23Rik	7.22416243846812	3.48437860076706	10.9639462761692	3.14660016387299	1.65379386810394	0.0152002324567917	0.029205192041128	Up	0.0152024597578429	0.0145612220008712	0.0821027200146998	0.0932777780364371	0.201105325264649	0.277093439417714	0.210527598545212	0.0974441568925841	GeneID:66808,Genbank:NM_001256489.1,MGI:MGI:1914058	RIKEN cDNA 9030624G23 gene		GO:0003674,GO:0005575,GO:0008150	molecular_function|cellular_component|biological_process
9230104L09Rik	4.05241497246352	0	8.10482994492704	Inf	Inf	2.24824573283755e-05	6.63310416841205e-05	Up	0	0	0	0	0.0943483494060747	0.194997138483849	0.0987687988919559	0.0783699815008442	GeneID:77705,Genbank:XM_011239843.2,MGI:MGI:1924955	RIKEN cDNA 9230104L09 gene		GO:2000117,GO:0002020,GO:0004869,GO:0005615	negative regulation of cysteine-type endopeptidase activity|protease binding|cysteine-type endopeptidase inhibitor activity|extracellular space
9530053A07Rik	73.2009437963164	0.49990914258331	145.901978450049	291.856991644706	8.18911781920895	1.47987661064315e-55	4.59817009361296e-54	Up	0.00870466516808575	0	0	0	0.762864949448115	0.842875429988433	0.858879254908193	0.516102238689604	GeneID:319482,Genbank:NM_001164655.1,MGI:MGI:2442118	RIKEN cDNA 9530053A07 gene		GO:0003674,GO:0005575,GO:0008150	molecular_function|cellular_component|biological_process
A1cf	4191.9907031824	6948.57129296214	1435.41011340266	0.206576295022908	-2.27525338286745	4.58206357592561e-99	3.31448005940769e-97	Down	33.0376820784185	34.0798187841618	34.8953360118535	35.5444770601429	7.13960910674574	5.915116873741	8.83304753666539	11.8206805602481	GeneID:69865,Genbank:XM_006527331.1,MGI:MGI:1917115	APOBEC1 complementation factor		GO:0016554,GO:0003729,GO:0016556,GO:0005515,GO:0030895,GO:0005634,GO:0005654,GO:0005720,GO:0005737,GO:0005783,GO:0045293,GO:0006397,GO:0050821,GO:0007566,GO:0010609,GO:0003676,GO:0003723,GO:0003727	cytidine to uridine editing|mRNA binding|mRNA modification|protein binding|apolipoprotein B mRNA editing enzyme complex|nucleus|nucleoplasm|nuclear heterochromatin|cytoplasm|endoplasmic reticulum|mRNA editing complex|mRNA processing|protein stabilization|embryo implantation|mRNA localization resulting in posttranscriptional regulation of gene expression|nucleic acid binding|RNA binding|single-str…
A3galt2	34.2980991612828	17.4020389530461	51.1941593695194	2.94184833786722	1.55672287274952	1.54197918576236e-06	5.20851994806885e-06	Up	0.197735307079708	0.140292487247136	0.0870135369127752	0.0748916739544885	0.355223425000174	0.533940459302783	0.498639178287523	0.367713018554301	GeneID:215493,Genbank:NM_001009819.2,MGI:MGI:2685279	alpha 1,3-galactosyltransferase 2 (isoglobotriaosylceramide synthase)		GO:0031982,GO:0005794,GO:0046872,GO:0005975,GO:0047276,GO:0006688,GO:0016020,GO:0016021,GO:0016740,GO:0016757,GO:0016758,GO:0030259,GO:0001962	vesicle|Golgi apparatus|metal ion binding|carbohydrate metabolic process|N-acetyllactosaminide 3-alpha-galactosyltransferase activity|glycosphingolipid biosynthetic process|membrane|integral component of membrane|transferase activity|transferase activity, transferring glycosyl groups|transferase activity, transferring hexosyl groups|lipid glycosylation|alpha-1,3-galactosyltransferase activity	mmu00603	Glycosphingolipid biosynthesis - globo and isoglobo series
A430105I19Rik	608.342083269266	361.583982904076	855.100183634456	2.36487295915788	1.24176268414998	1.05563884946659e-17	8.55591079897608e-17	Up	2.29532994227803	1.96274773314759	2.0472019435998	2.37870819863614	6.51232379368515	7.26253843633939	6.12149478846847	4.77926806693262	GeneID:214239,Genbank:NM_001001982.2,MGI:MGI:2685199	RIKEN cDNA A430105I19 gene		GO:0005575,GO:0008150	cellular_component|biological_process
A4galt	2029.19591211273	912.609626794337	3145.78219743112	3.44701842394661	1.78534900977724	1.25108792202684e-64	4.7700333460444e-63	Up	14.9013462100875	14.4398316204943	14.3145469497408	12.82292831142	62.4744094934215	61.1653191686806	58.1204267261003	51.5166424602377	GeneID:239559,Genbank:NM_001004150.3,MGI:MGI:3512453	alpha 1,4-galactosyltransferase		GO:0006629,GO:0007009,GO:0008378,GO:0015643,GO:0016020,GO:0016021,GO:0016740,GO:0016757,GO:0050512,GO:0001576,GO:0005794	lipid metabolic process|plasma membrane organization|galactosyltransferase activity|toxic substance binding|membrane|integral component of membrane|transferase activity|transferase activity, transferring glycosyl groups|lactosylceramide 4-alpha-galactosyltransferase activity|globoside biosynthetic process|Golgi apparatus	mmu00601,mmu00603	Glycosphingolipid biosynthesis - lacto and neolacto series|Glycosphingolipid biosynthesis - globo and isoglobo series
A4gnt	358.467924626833	591.737504888708	125.198344364958	0.211577504097032	-2.24074185331898	6.65025055140731e-59	2.22905192932793e-57	Down	6.52091205482208	6.81867347473218	6.68315045486434	6.52726652910745	1.68618564415526	0.641968564654966	1.9509967546303	2.37122782586444	GeneID:333424,Genbank:XM_006511246.3,MGI:MGI:2143261	alpha-1,4-N-acetylglucosaminyltransferase		GO:0008375,GO:0009101,GO:0016020,GO:0016021,GO:0016740,GO:0016757,GO:0050680,GO:0005575,GO:0005794,GO:0006493	acetylglucosaminyltransferase activity|glycoprotein biosynthetic process|membrane|integral component of membrane|transferase activity|transferase activity, transferring glycosyl groups|negative regulation of epithelial cell proliferation|cellular_component|Golgi apparatus|protein O-linked glycosylation
A530064D06Rik	6.49722723852938	2.59500421392578	10.399450263133	4.00748877682956	2.0026984800467	0.0142637287799216	0.0276013173562472	Up	0.0181469361740988	0.0521445023652251	0.019600944104562	0.0927868423625611	0.420098439987048	0.206726289670847	0.125651735131721	0.135703810072515	GeneID:328830,Genbank:NM_001113556.1,MGI:MGI:2443476	RIKEN cDNA A530064D06 gene		GO:0005515,GO:0005575,GO:0008150	protein binding|cellular_component|biological_process
A530099J19Rik	14.3384784367477	21.7996025159231	6.87735435757234	0.315480722758542	-1.66437624191513	0.000666116213540089	0.00161657509932332	Down	0.34764746289595	0.202168698403165	0.2548052150431	0.253935902756739	0.150557425720276	0.127296346898505	0.0859698583904467	0.039791744298232	GeneID:319293,Genbank:NM_175688.4,MGI:MGI:2441809	RIKEN cDNA A530099J19 gene		GO:0003674,GO:0005575,GO:0008150	molecular_function|cellular_component|biological_process
A630095N17Rik	3.83181505832934	0.49990914258331	7.16372097407537	14.3300459300592	3.84097132856017	0.00143170134845397	0.00329206764393217	Up	0.0542125451741944	0	0	0	0.209168510475732	0.277910342246186	0.218968563581223	0.202702232026555	GeneID:381272,Genbank:XM_006496500.3,MGI:MGI:2686470	RIKEN cDNA A630095N17 gene		GO:0003674,GO:0005575,GO:0008150	molecular_function|cellular_component|biological_process
A730017C20Rik	13.6793536025185	8.47873712548406	18.879970079553	2.22674318122289	1.15493517620314	0.0161881067819775	0.0308988884247987	Up	0.0467831461747458	0.104556291490652	0.202126424958848	0.159470828121996	0.257862323439747	0.515179491671809	0.377921320047918	0.233231333457963	GeneID:225583,Genbank:XM_006525876.3,MGI:MGI:2442934	RIKEN cDNA A730017C20 gene		GO:0016020,GO:0016021,GO:0003674,GO:0005575,GO:0008150	membrane|integral component of membrane|molecular_function|cellular_component|biological_process
AA414768	79.6113821683642	39.8346940311912	119.388070305537	2.99708766965937	1.58356128563091	7.62112768116818e-13	4.52985572241179e-12	Up	0.950294920081625	0.593616264193695	0.825611965578615	0.845032956207866	2.98332339618181	3.05940045228875	3.00389708313702	2.49384644548223	GeneID:245350,Genbank:NM_001272033.1,MGI:MGI:3035137	expressed sequence AA414768
AA467197	71.8168548770548	4.75496930183548	138.878740452274	29.2070740390827	4.86824593128995	9.14261521081742e-23	9.66045040260795e-22	Up	0.12770066196588	0.0917356986054886	0.241381996843217	0.130588889251012	5.38459508396098	6.47359547839635	6.04214207824759	2.96717457737919	GeneID:433470,Genbank:XM_006499873.3,MGI:MGI:3034182	expressed sequence AA467197		GO:0005739,GO:0005751,GO:0008150,GO:0004129,GO:0005634	mitochondrion|mitochondrial respiratory chain complex IV|biological_process|cytochrome-c oxidase activity|nucleus
AB124611	86.1110069344898	48.8334818315896	123.38853203739	2.52671993496011	1.33726576288341	4.21415755042518e-08	1.67404595898266e-07	Up	1.16626988326772	0.934282391701655	1.09938874682414	0.845695574300833	3.78686522075832	3.35771298290718	3.15674869626741	1.9934701321494	GeneID:382062,Genbank:XM_011242566.2,MGI:MGI:3043001	cDNA sequence AB124611		GO:0016020,GO:0016021,GO:0003674,GO:0005575,GO:0008150	membrane|integral component of membrane|molecular_function|cellular_component|biological_process
AF529169	7.12991697332468	13.0551927478045	1.20464119884483	0.0922729539207619	-3.43794834756228	1.88155442671776e-05	5.59543834308769e-05	Down	0.0643508374968041	0.0410910184123129	0.0695068939878085	0.0438708474527476	0.00472924057173307	0.00488714632791601	0.0148524509611964	0	GeneID:209743,Genbank:XM_006510957.3,MGI:MGI:2667167	cDNA sequence AF529169		GO:0016020,GO:0016021,GO:0003674,GO:0005575,GO:0008150	membrane|integral component of membrane|molecular_function|cellular_component|biological_process
AI413582	239.53813730225	156.870367512822	322.205907091678	2.05396284970991	1.03841008768144	1.70697669112646e-12	9.93618970238717e-12	Up	5.04925211538731	6.42533721613338	4.90843725798341	5.67979708687978	13.3190205744051	15.9412783206432	12.5279336335131	12.5605110518403	GeneID:106672,Genbank:XM_011246240.2,MGI:MGI:2146839	expressed sequence AI413582		GO:0008150,GO:0003674,GO:0005575,GO:0005576	biological_process|molecular_function|cellular_component|extracellular region
AI464131	1166.89991166801	1753.80543102162	579.994392314408	0.330706235740502	-1.59637784588969	4.70491866905604e-31	7.0984927091834e-30	Down	11.6251637099974	12.4844904768849	13.3651903670826	12.7136539305295	4.37693026883463	3.6619331260979	5.00547514472151	6.67212462769107	GeneID:329828,Genbank:NM_001085515.2,MGI:MGI:2140300	expressed sequence AI464131		GO:0005783,GO:0005789,GO:0005975,GO:0008152,GO:0016020,GO:0016021,GO:0016787,GO:0016798,GO:0031965,GO:0043568,GO:0048741,GO:0004553,GO:0005515,GO:0051897,GO:0005634	endoplasmic reticulum|endoplasmic reticulum membrane|carbohydrate metabolic process|metabolic process|membrane|integral component of membrane|hydrolase activity|hydrolase activity, acting on glycosyl bonds|nuclear membrane|positive regulation of insulin-like growth factor receptor signaling pathway|skeletal muscle fiber development|hydrolase activity, hydrolyzing O-glycosyl compounds|protein bind…
AI481877	2.80935439593962	5.38208935240598	0.236619439473255	0.0439642347014319	-4.50752583423113	0.0029292117241424	0.00638184568613453	Down	0.0435274467171061	0.0260571654552437	0.0117537616533589	0.0333839357087958	0	0.00619820025839688	0	0	GeneID:100155,Genbank:XM_017320490.1,MGI:MGI:2140313	expressed sequence AI481877		GO:0003674,GO:0005575,GO:0008150	molecular_function|cellular_component|biological_process
AI607873	478.566961391197	207.277115540576	749.856807241818	3.61765361934047	1.85505428037969	1.46944677200137e-09	6.71636997362565e-09	Up	1.76864545740466	2.0905226596263	1.86971079371211	1.87599045540676	7.84030922104068	11.6815865186446	7.56710290290762	6.05020533856722	GeneID:226691,Genbank:XM_011238800.2,MGI:MGI:2138302	expressed sequence AI607873		GO:0003690,GO:0005634,GO:0005730,GO:0005829,GO:0008134,GO:0042802,GO:0000978,GO:0001047,GO:0001078	double-stranded DNA binding|nucleus|nucleolus|cytosol|transcription factor binding|identical protein binding|RNA polymerase II proximal promoter sequence-specific DNA binding|core promoter binding|transcriptional repressor activity, RNA polymerase II proximal promoter sequence-specific DNA binding
Aaas	977.844561446987	427.603743163241	1528.08537973073	3.57360150410885	1.83737876697619	4.81954816435781e-59	1.62435637119544e-57	Up	8.79067166979883	7.54697872888766	7.83390155897087	7.5333105935771	32.860122888645	34.8440803994216	36.831780179626	31.0532420641864	GeneID:223921,Genbank:NM_153416.2,MGI:MGI:2443767	achalasia, adrenocortical insufficiency, alacrimia		GO:0005643,GO:0005654,GO:0005813,GO:0005829,GO:0006913,GO:0007612,GO:0009566,GO:0015031,GO:0031965,GO:0051028,GO:0003674,GO:0005634	nuclear pore|nucleoplasm|centrosome|cytosol|nucleocytoplasmic transport|learning|fertilization|protein transport|nuclear membrane|mRNA transport|molecular_function|nucleus	mmu03013	RNA transport
Aacs	5080.47173557302	8527.50445592874	1633.43901521729	0.191549476597652	-2.3842110112347	2.01593077293006e-119	2.06109212711693e-117	Down	94.5053316803215	92.2364431059131	89.6244366361889	85.3416705801759	22.8316973657061	16.1296021222224	22.6223283610404	21.1391478307997	GeneID:78894,Genbank:NM_030210.1,MGI:MGI:1926144	acetoacetyl-CoA synthetase		GO:0034201,GO:0005524,GO:0042493,GO:0005623,GO:0045471,GO:0005737,GO:0005829,GO:0006629,GO:0006631,GO:0007584,GO:0047760,GO:0008152,GO:0071333,GO:0010243,GO:0014070,GO:0016874,GO:0000166,GO:0030729,GO:0001889,GO:0032024,GO:0003824	response to oleic acid|ATP binding|response to drug|cell|response to ethanol|cytoplasm|cytosol|lipid metabolic process|fatty acid metabolic process|response to nutrient|butyrate-CoA ligase activity|metabolic process|cellular response to glucose stimulus|response to organonitrogen compound|response to organic cyclic compound|ligase activity|nucleotide binding|acetoacetate-CoA ligase activity|liver…	mmu00650,mmu00280	Butanoate metabolism|Valine, leucine and isoleucine degradation
Aadac	2572.93742350809	4424.33165006149	721.543196954691	0.163085241800231	-2.61630186185638	4.11734168267267e-92	2.58052979912988e-90	Down	107.114604712339	116.709927279941	117.481454626091	118.392855815166	15.9790147777513	15.5715699027956	21.9243180812652	35.1829131788798	GeneID:67758,Genbank:NM_023383.1,MGI:MGI:1915008	arylacetamide deacetylase (esterase)		GO:0017171,GO:0005789,GO:0019213,GO:0008152,GO:0009056,GO:0010898,GO:0043231,GO:0016020,GO:0052689,GO:0016021,GO:0016298,GO:0016787,GO:0004806,GO:0005783	serine hydrolase activity|endoplasmic reticulum membrane|deacetylase activity|metabolic process|catabolic process|positive regulation of triglyceride catabolic process|intracellular membrane-bounded organelle|membrane|carboxylic ester hydrolase activity|integral component of membrane|lipase activity|hydrolase activity|triglyceride lipase activity|endoplasmic reticulum
Aadat	3266.19481514545	5951.05972041405	581.329909876842	0.0976851077267286	-3.3557175523142	7.13897419840631e-206	2.3330422643756e-203	Down	101.503817993583	89.7196060657938	89.3519843610623	100.096011209125	10.9293671185296	10.3608779685318	9.60702271460214	13.3925507835687	GeneID:23923,Genbank:XM_006509397.3,MGI:MGI:1345167	aminoadipate aminotransferase		GO:0006103,GO:0006536,GO:0008483,GO:0009058,GO:0016212,GO:0016740,GO:0019441,GO:0030170,GO:0042803,GO:0047536,GO:0070189,GO:0003824,GO:0005739	2-oxoglutarate metabolic process|glutamate metabolic process|transaminase activity|biosynthetic process|kynurenine-oxoglutarate transaminase activity|transferase activity|tryptophan catabolic process to kynurenine|pyridoxal phosphate binding|protein homodimerization activity|2-aminoadipate transaminase activity|kynurenine metabolic process|catalytic activity|mitochondrion	mmu00310,mmu00380	Lysine degradation|Tryptophan metabolism
Aamdc	568.645823233063	792.628068405177	344.663578060948	0.434836453312125	-1.20145520510136	1.4177191397249e-23	1.55854842296896e-22	Down	27.7912576302429	25.1918213939334	27.8097012989047	26.3999548470764	13.3699671017654	12.5926436351257	14.5962275232577	15.0667273982879	GeneID:66273,Genbank:XM_006508115.2,MGI:MGI:1913523	adipogenesis associated Mth938 domain containing		GO:0043066,GO:0045600,GO:0045944,GO:0003674,GO:0005737	negative regulation of apoptotic process|positive regulation of fat cell differentiation|positive regulation of transcription by RNA polymerase II|molecular_function|cytoplasm
Aard	27.6364873942755	1.84934776110417	53.4236270274468	28.8878209664308	4.85238947914688	5.06190077381313e-10	2.42570950671783e-09	Up	0.0511560515293585	0.0244991479955311	0.0828823304124655	0.026156528262443	2.53768663408878	1.54431286126516	1.5644324589224	0.792420510279308	GeneID:239435,Genbank:NM_175503.3,MGI:MGI:2181621	alanine and arginine rich domain containing protein		GO:0003674,GO:0005575,GO:0008150	molecular_function|cellular_component|biological_process
Aass	14195.3564179378	20360.9187798015	8029.79405607404	0.394372873980509	-1.34236777217676	9.43640549225351e-17	7.20465819414816e-16	Down	175.330490060368	184.157493978716	179.47706949285	200.75051339105	73.7995141663021	57.2242499978356	97.8347518881141	117.428555393779	GeneID:30956,Genbank:NM_013930.4,MGI:MGI:1353573	aminoadipate-semialdehyde synthase		GO:0005739,GO:0006091,GO:0008152,GO:0016491,GO:0019477,GO:0019878,GO:0043231,GO:0047130,GO:0047131,GO:0003824,GO:0055114,GO:0004753,GO:0005737	mitochondrion|generation of precursor metabolites and energy|metabolic process|oxidoreductase activity|L-lysine catabolic process|lysine biosynthetic process via aminoadipic acid|intracellular membrane-bounded organelle|saccharopine dehydrogenase (NADP+, L-lysine-forming) activity|saccharopine dehydrogenase (NAD+, L-glutamate-forming) activity|catalytic activity|oxidation-reduction process|saccha…	mmu00310	Lysine degradation
Abat	10388.5855145563	17166.6023782869	3610.56865082564	0.210325175084876	-2.24930654963774	1.87117895639698e-111	1.65432106671599e-109	Down	126.59719162111	123.137960093618	122.521967001139	125.939124809971	27.4736509054762	23.2905971436541	31.5416753148276	42.0777153480115	GeneID:268860,Genbank:NM_172961.3,MGI:MGI:2443582	4-aminobutyrate aminotransferase		GO:0007568,GO:0007620,GO:0007626,GO:0008483,GO:0009448,GO:0009449,GO:0009450,GO:0042493,GO:0010039,GO:0042803,GO:0014053,GO:0043005,GO:0016740,GO:0045471,GO:0045776,GO:0045964,GO:0046872,GO:0047298,GO:0048148,GO:0051536,GO:0001666,GO:0003824,GO:0003867,GO:0005739,GO:0005759,GO:0030170,GO:0031652,GO:0032024,GO:0032144,GO:0033602,GO:0035094,GO:0070474,GO:0035640,GO:0090331,GO:0042135,GO:0097151,GO:…	aging|copulation|locomotory behavior|transaminase activity|gamma-aminobutyric acid metabolic process|gamma-aminobutyric acid biosynthetic process|gamma-aminobutyric acid catabolic process|response to drug|response to iron ion|protein homodimerization activity|negative regulation of gamma-aminobutyric acid secretion|neuron projection|transferase activity|response to ethanol|negative regulation of …	mmu00640,mmu00650,mmu00250,mmu00280,mmu00410,mmu04727	Propanoate metabolism|Butanoate metabolism|Alanine, aspartate and glutamate metabolism|Valine, leucine and isoleucine degradation|beta-Alanine metabolism|GABAergic synapse
Abca13	11721.9921596239	21957.0340411401	1486.9502781078	0.0677209078112171	-3.88425487681934	6.06341969946639e-153	1.03707143850406e-150	Down	46.2774740363182	41.5948054338252	40.4041502729901	49.6386416913968	3.34423440891311	3.22408354327367	3.67344985364011	4.12149172209739	GeneID:268379,Genbank:NM_178259.3,MGI:MGI:2388707	ATP-binding cassette, sub-family A (ABC1), member 13		GO:0016020,GO:0016021,GO:0016887,GO:0042626,GO:0043231,GO:0055085,GO:0000166,GO:0005524,GO:0006869	membrane|integral component of membrane|ATPase activity|ATPase activity, coupled to transmembrane movement of substances|intracellular membrane-bounded organelle|transmembrane transport|nucleotide binding|ATP binding|lipid transport	mmu02010	ABC transporters
Abca3	18654.5114660396	25939.6605786687	11369.3623534105	0.438300351653791	-1.19000825853226	5.78813444574711e-30	8.36719182398246e-29	Down	133.796825217708	132.485984521144	134.060266852942	130.197797563836	64.6636777686126	54.9163454483929	70.5423638568373	86.4851704487463	GeneID:27410,Genbank:NM_013855.3,MGI:MGI:1351617	ATP-binding cassette, sub-family A (ABC1), member 3		GO:0006810,GO:0006869,GO:0016020,GO:0016021,GO:0016887,GO:0042626,GO:0043231,GO:0055085,GO:0097208,GO:0097233,GO:0000166,GO:0005524,GO:0005886	transport|lipid transport|membrane|integral component of membrane|ATPase activity|ATPase activity, coupled to transmembrane movement of substances|intracellular membrane-bounded organelle|transmembrane transport|alveolar lamellar body|alveolar lamellar body membrane|nucleotide binding|ATP binding|plasma membrane	mmu02010	ABC transporters
Abca4	467.450882222892	750.160086260294	184.741678185489	0.246269671726291	-2.02168912496426	2.1949388879887e-55	6.76255498132679e-54	Down	3.16414336498151	2.61874309684362	2.59643199888251	2.87051220308188	0.910114143237444	0.853013590856988	0.890715329227538	0.668662911546907	GeneID:11304,Genbank:XM_017319439.1,MGI:MGI:109424	ATP-binding cassette, sub-family A (ABC1), member 4		GO:0045332,GO:0005524,GO:0045494,GO:0005548,GO:0050896,GO:0005887,GO:0006649,GO:0006869,GO:0007601,GO:0055085,GO:0016020,GO:0090555,GO:0016021,GO:0016887,GO:0042626,GO:0000166,GO:0001750,GO:0043231,GO:0004012	phospholipid translocation|ATP binding|photoreceptor cell maintenance|phospholipid transporter activity|response to stimulus|integral component of plasma membrane|phospholipid transfer to membrane|lipid transport|visual perception|transmembrane transport|membrane|phosphatidylethanolamine-translocating ATPase activity|integral component of membrane|ATPase activity|ATPase activity, coupled to trans…	mmu02010	ABC transporters
Abcb11	4.90942439766077	0.511736217165085	9.30711257815647	18.1873243791811	4.18486141199377	0.000114908780529132	0.000310994615862709	Up	0	0.00542547256414915	0	0.00579250864100102	0.0874198604649682	0.0258110695169778	0.0653683524314853	0.0665636281188376	GeneID:27413,Genbank:XM_006499669.3,MGI:MGI:1351619	ATP-binding cassette, sub-family B (MDR/TAP), member 11		GO:0042493,GO:0005794,GO:0042626,GO:0005886,GO:0015126,GO:0015238,GO:0015721,GO:0015722,GO:0045177,GO:0046581,GO:0016020,GO:0046618,GO:0016021,GO:0055085,GO:0000139,GO:0016324,GO:0000166,GO:0016887,GO:0005524	response to drug|Golgi apparatus|ATPase activity, coupled to transmembrane movement of substances|plasma membrane|canalicular bile acid transmembrane transporter activity|drug transmembrane transporter activity|bile acid and bile salt transport|canalicular bile acid transport|apical part of cell|intercellular canaliculus|membrane|drug export|integral component of membrane|transmembrane transport|…	mmu02010,mmu04976,mmu04979,mmu01522	ABC transporters|Bile secretion|Cholesterol metabolism|Endocrine resistance
Abcb1b	2284.63432195204	412.388028643992	4156.88061526009	10.0800225189094	3.33342695672942	1.18773176107855e-88	7.01183192241887e-87	Up	3.43680579890218	3.47429952453384	2.93201967751943	2.93825000814777	36.4864502764337	35.7154881210799	39.3958492297005	42.0571134610424	GeneID:18669,Genbank:NM_011075.2,MGI:MGI:97568	ATP-binding cassette, sub-family B (MDR/TAP), member 1B		GO:0042493,GO:0005524,GO:0042626,GO:0005739,GO:0005886,GO:0008559,GO:0014045,GO:0015238,GO:0015893,GO:0046581,GO:0016020,GO:0055085,GO:0016021,GO:0016324,GO:0000139,GO:0016787,GO:0000166,GO:0016887,GO:0005215	response to drug|ATP binding|ATPase activity, coupled to transmembrane movement of substances|mitochondrion|plasma membrane|xenobiotic transmembrane transporting ATPase activity|establishment of endothelial blood-brain barrier|drug transmembrane transporter activity|drug transport|intercellular canaliculus|membrane|transmembrane transport|integral component of membrane|apical plasma membrane|Golg…	mmu02010,mmu04976,mmu05206,mmu05226	ABC transporters|Bile secretion|MicroRNAs in cancer|Gastric cancer
Abcb6	1114.6264091267	1566.92991731616	662.322900937239	0.422688273175399	-1.24233400727943	3.04306376337624e-30	4.44817171993199e-29	Down	17.1546094638227	17.5380085510118	17.8804668878914	16.696752921752	7.64424934693113	7.47353241100556	8.97001158783468	10.7608706442648	GeneID:74104,Genbank:NM_023732.3,MGI:MGI:1921354	ATP-binding cassette, sub-family B (MDR/TAP), member 6		GO:0042626,GO:0015439,GO:0005739,GO:0015562,GO:0043588,GO:0015886,GO:0055085,GO:0005740,GO:0005741,GO:0005768,GO:0005783,GO:0016020,GO:0005794,GO:0016021,GO:0005829,GO:0005886,GO:0016887,GO:0006779,GO:0000166,GO:0020037,GO:0006810,GO:0005524,GO:0031307,GO:0007420,GO:0005654	ATPase activity, coupled to transmembrane movement of substances|heme-transporting ATPase activity|mitochondrion|efflux transmembrane transporter activity|skin development|heme transport|transmembrane transport|mitochondrial envelope|mitochondrial outer membrane|endosome|endoplasmic reticulum|membrane|Golgi apparatus|integral component of membrane|cytosol|plasma membrane|ATPase activity|porphyrin…	mmu02010	ABC transporters
Abcb8	1296.59751222887	1828.98976552271	764.205258935022	0.417829160851874	-1.25901491136629	7.01778531401193e-32	1.09118512346417e-30	Down	20.9529107749554	21.0168281815275	20.3937169282374	20.7125793957209	10.7918603462156	9.04375172705888	10.155646654468	11.4282059789533	GeneID:74610,Genbank:XM_006535812.1,MGI:MGI:1351667	ATP-binding cassette, sub-family B (MDR/TAP), member 8		GO:0005730,GO:0005739,GO:0005743,GO:0016020,GO:0016021,GO:0016887,GO:0042626,GO:0055085,GO:0000166,GO:0005524,GO:0005634	nucleolus|mitochondrion|mitochondrial inner membrane|membrane|integral component of membrane|ATPase activity|ATPase activity, coupled to transmembrane movement of substances|transmembrane transport|nucleotide binding|ATP binding|nucleus	mmu02010	ABC transporters
Abcc3	802.462003033937	184.66022356595	1420.26378250192	7.69122746130914	2.9432138596993	1.75309854502809e-19	1.58124477439916e-18	Up	1.3873683413974	1.39430988485012	1.11467014144675	1.03435718820028	13.463214245958	14.3565159264773	9.80349200068008	7.98736909575899	GeneID:76408,Genbank:XM_006534428.3,MGI:MGI:1923658	ATP-binding cassette, sub-family C (CFTR/MRP), member 3		GO:0016323,GO:0005887,GO:0006855,GO:0016887,GO:0008514,GO:0008559,GO:0015238,GO:0022857,GO:0015432,GO:0042626,GO:0015722,GO:0015893,GO:0042908,GO:0016020,GO:0000166,GO:0055085,GO:0005524,GO:0016021	basolateral plasma membrane|integral component of plasma membrane|drug transmembrane transport|ATPase activity|organic anion transmembrane transporter activity|xenobiotic transmembrane transporting ATPase activity|drug transmembrane transporter activity|transmembrane transporter activity|bile acid-exporting ATPase activity|ATPase activity, coupled to transmembrane movement of substances|canalicul…	mmu02010,mmu04976,mmu01523	ABC transporters|Bile secretion|Antifolate resistance
Abcc6	307.035550084005	549.38049319032	64.6906069776897	0.117751918350838	-3.08617753124721	1.41878669196764e-90	8.65507174989995e-89	Down	2.39216007473294	2.3680610570254	2.41061223425485	2.37793256473354	0.309374820145501	0.192837701734305	0.303306621625021	0.523479075399696	GeneID:27421,Genbank:XM_006540945.3,MGI:MGI:1351634	ATP-binding cassette, sub-family C (CFTR/MRP), member 6		GO:0005774,GO:0005886,GO:0016020,GO:0016021,GO:0016323,GO:0016324,GO:0016328,GO:0016887,GO:0042626,GO:0000166,GO:0055085,GO:0005524,GO:0005634	vacuolar membrane|plasma membrane|membrane|integral component of membrane|basolateral plasma membrane|apical plasma membrane|lateral plasma membrane|ATPase activity|ATPase activity, coupled to transmembrane movement of substances|nucleotide binding|transmembrane transport|ATP binding|nucleus	mmu02010	ABC transporters
Abcc8	25.1812857727452	16.3353562511139	34.0272152943764	2.08304090656462	1.0586911711685	0.00441217818912734	0.00933278699020105	Up	0.194719040835428	0.119896596805883	0.0676030948342094	0.064003832367882	0.222319138316971	0.269352930874077	0.337064961123819	0.27487978586117	GeneID:20927,Genbank:XM_006540749.1,MGI:MGI:1352629	ATP-binding cassette, sub-family C (CFTR/MRP), member 8		GO:0007613,GO:0008076,GO:0008282,GO:0008542,GO:0009268,GO:0010043,GO:0050768,GO:0010989,GO:0055085,GO:0016020,GO:0060253,GO:0016525,GO:0061045,GO:0061855,GO:0071310,GO:1900721,GO:1903818,GO:1905075,GO:1905604,GO:0001678,GO:0005267,GO:0005524,GO:0005739,GO:0005886,GO:0005887,GO:0006813,GO:0019905,GO:0030672,GO:0032760,GO:0042383,GO:0042493,GO:0042626,GO:0043268,GO:0044325,GO:0046676	memory|voltage-gated potassium channel complex|inward rectifying potassium channel|visual learning|response to pH|response to zinc ion|negative regulation of neurogenesis|negative regulation of low-density lipoprotein particle clearance|transmembrane transport|membrane|negative regulation of glial cell proliferation|negative regulation of angiogenesis|negative regulation of wound healing|negative…	mmu02010,mmu04911,mmu04930	ABC transporters|Insulin secretion|Type II diabetes mellitus
Abcc9	1179.09943419038	1770.15939355671	588.039474824055	0.33219577681224	-1.58989436237806	5.04538118260138e-48	1.3005002960956e-46	Down	7.29000459950273	7.64422807261077	7.11874485026779	7.22083517675355	2.50900833154088	2.87765028178571	3.09122318267099	3.13325787133799	GeneID:20928,Genbank:NM_021042.2,MGI:MGI:1352630	ATP-binding cassette, sub-family C (CFTR/MRP), member 9		GO:0055085,GO:0030315,GO:0008282,GO:0005267,GO:0042383,GO:0010107,GO:0015459,GO:0005524,GO:0042493,GO:0005739,GO:0005886,GO:0005887,GO:0016020,GO:0006813,GO:0042626,GO:0042802,GO:0016021,GO:0008076,GO:0044325,GO:0016887,GO:0008144,GO:0000166,GO:0051607,GO:0019905,GO:0008281,GO:0001669,GO:0030017	transmembrane transport|T-tubule|inward rectifying potassium channel|potassium channel activity|sarcolemma|potassium ion import|potassium channel regulator activity|ATP binding|response to drug|mitochondrion|plasma membrane|integral component of plasma membrane|membrane|potassium ion transport|ATPase activity, coupled to transmembrane movement of substances|identical protein binding|integral comp…	mmu02010	ABC transporters
Abcd2	44.8729982615824	24.325911244239	65.4200852789258	2.68931694365279	1.42723979094555	0.00109276736304661	0.00256262628281856	Up	0.133993388507647	0.195079178753783	0.0926268771613065	0.0876953212442673	0.596751057667789	0.390765067992772	0.451523282625259	0.211853564169078	GeneID:26874,Genbank:XM_006521017.3,MGI:MGI:1349467	ATP-binding cassette, sub-family D (ALD), member 2		GO:0005739,GO:0005777,GO:0005778,GO:0006635,GO:0016020,GO:0016021,GO:0016887,GO:0032000,GO:0042626,GO:0042760,GO:0000038,GO:0042803,GO:0000166,GO:0055085,GO:0005524	mitochondrion|peroxisome|peroxisomal membrane|fatty acid beta-oxidation|membrane|integral component of membrane|ATPase activity|positive regulation of fatty acid beta-oxidation|ATPase activity, coupled to transmembrane movement of substances|very long-chain fatty acid catabolic process|very long-chain fatty acid metabolic process|protein homodimerization activity|nucleotide binding|transmembrane …	mmu02010,mmu04146	ABC transporters|Peroxisome
Abcd4	727.444356685658	986.915046585541	467.973666785774	0.474178267323856	-1.07649855257059	6.67274316212945e-21	6.44421491346338e-20	Down	11.933674902881	11.5841381642846	11.8090245474099	12.2414801485999	7.32668996186315	5.64330921175989	7.55591169698097	6.45351947271194	GeneID:19300,Genbank:NM_008992.2,MGI:MGI:1349217	ATP-binding cassette, sub-family D (ALD), member 4		GO:0005789,GO:0009235,GO:0016020,GO:0016021,GO:0016887,GO:0042626,GO:0055085,GO:1990830,GO:0000166,GO:0005524,GO:0005777	endoplasmic reticulum membrane|cobalamin metabolic process|membrane|integral component of membrane|ATPase activity|ATPase activity, coupled to transmembrane movement of substances|transmembrane transport|cellular response to leukemia inhibitory factor|nucleotide binding|ATP binding|peroxisome	mmu02010,mmu04146	ABC transporters|Peroxisome
Abcg4	7.9255054832712	3.69659189168166	12.1544190748608	3.28800674540555	1.71721325873771	0.00907099156694473	0.0182206362272698	Up	0.0153513707617042	0.0220557779372056	0.0414534659379651	0.0313971505768239	0.135383460285018	0.104927858515034	0.10629487833939	0.0901987543097428	GeneID:192663,Genbank:NM_138955.3,MGI:MGI:1890594	ATP-binding cassette, sub-family G (WHITE), member 4		GO:0030301,GO:0033344,GO:0034041,GO:0042626,GO:0042803,GO:0046982,GO:0055085,GO:1990830,GO:0005886,GO:0016021,GO:0017127	cholesterol transport|cholesterol efflux|sterol-transporting ATPase activity|ATPase activity, coupled to transmembrane movement of substances|protein homodimerization activity|protein heterodimerization activity|transmembrane transport|cellular response to leukemia inhibitory factor|plasma membrane|integral component of membrane|cholesterol transporter activity	mmu02010	ABC transporters
Abhd14a	760.943691105406	1201.52732492152	320.360057289288	0.2666273588994	-1.90710327048687	3.41463942845124e-59	1.16154862788264e-57	Down	14.6612343576663	14.6602255000179	15.1124141257791	14.8118820058827	4.84864349461382	5.02493411586286	4.44863028524148	4.59073425360517	GeneID:68644,Genbank:XM_017313555.1,MGI:MGI:1915894	abhydrolase domain containing 14A		GO:0016021,GO:0016787,GO:0005737,GO:0008152,GO:0016020	integral component of membrane|hydrolase activity|cytoplasm|metabolic process|membrane
Abhd14b	4792.34661014332	8071.5959639368	1513.09725634985	0.187459489190272	-2.41534923825977	1.67046555699024e-121	1.75696495163669e-119	Down	152.005200100294	162.437093865634	160.144105055238	165.380510482185	34.4007496693123	34.5303600240886	34.3467832588832	39.9612971709494	GeneID:76491,Genbank:XM_017313683.1,MGI:MGI:1923741	abhydrolase domain containing 14b		GO:0005829,GO:0008152,GO:0016787,GO:0045944,GO:0005634,GO:0005730,GO:0005737	cytosol|metabolic process|hydrolase activity|positive regulation of transcription by RNA polymerase II|nucleus|nucleolus|cytoplasm
Abhd15	257.861344147509	168.014546769021	347.708141525997	2.06951212387586	1.04929070037026	0.000946527173139659	0.00224412408286422	Up	2.06938745844986	1.55518691264706	1.62768073850749	1.71465743781107	4.05943076233656	2.72008275882694	4.78848230375273	5.53245274146926	GeneID:67477,Genbank:NM_026185.4,MGI:MGI:1914727	abhydrolase domain containing 15		GO:0044255,GO:0005576,GO:0016787,GO:0016788	cellular lipid metabolic process|extracellular region|hydrolase activity|hydrolase activity, acting on ester bonds
Abhd17c	2929.79438798098	4090.01420326569	1769.57457269626	0.43265731724925	-1.20870329266271	3.9430186824984e-33	6.4086309865367e-32	Down	61.6866093110249	63.0689076418002	62.1195783067145	59.0013205389458	30.7909505983954	28.7477014617342	29.6556061200068	37.5745191466581	GeneID:70178,Genbank:NM_133722.2,MGI:MGI:1917428	abhydrolase domain containing 17C		GO:0014069,GO:0016787,GO:0018345,GO:1902817,GO:1905668,GO:0002084,GO:0008474	postsynaptic density|hydrolase activity|protein palmitoylation|negative regulation of protein localization to microtubule|positive regulation of protein localization to endosome|protein depalmitoylation|palmitoyl-(protein) hydrolase activity
Abhd18	447.321738510823	702.123500265887	192.519976755759	0.274196742713858	-1.86671666198494	3.08791524759705e-47	7.75198037671791e-46	Down	5.06720220997546	5.18007100313237	5.70446979528812	5.75756441338983	1.54728069137036	1.65314468533932	2.01327910476309	1.89760617580701	GeneID:269423,Genbank:XM_017319591.1,MGI:MGI:1915468	abhydrolase domain containing 18		GO:0008150,GO:0003674,GO:0005575,GO:0005576	biological_process|molecular_function|cellular_component|extracellular region
Abhd3	1550.52265411097	2578.61895350935	522.426354712594	0.202599284396635	-2.30329901649979	1.55924918023891e-51	4.3833823728959e-50	Down	19.2828654779674	22.8327282675847	24.0762751084256	22.7039738956929	4.15387228280091	4.58478392561435	5.75715748961658	6.93588409906651	GeneID:106861,Genbank:NM_134130.1,MGI:MGI:2147183	abhydrolase domain containing 3		GO:0047372,GO:0006629,GO:0051792,GO:0008970,GO:0051793,GO:0016020,GO:0016021,GO:0016298,GO:0016787,GO:0052689,GO:0016788,GO:0052739,GO:0034338,GO:0052740,GO:0044255,GO:0046470,GO:0004623,GO:0005575	acylglycerol lipase activity|lipid metabolic process|medium-chain fatty acid biosynthetic process|phosphatidylcholine 1-acylhydrolase activity|medium-chain fatty acid catabolic process|membrane|integral component of membrane|lipase activity|hydrolase activity|carboxylic ester hydrolase activity|hydrolase activity, acting on ester bonds|phosphatidylserine 1-acylhydrolase activity|short-chain carbo…
Abhd4	3032.84583430325	1914.09862760806	4151.59304099844	2.16895460929641	1.11699986138816	1.25801368251791e-28	1.71428953118096e-27	Up	23.3474339904344	23.0858993693021	22.4029582617913	22.1442960698837	60.1348965388939	61.4767912437265	57.3725260411282	57.1699464485742	GeneID:105501,Genbank:NM_001205181.1,MGI:MGI:1915938	abhydrolase domain containing 4		GO:0016787,GO:0052689,GO:0055088,GO:0070291,GO:0004622,GO:0006629,GO:0016042	hydrolase activity|carboxylic ester hydrolase activity|lipid homeostasis|N-acylethanolamine metabolic process|lysophospholipase activity|lipid metabolic process|lipid catabolic process
Acaa1a	1688.76837471658	2333.93136435534	1043.60538507781	0.447144847966027	-1.16118584157375	8.97866533076099e-29	1.23547785126509e-27	Down	42.8265749741278	42.0107243212066	43.804488045996	39.5648662050535	22.0887324720917	18.6607292973904	22.8252736850151	26.0421727493968	GeneID:113868,Genbank:XM_006511923.1,MGI:MGI:2148491	acetyl-Coenzyme A acyltransferase 1A		GO:0008775,GO:0003988,GO:0010124,GO:0016401,GO:0005739,GO:0005777,GO:0016740,GO:0006629,GO:0016746,GO:0006631,GO:0016747,GO:0006635,GO:0043231,GO:0000038,GO:0008152,GO:0003824,GO:0008206,GO:0003985	acetate CoA-transferase activity|acetyl-CoA C-acyltransferase activity|phenylacetate catabolic process|palmitoyl-CoA oxidase activity|mitochondrion|peroxisome|transferase activity|lipid metabolic process|transferase activity, transferring acyl groups|fatty acid metabolic process|transferase activity, transferring acyl groups other than amino-acyl groups|fatty acid beta-oxidation|intracellular mem…	mmu00071,mmu00592,mmu01040,mmu00280,mmu04146,mmu03320	Fatty acid degradation|alpha-Linolenic acid metabolism|Biosynthesis of unsaturated fatty acids|Valine, leucine and isoleucine degradation|Peroxisome|PPAR signaling pathway
Acaa1b	4786.93226219922	6951.99139565871	2621.87312873973	0.377139869646128	-1.40682842067331	1.54888144003578e-13	9.6975980958244e-13	Down	77.6259513754147	95.4241180436893	95.7547785100683	76.7225414327146	31.7139008924647	29.3459622812232	40.4369425610902	53.228717601773	GeneID:235674,Genbank:NM_146230.3,MGI:MGI:3605455	acetyl-Coenzyme A acyltransferase 1B		GO:0005739,GO:0005777,GO:0006629,GO:0006631,GO:0006635,GO:0008152,GO:0010124,GO:0016740,GO:0016746,GO:0016747,GO:0003824,GO:0003988	mitochondrion|peroxisome|lipid metabolic process|fatty acid metabolic process|fatty acid beta-oxidation|metabolic process|phenylacetate catabolic process|transferase activity|transferase activity, transferring acyl groups|transferase activity, transferring acyl groups other than amino-acyl groups|catalytic activity|acetyl-CoA C-acyltransferase activity	mmu00071,mmu00592,mmu01040,mmu00280,mmu04146,mmu03320	Fatty acid degradation|alpha-Linolenic acid metabolism|Biosynthesis of unsaturated fatty acids|Valine, leucine and isoleucine degradation|Peroxisome|PPAR signaling pathway
Acaa2	3292.83711038274	4448.86124404325	2136.81297672223	0.480305601704996	-1.05797546035973	1.85926480102015e-10	9.25888574788291e-10	Down	104.954620056518	100.28546571552	105.965317288476	88.0064642440419	50.2477743599747	39.251809707436	62.363748406654	75.656812741285	GeneID:52538,Genbank:NM_177470.3,MGI:MGI:1098623	acetyl-Coenzyme A acyltransferase 2 (mitochondrial 3-oxoacyl-Coenzyme A thiolase)		GO:0016747,GO:0005739,GO:0071456,GO:1901029,GO:0005743,GO:0005759,GO:0006084,GO:0006629,GO:1902109,GO:0006631,GO:0006635,GO:0008152,GO:0003824,GO:0016740,GO:0003988,GO:0016746	transferase activity, transferring acyl groups other than amino-acyl groups|mitochondrion|cellular response to hypoxia|negative regulation of mitochondrial outer membrane permeabilization involved in apoptotic signaling pathway|mitochondrial inner membrane|mitochondrial matrix|acetyl-CoA metabolic process|lipid metabolic process|negative regulation of mitochondrial membrane permeability involved …	mmu00062,mmu00071,mmu00280	Fatty acid elongation|Fatty acid degradation|Valine, leucine and isoleucine degradation
Acad10	2122.39245607175	3338.06231034349	906.722601800015	0.271631418919412	-1.88027773276553	1.04276014332922e-71	4.59844659832966e-70	Down	29.0526517776022	28.3279837293749	29.462396871835	30.5393640062543	8.72465879348141	8.4922619335896	9.86160807491313	10.9394249733152	GeneID:71985,Genbank:XM_006530463.1,MGI:MGI:1919235	acyl-Coenzyme A dehydrogenase family, member 10		GO:0016491,GO:0016627,GO:0016787,GO:0033539,GO:0050660,GO:0055114,GO:0003995,GO:0005739,GO:0008152	oxidoreductase activity|oxidoreductase activity, acting on the CH-CH group of donors|hydrolase activity|fatty acid beta-oxidation using acyl-CoA dehydrogenase|flavin adenine dinucleotide binding|oxidation-reduction process|acyl-CoA dehydrogenase activity|mitochondrion|metabolic process
Acad12	605.766055678795	984.314081281382	227.218030076209	0.230838951100258	-2.11504141415414	1.52356298099458e-57	4.99690432171718e-56	Down	12.8798254432364	15.3251686910029	12.4036718188951	14.0890302043581	4.09930768180986	3.14873183358158	3.83099332939484	4.00302207161957	GeneID:338350,Genbank:XM_011248231.1,MGI:MGI:2443320	acyl-Coenzyme A dehydrogenase family, member 12		GO:0050660,GO:0003995,GO:0005739,GO:0033539	flavin adenine dinucleotide binding|acyl-CoA dehydrogenase activity|mitochondrion|fatty acid beta-oxidation using acyl-CoA dehydrogenase
Acad9	2207.55227253021	3282.94136351626	1132.16318154417	0.344862443821275	-1.53590706977941	8.1564685723168e-50	2.2016450050438e-48	Down	27.2449835511361	28.6192873574332	28.3429751935683	28.6271002582738	11.2482273698113	11.2122464750432	11.714222585242	12.3218920824852	GeneID:229211,Genbank:NM_172678.3,MGI:MGI:1914272	acyl-Coenzyme A dehydrogenase family, member 9		GO:0050660,GO:0004466,GO:0051791,GO:0005634,GO:0055114,GO:0005739,GO:0008152,GO:0016491,GO:0070991,GO:0016627,GO:0017099,GO:0030425,GO:0031966,GO:0000062,GO:0032981,GO:0001676,GO:0042760,GO:0003995	flavin adenine dinucleotide binding|long-chain-acyl-CoA dehydrogenase activity|medium-chain fatty acid metabolic process|nucleus|oxidation-reduction process|mitochondrion|metabolic process|oxidoreductase activity|medium-chain-acyl-CoA dehydrogenase activity|oxidoreductase activity, acting on the CH-CH group of donors|very-long-chain-acyl-CoA dehydrogenase activity|dendrite|mitochondrial membrane|…
Acadm	15579.0927940862	25186.2367006098	5971.94888756251	0.237111600218461	-2.07636184932488	1.16818419803765e-38	2.27193825805389e-37	Down	356.095339597892	456.053659750176	442.386274153525	387.130825515803	107.077467368275	96.918738482348	129.519192352717	130.990749244653	GeneID:11364,Genbank:NM_007382.5,MGI:MGI:87867	acyl-Coenzyme A dehydrogenase, medium chain		GO:0006082,GO:0006111,GO:0006629,GO:0006631,GO:0006635,GO:0007507,GO:0033539,GO:0008152,GO:0009409,GO:0042594,GO:0009437,GO:0042802,GO:0045329,GO:0050660,GO:0051289,GO:0051791,GO:0051793,GO:0000062,GO:0001889,GO:0003995,GO:0005739,GO:0005759,GO:0005978,GO:0009791,GO:0016491,GO:0016607,GO:0016627,GO:0016853,GO:0019254,GO:0055007,GO:0030424,GO:0055114,GO:0031966,GO:0070991	organic acid metabolic process|regulation of gluconeogenesis|lipid metabolic process|fatty acid metabolic process|fatty acid beta-oxidation|heart development|fatty acid beta-oxidation using acyl-CoA dehydrogenase|metabolic process|response to cold|response to starvation|carnitine metabolic process|identical protein binding|carnitine biosynthetic process|flavin adenine dinucleotide binding|protein…	mmu00640,mmu00071,mmu00280,mmu00410,mmu03320	Propanoate metabolism|Fatty acid degradation|Valine, leucine and isoleucine degradation|beta-Alanine metabolism|PPAR signaling pathway
Acads	3292.76133077533	4881.90900631345	1703.6136552372	0.348964647443046	-1.51884720613722	6.51635882563631e-51	1.80417371963646e-49	Down	83.5059895570787	89.0787973025617	90.2764980157012	88.2040654852316	34.3909463934394	33.1447466144992	35.4490198204947	43.0779252860443	GeneID:11409,Genbank:NM_007383.3,MGI:MGI:87868	acyl-Coenzyme A dehydrogenase, short chain		GO:0046359,GO:0004085,GO:0005654,GO:0050660,GO:0005739,GO:0005759,GO:0006629,GO:0051289,GO:0006631,GO:0055114,GO:0008152,GO:0016491,GO:0016627,GO:0000062,GO:0031966,GO:0003995,GO:0033539	butyrate catabolic process|butyryl-CoA dehydrogenase activity|nucleoplasm|flavin adenine dinucleotide binding|mitochondrion|mitochondrial matrix|lipid metabolic process|protein homotetramerization|fatty acid metabolic process|oxidation-reduction process|metabolic process|oxidoreductase activity|oxidoreductase activity, acting on the CH-CH group of donors|fatty-acyl-CoA binding|mitochondrial membr…	mmu00650,mmu00071,mmu00280	Butanoate metabolism|Fatty acid degradation|Valine, leucine and isoleucine degradation
Acadsb	3927.47499835559	5466.13154931775	2388.81844739343	0.437021763168432	-1.19422296886086	2.85530912390705e-33	4.65730947206978e-32	Down	55.1481487763942	54.9625067343852	53.904938096877	55.6266542761165	26.429132100909	26.2791842544542	31.6487497135589	30.2658407948466	GeneID:66885,Genbank:NM_025826.4,MGI:MGI:1914135	acyl-Coenzyme A dehydrogenase, short/branched chain		GO:0005739,GO:0006629,GO:0006631,GO:0006637,GO:0008152,GO:0009055,GO:0016491,GO:0016627,GO:0016937,GO:0050660,GO:0055114,GO:0003995	mitochondrion|lipid metabolic process|fatty acid metabolic process|acyl-CoA metabolic process|metabolic process|electron transfer activity|oxidoreductase activity|oxidoreductase activity, acting on the CH-CH group of donors|short-branched-chain-acyl-CoA dehydrogenase activity|flavin adenine dinucleotide binding|oxidation-reduction process|acyl-CoA dehydrogenase activity	mmu00071,mmu00280	Fatty acid degradation|Valine, leucine and isoleucine degradation
Acat1	11428.2575652414	19827.9641600436	3028.55097043925	0.152741398259245	-2.71083695895566	2.06314484812198e-83	1.08498890418047e-81	Down	173.193218273269	202.045904391411	202.064058200243	212.662050989949	33.9409505789375	30.5676658681693	37.3360366248941	42.0865155917578	GeneID:110446,Genbank:NM_144784.3,MGI:MGI:87870	acetyl-Coenzyme A acetyltransferase 1		GO:0046356,GO:0015936,GO:0003985,GO:0046872,GO:0015937,GO:0003988,GO:0046952,GO:0016740,GO:0005739,GO:0050662,GO:0005743,GO:0005759,GO:0016746,GO:0005829,GO:0051260,GO:0016747,GO:0006085,GO:1902860,GO:0016830,GO:0006550,GO:0016885,GO:0006635,GO:0003824,GO:0019899,GO:0006696,GO:0042803,GO:0008152	acetyl-CoA catabolic process|coenzyme A metabolic process|acetyl-CoA C-acetyltransferase activity|metal ion binding|coenzyme A biosynthetic process|acetyl-CoA C-acyltransferase activity|ketone body catabolic process|transferase activity|mitochondrion|coenzyme binding|mitochondrial inner membrane|mitochondrial matrix|transferase activity, transferring acyl groups|cytosol|protein homooligomerizatio…	mmu00620,mmu00630,mmu00640,mmu00650,mmu00071,mmu00072,mmu00280,mmu00310,mmu00380,mmu00900	Pyruvate metabolism|Glyoxylate and dicarboxylate metabolism|Propanoate metabolism|Butanoate metabolism|Fatty acid degradation|Synthesis and degradation of ketone bodies|Valine, leucine and isoleucine degradation|Lysine degradation|Tryptophan metabolism|Terpenoid backbone biosynthesis
Acat3	893.88271107284	404.289260184016	1383.47616196166	3.42199582875875	1.77483800125552	0.0014568686647968	0.00334531410720782	Up	6.33821166020506	6.00451845417743	6.69641495726925	8.25248319716841	19.6057995730006	15.8414013134511	32.9149484972121	42.1434477115489	GeneID:224530,Genbank:NM_153151.3,MGI:MGI:109182	acetyl-Coenzyme A acetyltransferase 3		GO:0005634,GO:0005730,GO:0005737,GO:0005739,GO:0005829,GO:0006635,GO:0003985,GO:0003988	nucleus|nucleolus|cytoplasm|mitochondrion|cytosol|fatty acid beta-oxidation|acetyl-CoA C-acetyltransferase activity|acetyl-CoA C-acyltransferase activity
Acbd4	1406.23322853597	2068.07459686981	744.391860202124	0.359944395298321	-1.47415404061946	1.21248260116385e-41	2.5564106087442e-40	Down	31.6211456022597	35.1575407031464	33.616327607183	33.6277403342136	13.8846993291875	10.9599803020192	14.9379223428482	17.6447652807539	GeneID:67131,Genbank:NM_025988.2,MGI:MGI:1914381	acyl-Coenzyme A binding domain containing 4		GO:0003674,GO:0005575,GO:0008150	molecular_function|cellular_component|biological_process
Ace	6910.63781885691	11770.3330826552	2050.94255505858	0.174246772853085	-2.52079615805888	6.12748156168369e-90	3.7009584178341e-88	Down	66.2388913123908	78.0490863376601	76.5897529738822	78.3340675521929	15.3775394269084	13.0307553046542	16.3162671759216	17.5077678930324	GeneID:11421,Genbank:NM_001281819.1,MGI:MGI:87874	angiotensin I converting enzyme (peptidyl-dipeptidase A) 1		GO:0005515,GO:0005576,GO:0005615,GO:0005737,GO:0005764,GO:0005768,GO:0005886,GO:0008241,GO:0008270,GO:0006508,GO:0009792,GO:0006518,GO:0009897,GO:0009925,GO:0010608,GO:0010629,GO:0032092,GO:0010815,GO:0032496,GO:0014910,GO:0035814,GO:0016020,GO:0042310,GO:0042447,GO:0042755,GO:0001822,GO:0060978,GO:0043065,GO:0061098,GO:0043171,GO:0002446,GO:0070062,GO:0045777,GO:0003081,GO:0070573,GO:0003084,GO:…	protein binding|extracellular region|extracellular space|cytoplasm|lysosome|endosome|plasma membrane|peptidyl-dipeptidase activity|zinc ion binding|proteolysis|embryo development ending in birth or egg hatching|peptide metabolic process|external side of plasma membrane|basal plasma membrane|posttranscriptional regulation of gene expression|negative regulation of gene expression|positive regulatio…	mmu04924,mmu04614,mmu05410,mmu05142	Renin secretion|Renin-angiotensin system|Hypertrophic cardiomyopathy (HCM)|Chagas disease (American trypanosomiasis)
Ace2	1797.31419071601	2549.42762282663	1045.20075860539	0.409974674019788	-1.28639330416782	1.74768489476426e-19	1.57713911533929e-18	Down	22.8063922962768	24.5172148569335	24.7972108503064	21.9582798962813	10.1357083933383	8.00646099117518	12.9357513328336	14.7537671621068	GeneID:70008,Genbank:NM_001130513.1,MGI:MGI:1917258	angiotensin I converting enzyme (peptidyl-dipeptidase A) 2		GO:0060452,GO:0009986,GO:0004175,GO:0070373,GO:0015827,GO:0004180,GO:1903598,GO:0016020,GO:1903779,GO:0004181,GO:0005576,GO:0005615,GO:0005737,GO:0016021,GO:0005886,GO:0016787,GO:0032800,GO:0006508,GO:0046813,GO:0008233,GO:0001618,GO:0046872,GO:0008237,GO:0003051,GO:0048662,GO:0008241,GO:0003081	positive regulation of cardiac muscle contraction|cell surface|endopeptidase activity|negative regulation of ERK1 and ERK2 cascade|tryptophan transport|carboxypeptidase activity|positive regulation of gap junction assembly|membrane|regulation of cardiac conduction|metallocarboxypeptidase activity|extracellular region|extracellular space|cytoplasm|integral component of membrane|plasma membrane|hyd…	mmu04614,mmu04974	Renin-angiotensin system|Protein digestion and absorption
Acer2	1764.25671809738	1065.22082357821	2463.29261261655	2.31247132809705	1.2094354780317	9.92358130726619e-29	1.3603854794328e-27	Up	8.88893595127057	7.30866439269551	7.09479742620191	6.98485255101456	20.5600920257274	24.5611766436781	19.2820628563773	19.3960744089178	GeneID:230379,Genbank:XM_006537878.3,MGI:MGI:1920932	alkaline ceramidase 2		GO:0071633,GO:0006672,GO:0090285,GO:0006919,GO:0008284,GO:0010942,GO:0016020,GO:0016021,GO:0016787,GO:0016811,GO:0017040,GO:0030173,GO:0032526,GO:0001953,GO:0033629,GO:0005794,GO:0046512,GO:0006629	dihydroceramidase activity|ceramide metabolic process|negative regulation of protein glycosylation in Golgi|activation of cysteine-type endopeptidase activity involved in apoptotic process|positive regulation of cell proliferation|positive regulation of cell death|membrane|integral component of membrane|hydrolase activity|hydrolase activity, acting on carbon-nitrogen (but not peptide) bonds, in l…	mmu00600,mmu04071	Sphingolipid metabolism|Sphingolipid signaling pathway
Ackr4	15.3990590402259	4.9274941079514	25.8706239725004	5.2502597478003	2.39238879946323	5.83799184728212e-05	0.000164017637084909	Up	0.0421064639071028	0.0230459535924465	0.0324858633973027	0.0184537683693858	0.305026116163792	0.137048133417519	0.145775303319251	0.141372227620155	GeneID:252837,Genbank:XM_006511735.3,MGI:MGI:2181676	atypical chemokine receptor 4		GO:0005044,GO:0005768,GO:0005886,GO:0006935,GO:0007165,GO:0007186,GO:0016020,GO:0016021,GO:0019956,GO:0004871,GO:0004930,GO:0004950	scavenger receptor activity|endosome|plasma membrane|chemotaxis|signal transduction|G-protein coupled receptor signaling pathway|membrane|integral component of membrane|chemokine binding|signal transducer activity|G-protein coupled receptor activity|chemokine receptor activity
Acmsd	1734.50246178341	3299.6090593691	169.395864197718	0.0513381619306463	-4.2838245460042	8.54761201573398e-93	5.41279749134767e-91	Down	56.4721937353587	45.29982886761	50.8254267951424	40.4337903856791	1.76593703553061	3.27458751506405	2.19422229608368	4.49427853096678	GeneID:266645,Genbank:NM_001033041.2,MGI:MGI:2386323	amino carboxymuconate semialdehyde decarboxylase		GO:0005829,GO:0008270,GO:0016787,GO:0016829,GO:0016831,GO:0046872,GO:0046874,GO:0051259,GO:1904985,GO:0001760	cytosol|zinc ion binding|hydrolase activity|lyase activity|carboxy-lyase activity|metal ion binding|quinolinate metabolic process|protein complex oligomerization|negative regulation of quinolinate biosynthetic process|aminocarboxymuconate-semialdehyde decarboxylase activity	mmu00380	Tryptophan metabolism
Aco1	10793.2884891478	15589.7938552366	5996.78312305892	0.384660835078624	-1.37834114831555	1.6524683560685e-41	3.46412638996673e-40	Down	118.67734915765	123.864220749181	123.55583777289	119.418535177177	52.5031572192548	43.2703635999628	57.2570237826245	69.1818768857094	GeneID:11428,Genbank:NM_007386.2,MGI:MGI:87879	aconitase 1		GO:0046872,GO:0006879,GO:0005737,GO:0048027,GO:0008152,GO:0050892,GO:0009791,GO:0005739,GO:0051536,GO:0005783,GO:0005794,GO:0005829,GO:0010040,GO:0051538,GO:0010468,GO:0006099,GO:0051539,GO:0016829,GO:0006101,GO:0030350,GO:0006417,GO:0003723,GO:0003994,GO:0043231	metal ion binding|cellular iron ion homeostasis|cytoplasm|mRNA 5'-UTR binding|metabolic process|intestinal absorption|post-embryonic development|mitochondrion|iron-sulfur cluster binding|endoplasmic reticulum|Golgi apparatus|cytosol|response to iron(II) ion|3 iron, 4 sulfur cluster binding|regulation of gene expression|tricarboxylic acid cycle|4 iron, 4 sulfur cluster binding|lyase activity|citra…	mmu00020,mmu00630	Citrate cycle (TCA cycle)|Glyoxylate and dicarboxylate metabolism
Aco2	19238.074314226	27213.6244699633	11262.5241584887	0.413856087818056	-1.27279891529229	9.77915857842096e-40	1.95167264060722e-38	Down	331.015063436398	336.297503314106	334.584150355951	320.78302003693	152.626082178408	136.522250814817	171.377527327597	191.594785771352	GeneID:11429,Genbank:NM_080633.2,MGI:MGI:87880	aconitase 2, mitochondrial		GO:0051536,GO:0005506,GO:0051538,GO:0005739,GO:0051539,GO:0006099,GO:0006101,GO:0006102,GO:0008152,GO:0016829,GO:0003994,GO:0043209,GO:0046872	iron-sulfur cluster binding|iron ion binding|3 iron, 4 sulfur cluster binding|mitochondrion|4 iron, 4 sulfur cluster binding|tricarboxylic acid cycle|citrate metabolic process|isocitrate metabolic process|metabolic process|lyase activity|aconitate hydratase activity|myelin sheath|metal ion binding	mmu00020,mmu00630	Citrate cycle (TCA cycle)|Glyoxylate and dicarboxylate metabolism
Acod1	23.6227983769415	7.58863006461606	39.6569666892668	5.22584002008184	2.38566295975795	6.8651155204791e-07	2.40226537553132e-06	Up	0.093258984202285	0.102086094275041	0.158292013827413	0.0408721021226119	0.881195667890695	0.728494498376402	0.522739701797346	0.355814251404528	GeneID:16365,Genbank:NM_008392.1,MGI:MGI:103206	aconitate decarboxylase 1		GO:2000379,GO:0071219,GO:0034144,GO:0005739,GO:0071222,GO:0035458,GO:0045087,GO:0006952,GO:0071346,GO:0006954,GO:0007566,GO:0045824,GO:0016829,GO:0071347,GO:0047547,GO:0019679,GO:0071356,GO:0047613,GO:0032088,GO:0071393,GO:0032480,GO:0002376,GO:0072573,GO:0032496,GO:0002760,GO:0050728,GO:0034136	positive regulation of reactive oxygen species metabolic process|cellular response to molecule of bacterial origin|negative regulation of toll-like receptor 4 signaling pathway|mitochondrion|cellular response to lipopolysaccharide|cellular response to interferon-beta|innate immune response|defense response|cellular response to interferon-gamma|inflammatory response|embryo implantation|negative re…
Acot10	3.99617565651918	1.55266113940708	6.43969017363129	4.14751809663403	2.05224827602555	0.0384553577521468	0.0680478580400831	Up	0.0224327773134598	0.0429731314222198	0.0242301846445464	0.0458802863991844	0.173104974186812	0.204439791997195	0.155327453968946	0.143788775427704	GeneID:64833,Genbank:NM_022816.2,MGI:MGI:1928940	acyl-CoA thioesterase 10		GO:0006637,GO:0016787,GO:0047617,GO:0052689,GO:0005739	acyl-CoA metabolic process|hydrolase activity|acyl-CoA hydrolase activity|carboxylic ester hydrolase activity|mitochondrion
Acot11	1132.34829857809	1791.76048694378	472.936110212402	0.263950518865997	-1.92166059286948	8.34592239047922e-44	1.87409479347436e-42	Down	7.50347284464358	9.04444663897551	9.10366894847735	9.07153968480349	2.70239268707589	2.22050390174282	2.80031460470464	3.20849009928752	GeneID:329910,Genbank:XM_006503181.3,MGI:MGI:1913736	acyl-CoA thioesterase 11		GO:0006631,GO:0006637,GO:0008289,GO:0009266,GO:0009409,GO:0016787,GO:0035556,GO:0047617,GO:0052689,GO:0005737,GO:0005829	fatty acid metabolic process|acyl-CoA metabolic process|lipid binding|response to temperature stimulus|response to cold|hydrolase activity|intracellular signal transduction|acyl-CoA hydrolase activity|carboxylic ester hydrolase activity|cytoplasm|cytosol
Acot13	1352.00363602641	2089.13044950916	614.876822543648	0.29432189008978	-1.76453324866907	1.57980923431872e-59	5.40412874715268e-58	Down	102.33178993569	106.584579032826	104.179303643795	96.628163533256	35.1277648763292	28.8000459239692	36.4255710299246	43.2234438787819	GeneID:66834,Genbank:NM_025790.2,MGI:MGI:1914084	acyl-CoA thioesterase 13		GO:0005739,GO:0005856,GO:0016787,GO:0047617,GO:0051289,GO:0005634,GO:0005737	mitochondrion|cytoskeleton|hydrolase activity|acyl-CoA hydrolase activity|protein homotetramerization|nucleus|cytoplasm
Acot3	481.371160399988	833.598067346001	129.144253453974	0.154923887797799	-2.69036848368198	1.25663662778316e-18	1.08141089615226e-17	Down	7.06153618599255	8.6922073515209	9.60440784469695	5.96023891007342	0.902698253807373	0.888940373857039	1.62316249071153	2.31562602506686	GeneID:171281,Genbank:XM_006515509.3,MGI:MGI:2159619	acyl-CoA thioesterase 3		GO:0047617,GO:0001676,GO:0005777,GO:0005829,GO:0006631,GO:0006637,GO:0052689,GO:0016290,GO:0102991,GO:0016787,GO:0016790,GO:0000038,GO:0032788,GO:0032789	acyl-CoA hydrolase activity|long-chain fatty acid metabolic process|peroxisome|cytosol|fatty acid metabolic process|acyl-CoA metabolic process|carboxylic ester hydrolase activity|palmitoyl-CoA hydrolase activity|myristoyl-CoA hydrolase activity|hydrolase activity|thiolester hydrolase activity|very long-chain fatty acid metabolic process|saturated monocarboxylic acid metabolic process|unsaturated …	mmu00062,mmu01040	Fatty acid elongation|Biosynthesis of unsaturated fatty acids
Acot4	1335.45588252303	1973.46812010516	697.443644940905	0.353410140166713	-1.50058466009586	4.48078689028141e-15	3.09328105918672e-14	Down	16.4629449056625	19.671644023544	20.9510981242227	16.688214173084	6.436992225608	5.89825286991906	7.70123537904098	10.9088137486784	GeneID:171282,Genbank:XM_017314967.1,MGI:MGI:2159621	acyl-CoA thioesterase 4		GO:0047617,GO:0016790,GO:0005102,GO:0032788,GO:0005777,GO:0032789,GO:0052689,GO:0006104,GO:0043648,GO:0006631,GO:0102991,GO:0006637,GO:0043649,GO:0046459,GO:0000038,GO:0016290,GO:0001676,GO:0016787,GO:0004778	acyl-CoA hydrolase activity|thiolester hydrolase activity|signaling receptor binding|saturated monocarboxylic acid metabolic process|peroxisome|unsaturated monocarboxylic acid metabolic process|carboxylic ester hydrolase activity|succinyl-CoA metabolic process|dicarboxylic acid metabolic process|fatty acid metabolic process|myristoyl-CoA hydrolase activity|acyl-CoA metabolic process|dicarboxylic …	mmu00062,mmu01040	Fatty acid elongation|Biosynthesis of unsaturated fatty acids
Acot5	14.4089278831148	1.99737651370151	26.8204792525282	13.4278535211295	3.747156799361	2.34723770010721e-10	1.157865152282e-09	Up	0.0430451669547911	0.103073818657852	0	0.0220093633569121	0.569421819850467	0.637470581132326	0.74512577013193	0.735758128447377	GeneID:217698,Genbank:XM_006515693.3,MGI:MGI:2384969	acyl-CoA thioesterase 5		GO:0005829,GO:0006631,GO:0006637,GO:0016290,GO:0016787,GO:0016790,GO:0032788,GO:0032789,GO:0047617,GO:0000038,GO:0052689,GO:0001676,GO:0102991,GO:0005777	cytosol|fatty acid metabolic process|acyl-CoA metabolic process|palmitoyl-CoA hydrolase activity|hydrolase activity|thiolester hydrolase activity|saturated monocarboxylic acid metabolic process|unsaturated monocarboxylic acid metabolic process|acyl-CoA hydrolase activity|very long-chain fatty acid metabolic process|carboxylic ester hydrolase activity|long-chain fatty acid metabolic process|myrist…	mmu00062,mmu01040	Fatty acid elongation|Biosynthesis of unsaturated fatty acids
Acox2	2293.31402679339	3778.22453624828	808.403517338497	0.213963863074488	-2.22456093828689	5.12522109933113e-95	3.36188786160785e-93	Down	46.2900553717177	45.7073990314191	42.3266567611544	41.4625365823106	9.90622726656207	6.62553113663359	13.9463436400953	14.1707988326673	GeneID:93732,Genbank:NM_053115.2,MGI:MGI:1934852	acyl-Coenzyme A oxidase 2, branched chain		GO:0033540,GO:0005504,GO:0033791,GO:0005777,GO:0043231,GO:0005829,GO:0006629,GO:0006631,GO:0006635,GO:0050660,GO:0008152,GO:0010942,GO:0055088,GO:0016401,GO:0055114,GO:0016491,GO:0003995,GO:0071949,GO:0016627,GO:0003997,GO:1902884,GO:0033539,GO:0005102	fatty acid beta-oxidation using acyl-CoA oxidase|fatty acid binding|3alpha,7alpha,12alpha-trihydroxy-5beta-cholestanoyl-CoA 24-hydroxylase activity|peroxisome|intracellular membrane-bounded organelle|cytosol|lipid metabolic process|fatty acid metabolic process|fatty acid beta-oxidation|flavin adenine dinucleotide binding|metabolic process|positive regulation of cell death|lipid homeostasis|palmit…	mmu00120,mmu04146,mmu03320	Primary bile acid biosynthesis|Peroxisome|PPAR signaling pathway
Acox3	7110.07025319035	10339.1838375348	3880.95666884587	0.37536392909048	-1.41363807503979	2.21387155391976e-21	2.18769240325516e-20	Down	46.0188835705309	49.5683921237194	50.8289216420142	55.0273451301238	20.6930646064894	15.1213733612837	26.6514390801324	27.5333204032369	GeneID:80911,Genbank:XM_011240801.2,MGI:MGI:1933156	acyl-Coenzyme A oxidase 3, pristanoyl		GO:0033539,GO:0005504,GO:0033540,GO:0005739,GO:0050660,GO:0005777,GO:0005782,GO:0006629,GO:0006631,GO:0006635,GO:0008152,GO:0055088,GO:0016402,GO:0055114,GO:0071949,GO:0003995,GO:0016491,GO:0003997,GO:0016627,GO:0005102	fatty acid beta-oxidation using acyl-CoA dehydrogenase|fatty acid binding|fatty acid beta-oxidation using acyl-CoA oxidase|mitochondrion|flavin adenine dinucleotide binding|peroxisome|peroxisomal matrix|lipid metabolic process|fatty acid metabolic process|fatty acid beta-oxidation|metabolic process|lipid homeostasis|pristanoyl-CoA oxidase activity|oxidation-reduction process|FAD binding|acyl-CoA …	mmu00071,mmu00592,mmu01040,mmu04024,mmu04146,mmu03320	Fatty acid degradation|alpha-Linolenic acid metabolism|Biosynthesis of unsaturated fatty acids|cAMP signaling pathway|Peroxisome|PPAR signaling pathway
Acp5	881.746083166898	1250.09066430943	513.401502024369	0.410691413576775	-1.28387331002401	3.22174858992851e-30	4.70560422540157e-29	Down	13.9854822818497	15.1144271775955	15.5971010114476	13.6411468109012	6.93708702493401	7.04605254488804	6.14379725039731	8.44802295380544	GeneID:11433,Genbank:NM_001102405.1,MGI:MGI:87883	acid phosphatase 5, tartrate resistant		GO:0050830,GO:0005764,GO:0060349,GO:0016311,GO:0016787,GO:0032496,GO:0032691,GO:0032695,GO:0032720,GO:0032929,GO:0034097,GO:0045019,GO:0045453,GO:0003993,GO:0046872,GO:0050728	defense response to Gram-positive bacterium|lysosome|bone morphogenesis|dephosphorylation|hydrolase activity|response to lipopolysaccharide|negative regulation of interleukin-1 beta production|negative regulation of interleukin-12 production|negative regulation of tumor necrosis factor production|negative regulation of superoxide anion generation|response to cytokine|negative regulation of nitric…	mmu00740,mmu04142,mmu04380,mmu05323	Riboflavin metabolism|Lysosome|Osteoclast differentiation|Rheumatoid arthritis
Acp6	981.912707132285	1466.89923635089	496.92617791368	0.338759585934376	-1.56166632367011	1.94871572159931e-44	4.47471096875645e-43	Down	28.333402567498	26.1227327623511	27.6344289975308	30.2793691044658	10.8009364071949	9.10372664023156	12.2133581955577	13.2358686866204	GeneID:66659,Genbank:NM_019800.4,MGI:MGI:1931010	acid phosphatase 6, lysophosphatidic		GO:0005739,GO:0006629,GO:0006644,GO:0016787,GO:0052642,GO:2001311,GO:0002244,GO:0003993,GO:0005737	mitochondrion|lipid metabolic process|phospholipid metabolic process|hydrolase activity|lysophosphatidic acid phosphatase activity|lysobisphosphatidic acid metabolic process|hematopoietic progenitor cell differentiation|acid phosphatase activity|cytoplasm
Acsbg1	139.738896084625	26.5413737866768	252.936418382574	9.52989172359805	3.25245982266454	5.30378799670747e-18	4.37228036611457e-17	Up	0.28715556349258	0.20628253463935	0.243700018908594	0.325112731419087	3.41424442458526	4.08902387362027	2.31968600847972	2.35552844457475	GeneID:94180,Genbank:XM_006511588.2,MGI:MGI:2385656	acyl-CoA synthetase bubblegum family member 1		GO:0016874,GO:0001676,GO:0031410,GO:0031957,GO:0003824,GO:0004467,GO:0005524,GO:0005737,GO:0005777,GO:0043231,GO:0005783,GO:0051384,GO:0005794,GO:0102391,GO:0006629,GO:0000038,GO:0006631,GO:0008152,GO:0000166	ligase activity|long-chain fatty acid metabolic process|cytoplasmic vesicle|very long-chain fatty acid-CoA ligase activity|catalytic activity|long-chain fatty acid-CoA ligase activity|ATP binding|cytoplasm|peroxisome|intracellular membrane-bounded organelle|endoplasmic reticulum|response to glucocorticoid|Golgi apparatus|decanoate-CoA ligase activity|lipid metabolic process|very long-chain fatty …	mmu00061,mmu00071,mmu04920,mmu03320	Fatty acid biosynthesis|Fatty acid degradation|Adipocytokine signaling pathway|PPAR signaling pathway
Acsf3	1301.67231833613	1977.64381204958	625.70082462267	0.316387016109948	-1.66023769917951	6.90952590038842e-53	2.00081065669317e-51	Down	27.2896055593374	27.9070043287155	27.1343860699421	25.6182025051164	10.2076657551571	8.65231290277538	9.91110981775971	11.9243185645869	GeneID:257633,Genbank:XM_006531030.1,MGI:MGI:2182591	acyl-CoA synthetase family member 3		GO:0005739,GO:0006629,GO:0006631,GO:0006633,GO:0008152,GO:0016874,GO:0016878,GO:0031957,GO:0090409,GO:0090410,GO:0000166,GO:0003824,GO:0005524	mitochondrion|lipid metabolic process|fatty acid metabolic process|fatty acid biosynthetic process|metabolic process|ligase activity|acid-thiol ligase activity|very long-chain fatty acid-CoA ligase activity|malonyl-CoA synthetase activity|malonate catabolic process|nucleotide binding|catalytic activity|ATP binding	mmu00280	Valine, leucine and isoleucine degradation
Acsl3	816.141679340533	1161.40683308223	470.876525598832	0.405436331340657	-1.30245271970747	2.13865222882618e-30	3.14879118582042e-29	Down	9.50577864248804	9.73188028953011	9.77714940992874	10.5241420544999	5.07106169932528	4.38521412949881	4.92586612282204	4.79306838758834	GeneID:74205,Genbank:NM_028817.3,MGI:MGI:1921455	acyl-CoA synthetase long-chain family member 3		GO:0102391,GO:0016874,GO:0005524,GO:2001247,GO:0019901,GO:0005739,GO:0019904,GO:0005741,GO:0005777,GO:0005783,GO:0005794,GO:0005811,GO:0034379,GO:0006629,GO:0042998,GO:0006631,GO:0043231,GO:0006633,GO:0044539,GO:0008152,GO:0000166,GO:0048471,GO:0016020,GO:0003824,GO:0051047,GO:0016021,GO:0004467	decanoate-CoA ligase activity|ligase activity|ATP binding|positive regulation of phosphatidylcholine biosynthetic process|protein kinase binding|mitochondrion|protein domain specific binding|mitochondrial outer membrane|peroxisome|endoplasmic reticulum|Golgi apparatus|lipid droplet|very-low-density lipoprotein particle assembly|lipid metabolic process|positive regulation of Golgi to plasma membra…	mmu00061,mmu00071,mmu04146,mmu04216,mmu04920,mmu03320,mmu04714	Fatty acid biosynthesis|Fatty acid degradation|Peroxisome|Ferroptosis|Adipocytokine signaling pathway|PPAR signaling pathway|Thermogenesis
Acsl4	7605.50260801883	2940.63047896508	12270.3747370726	4.17270201912312	2.0609818985829	1.41545725669715e-15	1.00952000213618e-14	Up	18.1747337876291	17.2057750370604	17.8792825157057	18.0393406519333	76.1411072943427	73.6081943403418	100.732732406674	103.850464853655	GeneID:50790,Genbank:XM_011247843.2,MGI:MGI:1354713	acyl-CoA synthetase long-chain family member 4		GO:0031966,GO:0008610,GO:0004467,GO:0032307,GO:0015908,GO:0005524,GO:0043025,GO:0016020,GO:0005737,GO:0043231,GO:0005739,GO:0005741,GO:0005777,GO:0016021,GO:0005783,GO:0044233,GO:0016874,GO:0005811,GO:0047676,GO:0019217,GO:0006629,GO:0060136,GO:0030182,GO:0006631,GO:0000166,GO:0060996,GO:0030307,GO:0006641,GO:0003824,GO:0102391,GO:0031957,GO:0008152	mitochondrial membrane|lipid biosynthetic process|long-chain fatty acid-CoA ligase activity|negative regulation of prostaglandin secretion|fatty acid transport|ATP binding|neuronal cell body|membrane|cytoplasm|intracellular membrane-bounded organelle|mitochondrion|mitochondrial outer membrane|peroxisome|integral component of membrane|endoplasmic reticulum|ER-mitochondrion membrane contact site|li…	mmu00061,mmu00071,mmu04146,mmu04216,mmu04920,mmu03320,mmu04714	Fatty acid biosynthesis|Fatty acid degradation|Peroxisome|Ferroptosis|Adipocytokine signaling pathway|PPAR signaling pathway|Thermogenesis
Acsl5	4737.96542931265	2653.29316396943	6822.63769465587	2.57138479354801	1.36254551768017	8.37248547321183e-43	1.81116851826536e-41	Up	27.3377265662546	27.2818288340058	26.8640296482459	25.3809922882803	89.4307134989888	86.6796340650104	79.0196846721563	74.1638990755475	GeneID:433256,Genbank:XM_006527178.2,MGI:MGI:1919129	acyl-CoA synthetase long-chain family member 5		GO:2001236,GO:0008654,GO:0004467,GO:0010747,GO:0005524,GO:0010867,GO:0005634,GO:0005730,GO:0005739,GO:0005741,GO:0015908,GO:0005743,GO:0016020,GO:0005783,GO:0016021,GO:0016874,GO:0006629,GO:0000166,GO:0032000,GO:0006631,GO:0001676,GO:0102391,GO:0008152,GO:0003824	regulation of extrinsic apoptotic signaling pathway|phospholipid biosynthetic process|long-chain fatty acid-CoA ligase activity|positive regulation of plasma membrane long-chain fatty acid transport|ATP binding|positive regulation of triglyceride biosynthetic process|nucleus|nucleolus|mitochondrion|mitochondrial outer membrane|fatty acid transport|mitochondrial inner membrane|membrane|endoplasmic…	mmu00061,mmu00071,mmu04146,mmu04216,mmu04920,mmu03320,mmu04714	Fatty acid biosynthesis|Fatty acid degradation|Peroxisome|Ferroptosis|Adipocytokine signaling pathway|PPAR signaling pathway|Thermogenesis
Acsl6	14.4848419106501	8.02240746446049	20.9472763568397	2.61109603939176	1.38465552276223	0.00397376793854106	0.00847005905465175	Up	0.0517006728606802	0.0346639616862845	0.0335058873582256	0.0422959965185464	0.170980236054965	0.123682395529567	0.125293752980349	0.0883704094896309	GeneID:216739,Genbank:NM_001033598.1,MGI:MGI:894291	acyl-CoA synthetase long-chain family member 6		GO:0019899,GO:0008152,GO:0004467,GO:0042803,GO:0008654,GO:0043231,GO:0010747,GO:0005515,GO:0102391,GO:0005524,GO:0005634,GO:0005739,GO:0005741,GO:0010867,GO:0005777,GO:0010976,GO:0005783,GO:0015908,GO:0006629,GO:0016020,GO:0006631,GO:0000166,GO:0016021,GO:0006641,GO:0001676,GO:0016874,GO:0007405,GO:0003824	enzyme binding|metabolic process|long-chain fatty acid-CoA ligase activity|protein homodimerization activity|phospholipid biosynthetic process|intracellular membrane-bounded organelle|positive regulation of plasma membrane long-chain fatty acid transport|protein binding|decanoate-CoA ligase activity|ATP binding|nucleus|mitochondrion|mitochondrial outer membrane|positive regulation of triglyceride…	mmu00061,mmu00071,mmu04146,mmu04216,mmu04920,mmu03320,mmu04714	Fatty acid biosynthesis|Fatty acid degradation|Peroxisome|Ferroptosis|Adipocytokine signaling pathway|PPAR signaling pathway|Thermogenesis
Acsm1	2999.20038099851	5596.43765530823	401.963106688778	0.0718248163289223	-3.79937379128517	9.15196499876999e-147	1.39575092868741e-144	Down	81.1844346412215	94.2489336420102	96.9421086553614	85.7224999997266	6.40416606004598	6.00106444884578	6.91253992653091	11.1851607105393	GeneID:117147,Genbank:XM_006507214.3,MGI:MGI:2152200	acyl-CoA synthetase medium-chain family member 1		GO:0006637,GO:0003996,GO:0008152,GO:0015645,GO:0004321,GO:0005524,GO:0005525,GO:0005739,GO:0005759,GO:0016874,GO:0046872,GO:0006629,GO:0047760,GO:0006631,GO:0000166,GO:0006633,GO:0003824	acyl-CoA metabolic process|acyl-CoA ligase activity|metabolic process|fatty acid ligase activity|fatty-acyl-CoA synthase activity|ATP binding|GTP binding|mitochondrion|mitochondrial matrix|ligase activity|metal ion binding|lipid metabolic process|butyrate-CoA ligase activity|fatty acid metabolic process|nucleotide binding|fatty acid biosynthetic process|catalytic activity	mmu00650	Butanoate metabolism
Acsm2	86789.1337719542	163478.954044447	10099.3134994616	0.06177745360859	-4.01677578371643	1.59070644075567e-135	2.06464670725316e-133	Down	720.572875060046	808.834389797191	834.187440020442	896.854373368544	59.6138503455027	75.3848370175787	48.9487914752892	57.738135940576	GeneID:233799,Genbank:NM_001177977.1,MGI:MGI:2385289	acyl-CoA synthetase medium-chain family member 2		GO:0047760,GO:0004321,GO:0005524,GO:0005739,GO:0005759,GO:0006629,GO:0006631,GO:0006633,GO:0006637,GO:0008152,GO:0015645,GO:0016874,GO:0000166,GO:0036112,GO:0003824,GO:0046872,GO:0003996	butyrate-CoA ligase activity|fatty-acyl-CoA synthase activity|ATP binding|mitochondrion|mitochondrial matrix|lipid metabolic process|fatty acid metabolic process|fatty acid biosynthetic process|acyl-CoA metabolic process|metabolic process|fatty acid ligase activity|ligase activity|nucleotide binding|medium-chain fatty-acyl-CoA metabolic process|catalytic activity|metal ion binding|acyl-CoA ligase…	mmu00650	Butanoate metabolism
Acsm3	19904.1407475216	34287.1506622805	5521.13083276268	0.161026236538124	-2.6346323243136	3.57156567097106e-20	3.32299051064775e-19	Down	250.549415748958	400.140473000272	388.541334678054	395.943394111051	80.4280790787669	62.5924131772889	59.4611759061419	74.2652131622224	GeneID:20216,Genbank:XM_017322060.1,MGI:MGI:99538	acyl-CoA synthetase medium-chain family member 3		GO:0016874,GO:0004321,GO:0046872,GO:0005524,GO:0047760,GO:0005739,GO:0005759,GO:0006629,GO:0006631,GO:0006633,GO:0006637,GO:0008152,GO:0000166,GO:0015645,GO:0003824,GO:0003996	ligase activity|fatty-acyl-CoA synthase activity|metal ion binding|ATP binding|butyrate-CoA ligase activity|mitochondrion|mitochondrial matrix|lipid metabolic process|fatty acid metabolic process|fatty acid biosynthetic process|acyl-CoA metabolic process|metabolic process|nucleotide binding|fatty acid ligase activity|catalytic activity|acyl-CoA ligase activity	mmu00650	Butanoate metabolism
Acsm5	2494.75685882661	4689.85963722565	299.65408042757	0.0638940402499625	-3.96817482046173	1.31823869320208e-258	7.53908947634102e-256	Down	50.8456715602178	48.3270239599194	47.1760627956072	52.1398425478553	3.46731138023133	3.8054804880585	3.88009185239508	3.99738675695561	GeneID:272428,Genbank:XM_006507905.2,MGI:MGI:2444086	acyl-CoA synthetase medium-chain family member 5		GO:0004321,GO:0005524,GO:0005739,GO:0005759,GO:0006629,GO:0006631,GO:0006633,GO:0006637,GO:0008152,GO:0015645,GO:0016874,GO:0000166,GO:0046872,GO:0003824,GO:0047760,GO:0003996	fatty-acyl-CoA synthase activity|ATP binding|mitochondrion|mitochondrial matrix|lipid metabolic process|fatty acid metabolic process|fatty acid biosynthetic process|acyl-CoA metabolic process|metabolic process|fatty acid ligase activity|ligase activity|nucleotide binding|metal ion binding|catalytic activity|butyrate-CoA ligase activity|acyl-CoA ligase activity	mmu00650	Butanoate metabolism
Acss1	6235.55819474902	9917.40256490929	2553.71382458875	0.257498251974216	-1.95736545628739	6.87522376763674e-85	3.73363412971869e-83	Down	98.8997923026405	92.3207242627056	94.6070053928317	85.6163867148767	28.8503886655122	21.9996115777432	34.3980656651405	28.9116325466122	GeneID:68738,Genbank:NM_080575.2,MGI:MGI:1915988	acyl-CoA synthetase short-chain family member 1		GO:0019542,GO:0003987,GO:0005524,GO:0005739,GO:0005759,GO:0006085,GO:0008152,GO:0016208,GO:0016874,GO:0000166,GO:0019413,GO:0003824,GO:0019427	propionate biosynthetic process|acetate-CoA ligase activity|ATP binding|mitochondrion|mitochondrial matrix|acetyl-CoA biosynthetic process|metabolic process|AMP binding|ligase activity|nucleotide binding|acetate biosynthetic process|catalytic activity|acetyl-CoA biosynthetic process from acetate	mmu00010,mmu00620,mmu00640	Glycolysis / Gluconeogenesis|Pyruvate metabolism|Propanoate metabolism
Acss2	5866.03425003782	10482.2379601336	1249.83053994205	0.119233177561457	-3.06814236207936	1.22039055970258e-175	2.56716869346172e-173	Down	103.491680631325	111.085477243506	108.274901128853	119.763217982857	14.5517766937964	14.1494536143115	16.5957107456218	17.6881343611657	GeneID:60525,Genbank:XM_006499973.1,MGI:MGI:1890410	acyl-CoA synthetase short-chain family member 2		GO:0019542,GO:0003987,GO:0043231,GO:0005524,GO:0005654,GO:0005737,GO:0005829,GO:0006085,GO:0008152,GO:0008610,GO:0016208,GO:0016874,GO:0000166,GO:0019413,GO:0003824,GO:0019427	propionate biosynthetic process|acetate-CoA ligase activity|intracellular membrane-bounded organelle|ATP binding|nucleoplasm|cytoplasm|cytosol|acetyl-CoA biosynthetic process|metabolic process|lipid biosynthetic process|AMP binding|ligase activity|nucleotide binding|acetate biosynthetic process|catalytic activity|acetyl-CoA biosynthetic process from acetate	mmu00010,mmu00620,mmu00640	Glycolysis / Gluconeogenesis|Pyruvate metabolism|Propanoate metabolism
Acss3	291.55816661922	466.509056949138	116.607276289302	0.249957154212368	-2.00024727481133	6.30516151215329e-44	1.42633820561084e-42	Down	4.89862043179038	5.31972479026673	4.9071822370023	5.08892784916314	1.27349428911145	1.18947536518084	2.12792940617187	1.44772382063737	GeneID:380660,Genbank:NM_001142804.1,MGI:MGI:2685720	acyl-CoA synthetase short-chain family member 3		GO:0003987,GO:0005524,GO:0005739,GO:0008150,GO:0008152,GO:0016874,GO:0000166,GO:0003674,GO:0003824	acetate-CoA ligase activity|ATP binding|mitochondrion|biological_process|metabolic process|ligase activity|nucleotide binding|molecular_function|catalytic activity	mmu00640	Propanoate metabolism
Acta2	3279.63701598915	1391.92055289465	5167.35347908365	3.71239110474918	1.89234870808379	0.0104873143000162	0.0208481793400605	Up	18.7603717723622	16.6173035413245	16.3080684912303	14.4693779512033	66.2004101484446	144.319605619295	47.0344209664435	39.602281865753	GeneID:11475,Genbank:NM_007392.3,MGI:MGI:87909	actin, alpha 2, smooth muscle, aorta		GO:0061874,GO:0005524,GO:0070374,GO:0005737,GO:2000491,GO:0005856,GO:0006936,GO:0008217,GO:0014829,GO:0015629,GO:0019901,GO:0030485,GO:0000166,GO:0061041,GO:0001725,GO:0061870,GO:0005515	positive regulation of hepatic stellate cell contraction|ATP binding|positive regulation of ERK1 and ERK2 cascade|cytoplasm|positive regulation of hepatic stellate cell activation|cytoskeleton|muscle contraction|regulation of blood pressure|vascular smooth muscle contraction|actin cytoskeleton|protein kinase binding|smooth muscle contractile fiber|nucleotide binding|regulation of wound healing|st…	mmu04371,mmu04926,mmu04270	Apelin signaling pathway|Relaxin signaling pathway|Vascular smooth muscle contraction
Actl9	2.21970601997493	4.43941203994987	0	0	-Inf	0.00274041016938144	0.00599548673160188	Down	0.0755018512353014	0.120528655102102	0.135918955469591	0.102945985686929	0	0	0	0	GeneID:69481,Genbank:NM_183282.2,MGI:MGI:1916731	actin-like 9		GO:0005856,GO:0008150,GO:0003674,GO:0005575,GO:0005737	cytoskeleton|biological_process|molecular_function|cellular_component|cytoplasm
Actn1	6106.57970506027	1697.77987033974	10515.3795397808	6.19360596946916	2.63077960322972	1.82133811757043e-25	2.18000712162567e-24	Up	14.1992345354656	13.804121407058	13.471752610769	12.7628709112519	112.09605102115	125.870451222587	90.6200631900801	75.3813935046597	GeneID:109711,Genbank:XM_006515387.3,MGI:MGI:2137706	actinin, alpha 1		GO:0005509,GO:0005515,GO:0005622,GO:0005634,GO:0005737,GO:0005856,GO:0030018,GO:0005884,GO:0030054,GO:0005886,GO:0030141,GO:0005903,GO:0030220,GO:0030374,GO:0030863,GO:0030864,GO:0051017,GO:0030865,GO:0051271,GO:0032127,GO:0051639,GO:0036344,GO:0051764,GO:0001725,GO:0001726,GO:0003725,GO:0003779,GO:0005178,GO:0005911,GO:0005916,GO:0005925,GO:0007015,GO:0016020,GO:0017166,GO:0042803,GO:0019904,GO:…	calcium ion binding|protein binding|intracellular|nucleus|cytoplasm|cytoskeleton|Z disc|actin filament|cell junction|plasma membrane|secretory granule|brush border|platelet formation|ligand-dependent nuclear receptor transcription coactivator activity|cortical cytoskeleton|cortical actin cytoskeleton|actin filament bundle assembly|cortical cytoskeleton organization|negative regulation of cellular…	mmu04510,mmu04520,mmu04530,mmu04810,mmu04670,mmu05203,mmu05322,mmu05146	Focal adhesion|Adherens junction|Tight junction|Regulation of actin cytoskeleton|Leukocyte transendothelial migration|Viral carcinogenesis|Systemic lupus erythematosus|Amoebiasis
Actn2	8.26225833844568	12.243248126139	4.28126855075237	0.349684046802252	-1.51587611562118	0.0190719179092022	0.0359163582688114	Down	0.150160577387015	0.121699620260548	0.162192066794868	0.118120603342624	0.0763998120100878	0.0657922864949095	0.0533195525963753	0.0370189862365797	GeneID:11472,Genbank:NM_033268.4,MGI:MGI:109192	actinin alpha 2		GO:0008092,GO:0019904,GO:0030017,GO:0030018,GO:0030035,GO:0044325,GO:0030175,GO:0030274,GO:0045214,GO:0030374,GO:0046872,GO:0046983,GO:0048041,GO:0051015,GO:2001137,GO:2001259,GO:0051289,GO:0051373,GO:0003779,GO:0005509,GO:0005515,GO:0005546,GO:0005737,GO:0005865,GO:0005886,GO:0005925,GO:0006936,GO:0030375,GO:0030674,GO:0030864,GO:0031432,GO:0042391,GO:0042802,GO:0042803,GO:0051695,GO:0055013,GO:…	cytoskeletal protein binding|protein domain specific binding|sarcomere|Z disc|microspike assembly|ion channel binding|filopodium|LIM domain binding|sarcomere organization|ligand-dependent nuclear receptor transcription coactivator activity|metal ion binding|protein dimerization activity|focal adhesion assembly|actin filament binding|positive regulation of endocytic recycling|positive regulation o…	mmu05412	Arrhythmogenic right ventricular cardiomyopathy (ARVC)
Actn3	14.0311930232704	21.5948526124319	6.46753343410893	0.29949421513466	-1.73939995790716	0.000429706692301308	0.00107252540438259	Down	0.203029455636782	0.25166149392292	0.232196843912719	0.317538622286839	0.0789932244025327	0.0816307482593578	0.110258998614604	0.0893097468437054	GeneID:11474,Genbank:NM_013456.2,MGI:MGI:99678	actinin alpha 3		GO:0090257,GO:0042803,GO:0005515,GO:0090324,GO:0045820,GO:0005622,GO:1900159,GO:0046872,GO:0005865,GO:1901078,GO:0005903,GO:0006936,GO:0014728,GO:0014732,GO:0048633,GO:0014883,GO:1903715,GO:0048743,GO:0014894,GO:1904025,GO:0051015,GO:0030017,GO:0030018,GO:0001649,GO:0060349,GO:0030674,GO:0003779,GO:0070885,GO:0031448,GO:0005509	regulation of muscle system process|protein homodimerization activity|protein binding|negative regulation of oxidative phosphorylation|negative regulation of glycolytic process|intracellular|positive regulation of bone mineralization involved in bone maturation|metal ion binding|striated muscle thin filament|negative regulation of relaxation of muscle|brush border|muscle contraction|regulation of…	mmu05412	Arrhythmogenic right ventricular cardiomyopathy (ARVC)
Acy1	1863.29262276533	2942.97821394732	783.607031583351	0.266263279785658	-1.90907461385635	2.09731703779408e-72	9.40759782075232e-71	Down	64.0702304630888	70.5946168604727	70.7233511556997	68.2746889860062	21.0547262008921	15.9448015815972	23.4720801207908	26.2880884005321	GeneID:109652,Genbank:NM_001276442.1,MGI:MGI:87913	aminoacylase 1		GO:0006520,GO:0008152,GO:0008237,GO:0016787,GO:0042802,GO:0046872,GO:0070062,GO:0004046,GO:0005737,GO:0006508	cellular amino acid metabolic process|metabolic process|metallopeptidase activity|hydrolase activity|identical protein binding|metal ion binding|extracellular exosome|aminoacylase activity|cytoplasm|proteolysis	mmu00220	Arginine biosynthesis
Acy3	20727.3358970418	36862.8869443391	4591.7848497445	0.124563896926408	-3.00504211057565	9.66106871448095e-87	5.44022210903741e-85	Down	837.474048860718	988.485679517953	1044.10235895581	981.987828539538	148.902698927795	107.449445211344	142.543718653252	172.941707388791	GeneID:71670,Genbank:NM_001302479.1,MGI:MGI:1918920	aspartoacylase (aminoacylase) 3		GO:0005886,GO:0008152,GO:0016020,GO:0016324,GO:0016787,GO:0016788,GO:0016811,GO:0042802,GO:0046872,GO:0004046,GO:0005515,GO:0005737	plasma membrane|metabolic process|membrane|apical plasma membrane|hydrolase activity|hydrolase activity, acting on ester bonds|hydrolase activity, acting on carbon-nitrogen (but not peptide) bonds, in linear amides|identical protein binding|metal ion binding|aminoacylase activity|protein binding|cytoplasm
Acyp2	199.656560062102	298.687109839485	100.626010284718	0.336894385361306	-1.56963170999818	1.83381466998641e-23	2.00123090491481e-22	Down	8.97830332230275	9.34609269336931	8.82219708431371	9.18136711406753	2.95548459028174	3.37378800050524	3.99336210658228	4.26287349646545	GeneID:75572,Genbank:NM_029344.3,MGI:MGI:1922822	acylphosphatase 2, muscle type		GO:0016787,GO:0042802,GO:0003998,GO:0005739,GO:0008150	hydrolase activity|identical protein binding|acylphosphatase activity|mitochondrion|biological_process	mmu00620	Pyruvate metabolism
Ada	134.984254439987	52.6516500519576	217.316858828016	4.12744631200663	2.04524944932253	1.59722410886152e-08	6.62379297898815e-08	Up	0.951010211471255	0.910896725589711	1.04906461404698	1.24151408794976	5.42028419802203	7.42225023595214	4.06303439305038	3.76120721076235	GeneID:11486,Genbank:NM_007398.4,MGI:MGI:87916	adenosine deaminase		GO:0002686,GO:0002906,GO:0004000,GO:0007155,GO:0005615,GO:0008270,GO:0005737,GO:0009117,GO:0009168,GO:0009897,GO:0033632,GO:0009986,GO:0042110,GO:0010460,GO:0016020,GO:0042323,GO:0043025,GO:0043066,GO:0043103,GO:0001666,GO:0046638,GO:0043278,GO:0001701,GO:0046872,GO:0045580,GO:0001821,GO:0048286,GO:0045582,GO:0001829,GO:0048541,GO:0001883,GO:0048566,GO:0001889,GO:0050728,GO:0001890,GO:0002314,GO:…	negative regulation of leukocyte migration|negative regulation of mature B cell apoptotic process|adenosine deaminase activity|cell adhesion|extracellular space|zinc ion binding|cytoplasm|nucleotide metabolic process|purine ribonucleoside monophosphate biosynthetic process|external side of plasma membrane|regulation of cell-cell adhesion mediated by integrin|cell surface|T cell activation|positiv…	mmu00230,mmu05340	Purine metabolism|Primary immunodeficiency
Adam11	339.112358794136	208.044333857643	470.18038373063	2.26000090948095	1.17632335321718	3.38379505863776e-09	1.49293233770804e-08	Up	1.35599428908009	1.25001745884141	1.45088967716376	1.11323652450503	2.97558647441062	3.08944347968212	4.33455179353334	3.55009070557923	GeneID:11488,Genbank:NM_001110778.2,MGI:MGI:1098667	a disintegrin and metallopeptidase domain 11		GO:0008237,GO:0016020,GO:0016021,GO:0004222,GO:0005515,GO:0006508	metallopeptidase activity|membrane|integral component of membrane|metalloendopeptidase activity|protein binding|proteolysis
Adam23	72.697123002879	23.6014855525951	121.792760453163	5.16038535717389	2.36747880443245	5.6840722125339e-13	3.41847537172471e-12	Up	0.184380634923998	0.093495962089268	0.134721808331136	0.0887297894879477	0.753243506739911	1.07492468331523	0.657112329841103	0.61409129889463	GeneID:23792,Genbank:XM_006495969.3,MGI:MGI:1345162	a disintegrin and metallopeptidase domain 23		GO:0005886,GO:0006508,GO:0007155,GO:0008237,GO:0016020,GO:0016021,GO:1990830,GO:0004222,GO:0005515,GO:0005576	plasma membrane|proteolysis|cell adhesion|metallopeptidase activity|membrane|integral component of membrane|cellular response to leukemia inhibitory factor|metalloendopeptidase activity|protein binding|extracellular region
Adam28	18.3670561904586	11.8760188787679	24.8580935021493	2.09313354550076	1.06566436094162	0.0123641580730139	0.0242162304039199	Up	0.0836534866092705	0.100156241906518	0.0752967929613179	0.0641591186574927	0.176749868363411	0.230299606972578	0.193075856652059	0.208521827042279	GeneID:13522,Genbank:NM_001048175.2,MGI:MGI:105988	a disintegrin and metallopeptidase domain 28		GO:0005886,GO:0006508,GO:0008233,GO:0008237,GO:0016020,GO:0016021,GO:0016787,GO:0046872,GO:0004222,GO:0005739	plasma membrane|proteolysis|peptidase activity|metallopeptidase activity|membrane|integral component of membrane|hydrolase activity|metal ion binding|metalloendopeptidase activity|mitochondrion
Adam8	669.439147617644	60.6828538305355	1278.19544140475	21.0635354259092	4.39667570187542	6.39374284638875e-35	1.10806711961894e-33	Up	0.565366761507687	0.494430999137947	0.539864406301981	0.343540637834767	14.1901121844711	15.5693193256856	10.3351140030119	9.08592661002896	GeneID:11501,Genbank:XM_017321933.1,MGI:MGI:107825	a disintegrin and metallopeptidase domain 8		GO:0005509,GO:0005515,GO:0005737,GO:0005886,GO:0005887,GO:0006508,GO:0033089,GO:0006954,GO:0042581,GO:0007160,GO:0043406,GO:0008233,GO:0043524,GO:0043534,GO:0045089,GO:0045670,GO:0061025,GO:0045780,GO:0070245,GO:0070820,GO:0045785,GO:0071065,GO:0071133,GO:0071456,GO:0072675,GO:0000902,GO:0098609,GO:0001525,GO:2000309,GO:0002102,GO:2000391,GO:0002523,GO:0002675,GO:0002693,GO:0004222,GO:0005178,GO:…	calcium ion binding|protein binding|cytoplasm|plasma membrane|integral component of plasma membrane|proteolysis|positive regulation of T cell differentiation in thymus|inflammatory response|specific granule|cell-matrix adhesion|positive regulation of MAP kinase activity|peptidase activity|negative regulation of neuron apoptotic process|blood vessel endothelial cell migration|positive regulation o…
Adamts1	8444.41496141586	3014.08655727793	13874.7433655538	4.60329957414504	2.20266833351768	3.92305038024004e-65	1.51148936860575e-63	Up	24.2921486512367	21.4756200568328	20.3137057083643	17.07361491221	112.867152048975	135.02816066318	111.580661762616	99.0910110281754	GeneID:11504,Genbank:NM_009621.5,MGI:MGI:109249	a disintegrin-like and metallopeptidase (reprolysin type) with thrombospondin type 1 motif, 1		GO:0016787,GO:0004222,GO:0031012,GO:0031410,GO:0005515,GO:0005576,GO:0005578,GO:0005604,GO:0006508,GO:0046872,GO:0008201,GO:0060347,GO:0008233,GO:0008237,GO:0008270,GO:0001542,GO:0010976,GO:0001822,GO:0016525	hydrolase activity|metalloendopeptidase activity|extracellular matrix|cytoplasmic vesicle|protein binding|extracellular region|proteinaceous extracellular matrix|basement membrane|proteolysis|metal ion binding|heparin binding|heart trabecula formation|peptidase activity|metallopeptidase activity|zinc ion binding|ovulation from ovarian follicle|positive regulation of neuron projection development|…
Adamts12	256.372946087915	144.673461373906	368.072430801923	2.54415998142635	1.34718939277383	9.80901053242001e-10	4.55158980106031e-09	Up	1.08957302052698	0.847606069887094	0.692981726122147	0.503376806015691	2.60343327956897	2.94238429298914	2.00416600309018	1.99118084214288	GeneID:239337,Genbank:NM_175501.2,MGI:MGI:2146046	a disintegrin-like and metallopeptidase (reprolysin type) with thrombospondin type 1 motif, 12		GO:0071356,GO:0006508,GO:0071773,GO:0007160,GO:1901509,GO:0008233,GO:0008237,GO:0016477,GO:0016787,GO:0030167,GO:1902203,GO:0031012,GO:1902548,GO:0032331,GO:2001113,GO:0046872,GO:0050727,GO:0004222,GO:0051603,GO:0005576,GO:0071347,GO:0005578	cellular response to tumor necrosis factor|proteolysis|cellular response to BMP stimulus|cell-matrix adhesion|regulation of endothelial tube morphogenesis|peptidase activity|metallopeptidase activity|cell migration|hydrolase activity|proteoglycan catabolic process|negative regulation of hepatocyte growth factor receptor signaling pathway|extracellular matrix|negative regulation of cellular respon…
Adamts16	115.004307292337	189.045436674905	40.9631779097684	0.216684298919161	-2.20633347626024	1.74109703440762e-28	2.36203238151919e-27	Down	0.871159852364111	0.710936073489171	0.721543931517357	0.583255610047007	0.24977527481884	0.173560141226034	0.189346031866292	0.137720191828472	GeneID:271127,Genbank:XM_006517268.3,MGI:MGI:2429637	a disintegrin-like and metallopeptidase (reprolysin type) with thrombospondin type 1 motif, 16		GO:0004222,GO:0005575,GO:0005576,GO:0005578,GO:0006508,GO:0008233,GO:0008237,GO:0016787,GO:0046872,GO:0048232,GO:1902017,GO:0001658,GO:0003073,GO:0003674	metalloendopeptidase activity|cellular_component|extracellular region|proteinaceous extracellular matrix|proteolysis|peptidase activity|metallopeptidase activity|hydrolase activity|metal ion binding|male gamete generation|regulation of cilium assembly|branching involved in ureteric bud morphogenesis|regulation of systemic arterial blood pressure|molecular_function
Adamts17	11.7688139218063	20.6644808188435	2.87314702476903	0.139037948737094	-2.84644939191939	1.04972326552759e-06	3.60701942966964e-06	Down	0.124430097864309	0.0653576804965763	0.0737032007656988	0.0615698488319672	0	0.0320076793087575	0.00926419467405008	0.0128639899786019	GeneID:233332,Genbank:NM_001033877.4,MGI:MGI:3588195	a disintegrin-like and metallopeptidase (reprolysin type) with thrombospondin type 1 motif, 17		GO:0003674,GO:0005575,GO:0008150	molecular_function|cellular_component|biological_process
Adamts2	838.016802308957	318.560888009971	1357.47271660794	4.26126611175648	2.09128214917478	2.46751323181039e-07	9.06786338461083e-07	Up	1.75061931149887	1.59994490629307	1.49334139633361	1.03262980989783	8.16668717199662	11.0303059828753	5.98452142075059	4.96529121880605	GeneID:216725,Genbank:NM_175643.3,MGI:MGI:1347356	a disintegrin-like and metallopeptidase (reprolysin type) with thrombospondin type 1 motif, 2		GO:0005615,GO:0006508,GO:0007283,GO:0008233,GO:0008237,GO:0008270,GO:0016485,GO:0016787,GO:0030199,GO:0030324,GO:0030574,GO:0004222,GO:0043588,GO:0005576,GO:0046872,GO:0005578	extracellular space|proteolysis|spermatogenesis|peptidase activity|metallopeptidase activity|zinc ion binding|protein processing|hydrolase activity|collagen fibril organization|lung development|collagen catabolic process|metalloendopeptidase activity|skin development|extracellular region|metal ion binding|proteinaceous extracellular matrix
Adamts4	653.857060562944	27.1857427032774	1280.52837842261	47.1029389338051	5.55774517283474	5.39348355020547e-17	4.18956462021691e-16	Up	0.337939132673116	0.215789936278634	0.243344146792275	0.201589709244007	11.6934561167359	22.5851144892779	12.4796495987073	9.78760629296686	GeneID:240913,Genbank:NM_172845.2,MGI:MGI:1339949	a disintegrin-like and metallopeptidase (reprolysin type) with thrombospondin type 1 motif, 4		GO:0005576,GO:0005578,GO:0005615,GO:0006508,GO:0008233,GO:0008237,GO:0016607,GO:0016787,GO:0031012,GO:0042742,GO:0002020,GO:0046872,GO:0004222,GO:0005515	extracellular region|proteinaceous extracellular matrix|extracellular space|proteolysis|peptidase activity|metallopeptidase activity|nuclear speck|hydrolase activity|extracellular matrix|defense response to bacterium|protease binding|metal ion binding|metalloendopeptidase activity|protein binding
Adamts8	32.5551815789109	20.3716322442421	44.7387309135798	2.19612892954245	1.13496275404776	0.000385631237793281	0.000968098392709854	Up	0.179384411345958	0.114545333615351	0.201830662251614	0.0993641884394216	0.321341286045031	0.425731574219174	0.388150276528729	0.423194502316503	GeneID:30806,Genbank:NM_013906.3,MGI:MGI:1353468	a disintegrin-like and metallopeptidase (reprolysin type) with thrombospondin type 1 motif, 8		GO:0006508,GO:0008201,GO:0008233,GO:0008237,GO:0008270,GO:0016787,GO:0046872,GO:0004222,GO:0005576,GO:0005578	proteolysis|heparin binding|peptidase activity|metallopeptidase activity|zinc ion binding|hydrolase activity|metal ion binding|metalloendopeptidase activity|extracellular region|proteinaceous extracellular matrix
Adamts9	2369.41023908676	1521.63469171748	3217.18578645605	2.11429576623598	1.08017720767386	1.02491763784851e-12	6.05260332051164e-12	Up	6.62148269640374	6.14953482566439	5.97450314702698	5.16276340248575	14.4434731523901	17.322461934617	17.1488987709621	11.7450734964006	GeneID:101401,Genbank:XM_006505263.3,MGI:MGI:1916320	a disintegrin-like and metallopeptidase (reprolysin type) with thrombospondin type 1 motif, 9		GO:0090673,GO:0005578,GO:1903671,GO:0005615,GO:0005783,GO:0006508,GO:0008237,GO:0009986,GO:0010596,GO:0030198,GO:0035909,GO:0043231,GO:0003179,GO:0045636,GO:0003229,GO:0048070,GO:0004175	endothelial cell-matrix adhesion|proteinaceous extracellular matrix|negative regulation of sprouting angiogenesis|extracellular space|endoplasmic reticulum|proteolysis|metallopeptidase activity|cell surface|negative regulation of endothelial cell migration|extracellular matrix organization|aorta morphogenesis|intracellular membrane-bounded organelle|heart valve morphogenesis|positive regulation o…
Adamtsl2	1827.98707257664	875.029995178496	2780.94414997478	3.17811293932558	1.66817039407277	8.50848685556899e-22	8.58400319425403e-21	Up	12.5632217111882	8.42430343601062	7.48180947272638	6.90400780357595	31.1468194677024	40.9714175779982	31.1646399350652	31.0000204968474	GeneID:77794,Genbank:XM_017319342.1,MGI:MGI:1925044	ADAMTS-like 2		GO:0030198,GO:0030512,GO:0050436,GO:0060481,GO:0005576,GO:0005578,GO:0008233	extracellular matrix organization|negative regulation of transforming growth factor beta receptor signaling pathway|microfibril binding|lobar bronchus epithelium development|extracellular region|proteinaceous extracellular matrix|peptidase activity
Adamtsl3	18.5218149920174	31.8080793056774	5.23555067835744	0.164598139612377	-2.60298006524669	1.43868218744558e-08	5.99483668316064e-08	Down	0.144415408296493	0.108065613540497	0.141362829864053	0.166141885277465	0.0348249143095721	0.025705494134464	0.0156242340805151	0.0337483297300756	GeneID:269959,Genbank:XM_006507894.2,MGI:MGI:3028499	ADAMTS-like 3		GO:0003674,GO:0008150,GO:0043231	molecular_function|biological_process|intracellular membrane-bounded organelle
Adamtsl4	691.465552473006	189.348259430135	1193.58284551588	6.30363780004157	2.65618464153668	3.09341082218131e-15	2.16325989517539e-14	Up	1.55533922706654	1.27486956552585	1.44573435045793	1.25406116157771	10.369812263191	14.5578168551336	9.44045748011262	7.56488724055753	GeneID:229595,Genbank:NM_144899.3,MGI:MGI:2389008	ADAMTS-like 4		GO:0005578,GO:0005614,GO:0005615,GO:0006915,GO:0008233,GO:0030198,GO:0043065,GO:0002020,GO:0002064,GO:0005576	proteinaceous extracellular matrix|interstitial matrix|extracellular space|apoptotic process|peptidase activity|extracellular matrix organization|positive regulation of apoptotic process|protease binding|epithelial cell development|extracellular region
Adap2	1281.15287044726	1805.18135132659	757.124389567917	0.419417356052078	-1.25354153156404	2.39951199071141e-21	2.36475330867041e-20	Down	28.5741033521155	33.5062132064315	33.2093663597699	31.0374644275557	13.0191881627081	15.8870391171823	14.3541245573432	19.8646077003597	GeneID:216991,Genbank:XM_006532973.3,MGI:MGI:2663075	ArfGAP with dual PH domains 2		GO:0016192,GO:0005546,GO:0031267,GO:0005547,GO:0032012,GO:0005622,GO:0005737,GO:0005740,GO:0005829,GO:0043231,GO:0043325,GO:0005886,GO:0043533,GO:0046872,GO:0007507,GO:0005096,GO:0048017,GO:0016020,GO:0005545	vesicle-mediated transport|phosphatidylinositol-4,5-bisphosphate binding|small GTPase binding|phosphatidylinositol-3,4,5-trisphosphate binding|regulation of ARF protein signal transduction|intracellular|cytoplasm|mitochondrial envelope|cytosol|intracellular membrane-bounded organelle|phosphatidylinositol-3,4-bisphosphate binding|plasma membrane|inositol 1,3,4,5 tetrakisphosphate binding|metal ion…
Adck3	2321.90936031764	3929.92712269807	713.891597937211	0.181655174675884	-2.46072563156775	2.27954048119892e-117	2.21903565672455e-115	Down	29.916759425397	28.1765684933356	28.5218038967195	29.4250553811348	5.77181551036053	4.4044449120348	6.59232733693417	8.26074981657132	GeneID:67426,Genbank:NM_023341.3,MGI:MGI:1914676	aarF domain containing kinase 3		GO:0005739,GO:0006744,GO:0016020,GO:0016021,GO:0016301,GO:0016310,GO:0016740,GO:0031314,GO:0000166,GO:0043531,GO:0005524	mitochondrion|ubiquinone biosynthetic process|membrane|integral component of membrane|kinase activity|phosphorylation|transferase activity|extrinsic component of mitochondrial inner membrane|nucleotide binding|ADP binding|ATP binding
Adcy10	27.3725371473325	37.2882598417642	17.4568144529008	0.468158464003958	-1.09493115367475	0.00167311651942816	0.0037984996181683	Down	0.163070310284541	0.170835028440608	0.198153203776536	0.208448123545807	0.0674115988324304	0.174156052486525	0.129378326152969	0.0489957170778261	GeneID:271639,Genbank:XM_006496869.3,MGI:MGI:2660854	adenylate cyclase 10		GO:0005737,GO:0005739,GO:0005829,GO:0005856,GO:0005886,GO:0042995,GO:0006171,GO:0043025,GO:0007283,GO:0043065,GO:0009190,GO:0045177,GO:0045178,GO:0046872,GO:0048471,GO:0051117,GO:0071241,GO:0071890,GO:0000166,GO:0000287,GO:0003351,GO:0004016,GO:0005515,GO:0005524,GO:0005634,GO:0015630,GO:0016020,GO:0016829,GO:0016849,GO:0030145,GO:0030424,GO:0030425,GO:0030426,GO:0031514,GO:0035556	cytoplasm|mitochondrion|cytosol|cytoskeleton|plasma membrane|cell projection|cAMP biosynthetic process|neuronal cell body|spermatogenesis|positive regulation of apoptotic process|cyclic nucleotide biosynthetic process|apical part of cell|basal part of cell|metal ion binding|perinuclear region of cytoplasm|ATPase binding|cellular response to inorganic substance|bicarbonate binding|nucleotide bindi…	mmu00230,mmu04371,mmu04024,mmu04713,mmu04714	Purine metabolism|Apelin signaling pathway|cAMP signaling pathway|Circadian entrainment|Thermogenesis
Add2	101.482875377675	59.4482608273043	143.517489928045	2.41415792372732	1.2715200540242	0.00180614476335558	0.00407222561465694	Up	0.229719825492128	0.182794380985106	0.194683423916775	0.213230935400637	0.736334904036339	0.853519367357701	0.509810835960499	0.294489905885706	GeneID:11519,Genbank:NM_001271857.1,MGI:MGI:87919	adducin 2 (beta)		GO:0044853,GO:0005737,GO:0046982,GO:0005856,GO:0050900,GO:0005886,GO:0006811,GO:0008290,GO:0014069,GO:0016020,GO:0050901,GO:0019901,GO:0051015,GO:0030097,GO:0051016,GO:0030507,GO:0051017,GO:0031410,GO:0003779,GO:0065003,GO:0032092,GO:0005198,GO:0042803,GO:0005516	plasma membrane raft|cytoplasm|protein heterodimerization activity|cytoskeleton|leukocyte migration|plasma membrane|ion transport|F-actin capping protein complex|postsynaptic density|membrane|leukocyte tethering or rolling|protein kinase binding|actin filament binding|hemopoiesis|barbed-end actin filament capping|spectrin binding|actin filament bundle assembly|cytoplasmic vesicle|actin binding|pr…
Add3	3817.28941088236	5745.75177878514	1888.82704297958	0.328734535653564	-1.60500506621829	5.34561180079457e-57	1.72844596406964e-55	Down	39.5745537506522	40.8090373412552	41.8460940020532	37.311226728851	16.5999682355293	13.91146325785	15.6366603719475	16.4973259303841	GeneID:27360,Genbank:NM_001164099.2,MGI:MGI:1351615	adducin 3 (gamma)		GO:0045907,GO:0005198,GO:0005516,GO:0005654,GO:0005737,GO:0005856,GO:0005886,GO:0005903,GO:0005911,GO:0005938,GO:0014069,GO:0000794,GO:0016020,GO:0003779,GO:0042493,GO:0005080	positive regulation of vasoconstriction|structural molecule activity|calmodulin binding|nucleoplasm|cytoplasm|cytoskeleton|plasma membrane|brush border|cell-cell junction|cell cortex|postsynaptic density|condensed nuclear chromosome|membrane|actin binding|response to drug|protein kinase C binding
Adgb	14.186364222564	20.9336694903927	7.43905895473531	0.35536335175968	-1.49263318943749	0.00220614573190805	0.00489773737206299	Down	0.0952755936681267	0.0861870548765106	0.125778241260468	0.124494473787041	0.0466796517961543	0.0361786874769367	0.0916250755105428	0.0113091468545891	GeneID:215772,Genbank:XM_011243160.2,MGI:MGI:3605549	androglobin		GO:0006508,GO:0004198,GO:0005622,GO:0005737	proteolysis|calcium-dependent cysteine-type endopeptidase activity|intracellular|cytoplasm
Adgra1	129.798949759791	5.33730450642217	254.260595013159	47.6383902599555	5.57405275907142	7.79705776308216e-98	5.50941907807593e-96	Up	0.0427251285387703	0.0613844823382452	0.0153828144562858	0.0291276332901885	1.9389095207207	2.30378987828148	2.00509928428563	2.1984705880338	GeneID:52389,Genbank:XM_006536203.3,MGI:MGI:1277167	adhesion G protein-coupled receptor A1		GO:0007166,GO:0007186,GO:0008150,GO:0016020,GO:0016021,GO:0003674,GO:0004888,GO:0004930	cell surface receptor signaling pathway|G-protein coupled receptor signaling pathway|biological_process|membrane|integral component of membrane|molecular_function|transmembrane signaling receptor activity|G-protein coupled receptor activity
Adgre4	64.4440753875772	33.0997006392086	95.7884501359459	2.89393705339071	1.53303354185972	0.0244018529022436	0.0450176273898644	Up	0.385187043970415	0.312179919631396	0.277366553642327	0.302999141487596	1.90534478176118	1.14762403145833	1.20816668841443	0.221573107251026	GeneID:52614,Genbank:NM_139138.3,MGI:MGI:1196464	adhesion G protein-coupled receptor E4		GO:0005509,GO:0005886,GO:0005887,GO:0007165,GO:0007166,GO:0007173,GO:0007186,GO:0009986,GO:0016020,GO:0016021,GO:0004871,GO:0004888,GO:0004930	calcium ion binding|plasma membrane|integral component of plasma membrane|signal transduction|cell surface receptor signaling pathway|epidermal growth factor receptor signaling pathway|G-protein coupled receptor signaling pathway|cell surface|membrane|integral component of membrane|signal transducer activity|transmembrane signaling receptor activity|G-protein coupled receptor activity
Adgrf1	387.790302681121	137.183387302235	638.397218060007	4.65360442408033	2.21834858081789	6.71432988676808e-21	6.48095734481765e-20	Up	0.75132917202588	0.673843047601331	1.09187509552354	1.13152892548321	4.47252187919197	4.99533930547741	4.72148176681894	6.08547253341936	GeneID:77596,Genbank:XM_006525120.3,MGI:MGI:1924846	adhesion G protein-coupled receptor F1		GO:0032793,GO:0005515,GO:0005886,GO:0007165,GO:0007166,GO:0007186,GO:0007189,GO:0007416,GO:0007613,GO:0016020,GO:0016021,GO:0004871,GO:0031175,GO:0004888,GO:0004930	positive regulation of CREB transcription factor activity|protein binding|plasma membrane|signal transduction|cell surface receptor signaling pathway|G-protein coupled receptor signaling pathway|adenylate cyclase-activating G-protein coupled receptor signaling pathway|synapse assembly|memory|membrane|integral component of membrane|signal transducer activity|neuron projection development|transmemb…
Adgrf3	2.66042446014731	0.558468267570514	4.76238065272411	8.52757610283166	3.09213572497065	0.0206740635628897	0.038659041306268	Up	0	0	0.0156117349816256	0	0.0637332324041395	0.0246979637628135	0.0500394669357096	0.0231611137950514	GeneID:381628,Genbank:XM_006535737.3,MGI:MGI:2685887	adhesion G protein-coupled receptor F3		GO:0007165,GO:0007166,GO:0007186,GO:0016020,GO:0016021,GO:0004871,GO:0004888,GO:0004930	signal transduction|cell surface receptor signaling pathway|G-protein coupled receptor signaling pathway|membrane|integral component of membrane|signal transducer activity|transmembrane signaling receptor activity|G-protein coupled receptor activity
Adgrg2	480.511032725096	55.0352954573768	905.986769992816	16.4619225255995	4.04106092737727	3.37866991618238e-25	4.00732586753427e-24	Up	0.292454599589646	0.326805386797429	0.401440081590164	0.286607882045868	5.77622540528646	4.73362654453939	8.14216138413186	7.02310809657592	GeneID:237175,Genbank:XM_011247817.2,MGI:MGI:2446854	adhesion G protein-coupled receptor G2		GO:0005829,GO:0005886,GO:0007165,GO:0007166,GO:0007186,GO:0016020,GO:0016021,GO:0016324,GO:0004871,GO:0004888,GO:0004930	cytosol|plasma membrane|signal transduction|cell surface receptor signaling pathway|G-protein coupled receptor signaling pathway|membrane|integral component of membrane|apical plasma membrane|signal transducer activity|transmembrane signaling receptor activity|G-protein coupled receptor activity
Adgrg4	72.0580476140746	142.227505092262	1.88859013588667	0.0132786561548805	-6.2347470413422	1.47029887925123e-67	6.04672804251165e-66	Down	0.477467636987246	0.597767457056373	0.483237756192506	0.526712791777879	0.008288933916698	0.0214142378352748	0	0.0040163440524912	GeneID:236798,Genbank:XM_003085259.2,MGI:MGI:2685213	adhesion G protein-coupled receptor G4		GO:0007165,GO:0007166,GO:0007186,GO:0016020,GO:0016021,GO:0004871,GO:0004888,GO:0004930	signal transduction|cell surface receptor signaling pathway|G-protein coupled receptor signaling pathway|membrane|integral component of membrane|signal transducer activity|transmembrane signaling receptor activity|G-protein coupled receptor activity
Adgrg6	552.202529662092	247.791932273796	856.613127050389	3.45698554101382	1.78951456948076	2.72870168792053e-10	1.33917858918299e-09	Up	0.965366417575543	1.15883755714868	1.01084218404502	0.939780171330793	4.88878464503235	5.48422427347848	3.67783658033183	2.92275283741319	GeneID:215798,Genbank:XM_006512681.3,MGI:MGI:1916151	adhesion G protein-coupled receptor G6		GO:0022011,GO:0005515,GO:0042552,GO:0005737,GO:0043236,GO:0005886,GO:0007005,GO:0007165,GO:0007166,GO:0007186,GO:0060347,GO:0007189,GO:0009986,GO:0014037,GO:0016020,GO:0004871,GO:0016021,GO:0004888,GO:0019933,GO:0004930	myelination in peripheral nervous system|protein binding|myelination|cytoplasm|laminin binding|plasma membrane|mitochondrion organization|signal transduction|cell surface receptor signaling pathway|G-protein coupled receptor signaling pathway|heart trabecula formation|adenylate cyclase-activating G-protein coupled receptor signaling pathway|cell surface|Schwann cell differentiation|membrane|signa…
Adgrg7	2.14046645205872	0.249954571291655	4.03097833282579	16.1268438180405	4.0113922113967	0.0206230499116289	0.0385715315720715	Up	0.0109042310976558	0	0	0	0.084143689223634	0.0496875332542201	0.0377511538188283	0.0349467659443992	GeneID:239853,Genbank:NM_172825.3,MGI:MGI:2441732	adhesion G protein-coupled receptor G7		GO:0004930,GO:0007165,GO:0007166,GO:0007186,GO:0008150,GO:0016020,GO:0016021,GO:0003674,GO:0004871,GO:0004888	G-protein coupled receptor activity|signal transduction|cell surface receptor signaling pathway|G-protein coupled receptor signaling pathway|biological_process|membrane|integral component of membrane|molecular_function|signal transducer activity|transmembrane signaling receptor activity
Adh1	7625.51692522018	10814.0555696892	4436.97828075118	0.410297344244062	-1.28525827884439	7.81107646152604e-21	7.51579970149254e-20	Down	257.146438675117	260.559641691302	265.996860055253	306.150673262749	133.373081866239	100.108832929061	138.577976849295	160.589139304489	GeneID:11522,Genbank:NM_007409.2,MGI:MGI:87921	alcohol dehydrogenase 1 (class I)		GO:0042803,GO:0008270,GO:0004022,GO:0046186,GO:0016491,GO:0004024,GO:0046872,GO:0032526,GO:0004745,GO:0048149,GO:0005622,GO:0005654,GO:0005737,GO:0005739,GO:0033574,GO:0005829,GO:0048545,GO:0035276,GO:0005886,GO:0051287,GO:0042572,GO:0006068,GO:0055114,GO:0001523,GO:0042573,GO:0006069,GO:0008144	protein homodimerization activity|zinc ion binding|alcohol dehydrogenase (NAD) activity|acetaldehyde biosynthetic process|oxidoreductase activity|alcohol dehydrogenase activity, zinc-dependent|metal ion binding|response to retinoic acid|retinol dehydrogenase activity|behavioral response to ethanol|intracellular|nucleoplasm|cytoplasm|mitochondrion|response to testosterone|cytosol|response to stero…	mmu00010,mmu00071,mmu00350,mmu00830,mmu00980,mmu00982,mmu05204	Glycolysis / Gluconeogenesis|Fatty acid degradation|Tyrosine metabolism|Retinol metabolism|Metabolism of xenobiotics by cytochrome P450|Drug metabolism - cytochrome P450|Chemical carcinogenesis
Adh4	4.39526538819081	1.81654641580719	6.97398436057443	3.83914459872225	1.94078489931767	0.038551933358324	0.0682043883247837	Up	0.0525597236749812	0.0503427614298413	0.0567710271321156	0.0268742378794003	0.144851015529797	0.149687481087885	0.303275275343331	0.252671510479094	GeneID:26876,Genbank:NM_011996.2,MGI:MGI:1349472	alcohol dehydrogenase 4 (class II), pi polypeptide		GO:0046872,GO:0006081,GO:0004022,GO:0051287,GO:0008270,GO:0004024,GO:0055114,GO:0016491,GO:1901661,GO:0004032,GO:0004745,GO:0005503,GO:0005634,GO:0016620,GO:0005737,GO:0019115,GO:0005829,GO:0019841,GO:0006066,GO:0035276,GO:0006067,GO:0001523,GO:0042572,GO:0006069,GO:0003960,GO:0046164	metal ion binding|cellular aldehyde metabolic process|alcohol dehydrogenase (NAD) activity|NAD binding|zinc ion binding|alcohol dehydrogenase activity, zinc-dependent|oxidation-reduction process|oxidoreductase activity|quinone metabolic process|alditol:NADP+ 1-oxidoreductase activity|retinol dehydrogenase activity|all-trans retinal binding|nucleus|oxidoreductase activity, acting on the aldehyde o…	mmu00010,mmu00071,mmu00350,mmu00830,mmu00980,mmu00982,mmu05204	Glycolysis / Gluconeogenesis|Fatty acid degradation|Tyrosine metabolism|Retinol metabolism|Metabolism of xenobiotics by cytochrome P450|Drug metabolism - cytochrome P450|Chemical carcinogenesis
Adhfe1	6371.79453177235	11294.3767894115	1449.2122741332	0.128312725983415	-2.96226383168751	1.10597311749398e-176	2.38122517920674e-174	Down	109.202511217966	110.61927935374	109.062924588103	114.409127834035	14.8175952876058	13.2493032574569	17.9384626242179	21.6252667949981	GeneID:76187,Genbank:XM_017312699.1,MGI:MGI:1923437	alcohol dehydrogenase, iron containing, 1		GO:0005829,GO:0006539,GO:0016491,GO:0046872,GO:0047988,GO:0055114,GO:0004022,GO:0005739	cytosol|glutamate catabolic process via 2-oxoglutarate|oxidoreductase activity|metal ion binding|hydroxyacid-oxoacid transhydrogenase activity|oxidation-reduction process|alcohol dehydrogenase (NAD) activity|mitochondrion
Adipoq	22.1988761982695	36.0753425776334	8.32240981890562	0.230695240135169	-2.11593985724804	0.00278232754100132	0.0060806515796352	Down	0.335836156468711	1.15265309611442	1.57189389409962	0.858579547835386	0.246811081006615	0.510103831655338	0.19378108502457	0.149488195232942	GeneID:11450,Genbank:NM_009605.4,MGI:MGI:106675	adiponectin, C1Q and collagen domain containing		GO:0005615,GO:0005783,GO:0006006,GO:0006635,GO:0009749,GO:0032270,GO:0009967,GO:0032720,GO:0009986,GO:0032757,GO:0010642,GO:0032869,GO:0032991,GO:0033034,GO:0045599,GO:0033211,GO:0033691,GO:0045650,GO:0034115,GO:0045715,GO:0045721,GO:0045776,GO:0045777,GO:0001934,GO:0051899,GO:0045860,GO:0005102,GO:0060081,GO:0045892,GO:0005179,GO:0070208,GO:0070373,GO:0070994,GO:0005515,GO:0071320,GO:0005576,GO:…	extracellular space|endoplasmic reticulum|glucose metabolic process|fatty acid beta-oxidation|response to glucose|positive regulation of cellular protein metabolic process|positive regulation of signal transduction|negative regulation of tumor necrosis factor production|cell surface|positive regulation of interleukin-8 production|negative regulation of platelet-derived growth factor receptor sign…	mmu04152,mmu04920,mmu03320,mmu04211,mmu04930,mmu04932	AMPK signaling pathway|Adipocytokine signaling pathway|PPAR signaling pathway|Longevity regulating pathway - mammal|Type II diabetes mellitus|Non-alcoholic fatty liver disease (NAFLD)
Adk	2611.32904873075	3662.37006031345	1560.28803714804	0.426032326458704	-1.23096519154365	4.45267548401186e-25	5.25054214129517e-24	Down	25.2847310692443	24.4560577245299	25.6324691885893	25.9944438992431	11.2931812654171	9.61745145978983	14.5731882104075	15.8855629991999	GeneID:11534,Genbank:NM_134079.4,MGI:MGI:87930	adenosine kinase		GO:0046085,GO:0006175,GO:0004001,GO:0046835,GO:0010613,GO:0005524,GO:0046872,GO:0016301,GO:0005634,GO:0005654,GO:0005737,GO:0016310,GO:0016740,GO:0005829,GO:0016773,GO:0019200,GO:0000166,GO:0042102,GO:0006166,GO:0044342,GO:0006169	adenosine metabolic process|dATP biosynthetic process|adenosine kinase activity|carbohydrate phosphorylation|positive regulation of cardiac muscle hypertrophy|ATP binding|metal ion binding|kinase activity|nucleus|nucleoplasm|cytoplasm|phosphorylation|transferase activity|cytosol|phosphotransferase activity, alcohol group as acceptor|carbohydrate kinase activity|nucleotide binding|positive regulat…	mmu00230	Purine metabolism
Adm	456.100660137477	176.025401981304	736.17591829365	4.18221410096163	2.06426692000715	6.66715810302273e-38	1.27364990024446e-36	Up	5.76733547198548	3.70662706892561	4.04508984055045	3.67653585378663	20.9723292787576	26.052602066846	19.7940151903736	19.2037666472742	GeneID:11535,Genbank:NM_009627.1,MGI:MGI:108058	adrenomedullin		GO:0097755,GO:0045766,GO:0010460,GO:0002031,GO:1990410,GO:0045906,GO:0030816,GO:0003073,GO:2001214,GO:0046879,GO:0031102,GO:0005179,GO:0048589,GO:0005576,GO:0005615,GO:0005737,GO:0007189,GO:0031623,GO:0007204,GO:0055074,GO:0031700,GO:0007507,GO:0060670,GO:0032496,GO:0008209,GO:0060712,GO:0035809,GO:0008284,GO:0001570,GO:0097084,GO:0043065,GO:0008285,GO:0001843,GO:0097647,GO:0043116,GO:0009611,GO:…	positive regulation of blood vessel diameter|positive regulation of angiogenesis|positive regulation of heart rate|G-protein coupled receptor internalization|adrenomedullin receptor signaling pathway|negative regulation of vasoconstriction|positive regulation of cAMP metabolic process|regulation of systemic arterial blood pressure|positive regulation of vasculogenesis|hormone secretion|neuron pro…	mmu04270	Vascular smooth muscle contraction
Adm2	31.0772652224065	53.7583938647283	8.39613658008467	0.156182801912047	-2.67869249519888	9.50048741399437e-14	6.03290840262009e-13	Down	1.03596916063229	1.45024386393269	1.60673378484237	1.46686132918317	0.175696023767421	0.242083174344906	0.275891714272269	0.340529041344192	GeneID:223780,Genbank:NM_182928.5,MGI:MGI:2675256	adrenomedullin 2		GO:0006468,GO:0007189,GO:0007586,GO:0007631,GO:0010628,GO:0044877,GO:0045766,GO:0045776,GO:0001525,GO:0005179,GO:0005576	protein phosphorylation|adenylate cyclase-activating G-protein coupled receptor signaling pathway|digestion|feeding behavior|positive regulation of gene expression|protein-containing complex binding|positive regulation of angiogenesis|negative regulation of blood pressure|angiogenesis|hormone activity|extracellular region
Adora1	676.56802812544	270.803191437039	1082.33286481384	3.99675077339507	1.99882761298921	2.09809208186128e-61	7.49944984182486e-60	Up	2.12717394128764	1.35640823303252	1.40160729367731	1.39363636750092	7.36794062619369	8.2619463697976	7.96614870006487	6.41855400991104	GeneID:11539,Genbank:NM_001291930.1,MGI:MGI:99401	adenosine A1 receptor		GO:0002686,GO:0002793,GO:0003093,GO:0004629,GO:0004871,GO:0004930,GO:0005515,GO:0016323,GO:0005783,GO:0030425,GO:0005886,GO:0030673,GO:0006612,GO:0031072,GO:0031683,GO:0032229,GO:0032244,GO:0044297,GO:0032279,GO:0045202,GO:0032795,GO:0045211,GO:0032900,GO:0045741,GO:0045776,GO:0045777,GO:0045822,GO:0000186,GO:0060079,GO:0046888,GO:0001609,GO:0060087,GO:0046982,GO:0001659,GO:0070256,GO:0048167,GO:…	negative regulation of leukocyte migration|positive regulation of peptide secretion|regulation of glomerular filtration|phospholipase C activity|signal transducer activity|G-protein coupled receptor activity|protein binding|basolateral plasma membrane|endoplasmic reticulum|dendrite|plasma membrane|axolemma|protein targeting to membrane|heat shock protein binding|G-protein beta/gamma-subunit compl…	mmu04071,mmu04024,mmu04022,mmu04080,mmu04923,mmu04924,mmu05032	Sphingolipid signaling pathway|cAMP signaling pathway|cGMP - PKG signaling pathway|Neuroactive ligand-receptor interaction|Regulation of lipolysis in adipocyte|Renin secretion|Morphine addiction
Adora2b	167.365631864251	66.6177802832933	268.113483445209	4.02465351299686	2.00886458531472	8.07379019287421e-10	3.78479596106022e-09	Up	0.934901809403136	1.27156423880493	1.55510744170142	1.08989317005047	5.60651982711772	3.94057976243508	6.94809576587013	6.7914983968736	GeneID:11541,Genbank:NM_007413.4,MGI:MGI:99403	adenosine A2b receptor		GO:0043306,GO:0016020,GO:0004871,GO:0043950,GO:0016021,GO:0004930,GO:0045765,GO:0030828,GO:0005886,GO:0060087,GO:0007165,GO:0007186,GO:0007189,GO:0031284,GO:0008284,GO:0097755,GO:0031668,GO:0008285,GO:0032722,GO:0009986,GO:0032755,GO:0010575,GO:0001609,GO:0032966,GO:0010701,GO:0001973,GO:0033605,GO:0010893,GO:0002882	positive regulation of mast cell degranulation|membrane|signal transducer activity|positive regulation of cAMP-mediated signaling|integral component of membrane|G-protein coupled receptor activity|regulation of angiogenesis|positive regulation of cGMP biosynthetic process|plasma membrane|relaxation of vascular smooth muscle|signal transduction|G-protein coupled receptor signaling pathway|adenylat…	mmu04015,mmu04020,mmu04080,mmu04270,mmu05034	Rap1 signaling pathway|Calcium signaling pathway|Neuroactive ligand-receptor interaction|Vascular smooth muscle contraction|Alcoholism
Adra1a	1114.29204901777	1725.08187196772	503.502226067816	0.291871495637187	-1.77659477171715	3.80755626199895e-16	2.82800678371927e-15	Down	1.98536000325903	2.56678168468797	2.5769518652209	2.28368818143216	0.74085418289649	0.371630506120702	0.929062242016605	1.21154275795385	GeneID:11549,Genbank:XM_017315800.1,MGI:MGI:104773	adrenergic receptor, alpha 1a		GO:0004935,GO:0004937,GO:0005634,GO:0005737,GO:0007568,GO:0005886,GO:0007610,GO:0005887,GO:0009725,GO:0006937,GO:0010460,GO:0010507,GO:0010613,GO:0016020,GO:0045907,GO:0016021,GO:0045987,GO:0019229,GO:0046982,GO:0055117,GO:0001985,GO:0060073,GO:0001994,GO:0060402,GO:0060452,GO:0001996,GO:0001997,GO:0003084,GO:0004871,GO:0004930,GO:0007165,GO:0007186,GO:0007188,GO:0007200,GO:0007202,GO:0007204,GO:…	adrenergic receptor activity|alpha1-adrenergic receptor activity|nucleus|cytoplasm|aging|plasma membrane|behavior|integral component of plasma membrane|response to hormone|regulation of muscle contraction|positive regulation of heart rate|negative regulation of autophagy|positive regulation of cardiac muscle hypertrophy|membrane|positive regulation of vasoconstriction|integral component of membra…	mmu04020,mmu04022,mmu04152,mmu04080,mmu04261,mmu04270,mmu04970	Calcium signaling pathway|cGMP - PKG signaling pathway|AMPK signaling pathway|Neuroactive ligand-receptor interaction|Adrenergic signaling in cardiomyocytes|Vascular smooth muscle contraction|Salivary secretion
Adra2b	6130.07258150848	9057.39156051949	3202.75360249748	0.353606618538835	-1.4997828166405	1.04576008973067e-49	2.81034587403244e-48	Down	77.6832715916222	77.9641565343476	78.1547806852124	75.7853508199089	31.6064915886016	25.4967676119697	30.832986326572	42.1961422500087	GeneID:11552,Genbank:NM_009633.3,MGI:MGI:87935	adrenergic receptor, alpha 2b		GO:0032148,GO:0003056,GO:0035625,GO:0004935,GO:0043410,GO:0004938,GO:0005515,GO:0005622,GO:0045666,GO:0005887,GO:0045777,GO:0007186,GO:0051379,GO:0007188,GO:0070474,GO:0007267,GO:0000165,GO:0071875,GO:0007565,GO:0000187,GO:0071880,GO:0007610,GO:0001525	activation of protein kinase B activity|regulation of vascular smooth muscle contraction|epidermal growth factor-activated receptor transactivation by G-protein coupled receptor signaling pathway|adrenergic receptor activity|positive regulation of MAPK cascade|alpha2-adrenergic receptor activity|protein binding|intracellular|positive regulation of neuron differentiation|integral component of plas…	mmu04022,mmu04080	cGMP - PKG signaling pathway|Neuroactive ligand-receptor interaction
Adra2c	20.0342167005166	32.2236278409734	7.84480556005975	0.243448863013643	-2.0383093321255	8.09050105298609e-06	2.51467832490996e-05	Down	0.409696307620366	0.454375692905234	0.174680083483433	0.319734522462609	0.1188521153065	0.135102547033168	0.0746523754691277	0.069106737908812	GeneID:11553,Genbank:NM_007418.3,MGI:MGI:87936	adrenergic receptor, alpha 2c		GO:0070473,GO:0035625,GO:0007565,GO:0004935,GO:0071875,GO:0042803,GO:0007610,GO:0004938,GO:0071880,GO:0043410,GO:0016020,GO:0043679,GO:0005622,GO:0005737,GO:0005886,GO:0005887,GO:0016021,GO:0045666,GO:0019229,GO:0006940,GO:0045907,GO:0030168,GO:0007165,GO:0046982,GO:0030424,GO:0007186,GO:0004871,GO:0051379,GO:0031694,GO:0007188,GO:0004930,GO:0051930,GO:0032148,GO:0007267	negative regulation of uterine smooth muscle contraction|epidermal growth factor-activated receptor transactivation by G-protein coupled receptor signaling pathway|female pregnancy|adrenergic receptor activity|adrenergic receptor signaling pathway|protein homodimerization activity|behavior|alpha2-adrenergic receptor activity|adenylate cyclase-activating adrenergic receptor signaling pathway|posit…	mmu04022,mmu04080	cGMP - PKG signaling pathway|Neuroactive ligand-receptor interaction
Adrb1	62.919946579688	104.177531485573	21.6623616738034	0.207936983770856	-2.2657817154427	2.06403489615925e-10	1.02340565252263e-09	Down	1.78555361552453	0.875006101512007	1.37544963046063	1.59946487798008	0.381462329135073	0.473038880419041	0.271547641158477	0.280948990286045	GeneID:11554,Genbank:NM_007419.2,MGI:MGI:87937	adrenergic receptor, beta 1		GO:0003061,GO:0003084,GO:0004871,GO:0004930,GO:0004935,GO:0004940,GO:0006915,GO:0007165,GO:0007186,GO:0007188,GO:0007189,GO:0007266,GO:0007267,GO:0033365,GO:0007610,GO:0035240,GO:0007613,GO:0035811,GO:0008144,GO:0040015,GO:0042060,GO:0042596,GO:0043065,GO:0001659,GO:0051924,GO:0043231,GO:0001996,GO:0055088,GO:0043547,GO:0060080,GO:0043950,GO:0001997,GO:0061051,GO:0071880,GO:0002024,GO:0002025,GO:…	positive regulation of the force of heart contraction by norepinephrine|positive regulation of systemic arterial blood pressure|signal transducer activity|G-protein coupled receptor activity|adrenergic receptor activity|beta1-adrenergic receptor activity|apoptotic process|signal transduction|G-protein coupled receptor signaling pathway|adenylate cyclase-modulating G-protein coupled receptor signa…	mmu04020,mmu04024,mmu04022,mmu04080,mmu04540,mmu04923,mmu04924,mmu04261,mmu04970,mmu05414	Calcium signaling pathway|cAMP signaling pathway|cGMP - PKG signaling pathway|Neuroactive ligand-receptor interaction|Gap junction|Regulation of lipolysis in adipocyte|Renin secretion|Adrenergic signaling in cardiomyocytes|Salivary secretion|Dilated cardiomyopathy (DCM)
Adtrp	1962.45392767021	3073.45042193678	851.457433403635	0.277036332626793	-1.85185290033429	2.07140207092194e-23	2.25111219120798e-22	Down	26.066939301547	33.551792847668	32.8229096490725	27.4032089532737	9.01981012374972	6.96224397095697	10.3658732463854	13.1114547814685	GeneID:109254,Genbank:XM_006516835.2,MGI:MGI:1924596	androgen dependent TFPI regulating protein		GO:0010628,GO:0012505,GO:0016020,GO:0016021,GO:0016787,GO:0030195,GO:0042758,GO:0005886,GO:0005901,GO:0009986	positive regulation of gene expression|endomembrane system|membrane|integral component of membrane|hydrolase activity|negative regulation of blood coagulation|long-chain fatty acid catabolic process|plasma membrane|caveola|cell surface
Aen	1368.00814034004	409.444708253962	2326.57157242612	5.68226069485075	2.50646502204852	2.59162417366014e-110	2.24783478683195e-108	Up	4.21176812830004	5.49021745177771	5.53175903550866	4.65107879858591	35.2753421857058	35.7575964941685	34.3540411357906	30.2045895814764	GeneID:68048,Genbank:NM_026531.4,MGI:MGI:1915298	apoptosis enhancing nuclease		GO:0005622,GO:0005634,GO:0005654,GO:0005730,GO:0006915,GO:0006974,GO:0010212,GO:0016787,GO:0031965,GO:0042771,GO:0003676,GO:0004518,GO:0004527	intracellular|nucleus|nucleoplasm|nucleolus|apoptotic process|cellular response to DNA damage stimulus|response to ionizing radiation|hydrolase activity|nuclear membrane|intrinsic apoptotic signaling pathway in response to DNA damage by p53 class mediator|nucleic acid binding|nuclease activity|exonuclease activity
Afm	700.415880371695	1242.72785186047	158.103908882924	0.127223276316073	-2.97456544978644	6.64333744269718e-122	7.02772939530643e-120	Down	23.0884312569171	20.252629009639	19.8917592989917	19.5302077692908	2.42490056146262	1.51517488275072	3.5224328320391	4.95490525967751	GeneID:280662,Genbank:NM_145146.2,MGI:MGI:2429409	afamin		GO:0050821,GO:0051180,GO:0071693,GO:0005576,GO:0005615,GO:0008431	protein stabilization|vitamin transport|protein transport within extracellular region|extracellular region|extracellular space|vitamin E binding
Afmid	1635.92670281136	2722.10962025525	549.743785367464	0.20195505033185	-2.307893870621	3.46821494065969e-99	2.52875703701247e-97	Down	22.8773520285247	23.4924416807368	23.6530425387964	26.1939890316265	5.51548800583867	5.53443883808599	5.90988160111737	6.25517712494383	GeneID:71562,Genbank:NM_027827.3,MGI:MGI:2448704	arylformamidase		GO:0005737,GO:0006569,GO:0008152,GO:0009056,GO:0016787,GO:0019441,GO:0004061,GO:0005634	cytoplasm|tryptophan catabolic process|metabolic process|catabolic process|hydrolase activity|tryptophan catabolic process to kynurenine|arylformamidase activity|nucleus	mmu00630,mmu00380	Glyoxylate and dicarboxylate metabolism|Tryptophan metabolism
Agap2	190.068294333006	119.25419995525	260.882388710762	2.18761593980471	1.12935947927586	1.02297463688298e-12	6.04307902827485e-12	Up	0.529672826149627	0.535516367865252	0.454057471332209	0.438480615700179	1.3068168283291	1.47017123585717	1.30497849763925	1.0553480196011	GeneID:216439,Genbank:XM_006513561.3,MGI:MGI:3580016	ArfGAP with GTPase domain, ankyrin repeat and PH domain 2		GO:0046872,GO:0033601,GO:0016020,GO:0005096,GO:0060749,GO:0035014,GO:0016192,GO:0005515,GO:2001240,GO:0042177,GO:0016197,GO:0005524,GO:0043066,GO:0005525,GO:0005634,GO:0005730,GO:0019901,GO:0005737,GO:0043231,GO:0030036,GO:0043524,GO:0030295,GO:0005739,GO:0045860,GO:0031267,GO:0005768,GO:0000166,GO:0045944,GO:0032012,GO:0005829,GO:0003924,GO:0046427,GO:0014068	metal ion binding|positive regulation of mammary gland epithelial cell proliferation|membrane|GTPase activator activity|mammary gland alveolus development|phosphatidylinositol 3-kinase regulator activity|vesicle-mediated transport|protein binding|negative regulation of extrinsic apoptotic signaling pathway in absence of ligand|negative regulation of protein catabolic process|endosomal transport|A…	mmu04068,mmu04144	FoxO signaling pathway|Endocytosis
Agbl3	296.218251031648	402.395027298009	190.041474765287	0.472275902715231	-1.08229816922345	4.10577670286785e-15	2.84189937364541e-14	Down	2.05460426822994	2.33894666258865	2.1767834538785	2.23884891535844	1.11390478109791	1.18307213968256	1.39283441336449	1.28336905557716	GeneID:76223,Genbank:NM_001289656.1,MGI:MGI:1923473	ATP/GTP binding protein-like 3		GO:0005575,GO:0005737,GO:0006508,GO:0008233,GO:0008237,GO:0008270,GO:0016787,GO:0035610,GO:0046872,GO:0004180,GO:0004181	cellular_component|cytoplasm|proteolysis|peptidase activity|metallopeptidase activity|zinc ion binding|hydrolase activity|protein side chain deglutamylation|metal ion binding|carboxypeptidase activity|metallocarboxypeptidase activity
Agbl4	8.11625473674759	15.2869621875599	0.945547285935279	0.0618531840619543	-4.01500832598529	6.11221783077784e-07	2.150734445704e-06	Down	0.0449127578657554	0.0364001369216167	0.0820961386343378	0.0423955912999277	0.00761701532565504	0.00393567084543697	0.00398694550351153	0	GeneID:78933,Genbank:XM_011240657.2,MGI:MGI:1918244	ATP/GTP binding protein-like 4		GO:0035609,GO:0005515,GO:0035610,GO:0005737,GO:0036064,GO:0005794,GO:0005814,GO:0005829,GO:0005856,GO:0006508,GO:0042995,GO:0008233,GO:0046872,GO:0008237,GO:0051607,GO:0008270,GO:0015631,GO:0004180,GO:0016787,GO:0004181,GO:0035608	C-terminal protein deglutamylation|protein binding|protein side chain deglutamylation|cytoplasm|ciliary basal body|Golgi apparatus|centriole|cytosol|cytoskeleton|proteolysis|cell projection|peptidase activity|metal ion binding|metallopeptidase activity|defense response to virus|zinc ion binding|tubulin binding|carboxypeptidase activity|hydrolase activity|metallocarboxypeptidase activity|protein d…
Ager	62.349821002934	35.7045375275178	88.9951044783502	2.49254326315698	1.31761854574698	5.57755622244296e-08	2.18997761053269e-07	Up	0.750241389049546	0.489257059229273	0.517247136092608	0.473384723534918	1.6716880162624	2.05482103668199	1.67632600341625	1.26190183175896	GeneID:11596,Genbank:XM_006523501.2,MGI:MGI:893592	advanced glycosylation end product-specific receptor		GO:0005615,GO:0005634,GO:0005737,GO:0005829,GO:0005886,GO:0006954,GO:0007162,GO:0014911,GO:0007259,GO:0016020,GO:0007611,GO:0016021,GO:0008201,GO:0016324,GO:0023056,GO:0023057,GO:0030054,GO:0043525,GO:0030335,GO:0044548,GO:0030336,GO:0030424,GO:0046330,GO:0048146,GO:0048661,GO:0050727,GO:0001650,GO:0150003,GO:0050729,GO:0001666,GO:1900271,GO:0050785,GO:0001914,GO:1900272,GO:0050930,GO:0001933,GO:…	extracellular space|nucleus|cytoplasm|cytosol|plasma membrane|inflammatory response|negative regulation of cell adhesion|positive regulation of smooth muscle cell migration|JAK-STAT cascade|membrane|learning or memory|integral component of membrane|heparin binding|apical plasma membrane|positive regulation of signaling|negative regulation of signaling|cell junction|positive regulation of neuron a…	mmu04933	AGE-RAGE signaling pathway in diabetic complications
Agmat	35.5044717020766	55.2323635127881	15.7765798913651	0.285640137194425	-1.80772937860578	1.28783940763058e-08	5.38468105986914e-08	Down	1.13481890780604	1.2950922156069	1.43438281437446	1.33332353310907	0.532337625700542	0.247550388891561	0.473687096726727	0.515880830607798	GeneID:75986,Genbank:NM_001081408.1,MGI:MGI:1923236	agmatine ureohydrolase (agmatinase)		GO:0008295,GO:0008783,GO:0009446,GO:0016787,GO:0046872,GO:0003674,GO:0005739,GO:0008150	spermidine biosynthetic process|agmatinase activity|putrescine biosynthetic process|hydrolase activity|metal ion binding|molecular_function|mitochondrion|biological_process	mmu00330	Arginine and proline metabolism
Agmo	194.032453709117	360.500136266049	27.5647711521851	0.0764625817834428	-3.70910227572189	6.72164814683212e-89	3.99392476412905e-87	Down	5.32705627502093	5.48688755295524	5.45367961135888	5.447539200059	0.272343261800402	0.598052768147637	0.427654808330086	0.676305214295239	GeneID:319660,Genbank:NM_178767.5,MGI:MGI:2442495	alkylglycerol monooxygenase		GO:0006643,GO:0008610,GO:0016020,GO:0016021,GO:0016491,GO:0046485,GO:0050479,GO:0055114,GO:0005506,GO:0005783	membrane lipid metabolic process|lipid biosynthetic process|membrane|integral component of membrane|oxidoreductase activity|ether lipid metabolic process|glyceryl-ether monooxygenase activity|oxidation-reduction process|iron ion binding|endoplasmic reticulum
Agpat3	10332.9772754094	13837.7501840174	6828.20436680141	0.493447581868331	-1.01903125720699	6.01448907333523e-26	7.30884226634184e-25	Down	63.0946491630671	65.3946116151485	64.8128096820761	64.878712206542	36.7013452590657	33.513517474743	36.9416798480964	44.6973063031781	GeneID:28169,Genbank:XM_006513716.2,MGI:MGI:1336186	1-acylglycerol-3-phosphate O-acyltransferase 3		GO:0006629,GO:0008152,GO:0008654,GO:0016020,GO:0016021,GO:0016740,GO:0016746,GO:0042171,GO:0003841,GO:0005634,GO:0005783	lipid metabolic process|metabolic process|phospholipid biosynthetic process|membrane|integral component of membrane|transferase activity|transferase activity, transferring acyl groups|lysophosphatidic acid acyltransferase activity|1-acylglycerol-3-phosphate O-acyltransferase activity|nucleus|endoplasmic reticulum	mmu00561,mmu00564,mmu04072	Glycerolipid metabolism|Glycerophospholipid metabolism|Phospholipase D signaling pathway
Agps	10555.4717870557	16042.0438164875	5068.89975762382	0.315975932718384	-1.66211341961836	1.69878496897815e-17	1.36118492632527e-16	Down	60.8668312123471	70.5463603136542	72.5250913070673	88.8398396267035	27.2606343762941	27.4556334383339	28.2891418353358	27.8093626977557	GeneID:228061,Genbank:NM_172666.3,MGI:MGI:2443065	alkylglycerone phosphate synthase		GO:0005739,GO:0005777,GO:0006629,GO:0008609,GO:0008610,GO:0016491,GO:0016614,GO:0016740,GO:0050660,GO:0055114,GO:0003824,GO:0005730	mitochondrion|peroxisome|lipid metabolic process|alkylglycerone-phosphate synthase activity|lipid biosynthetic process|oxidoreductase activity|oxidoreductase activity, acting on CH-OH group of donors|transferase activity|flavin adenine dinucleotide binding|oxidation-reduction process|catalytic activity|nucleolus	mmu00565,mmu04146	Ether lipid metabolism|Peroxisome
Agrn	12184.4631942807	6905.64062152665	17463.2857670347	2.52884369809184	1.33847787015405	3.05313874738308e-28	4.09944917210988e-27	Up	30.0629846243184	27.4413576012015	26.1664313154705	27.0964554546214	89.078421346791	98.3704820311486	78.2282980792766	70.3894653457952	GeneID:11603,Genbank:XM_011250176.1,MGI:MGI:87961	agrin		GO:0005605,GO:0005615,GO:0005829,GO:0005886,GO:0007009,GO:0007268,GO:0032092,GO:0035374,GO:0007275,GO:0036122,GO:0007416,GO:0042030,GO:0042383,GO:0043083,GO:0043087,GO:0045944,GO:0043113,GO:0050431,GO:0050731,GO:0051290,GO:0051491,GO:0055117,GO:0001932,GO:0061098,GO:0001934,GO:0070507,GO:0071340,GO:0002162,GO:0005509,GO:0005515,GO:0005604,GO:0007528,GO:0008582,GO:0009986,GO:0016020,GO:0016021,GO:…	basal lamina|extracellular space|cytosol|plasma membrane|plasma membrane organization|chemical synaptic transmission|positive regulation of protein binding|chondroitin sulfate binding|multicellular organism development|BMP binding|synapse assembly|ATPase inhibitor activity|sarcolemma|synaptic cleft|regulation of GTPase activity|positive regulation of transcription by RNA polymerase II|receptor cl…	mmu04512	ECM-receptor interaction
Agt	2772.34209860867	1582.93375180436	3961.75044541298	2.50278979830777	1.32353712855184	4.3441154848222e-05	0.000123699482632225	Up	30.3356776435097	29.8642349326449	29.8501381507539	25.8067504793925	77.443922002118	57.2830792226593	100.09093354783	109.54026729158	GeneID:11606,Genbank:NM_007428.3,MGI:MGI:87963	angiotensinogen (serpin peptidase inhibitor, clade A, member 8)		GO:1900020,GO:1901201,GO:1903598,GO:1903779,GO:0002018,GO:1904707,GO:1904754,GO:0002019,GO:1905010,GO:0002027,GO:1905589,GO:0002035,GO:2001238,GO:0003014,GO:2001275,GO:0003051,GO:0007202,GO:0003331,GO:0007204,GO:0004867,GO:0007250,GO:0005179,GO:0007588,GO:0008065,GO:0008217,GO:0014061,GO:0008284,GO:0014068,GO:0008285,GO:0014824,GO:0009409,GO:0014873,GO:0016525,GO:0030198,GO:0030308,GO:0001543,GO:…	positive regulation of protein kinase C activity|regulation of extracellular matrix assembly|positive regulation of gap junction assembly|regulation of cardiac conduction|renin-angiotensin regulation of aldosterone production|positive regulation of vascular smooth muscle cell proliferation|positive regulation of vascular associated smooth muscle cell migration|regulation of renal output by angiot…	mmu04924,mmu04614,mmu04270,mmu05410	Renin secretion|Renin-angiotensin system|Vascular smooth muscle contraction|Hypertrophic cardiomyopathy (HCM)
Agtr1a	1138.37482075432	1603.16527324313	673.58436826551	0.420159031328615	-1.25099259965544	6.9350826835221e-31	1.03946722515264e-29	Down	24.7304758093532	21.9222494439848	21.4698713331365	19.9671530541449	9.25798333969243	11.6183379853771	11.2989157172711	11.9774016199107	GeneID:11607,Genbank:NM_177322.3,MGI:MGI:87964	angiotensin II receptor, type 1a		GO:0002001,GO:0002018,GO:0002019,GO:0002035,GO:0004871,GO:0004930,GO:0007204,GO:0004945,GO:0007266,GO:0005515,GO:0007507,GO:0005737,GO:0008284,GO:0010873,GO:0012505,GO:0031983,GO:0012506,GO:0032270,GO:0016020,GO:0032430,GO:0016021,GO:0032930,GO:0034391,GO:0034392,GO:0038166,GO:0001568,GO:0046982,GO:0042310,GO:0001596,GO:0050715,GO:0042416,GO:0051482,GO:0042756,GO:0001822,GO:0055037,GO:0060326,GO:…	renin secretion into blood stream|renin-angiotensin regulation of aldosterone production|regulation of renal output by angiotensin|brain renin-angiotensin system|signal transducer activity|G-protein coupled receptor activity|positive regulation of cytosolic calcium ion concentration|angiotensin type II receptor activity|Rho protein signal transduction|protein binding|heart development|cytoplasm|p…	mmu04371,mmu04020,mmu04072,mmu04022,mmu04080,mmu04924,mmu04614,mmu04925,mmu04927,mmu04261,mmu04270,mmu05200,mmu04933,mmu04934	Apelin signaling pathway|Calcium signaling pathway|Phospholipase D signaling pathway|cGMP - PKG signaling pathway|Neuroactive ligand-receptor interaction|Renin secretion|Renin-angiotensin system|Aldosterone synthesis and secretion|Cortisol synthesis and secretion|Adrenergic signaling in cardiomyocytes|Vascular smooth muscle contraction|Pathways in cancer|AGE-RAGE signaling pathway in diabetic com…
Agtr2	2.34018792060657	4.68037584121315	0	0	-Inf	0.00191209874510522	0.00429365878946879	Down	0.0467990210122669	0.0448250444492377	0.0379115647763839	0.0837505940564684	0	0	0	0	GeneID:11609,Genbank:XM_006527555.1,MGI:MGI:87966	angiotensin II receptor, type 2		GO:0005886,GO:0006883,GO:0006954,GO:0007165,GO:0007166,GO:0007186,GO:0035640,GO:0007199,GO:0035815,GO:0008134,GO:0035932,GO:0008284,GO:0042306,GO:0042311,GO:0042416,GO:0042981,GO:0097746,GO:0043524,GO:0097755,GO:0045893,GO:2001238,GO:0048147,GO:0001991,GO:0002018,GO:0002033,GO:0002035,GO:0004871,GO:0004930,GO:0004945,GO:0010459,GO:0010700,GO:0016020,GO:0016021,GO:0017046,GO:0021695,GO:0032304,GO:…	plasma membrane|cellular sodium ion homeostasis|inflammatory response|signal transduction|cell surface receptor signaling pathway|G-protein coupled receptor signaling pathway|exploration behavior|G-protein coupled receptor signaling pathway coupled to cGMP nucleotide second messenger|positive regulation of renal sodium excretion|transcription factor binding|aldosterone secretion|positive regulati…	mmu04080,mmu04614,mmu04261	Neuroactive ligand-receptor interaction|Renin-angiotensin system|Adrenergic signaling in cardiomyocytes
Agxt2	2095.44212497778	3767.41382394191	423.470426013651	0.112403480425351	-3.15324138748994	7.78969697150513e-176	1.65766563111064e-173	Down	59.6772261257196	53.9391592736771	55.4671883364641	50.7717374619864	6.31010454266673	6.98048459703468	7.60609658047026	8.54188636687789	GeneID:268782,Genbank:XM_006520069.3,MGI:MGI:2146052	alanine-glyoxylate aminotransferase 2		GO:0045429,GO:0008453,GO:0047305,GO:0008483,GO:0009436,GO:0016223,GO:0016740,GO:0019265,GO:0019481,GO:0030170,GO:0003824,GO:0042802,GO:0005739	positive regulation of nitric oxide biosynthetic process|alanine-glyoxylate transaminase activity|(R)-3-amino-2-methylpropionate-pyruvate transaminase activity|transaminase activity|glyoxylate catabolic process|beta-alanine-pyruvate transaminase activity|transferase activity|glycine biosynthetic process, by transamination of glyoxylate|L-alanine catabolic process, by transamination|pyridoxal phos…	mmu00250,mmu00260,mmu00270,mmu00280	Alanine, aspartate and glutamate metabolism|Glycine, serine and threonine metabolism|Cysteine and methionine metabolism|Valine, leucine and isoleucine degradation
Ahcy	5121.44720459235	7600.53669809543	2642.35771108927	0.347654095499783	-1.52427550975137	1.66567481835897e-34	2.83567580007325e-33	Down	91.0586568446598	102.074452526186	102.660233790272	105.957246853002	38.2629966873959	31.5088910249392	47.3001619528161	49.34843400609	GeneID:269378,Genbank:NM_016661.3,MGI:MGI:87968	S-adenosylhomocysteine hydrolase		GO:0042802,GO:0004013,GO:0043005,GO:0005507,GO:0043621,GO:0005515,GO:0005634,GO:0005829,GO:0051287,GO:0007584,GO:0071268,GO:0019510,GO:0030554,GO:0002439,GO:0033353,GO:0042745	identical protein binding|adenosylhomocysteinase activity|neuron projection|copper ion binding|protein self-association|protein binding|nucleus|cytosol|NAD binding|response to nutrient|homocysteine biosynthetic process|S-adenosylhomocysteine catabolic process|adenyl nucleotide binding|chronic inflammatory response to antigenic stimulus|S-adenosylmethionine cycle|circadian sleep/wake cycle	mmu00270	Cysteine and methionine metabolism
Ahcyl2	9225.52549548371	13439.6208737271	5011.43011724034	0.372884783307922	-1.42319817011189	6.64940859544071e-48	1.70914082451068e-46	Down	73.4521835245268	73.814814725662	74.6063155386725	75.9907268543209	31.9653087244184	29.9066757403373	35.0167859324214	35.7232302230294	GeneID:74340,Genbank:XM_011241082.2,MGI:MGI:1921590	S-adenosylhomocysteine hydrolase-like 2		GO:0005737,GO:0005783,GO:0005829,GO:0006730,GO:0016787,GO:0033353,GO:0043005,GO:0043231,GO:0004013	cytoplasm|endoplasmic reticulum|cytosol|one-carbon metabolic process|hydrolase activity|S-adenosylmethionine cycle|neuron projection|intracellular membrane-bounded organelle|adenosylhomocysteinase activity	mmu00270	Cysteine and methionine metabolism
Ahnak	52999.9423931078	21085.1834302558	84914.7013559598	4.02722137262097	2.00978477807072	2.96245022569293e-19	2.6446732478247e-18	Up	27.6033149185011	28.37461613023	26.7253618011018	25.4234038660862	151.816909201865	155.16611705207	122.491248352326	94.3720201304995	GeneID:66395,Genbank:XM_017318272.1,MGI:MGI:1316648	AHNAK nucleoprotein (desmoyokin)		GO:0045121,GO:0042383,GO:0005737,GO:0045296,GO:0043034,GO:0005829,GO:0051259,GO:0070062,GO:0005886,GO:0005911,GO:0043484,GO:0015629,GO:0097493,GO:1901385,GO:0044291,GO:0030315,GO:0003723,GO:0044548,GO:0031982,GO:0005634	membrane raft|sarcolemma|cytoplasm|cadherin binding|costamere|cytosol|protein complex oligomerization|extracellular exosome|plasma membrane|cell-cell junction|regulation of RNA splicing|actin cytoskeleton|structural molecule activity conferring elasticity|regulation of voltage-gated calcium channel activity|cell-cell contact zone|T-tubule|RNA binding|S100 protein binding|vesicle|nucleus
Ahnak2	122.227467536647	45.1059702713142	199.348964801981	4.41956937414025	2.14390580580267	8.61919697678034e-18	7.02002331428825e-17	Up	0.121256123547697	0.0958167838432569	0.166988876712859	0.148798312352129	0.768599304488684	0.894408362467241	0.559728730438475	0.60882464967598	GeneID:100041194,Genbank:XM_017315330.1,MGI:MGI:2144831	AHNAK nucleoprotein 2		GO:0043034,GO:0005737,GO:0043484,GO:0005829,GO:0005886,GO:0008366,GO:0019226,GO:0021675,GO:0030018,GO:0030315,GO:0030659,GO:0001778,GO:0032287,GO:0003674,GO:0032290,GO:0003723	costamere|cytoplasm|regulation of RNA splicing|cytosol|plasma membrane|axon ensheathment|transmission of nerve impulse|nerve development|Z disc|T-tubule|cytoplasmic vesicle membrane|plasma membrane repair|peripheral nervous system myelin maintenance|molecular_function|peripheral nervous system myelin formation|RNA binding
Ahrr	10.783105572115	15.140191749052	6.42601939517796	0.424434478881703	-1.23638623672333	0.039438712706229	0.0695009996376214	Down	0.151890655201708	0.0253015525745841	0.0927299979664205	0.121559471702723	0.0582400405669698	0.0601846313540869	0.0381054550134506	0.0423296969608084	GeneID:11624,Genbank:XM_006517050.2,MGI:MGI:1333776	aryl-hydrocarbon receptor repressor	bHLH	GO:0046983,GO:0003677,GO:0005634,GO:0005654,GO:0005737,GO:0005829,GO:0006351,GO:0006355,GO:0006805,GO:0009410,GO:0033235,GO:0000122,GO:0045892,GO:0045944,GO:0001191	protein dimerization activity|DNA binding|nucleus|nucleoplasm|cytoplasm|cytosol|transcription, DNA-templated|regulation of transcription, DNA-templated|xenobiotic metabolic process|response to xenobiotic stimulus|positive regulation of protein sumoylation|negative regulation of transcription by RNA polymerase II|negative regulation of transcription, DNA-templated|positive regulation of transcript…
Ahsg	2.74677572044659	0.265303428676806	5.22824801221638	19.7066733675178	4.30061235420929	0.00481838713600712	0.0101299601351024	Up	0	0	0	0.0232886394304975	0.175734706291368	0.181602354862766	0.105124745376605	0.0973154327751566	GeneID:11625,Genbank:NM_013465.2,MGI:MGI:107189	alpha-2-HS-glycoprotein		GO:0032991,GO:0005576,GO:0045780,GO:0046627,GO:0005615,GO:0005794,GO:0006953,GO:0008584,GO:0010951,GO:0050727,GO:0030294,GO:0050766,GO:0030308,GO:0065003,GO:0030502,GO:0072562,GO:0001503,GO:0031012,GO:0004866,GO:0004869	protein-containing complex|extracellular region|positive regulation of bone resorption|negative regulation of insulin receptor signaling pathway|extracellular space|Golgi apparatus|acute-phase response|male gonad development|negative regulation of endopeptidase activity|regulation of inflammatory response|receptor signaling protein tyrosine kinase inhibitor activity|positive regulation of phagocy…
Aida	1144.21066195343	742.943489505602	1545.47783440126	2.08020913599998	1.05672857851189	1.52765050969759e-12	8.91502932971159e-12	Up	7.66436648373415	7.62189102291578	7.4868106573696	7.58073855731049	18.6754967132038	23.7958093227254	17.2667793327329	16.073580870287	GeneID:108909,Genbank:NM_181732.4,MGI:MGI:1919737	axin interactor, dorsalization associated		GO:0048264,GO:0009953,GO:2000016,GO:0016020,GO:0019904,GO:0030178,GO:0035091,GO:0043496,GO:0043508,GO:0046329,GO:0005515,GO:0005737,GO:0007275	determination of ventral identity|dorsal/ventral pattern formation|negative regulation of determination of dorsal identity|membrane|protein domain specific binding|negative regulation of Wnt signaling pathway|phosphatidylinositol binding|regulation of protein homodimerization activity|negative regulation of JUN kinase activity|negative regulation of JNK cascade|protein binding|cytoplasm|multicell…
Aif1	48.8452424949968	65.5638229220454	32.1266620679482	0.490005930650907	-1.02912888429447	0.000117287283532216	0.000317130583168336	Down	1.94343281475771	2.34287090316058	2.53345536045359	1.7475306170908	1.47750851214844	1.52684140087312	0.928040026240118	1.10967019481759	GeneID:11629,Genbank:XM_006523504.3,MGI:MGI:1343098	allograft inflammatory factor 1		GO:0005737,GO:0005829,GO:0005856,GO:0005884,GO:0005886,GO:0043066,GO:0006911,GO:0043204,GO:0010629,GO:0045429,GO:0014739,GO:0046872,GO:0048471,GO:0048661,GO:0048662,GO:0051015,GO:0051017,GO:0001726,GO:0001774,GO:0001891,GO:0001934,GO:0003779,GO:0005509,GO:0005515,GO:0005634,GO:0016020,GO:0016601,GO:0030027,GO:0030041,GO:0030335,GO:0032587,GO:0071672,GO:0071673,GO:0042102,GO:0090026,GO:0042995,GO:…	cytoplasm|cytosol|cytoskeleton|actin filament|plasma membrane|negative regulation of apoptotic process|phagocytosis, engulfment|perikaryon|negative regulation of gene expression|positive regulation of nitric oxide biosynthetic process|positive regulation of muscle hyperplasia|metal ion binding|perinuclear region of cytoplasm|positive regulation of smooth muscle cell proliferation|negative regulat…
Aifm1	2729.19978685028	3862.24035246335	1596.1592212372	0.413272887126035	-1.27483337644924	2.55869776122523e-36	4.61802048601409e-35	Down	53.1748144952857	55.3528866534908	54.6359762063226	56.194031405826	25.7298467396347	21.7289584033251	28.2795997628593	32.2452097449694	GeneID:26926,Genbank:NM_001290364.1,MGI:MGI:1349419	apoptosis-inducing factor, mitochondrion-associated 1		GO:0005739,GO:0005741,GO:0005743,GO:0005758,GO:0032981,GO:0005829,GO:0043065,GO:0043525,GO:0046983,GO:0050660,GO:0051402,GO:0055114,GO:0070059,GO:0071949,GO:1902510,GO:0003677,GO:0004174,GO:0005515,GO:0005634,GO:0005737,GO:0006915,GO:0006919,GO:0006979,GO:0008637,GO:0010942,GO:0016020,GO:0016174,GO:0016491,GO:0016651,GO:0030182	mitochondrion|mitochondrial outer membrane|mitochondrial inner membrane|mitochondrial intermembrane space|mitochondrial respiratory chain complex I assembly|cytosol|positive regulation of apoptotic process|positive regulation of neuron apoptotic process|protein dimerization activity|flavin adenine dinucleotide binding|neuron apoptotic process|oxidation-reduction process|intrinsic apoptotic signal…	mmu04210,mmu04217	Apoptosis|Necroptosis
Aifm3	377.557887109482	589.943114103295	165.17266011567	0.279980656044659	-1.83660094054743	1.12428281811171e-42	2.42349821604976e-41	Down	3.80529752672981	4.26149468553403	4.14145000278933	4.43141860230091	1.41955210922227	1.15378080261111	1.29404238342048	1.68480661027623	GeneID:72168,Genbank:XM_006522590.3,MGI:MGI:1919418	apoptosis-inducing factor, mitochondrion-associated 3		GO:0005783,GO:0005829,GO:0006915,GO:0016491,GO:0046872,GO:0050660,GO:0051536,GO:0051537,GO:0055114,GO:0097194,GO:0005739,GO:0005743	endoplasmic reticulum|cytosol|apoptotic process|oxidoreductase activity|metal ion binding|flavin adenine dinucleotide binding|iron-sulfur cluster binding|2 iron, 2 sulfur cluster binding|oxidation-reduction process|execution phase of apoptosis|mitochondrion|mitochondrial inner membrane
Aim1l	152.121722470547	97.4961767667991	206.747268174296	2.12056795487288	1.08445071570362	0.0056929783615231	0.0118206486265299	Up	0.542886264458748	0.633028130715951	0.5800108224677	0.488786412445598	1.20993609521709	0.786501013072554	1.83864852879722	1.81553323565878	GeneID:230806,Genbank:XM_006538749.3,MGI:MGI:1334463	absent in melanoma 1-like		GO:0003674,GO:0005575,GO:0008150	molecular_function|cellular_component|biological_process
Ak3	7375.24623156713	10377.5574074499	4372.93505568439	0.421383846312923	-1.24679308517193	3.57838173939784e-37	6.65528091592681e-36	Down	102.209982671029	111.791494499238	112.283659379244	109.498905987588	51.6954365080282	49.2140275110223	56.97559288986	61.2786192953931	GeneID:56248,Genbank:XM_006527222.3,MGI:MGI:1860835	adenylate kinase 3		GO:0046899,GO:0016776,GO:0005525,GO:0051260,GO:0019205,GO:0005739,GO:0042802,GO:0005758,GO:0005759,GO:0046033,GO:0006139,GO:0046034,GO:0006172,GO:0046039,GO:0006756,GO:0046041,GO:0016301,GO:0000166,GO:0046051,GO:0016310,GO:0004017,GO:0046060,GO:0016740,GO:0005524	nucleoside triphosphate adenylate kinase activity|phosphotransferase activity, phosphate group as acceptor|GTP binding|protein homooligomerization|nucleobase-containing compound kinase activity|mitochondrion|identical protein binding|mitochondrial intermembrane space|mitochondrial matrix|AMP metabolic process|nucleobase-containing compound metabolic process|ATP metabolic process|ADP biosynthetic …	mmu00230	Purine metabolism
Ak4	11111.6409555637	20525.1783594185	1698.10355170877	0.0827327062388009	-3.59539841538925	7.59830416174301e-250	3.86268234622385e-247	Down	114.277423096843	124.272476253568	123.549602678082	114.748585566082	11.8445443566995	10.3673823488064	11.3822369844662	13.4635539820728	GeneID:11639,Genbank:XM_017319923.1,MGI:MGI:87979	adenylate kinase 4		GO:0046033,GO:0005524,GO:0046034,GO:0005525,GO:0046039,GO:0005739,GO:0005759,GO:0006139,GO:0006165,GO:0046899,GO:0009142,GO:0016301,GO:0016310,GO:0016740,GO:0000166,GO:0016776,GO:0004017,GO:0019205,GO:0004550	AMP metabolic process|ATP binding|ATP metabolic process|GTP binding|GTP metabolic process|mitochondrion|mitochondrial matrix|nucleobase-containing compound metabolic process|nucleoside diphosphate phosphorylation|nucleoside triphosphate adenylate kinase activity|nucleoside triphosphate biosynthetic process|kinase activity|phosphorylation|transferase activity|nucleotide binding|phosphotransferase …	mmu00230,mmu00730	Purine metabolism|Thiamine metabolism
Ak9	9.54922550381479	14.547350969885	4.55110003774462	0.31284733881557	-1.67646926284598	0.0317544183071105	0.0572154779401821	Down	0.0269368583834278	0.0825621287449397	0.139656726745004	0.0550921876527706	0.0296944581836083	0.0184115601738098	0.0373028588672298	0.0287764775823412	GeneID:633979,Genbank:XM_006512939.3,MGI:MGI:2685080	adenylate kinase 9		GO:0061569,GO:0005737,GO:0061570,GO:0006174,GO:0061571,GO:0006186,GO:0006756,GO:0006757,GO:0019206,GO:0031965,GO:0050145,GO:0061508,GO:0061565,GO:0061566,GO:0004550,GO:0061567,GO:0005634,GO:0061568,GO:0005654	UDP phosphorylation|cytoplasm|dCDP phosphorylation|dADP phosphorylation|TDP phosphorylation|dGDP phosphorylation|AMP phosphorylation|ATP generation from ADP|nucleoside kinase activity|nuclear membrane|nucleoside phosphate kinase activity|CDP phosphorylation|dAMP phosphorylation|CMP phosphorylation|nucleoside diphosphate kinase activity|dCMP phosphorylation|nucleus|GDP phosphorylation|nucleoplasm	mmu00230,mmu00240	Purine metabolism|Pyrimidine metabolism
Akap12	13920.9010694641	1195.06367357046	26646.7384653578	22.2973378361892	4.47879956647706	0	0	Up	7.29101890561397	6.17993459278595	5.80058674021191	6.49077158835268	172.1443878498	181.167944454843	177.642897827358	156.598578386431	GeneID:83397,Genbank:NM_031185.3,MGI:MGI:1932576	A kinase (PRKA) anchor protein (gravin) 12		GO:0005886,GO:0006605,GO:0007165,GO:0007193,GO:0008179,GO:0010738,GO:0010739,GO:0016020,GO:0030159,GO:0051018,GO:0005737,GO:0090036,GO:0005829,GO:0005856	plasma membrane|protein targeting|signal transduction|adenylate cyclase-inhibiting G-protein coupled receptor signaling pathway|adenylate cyclase binding|regulation of protein kinase A signaling|positive regulation of protein kinase A signaling|membrane|receptor signaling complex scaffold activity|protein kinase A binding|cytoplasm|regulation of protein kinase C signaling|cytosol|cytoskeleton
Akap2	13.6406204524671	6.27341094366888	21.0078299612653	3.34870936240298	1.7436051686349	0.000517460654894529	0.00127456896974761	Up	0.0301172037246653	0.028846864025019	0.043373758973554	0.0205322463810006	0.149401728756079	0.102926759451783	0.144816261919657	0.0965220619445541	GeneID:11641,Genbank:NM_001035532.2,MGI:MGI:1306795	A kinase (PRKA) anchor protein 2		GO:0007178,GO:0008104,GO:0019904,GO:0023052,GO:0032991,GO:0051018,GO:0051291,GO:0005515,GO:0007015	transmembrane receptor protein serine/threonine kinase signaling pathway|protein localization|protein domain specific binding|signaling|protein-containing complex|protein kinase A binding|protein heterooligomerization|protein binding|actin filament organization
Akap4	2.38705877603886	0	4.77411755207772	Inf	Inf	0.00214793654619468	0.00477983788082548	Up	0	0	0	0	0.0886578958097736	0.0523532089802879	0.106070552815848	0.0122738724776397	GeneID:11643,Genbank:NM_009651.4,MGI:MGI:102794	A kinase (PRKA) anchor protein 4		GO:0044458,GO:0006928,GO:0045184,GO:0007178,GO:0048471,GO:0008104,GO:0010738,GO:0030018,GO:0030030,GO:0030317,GO:0051018,GO:0031514,GO:0097228,GO:0035686,GO:0005515,GO:0005737,GO:0042995,GO:0005929	motile cilium assembly|movement of cell or subcellular component|establishment of protein localization|transmembrane receptor protein serine/threonine kinase signaling pathway|perinuclear region of cytoplasm|protein localization|regulation of protein kinase A signaling|Z disc|cell projection organization|flagellated sperm motility|protein kinase A binding|motile cilium|sperm principal piece|sperm…
Akap5	40.9408107558551	57.215489563922	24.6661319477882	0.431109340071815	-1.21387427574994	2.87929143712722e-05	8.38407519345508e-05	Down	0.282910687684243	0.172049239374712	0.291027302412095	0.257163845464353	0.128709503562189	0.107428743915952	0.181380576240763	0.100743906930624	GeneID:238276,Genbank:XM_006515842.3,MGI:MGI:2685104	A kinase (PRKA) anchor protein 5		GO:0006605,GO:0007165,GO:0007193,GO:0007194,GO:0008179,GO:0009898,GO:0032279,GO:0010524,GO:0032590,GO:0010738,GO:0032591,GO:0014069,GO:0032947,GO:0032991,GO:0034237,GO:0035254,GO:0050811,GO:0036394,GO:0060076,GO:0042307,GO:0097110,GO:0043025,GO:1903078,GO:0001664,GO:0001934,GO:0003779,GO:0005515,GO:0005516,GO:0005737,GO:0005856,GO:0005886,GO:0016020,GO:0016323,GO:0017124,GO:0019900,GO:0019901,GO:…	protein targeting|signal transduction|adenylate cyclase-inhibiting G-protein coupled receptor signaling pathway|negative regulation of adenylate cyclase activity|adenylate cyclase binding|cytoplasmic side of plasma membrane|asymmetric synapse|positive regulation of calcium ion transport into cytosol|dendrite membrane|regulation of protein kinase A signaling|dendritic spine membrane|postsynaptic d…
Akr1a1	29997.8369411022	45213.0686149204	14782.605267284	0.326954257256622	-1.61283928621354	9.3314160587355e-62	3.34851461354742e-60	Down	1025.98721660298	1096.82678645541	1108.9310368452	1068.29284454653	393.099185495525	394.807739368765	400.514165210584	488.42677650367	GeneID:58810,Genbank:NM_021473.3,MGI:MGI:1929955	aldo-keto reductase family 1, member A1 (aldehyde reductase)		GO:0046185,GO:0004032,GO:0047939,GO:0005829,GO:0008106,GO:0016324,GO:0016491,GO:0055114,GO:0019853,GO:0042840	aldehyde catabolic process|alditol:NADP+ 1-oxidoreductase activity|L-glucuronate reductase activity|cytosol|alcohol dehydrogenase (NADP+) activity|apical plasma membrane|oxidoreductase activity|oxidation-reduction process|L-ascorbic acid biosynthetic process|D-glucuronate catabolic process	mmu00010,mmu00040,mmu00561	Glycolysis / Gluconeogenesis|Pentose and glucuronate interconversions|Glycerolipid metabolism
Akr1b8	1080.74278285847	82.86176348607	2078.62380223086	25.0854400724925	4.64877834233116	1.01738880172967e-102	7.88950527985369e-101	Up	2.27393356660103	1.95008708998784	2.05629536311663	2.27128528237189	61.7644730219053	55.7542705631444	71.9510357537241	66.6343171698091	GeneID:14187,Genbank:NM_008012.1,MGI:MGI:107673	aldo-keto reductase family 1, member B8		GO:0005737,GO:0005739,GO:0005829,GO:0008106,GO:0016488,GO:0016491,GO:0044597,GO:0044598,GO:0045550,GO:0047718,GO:0001758,GO:0055114,GO:0004032	cytoplasm|mitochondrion|cytosol|alcohol dehydrogenase (NADP+) activity|farnesol catabolic process|oxidoreductase activity|daunorubicin metabolic process|doxorubicin metabolic process|geranylgeranyl reductase activity|indanol dehydrogenase activity|retinal dehydrogenase activity|oxidation-reduction process|alditol:NADP+ 1-oxidoreductase activity	mmu00040,mmu00051,mmu00052,mmu00561,mmu00790	Pentose and glucuronate interconversions|Fructose and mannose metabolism|Galactose metabolism|Glycerolipid metabolism|Folate biosynthesis
Akr1c12	140.640576481471	84.4341969438504	196.846956019091	2.33136528970597	1.22117507068666	2.94432501539227e-12	1.68387787833419e-11	Up	2.26873556230203	2.36083422568796	2.42026279763885	2.17683509945635	6.85457127331774	6.66864416151856	5.65653966034353	6.55290186505434	GeneID:622402,Genbank:NM_013777.2,MGI:MGI:1351661	aldo-keto reductase family 1, member C12		GO:0047023,GO:0005575,GO:0047086,GO:0005829,GO:0006693,GO:0006805,GO:0008106,GO:0008202,GO:0008207,GO:0016229,GO:0016491,GO:0032052,GO:0042448,GO:0004032,GO:0044597,GO:0004033,GO:0044598,GO:0005496	androsterone dehydrogenase activity|cellular_component|ketosteroid monooxygenase activity|cytosol|prostaglandin metabolic process|xenobiotic metabolic process|alcohol dehydrogenase (NADP+) activity|steroid metabolic process|C21-steroid hormone metabolic process|steroid dehydrogenase activity|oxidoreductase activity|bile acid binding|progesterone metabolic process|alditol:NADP+ 1-oxidoreductase ac…
Akr1c14	5209.1865276917	9481.08978841106	937.283266972347	0.0988581785311229	-3.33849586480953	1.17403719439957e-84	6.30089580489926e-83	Down	111.193588667591	134.030920823892	133.369794069994	142.405981989984	15.3123815451507	13.1890527303703	18.5034385415854	14.6732965772828	GeneID:105387,Genbank:NM_134072.1,MGI:MGI:2145458	aldo-keto reductase family 1, member C14		GO:0047023,GO:0005829,GO:0047086,GO:0006693,GO:0008106,GO:0008202,GO:0008207,GO:0016229,GO:0016491,GO:0032052,GO:0042448,GO:0044597,GO:0004032,GO:0044598,GO:0005496,GO:0005575	androsterone dehydrogenase activity|cytosol|ketosteroid monooxygenase activity|prostaglandin metabolic process|alcohol dehydrogenase (NADP+) activity|steroid metabolic process|C21-steroid hormone metabolic process|steroid dehydrogenase activity|oxidoreductase activity|bile acid binding|progesterone metabolic process|daunorubicin metabolic process|alditol:NADP+ 1-oxidoreductase activity|doxorubici…
Akr1c20	7.99352291704097	12.3575864333076	3.62945940077437	0.293702934659784	-1.76757041384167	0.0103878667255351	0.0206594597852661	Down	0.240854015851821	0.337169359732156	0.260152240399077	0.0568387965036645	0.0204239153546581	0.0422117087989909	0.128284952579404	0.118755157352166	GeneID:116852,Genbank:NM_001311132.1,MGI:MGI:2151104	aldo-keto reductase family 1, member C20		GO:0047023,GO:0005575,GO:0047086,GO:0005829,GO:0006693,GO:0006694,GO:0008106,GO:0008202,GO:0008207,GO:0016229,GO:0016491,GO:0032052,GO:0042448,GO:0004032,GO:0044597,GO:0004033,GO:0044598,GO:0005496	androsterone dehydrogenase activity|cellular_component|ketosteroid monooxygenase activity|cytosol|prostaglandin metabolic process|steroid biosynthetic process|alcohol dehydrogenase (NADP+) activity|steroid metabolic process|C21-steroid hormone metabolic process|steroid dehydrogenase activity|oxidoreductase activity|bile acid binding|progesterone metabolic process|alditol:NADP+ 1-oxidoreductase ac…
Akr1c21	17663.7161527791	34045.7083480579	1281.72395750032	0.0376471520109652	-4.73131545993905	0	0	Down	924.121842508224	971.378613829215	972.968816314906	919.30041445989	35.3366508502241	44.8009554645647	34.2606240580413	55.3270029864356	GeneID:77337,Genbank:NM_029901.2,MGI:MGI:1924587	aldo-keto reductase family 1, member C21		GO:0047086,GO:0018636,GO:0005496,GO:0031406,GO:0005737,GO:0047115,GO:0032052,GO:0005829,GO:0055114,GO:0006629,GO:0006694,GO:0008106,GO:0033764,GO:0008202,GO:0070401,GO:0070402,GO:0047023,GO:0016229,GO:0072555,GO:0016491,GO:0004032,GO:0072582,GO:0047024,GO:1902121,GO:0047042,GO:0016655,GO:0004033	ketosteroid monooxygenase activity|phenanthrene 9,10-monooxygenase activity|steroid binding|carboxylic acid binding|cytoplasm|trans-1,2-dihydrobenzene-1,2-diol dehydrogenase activity|bile acid binding|cytosol|oxidation-reduction process|lipid metabolic process|steroid biosynthetic process|alcohol dehydrogenase (NADP+) activity|steroid dehydrogenase activity, acting on the CH-OH group of donors, N…
Akr1c6	5.4997460639526	10.5223166374461	0.477175490459125	0.045348900522627	-4.46278861652439	1.77412760219089e-05	5.29144544453968e-05	Down	0.148723991649695	0.189934444273046	0.294507355704778	0.380219267768942	0.0273248788461673	0	0.0286051158339648	0	GeneID:83702,Genbank:XM_006516510.1,MGI:MGI:1933427	aldo-keto reductase family 1, member C6		GO:0044598,GO:0016491,GO:0005496,GO:0047006,GO:0016655,GO:0005634,GO:0047023,GO:0032052,GO:0005737,GO:0005829,GO:0006629,GO:0006693,GO:0006694,GO:0042448,GO:0008106,GO:0047045,GO:0042493,GO:0008202,GO:0047086,GO:0043627,GO:0048025,GO:0044597,GO:0008207,GO:0001758,GO:0055114,GO:0016229,GO:0004032,GO:0071395,GO:0004303	doxorubicin metabolic process|oxidoreductase activity|steroid binding|17-alpha,20-alpha-dihydroxypregn-4-en-3-one dehydrogenase activity|oxidoreductase activity, acting on NAD(P)H, quinone or similar compound as acceptor|nucleus|androsterone dehydrogenase activity|bile acid binding|cytoplasm|cytosol|lipid metabolic process|prostaglandin metabolic process|steroid biosynthetic process|progesterone …
Akr1d1	652.145650378662	1117.85465415285	186.436646604472	0.166780758045652	-2.58397524419497	1.84025676918297e-41	3.84897590089344e-40	Down	5.80647868342623	7.95475651767564	7.36788096389441	6.85080795491383	1.36656463295056	1.11951066332555	1.56401454962454	1.52330921568519	GeneID:208665,Genbank:XM_006505825.1,MGI:MGI:2384785	aldo-keto reductase family 1, member D1		GO:0016491,GO:0005829,GO:0006629,GO:0030573,GO:0006699,GO:0006707,GO:0007586,GO:0008106,GO:0008202,GO:0047086,GO:0047568,GO:0008207,GO:0047787,GO:0008209,GO:0055114,GO:0004032,GO:0016042,GO:0005737,GO:0016229	oxidoreductase activity|cytosol|lipid metabolic process|bile acid catabolic process|bile acid biosynthetic process|cholesterol catabolic process|digestion|alcohol dehydrogenase (NADP+) activity|steroid metabolic process|ketosteroid monooxygenase activity|3-oxo-5-beta-steroid 4-dehydrogenase activity|C21-steroid hormone metabolic process|delta4-3-oxosteroid 5beta-reductase activity|androgen metabo…	mmu00120,mmu00140	Primary bile acid biosynthesis|Steroid hormone biosynthesis
Akr1e1	1711.13961693262	2315.21743177956	1107.06180208568	0.478167530569581	-1.06441192610222	1.50055701213868e-18	1.28445715056829e-17	Down	39.0738067265335	45.0898311248479	46.7677862271243	44.775545578708	25.1103447632817	20.0049415718745	27.4775961721796	27.7034123200387	GeneID:56043,Genbank:NM_018859.2,MGI:MGI:1914758	aldo-keto reductase family 1, member E1		GO:0005794,GO:0005829,GO:0008106,GO:0016491,GO:0050571,GO:0055114,GO:0004032,GO:0005654,GO:0005737	Golgi apparatus|cytosol|alcohol dehydrogenase (NADP+) activity|oxidoreductase activity|1,5-anhydro-D-fructose reductase activity|oxidation-reduction process|alditol:NADP+ 1-oxidoreductase activity|nucleoplasm|cytoplasm
Akr7a5	3632.26555859842	5906.12243094986	1358.40868624698	0.230000089251199	-2.1202936738819	1.93232787337047e-94	1.25402597200542e-92	Down	119.442737484264	120.656936207107	125.374679608622	116.624277629224	30.6977272562196	26.8844529139903	33.7777990648896	40.611153217176	GeneID:110198,Genbank:NM_025337.3,MGI:MGI:107796	aldo-keto reductase family 7, member A5 (aflatoxin aldehyde reductase)		GO:0005794,GO:0005829,GO:0016491,GO:0019119,GO:0044597,GO:0044598,GO:0055114,GO:0004032,GO:0005737,GO:0005739	Golgi apparatus|cytosol|oxidoreductase activity|phenanthrene-9,10-epoxide hydrolase activity|daunorubicin metabolic process|doxorubicin metabolic process|oxidation-reduction process|alditol:NADP+ 1-oxidoreductase activity|cytoplasm|mitochondrion	mmu00980	Metabolism of xenobiotics by cytochrome P450
Alas2	29.4388265937504	56.2610956396574	2.61655754784337	0.046507404772242	-4.42639575360345	2.08409149677151e-14	1.38292090219055e-13	Down	0.574943354277914	1.30163639052154	0.903287570659957	1.03336129644813	0.0576183524128631	0.0793895806719778	0.0402119415109096	0.0372247511929225	GeneID:11656,Genbank:NM_009653.3,MGI:MGI:87990	aminolevulinic acid synthase 2, erythroid		GO:0030170,GO:0003870,GO:0030218,GO:0005739,GO:0033014,GO:0005743,GO:0005759,GO:0006778,GO:0006783,GO:0042541,GO:0006879,GO:0050662,GO:0008152,GO:0009058,GO:0016594,GO:0001666,GO:0016740,GO:0003824,GO:0016746	pyridoxal phosphate binding|5-aminolevulinate synthase activity|erythrocyte differentiation|mitochondrion|tetrapyrrole biosynthetic process|mitochondrial inner membrane|mitochondrial matrix|porphyrin-containing compound metabolic process|heme biosynthetic process|hemoglobin biosynthetic process|cellular iron ion homeostasis|coenzyme binding|metabolic process|biosynthetic process|glycine binding|r…	mmu00260,mmu00860	Glycine, serine and threonine metabolism|Porphyrin and chlorophyll metabolism
Alb	90.3166770625349	163.984298749374	16.6490553756961	0.101528350596186	-3.30004545562082	1.51972397098039e-25	1.82018772204922e-24	Down	1.9740626347564	2.64391096417565	2.981511876167	3.07938865482735	0.165977757532833	0.209635102092223	0.579180729622199	0.33956522794883	GeneID:11657,Genbank:NM_009654.4,MGI:MGI:87991	albumin		GO:0051659,GO:0019899,GO:0005604,GO:0070062,GO:0030170,GO:0005615,GO:0032991,GO:0005737,GO:0005783,GO:0005794,GO:0008144,GO:0042802,GO:0008270,GO:0043066,GO:0008289,GO:0043209,GO:0009267,GO:0046010,GO:0015643,GO:0003677,GO:0046872,GO:0019825,GO:0005504,GO:0051087,GO:0019836,GO:0005576	maintenance of mitochondrion location|enzyme binding|basement membrane|extracellular exosome|pyridoxal phosphate binding|extracellular space|protein-containing complex|cytoplasm|endoplasmic reticulum|Golgi apparatus|drug binding|identical protein binding|zinc ion binding|negative regulation of apoptotic process|lipid binding|myelin sheath|cellular response to starvation|positive regulation of cir…	mmu04918	Thyroid hormone synthesis
Aldh16a1	1413.65772398734	2103.93503933084	723.380408643838	0.343822596763212	-1.54026372992327	6.79128282210125e-47	1.69098322350034e-45	Down	27.7364643860836	27.4542396169383	27.7826393161079	27.2924165151053	10.2610721414834	9.86922742468342	11.9508652638916	13.1006399539647	GeneID:69748,Genbank:NM_145954.1,MGI:MGI:1916998	aldehyde dehydrogenase 16 family, member A1		GO:0055114,GO:0004029,GO:0008152,GO:0016491	oxidation-reduction process|aldehyde dehydrogenase (NAD) activity|metabolic process|oxidoreductase activity
Aldh18a1	284.812609901659	136.078452680808	433.546767122511	3.18600600301842	1.67174898516729	1.24680748217634e-16	9.49160720936321e-16	Up	1.3490577444992	1.18915683023616	1.1931734333001	1.45954465956192	5.97021099721019	5.67955130964137	4.25311113670031	3.96849410151709	GeneID:56454,Genbank:NM_153554.2,MGI:MGI:1888908	aldehyde dehydrogenase 18 family, member A1		GO:0019240,GO:0008152,GO:0004349,GO:0031966,GO:0008652,GO:0004350,GO:0042802,GO:0009266,GO:0055114,GO:0005524,GO:0005737,GO:0005739,GO:0016020,GO:0016301,GO:0005743,GO:0016310,GO:0005829,GO:0016491,GO:0006536,GO:0000166,GO:0016740,GO:0006561,GO:0003824,GO:0017084,GO:0006592	citrulline biosynthetic process|metabolic process|glutamate 5-kinase activity|mitochondrial membrane|cellular amino acid biosynthetic process|glutamate-5-semialdehyde dehydrogenase activity|identical protein binding|response to temperature stimulus|oxidation-reduction process|ATP binding|cytoplasm|mitochondrion|membrane|kinase activity|mitochondrial inner membrane|phosphorylation|cytosol|oxidored…	mmu00330	Arginine and proline metabolism
Aldh1a1	949.026096072703	183.03756279699	1715.01462934842	9.36974139701898	3.22800923034052	2.34395803079055e-12	1.35065415369956e-11	Up	2.42643826697964	3.28298228473973	2.98740767184196	3.40096654486395	24.8965819479576	26.9456324223527	37.8119792507195	45.1541452961336	GeneID:11668,Genbank:NM_013467.3,MGI:MGI:1353450	aldehyde dehydrogenase family 1, subfamily A1		GO:0043065,GO:0018479,GO:0002072,GO:0045471,GO:0042493,GO:0002138,GO:0048048,GO:0042572,GO:0004028,GO:0051287,GO:0004029,GO:0005634,GO:0042573,GO:0005737,GO:0051289,GO:0005829,GO:0055114,GO:0006979,GO:0042802,GO:0008152,GO:0001523,GO:0042904,GO:0016491,GO:0001758,GO:0042905	positive regulation of apoptotic process|benzaldehyde dehydrogenase (NAD+) activity|optic cup morphogenesis involved in camera-type eye development|response to ethanol|response to drug|retinoic acid biosynthetic process|embryonic eye morphogenesis|retinol metabolic process|3-chloroallyl aldehyde dehydrogenase activity|NAD binding|aldehyde dehydrogenase (NAD) activity|nucleus|retinoic acid metabol…	mmu00830	Retinol metabolism
Aldh1a2	1107.39502315639	138.721901403122	2076.06814490965	14.9656840333861	3.90358631619051	7.97979060960961e-24	8.89933869265481e-23	Up	2.04072877646888	2.43602040643197	2.03974489003304	1.72868772564171	39.7045334864926	50.7803407573535	29.9477368715004	28.0484225311414	GeneID:19378,Genbank:NM_009022.4,MGI:MGI:107928	aldehyde dehydrogenase family 1, subfamily A2		GO:0004028,GO:0004029,GO:0005737,GO:0005829,GO:0007507,GO:0008152,GO:0030182,GO:0008284,GO:0030324,GO:0008285,GO:0030326,GO:0009855,GO:0030900,GO:0030902,GO:0031016,GO:0031076,GO:0048566,GO:0034097,GO:0048738,GO:0035115,GO:0055114,GO:0035799,GO:0060324,GO:0071300,GO:0090242,GO:0001523,GO:0001568,GO:0001758,GO:0001936,GO:0001947,GO:0002138,GO:0003007,GO:0009952,GO:0009954,GO:0010628,GO:0014032,GO:…	3-chloroallyl aldehyde dehydrogenase activity|aldehyde dehydrogenase (NAD) activity|cytoplasm|cytosol|heart development|metabolic process|neuron differentiation|positive regulation of cell proliferation|lung development|negative regulation of cell proliferation|embryonic limb morphogenesis|determination of bilateral symmetry|forebrain development|hindbrain development|pancreas development|embryon…	mmu00830	Retinol metabolism
Aldh1a3	429.966312491849	611.67806554977	248.254559433928	0.405858201259513	-1.30095232824609	0.00295616243171502	0.00643520026915863	Down	8.8098813046323	3.9035549256649	6.97530804167933	4.59268951582286	2.61513793447644	5.2547744022478	1.55602241829785	2.40432927662396	GeneID:56847,Genbank:NM_053080.3,MGI:MGI:1861722	aldehyde dehydrogenase family 1, subfamily A3		GO:0004029,GO:0004030,GO:0005634,GO:0005737,GO:0005829,GO:0042803,GO:0005886,GO:0043065,GO:0006081,GO:0007626,GO:0043584,GO:0048048,GO:0048386,GO:0050885,GO:0051289,GO:0055114,GO:0001758,GO:0002072,GO:0002138,GO:0004028,GO:0008152,GO:0016491,GO:0021768,GO:0031076,GO:0042472,GO:0042573,GO:0060013,GO:0060166,GO:0060324,GO:0042574,GO:0070324,GO:0070384,GO:0070403	aldehyde dehydrogenase (NAD) activity|aldehyde dehydrogenase [NAD(P)+] activity|nucleus|cytoplasm|cytosol|protein homodimerization activity|plasma membrane|positive regulation of apoptotic process|cellular aldehyde metabolic process|locomotory behavior|nose development|embryonic eye morphogenesis|positive regulation of retinoic acid receptor signaling pathway|neuromuscular process controlling bal…	mmu00010,mmu00340,mmu00350,mmu00360,mmu00410,mmu00980,mmu00982,mmu05204	Glycolysis / Gluconeogenesis|Histidine metabolism|Tyrosine metabolism|Phenylalanine metabolism|beta-Alanine metabolism|Metabolism of xenobiotics by cytochrome P450|Drug metabolism - cytochrome P450|Chemical carcinogenesis
Aldh1a7	674.793333037887	294.02420959613	1055.56245647964	3.59005286649544	1.84400508908154	0.00233309552590463	0.00515302693936526	Up	3.95004183517761	4.79341291159941	4.88120598332054	5.54559030664006	14.760740378648	11.0969869474768	22.8501136776351	32.6677278713398	GeneID:26358,Genbank:NM_011921.2,MGI:MGI:1347050	aldehyde dehydrogenase family 1, subfamily A7		GO:0004029,GO:0005737,GO:0008152,GO:0016491,GO:0018479,GO:0042573,GO:0055114,GO:0001758,GO:0004028	aldehyde dehydrogenase (NAD) activity|cytoplasm|metabolic process|oxidoreductase activity|benzaldehyde dehydrogenase (NAD+) activity|retinoic acid metabolic process|oxidation-reduction process|retinal dehydrogenase activity|3-chloroallyl aldehyde dehydrogenase activity	mmu00830	Retinol metabolism
Aldh1l1	13250.397204749	17853.47924281	8647.31516668801	0.484349019543094	-1.04588107362672	1.35998791108051e-13	8.53536994536504e-13	Down	194.484975663372	182.010172320797	179.731103617719	208.914349416529	103.770732236671	78.4683997706014	124.198674289007	134.451330543879	GeneID:107747,Genbank:XM_006505279.3,MGI:MGI:1340024	aldehyde dehydrogenase 1 family, member L1		GO:0033721,GO:0004030,GO:0044877,GO:0005515,GO:0055114,GO:0005737,GO:0005739,GO:0005829,GO:0006730,GO:0008152,GO:0009058,GO:0009258,GO:0016155,GO:0016491,GO:0003824,GO:0016742,GO:0004029,GO:0032991	aldehyde dehydrogenase (NADP+) activity|aldehyde dehydrogenase [NAD(P)+] activity|protein-containing complex binding|protein binding|oxidation-reduction process|cytoplasm|mitochondrion|cytosol|one-carbon metabolic process|metabolic process|biosynthetic process|10-formyltetrahydrofolate catabolic process|formyltetrahydrofolate dehydrogenase activity|oxidoreductase activity|catalytic activity|hydro…	mmu00670	One carbon pool by folate
Aldh3a2	5935.39723083101	7928.84182426437	3941.95263739764	0.497166260188748	-1.00819970257988	2.53225183025592e-22	2.60645336026511e-21	Down	29.9622173780095	35.6299723183209	35.0349078401639	35.1736272161805	19.0843751129825	19.1159249455924	20.8050471850465	21.6910171686299	GeneID:11671,Genbank:XM_006532031.3,MGI:MGI:1353452	aldehyde dehydrogenase family 3, subfamily A2		GO:0043231,GO:0007417,GO:0004029,GO:0046292,GO:0007422,GO:0046577,GO:0008152,GO:0004030,GO:0050061,GO:0005634,GO:0005739,GO:0005743,GO:0005777,GO:0008544,GO:0005783,GO:0052814,GO:0016020,GO:0055114,GO:0016021,GO:0005829,GO:0016491,GO:0006081,GO:0000302,GO:0033306,GO:0004028,GO:0042406,GO:0006714	intracellular membrane-bounded organelle|central nervous system development|aldehyde dehydrogenase (NAD) activity|formaldehyde metabolic process|peripheral nervous system development|long-chain-alcohol oxidase activity|metabolic process|aldehyde dehydrogenase [NAD(P)+] activity|long-chain-aldehyde dehydrogenase activity|nucleus|mitochondrion|mitochondrial inner membrane|peroxisome|epidermis devel…	mmu00010,mmu00053,mmu00620,mmu00071,mmu00561,mmu00280,mmu00310,mmu00330,mmu00340,mmu00380,mmu00410	Glycolysis / Gluconeogenesis|Ascorbate and aldarate metabolism|Pyruvate metabolism|Fatty acid degradation|Glycerolipid metabolism|Valine, leucine and isoleucine degradation|Lysine degradation|Arginine and proline metabolism|Histidine metabolism|Tryptophan metabolism|beta-Alanine metabolism
Aldh3b3	33.2531144268828	59.3195317026829	7.18669715108266	0.121152290734581	-3.04510641151637	2.04215185475575e-17	1.62281463716391e-16	Down	0.977015119428169	0.965991999940794	0.885088335251703	0.821850550725061	0.121600706272912	0.107709309974756	0.163668850605761	0.13467601939816	GeneID:73458,Genbank:XM_006531843.2,MGI:MGI:1920708	aldehyde dehydrogenase 3 family, member B3		GO:0005737,GO:0005886,GO:0006081,GO:0008152,GO:0016020,GO:0016491,GO:0055114,GO:0004028,GO:0004029,GO:0004030	cytoplasm|plasma membrane|cellular aldehyde metabolic process|metabolic process|membrane|oxidoreductase activity|oxidation-reduction process|3-chloroallyl aldehyde dehydrogenase activity|aldehyde dehydrogenase (NAD) activity|aldehyde dehydrogenase [NAD(P)+] activity	mmu00010,mmu00340,mmu00350,mmu00360,mmu00410,mmu00980,mmu00982,mmu05204	Glycolysis / Gluconeogenesis|Histidine metabolism|Tyrosine metabolism|Phenylalanine metabolism|beta-Alanine metabolism|Metabolism of xenobiotics by cytochrome P450|Drug metabolism - cytochrome P450|Chemical carcinogenesis
Aldh4a1	11954.102627566	18957.7668748173	4950.4383803147	0.261129826788336	-1.93716084021638	3.16892846504665e-85	1.73118089071101e-83	Down	164.154710270966	175.42950621924	177.598497670446	169.824674682727	51.09847329665	40.1353158668963	54.0179439067575	68.1094481642772	GeneID:212647,Genbank:XM_006538693.3,MGI:MGI:2443883	aldehyde dehydrogenase 4 family, member A1		GO:0005739,GO:0006560,GO:0008152,GO:0010133,GO:0016491,GO:0042802,GO:0055114,GO:0003842,GO:0004029	mitochondrion|proline metabolic process|metabolic process|proline catabolic process to glutamate|oxidoreductase activity|identical protein binding|oxidation-reduction process|1-pyrroline-5-carboxylate dehydrogenase activity|aldehyde dehydrogenase (NAD) activity	mmu00250,mmu00330	Alanine, aspartate and glutamate metabolism|Arginine and proline metabolism
Aldh5a1	2241.63595612747	3468.38420035638	1014.88771189855	0.292611098791843	-1.77294360268958	1.20103007702269e-56	3.83596011162169e-55	Down	18.8179261286148	21.1237406783582	21.4138665599919	21.2103459061689	6.65677501395315	5.8217959706667	7.62395481623849	8.68176187842804	GeneID:214579,Genbank:NM_172532.3,MGI:MGI:2441982	aldhehyde dehydrogenase family 5, subfamily A1		GO:0016491,GO:0007417,GO:0005739,GO:0022904,GO:0031406,GO:0008152,GO:0006006,GO:0042135,GO:0006083,GO:0006105,GO:0006536,GO:0009013,GO:0006540,GO:0046459,GO:0006541,GO:0051287,GO:0009448,GO:0006650,GO:0009450,GO:0006678,GO:0004777,GO:0051289,GO:0006681,GO:0055114,GO:0009791,GO:0006749	oxidoreductase activity|central nervous system development|mitochondrion|respiratory electron transport chain|carboxylic acid binding|metabolic process|glucose metabolic process|neurotransmitter catabolic process|acetate metabolic process|succinate metabolic process|glutamate metabolic process|succinate-semialdehyde dehydrogenase [NAD(P)+] activity|glutamate decarboxylation to succinate|short-cha…	mmu00650,mmu00250	Butanoate metabolism|Alanine, aspartate and glutamate metabolism
Aldh6a1	23096.4792695151	37340.0179305264	8852.94060850379	0.237089886378075	-2.07649397227577	5.4575862826357e-98	3.87129017668666e-96	Down	319.251995540633	325.130499850305	337.152969198929	357.70627093057	83.2870543324295	79.5722518830398	103.311042080872	112.181747379307	GeneID:104776,Genbank:NM_134042.3,MGI:MGI:1915077	aldehyde dehydrogenase family 6, subfamily A1		GO:0018478,GO:0005739,GO:0019484,GO:0019859,GO:0006210,GO:0006573,GO:0050873,GO:0006574,GO:0055114,GO:0008152,GO:0016491,GO:0004491,GO:0016790,GO:0005654	malonate-semialdehyde dehydrogenase (acetylating) activity|mitochondrion|beta-alanine catabolic process|thymine metabolic process|thymine catabolic process|valine metabolic process|brown fat cell differentiation|valine catabolic process|oxidation-reduction process|metabolic process|oxidoreductase activity|methylmalonate-semialdehyde dehydrogenase (acylating) activity|thiolester hydrolase activity…	mmu00640,mmu00562,mmu00280,mmu00410	Propanoate metabolism|Inositol phosphate metabolism|Valine, leucine and isoleucine degradation|beta-Alanine metabolism
Aldh7a1	6628.76216492211	9801.2602200052	3456.26410983902	0.352634664549003	-1.50375379403865	1.65399701306953e-52	4.75193082200715e-51	Down	105.011140473293	100.777930704358	101.236210963806	105.192840554282	39.0188336555052	34.4772147749892	44.6779181998005	54.6808845918504	GeneID:110695,Genbank:NM_001127338.1,MGI:MGI:108186	aldehyde dehydrogenase family 7, member A1		GO:0005634,GO:0005737,GO:0005739,GO:0005829,GO:0008152,GO:0008802,GO:0016491,GO:0016620,GO:0055114,GO:0004029,GO:0004043	nucleus|cytoplasm|mitochondrion|cytosol|metabolic process|betaine-aldehyde dehydrogenase activity|oxidoreductase activity|oxidoreductase activity, acting on the aldehyde or oxo group of donors, NAD or NADP as acceptor|oxidation-reduction process|aldehyde dehydrogenase (NAD) activity|L-aminoadipate-semialdehyde dehydrogenase activity	mmu00010,mmu00053,mmu00620,mmu00071,mmu00561,mmu00260,mmu00280,mmu00310,mmu00330,mmu00340,mmu00380,mmu00410	Glycolysis / Gluconeogenesis|Ascorbate and aldarate metabolism|Pyruvate metabolism|Fatty acid degradation|Glycerolipid metabolism|Glycine, serine and threonine metabolism|Valine, leucine and isoleucine degradation|Lysine degradation|Arginine and proline metabolism|Histidine metabolism|Tryptophan metabolism|beta-Alanine metabolism
Aldh8a1	6310.21507648192	10300.7972905116	2319.63286245228	0.225189642804541	-2.15078762012527	2.50200057696596e-88	1.46759976150814e-86	Down	144.096219983238	155.141712097268	161.037966140561	157.180000881692	36.2635130880695	31.9232211115878	43.3553572044628	53.781094081665	GeneID:237320,Genbank:NM_178713.4,MGI:MGI:2653900	aldehyde dehydrogenase 8 family, member A1		GO:0005622,GO:0005737,GO:0008152,GO:0016491,GO:0042573,GO:0042574,GO:0042904,GO:0055114,GO:0001758	intracellular|cytoplasm|metabolic process|oxidoreductase activity|retinoic acid metabolic process|retinal metabolic process|9-cis-retinoic acid biosynthetic process|oxidation-reduction process|retinal dehydrogenase activity
Aldh9a1	11311.2375972433	17911.2514031485	4711.22379133805	0.26303152612273	-1.92669236816403	2.91330936427631e-84	1.5544161713009e-82	Down	181.818908729207	192.50039298742	195.58346680695	183.373261296487	54.7076286755819	49.3369937665669	61.0407590085901	70.9150308840926	GeneID:56752,Genbank:NM_019993.3,MGI:MGI:1861622	aldehyde dehydrogenase 9, subfamily A1		GO:0043176,GO:0005737,GO:0047105,GO:0005739,GO:0005829,GO:0006081,GO:0008152,GO:0009437,GO:0051287,GO:0016491,GO:0055114,GO:0016620,GO:0019145,GO:0004028,GO:0042136,GO:0004029,GO:0042803	amine binding|cytoplasm|4-trimethylammoniobutyraldehyde dehydrogenase activity|mitochondrion|cytosol|cellular aldehyde metabolic process|metabolic process|carnitine metabolic process|NAD binding|oxidoreductase activity|oxidation-reduction process|oxidoreductase activity, acting on the aldehyde or oxo group of donors, NAD or NADP as acceptor|aminobutyraldehyde dehydrogenase activity|3-chloroallyl …	mmu00010,mmu00053,mmu00620,mmu00071,mmu00561,mmu00280,mmu00310,mmu00330,mmu00340,mmu00380,mmu00410	Glycolysis / Gluconeogenesis|Ascorbate and aldarate metabolism|Pyruvate metabolism|Fatty acid degradation|Glycerolipid metabolism|Valine, leucine and isoleucine degradation|Lysine degradation|Arginine and proline metabolism|Histidine metabolism|Tryptophan metabolism|beta-Alanine metabolism
Aldob	91046.3669374488	140422.056009946	41670.6778649517	0.296753081738101	-1.75266508276175	1.84832446303007e-28	2.50564340725284e-27	Down	2365.68513770373	2327.82653698047	2341.60085359582	2326.76203370682	646.603448606239	431.629741303635	975.676175924482	1231.21571066117	GeneID:230163,Genbank:NM_144903.3,MGI:MGI:87995	aldolase B, fructose-bisphosphate		GO:0070072,GO:0043434,GO:0016829,GO:0004332,GO:0048471,GO:0030388,GO:0005634,GO:0051117,GO:0030867,GO:0005737,GO:0061609,GO:0005764,GO:0005815,GO:0005829,GO:0005856,GO:0030868,GO:0005886,GO:0031210,GO:0006000,GO:0061615,GO:0032781,GO:0006096,GO:0061624,GO:0034451,GO:0006116,GO:0003824,GO:0061625,GO:0042802,GO:0008092,GO:0070061,GO:0043231,GO:0010043	vacuolar proton-transporting V-type ATPase complex assembly|response to peptide hormone|lyase activity|fructose-bisphosphate aldolase activity|perinuclear region of cytoplasm|fructose 1,6-bisphosphate metabolic process|nucleus|ATPase binding|rough endoplasmic reticulum membrane|cytoplasm|fructose-1-phosphate aldolase activity|lysosome|microtubule organizing center|cytosol|cytoskeleton|smooth endo…	mmu00010,mmu00030,mmu00051	Glycolysis / Gluconeogenesis|Pentose phosphate pathway|Fructose and mannose metabolism
Alk	5.9341550892575	10.92082901348	0.947481165034998	0.0867590879653445	-3.5268413026796	8.28613322882561e-05	0.000228208463838581	Down	0.034956923349903	0.0837061122794252	0.0692226650532859	0.0595792499117493	0.0128451863720915	0	0	0.0124480876327803	GeneID:11682,Genbank:NM_007439.2,MGI:MGI:103305	anaplastic lymphoma kinase		GO:0004871,GO:0004888,GO:0005515,GO:0005524,GO:0005737,GO:0005886,GO:0005887,GO:0016310,GO:0016740,GO:0021766,GO:0006468,GO:0030154,GO:0030424,GO:0030534,GO:0031434,GO:0090648,GO:0032991,GO:0033674,GO:0036269,GO:0000166,GO:0000187,GO:0004672,GO:0004709,GO:0004713,GO:0004714,GO:0006950,GO:0007165,GO:0007169,GO:0007275,GO:0007399,GO:0007420,GO:0009968,GO:0042127,GO:0016020,GO:0042802,GO:0016021,GO:…	signal transducer activity|transmembrane signaling receptor activity|protein binding|ATP binding|cytoplasm|plasma membrane|integral component of plasma membrane|phosphorylation|transferase activity|hippocampus development|protein phosphorylation|cell differentiation|axon|adult behavior|mitogen-activated protein kinase kinase binding|response to environmental enrichment|protein-containing complex|…	mmu05200,mmu05223	Pathways in cancer|Non-small cell lung cancer
Alkbh2	110.55324032619	72.4438489238848	148.662631728495	2.05210841136687	1.03710694946832	4.63035342644585e-08	1.83499562705469e-07	Up	1.75317857953157	1.52852963256603	1.67515239381231	1.40208540154118	4.31131012167748	3.94316247442568	3.86484204865171	3.50570282306906	GeneID:231642,Genbank:XM_006530290.3,MGI:MGI:2141032	alkB homolog 2, alpha-ketoglutarate-dependent dioxygenase		GO:0051747,GO:0005654,GO:0055114,GO:0006281,GO:0103053,GO:0006307,GO:0006974,GO:0008198,GO:0015630,GO:0016491,GO:0016706,GO:0035511,GO:0043734,GO:0046872,GO:0004519,GO:0051213,GO:0004527,GO:0005634	cytosine C-5 DNA demethylase activity|nucleoplasm|oxidation-reduction process|DNA repair|1-ethyladenine demethylase activity|DNA dealkylation involved in DNA repair|cellular response to DNA damage stimulus|ferrous iron binding|microtubule cytoskeleton|oxidoreductase activity|oxidoreductase activity, acting on paired donors, with incorporation or reduction of molecular oxygen, 2-oxoglutarate as on…
Alox5	179.251488674836	11.6143936589995	346.888583690672	29.8671281407689	4.90048661756255	6.82564744513282e-112	6.06389193657164e-110	Up	0.207338534992356	0.116819425178549	0.118562484679169	0.112250088744237	5.45865441416964	4.59887384414559	4.96843643160273	4.72964363065406	GeneID:11689,Genbank:NM_009662.2,MGI:MGI:87999	arachidonate 5-lipoxygenase		GO:0031965,GO:0016491,GO:0005506,GO:0042383,GO:0016702,GO:0005515,GO:0045907,GO:0019233,GO:0005634,GO:0046872,GO:0005635,GO:0005641,GO:0005654,GO:0019369,GO:0005737,GO:0051213,GO:0019370,GO:0005829,GO:0055114,GO:0006691,GO:0006954,GO:0002526,GO:0019372,GO:0016020,GO:0002540,GO:0030425,GO:0016363,GO:0004051	nuclear membrane|oxidoreductase activity|iron ion binding|sarcolemma|oxidoreductase activity, acting on single donors with incorporation of molecular oxygen, incorporation of two atoms of oxygen|protein binding|positive regulation of vasoconstriction|sensory perception of pain|nucleus|metal ion binding|nuclear envelope|nuclear envelope lumen|nucleoplasm|arachidonic acid metabolic process|cytoplas…	mmu00590,mmu04664,mmu04913,mmu04726,mmu05145	Arachidonic acid metabolism|Fc epsilon RI signaling pathway|Ovarian Steroidogenesis|Serotonergic synapse|Toxoplasmosis
Alox5ap	215.767197165069	87.902753996835	343.631640333304	3.90922496405148	1.9668826097443	5.50461969051118e-13	3.31599884647943e-12	Up	2.92426959649678	3.06147538541394	2.79129815453526	2.88609172397946	16.5679848737261	16.7338203709893	11.9290667672719	9.66253953376287	GeneID:11690,Genbank:NM_009663.2,MGI:MGI:107505	arachidonate 5-lipoxygenase activating protein		GO:0019899,GO:0006691,GO:0004364,GO:0031965,GO:0008047,GO:0042803,GO:0016020,GO:0004464,GO:0046982,GO:0004602,GO:0005515,GO:0016021,GO:0005634,GO:0047485,GO:0019370,GO:0005635,GO:0050544,GO:0070207,GO:0005783,GO:0002540,GO:0071277,GO:0002675,GO:0019372,GO:0005829,GO:0004051	enzyme binding|leukotriene metabolic process|glutathione transferase activity|nuclear membrane|enzyme activator activity|protein homodimerization activity|membrane|leukotriene-C4 synthase activity|protein heterodimerization activity|glutathione peroxidase activity|protein binding|integral component of membrane|nucleus|protein N-terminus binding|leukotriene biosynthetic process|nuclear envelope|ar…	mmu04664	Fc epsilon RI signaling pathway
Aloxe3	27.8042574028071	1.76839621312506	53.8401185924892	30.4457328017823	4.92816813263767	2.9679234570866e-23	3.21206192715209e-22	Up	0.0315262225517717	0.0301964506229588	0.0113507448334861	0	0.787749356995206	0.778137664564147	0.691256878734401	0.404151199937301	GeneID:23801,Genbank:XM_006533257.3,MGI:MGI:1345140	arachidonate lipoxygenase 3		GO:0051122,GO:0043651,GO:0006629,GO:0051213,GO:0006631,GO:0055114,GO:0045444,GO:0006665,GO:0061436,GO:0008544,GO:0016491,GO:0016702,GO:0016829,GO:0046513,GO:0016853,GO:0070830,GO:0046872,GO:0019233,GO:0051120,GO:0019369,GO:0003824,GO:0019372,GO:0005506,GO:0035357,GO:0005737	hepoxilin biosynthetic process|linoleic acid metabolic process|lipid metabolic process|dioxygenase activity|fatty acid metabolic process|oxidation-reduction process|fat cell differentiation|sphingolipid metabolic process|establishment of skin barrier|epidermis development|oxidoreductase activity|oxidoreductase activity, acting on single donors with incorporation of molecular oxygen, incorporation…
Alpl	6840.98706951977	11528.6330783207	2153.34106071886	0.186781992807818	-2.42057271981357	1.27493446717724e-45	3.05000989330858e-44	Down	118.313518408901	108.895462056636	110.225436045767	90.846637493297	16.1996580700424	18.4525311858748	20.6247935445406	39.0998106877702	GeneID:11647,Genbank:NM_007431.3,MGI:MGI:87983	alkaline phosphatase, liver/bone/kidney		GO:0016791,GO:0004035,GO:0031225,GO:0046677,GO:0005515,GO:0005578,GO:0005615,GO:0005886,GO:0046872,GO:0008152,GO:0051384,GO:0016020,GO:0065010,GO:0016311,GO:0071407,GO:0016462,GO:0001958,GO:0003006,GO:0016787,GO:0003824	phosphatase activity|alkaline phosphatase activity|anchored component of membrane|response to antibiotic|protein binding|proteinaceous extracellular matrix|extracellular space|plasma membrane|metal ion binding|metabolic process|response to glucocorticoid|membrane|extracellular membrane-bounded organelle|dephosphorylation|cellular response to organic cyclic compound|pyrophosphatase activity|endoch…	mmu00730,mmu00790	Thiamine metabolism|Folate biosynthesis
Als2cr12	69.8939599423919	94.56542656288	45.2224933219039	0.478213814134638	-1.06427228918813	2.80017109833926e-06	9.18550479847766e-06	Down	0.6869245119887	0.707473254026904	0.749941863126558	0.581607328090946	0.415264402362029	0.260843583153661	0.434720548924014	0.441880444109302	GeneID:108812,Genbank:XM_006495613.3,MGI:MGI:1918359	amyotrophic lateral sclerosis 2 (juvenile) chromosome region, candidate 12 (human)		GO:0008150,GO:0035686,GO:0036126,GO:0042995,GO:0001520,GO:0003674,GO:0005737	biological_process|sperm fibrous sheath|sperm flagellum|cell projection|outer dense fiber|molecular_function|cytoplasm
Amacr	5185.85163528428	9622.51582927568	749.187441292887	0.0778577509858232	-3.68301551845791	8.44467327512192e-99	6.08448683496088e-97	Down	114.480406799689	118.262957073205	120.749794563039	143.202452010004	11.2683854833773	11.1016145728	10.7114404775947	13.0983807023032	GeneID:17117,Genbank:NM_008537.4,MGI:MGI:1098273	alpha-methylacyl-CoA racemase		GO:0005739,GO:0005777,GO:0005886,GO:0006699,GO:0008111,GO:0008206,GO:0008300,GO:0016853,GO:0043231,GO:0003824,GO:0005102,GO:0005737	mitochondrion|peroxisome|plasma membrane|bile acid biosynthetic process|alpha-methylacyl-CoA racemase activity|bile acid metabolic process|isoprenoid catabolic process|isomerase activity|intracellular membrane-bounded organelle|catalytic activity|signaling receptor binding|cytoplasm	mmu00120,mmu04146	Primary bile acid biosynthesis|Peroxisome
Amdhd1	40.4709028373004	60.5439068274378	20.3978988471629	0.336910845633087	-1.56956122330149	8.14686825364416e-08	3.1421672478386e-07	Down	0.956995444550014	0.746398309034348	0.649737877534252	0.880775973893621	0.286347828320918	0.17131560087711	0.378649162173308	0.452755999392268	GeneID:71761,Genbank:NM_027908.1,MGI:MGI:1919011	amidohydrolase domain containing 1		GO:0016810,GO:0016812,GO:0019556,GO:0046872,GO:0050480,GO:0005737,GO:0006547,GO:0016787	hydrolase activity, acting on carbon-nitrogen (but not peptide) bonds|hydrolase activity, acting on carbon-nitrogen (but not peptide) bonds, in cyclic amides|histidine catabolic process to glutamate and formamide|metal ion binding|imidazolonepropionase activity|cytoplasm|histidine metabolic process|hydrolase activity	mmu00340	Histidine metabolism
Amdhd2	998.003947140565	1517.19067194993	478.8172223312	0.315594625766986	-1.66385545685327	3.9042582180406e-50	1.06644521863225e-48	Down	33.1594015544895	34.8758684650531	33.9325434953002	37.4762441230604	11.6390909779961	11.5176075673758	15.611276183032	13.7969736400256	GeneID:245847,Genbank:NM_172935.4,MGI:MGI:2443978	amidohydrolase domain containing 2		GO:0006046,GO:0008448,GO:0016787,GO:0016810,GO:0019262,GO:0046872,GO:0005634,GO:0005975,GO:0006044	N-acetylglucosamine catabolic process|N-acetylglucosamine-6-phosphate deacetylase activity|hydrolase activity|hydrolase activity, acting on carbon-nitrogen (but not peptide) bonds|N-acetylneuraminate catabolic process|metal ion binding|nucleus|carbohydrate metabolic process|N-acetylglucosamine metabolic process	mmu00520	Amino sugar and nucleotide sugar metabolism
Amh	8.50077713079972	4.37239119707921	12.6291630645202	2.88838818286813	1.53026464522534	0.0169509972228273	0.0322464007575696	Up	0.0710910901665724	0.119161835301975	0.0767872037085934	0.0363494846368796	0.372252176817193	0.16197111355654	0.24612195541265	0.265811586739977	GeneID:11705,Genbank:XM_006513119.3,MGI:MGI:88006	anti-Mullerian hormone		GO:0001880,GO:0005102,GO:0005160,GO:0005179,GO:0005615,GO:0005737,GO:0007267,GO:0010628,GO:0051092,GO:0001546,GO:2000355,GO:0001655	Mullerian duct regression|signaling receptor binding|transforming growth factor beta receptor binding|hormone activity|extracellular space|cytoplasm|cell-cell signaling|positive regulation of gene expression|positive regulation of NF-kappaB transcription factor activity|preantral ovarian follicle growth|negative regulation of ovarian follicle development|urogenital system development	mmu04350,mmu04390,mmu04024,mmu04060	TGF-beta signaling pathway|Hippo signaling pathway|cAMP signaling pathway|Cytokine-cytokine receptor interaction
Amica1	133.866582057331	44.5514999701113	223.181664144551	5.00952076348225	2.32467259439502	2.46449509490703e-10	1.2140706522717e-09	Up	0.270596086241625	0.409675373012865	0.395988693555455	0.437390127795161	2.51147457974174	2.54561183027595	2.84068353095258	1.26820486519847	GeneID:270152,Genbank:XM_006510382.3,MGI:MGI:2685484	adhesion molecule, interacts with CXADR antigen 1		GO:0060054,GO:0005886,GO:0072672,GO:0005923,GO:0007155,GO:0007157,GO:0016020,GO:0016021,GO:0030054,GO:0030593,GO:0035696,GO:0042803,GO:0046629,GO:0002376,GO:0050839,GO:0005178,GO:0050900	positive regulation of epithelial cell proliferation involved in wound healing|plasma membrane|neutrophil extravasation|bicellular tight junction|cell adhesion|heterophilic cell-cell adhesion via plasma membrane cell adhesion molecules|membrane|integral component of membrane|cell junction|neutrophil chemotaxis|monocyte extravasation|protein homodimerization activity|gamma-delta T cell activation|…
Amigo2	204.631726863542	132.429603748044	276.833849979039	2.0904227011487	1.0637946969428	1.20035087055244e-07	4.54910359949892e-07	Up	1.36522443163186	1.17780290374696	1.26544707937063	1.19807329734079	3.50096077613202	3.9156664527657	2.94986943471269	2.22389402714415	GeneID:105827,Genbank:NM_001164602.1,MGI:MGI:2145995	adhesion molecule with Ig like domain 2		GO:0098609,GO:0007155,GO:0007156,GO:0007157,GO:0007420,GO:0016020,GO:0016021,GO:0043066,GO:0043069,GO:0003674,GO:0005634,GO:0051965,GO:0005886	cell-cell adhesion|cell adhesion|homophilic cell adhesion via plasma membrane adhesion molecules|heterophilic cell-cell adhesion via plasma membrane cell adhesion molecules|brain development|membrane|integral component of membrane|negative regulation of apoptotic process|negative regulation of programmed cell death|molecular_function|nucleus|positive regulation of synapse assembly|plasma membrane
Amigo3	55.9918889390826	36.3879566464438	75.5958212317215	2.07749563863212	1.05484544829265	2.88882556081268e-05	8.40916121972848e-05	Up	0.583014032805296	0.506476291160464	0.395410315597338	0.443683839216965	1.41991589269633	1.18930618084329	1.23609420915398	0.955972011858509	GeneID:320844,Genbank:NM_177275.4,MGI:MGI:2444854	adhesion molecule with Ig like domain 3		GO:0007157,GO:0007399,GO:0007420,GO:0016020,GO:0016021,GO:0051965,GO:0098609,GO:0003674,GO:0007155	heterophilic cell-cell adhesion via plasma membrane cell adhesion molecules|nervous system development|brain development|membrane|integral component of membrane|positive regulation of synapse assembly|cell-cell adhesion|molecular_function|cell adhesion
Amn	1944.32200251718	3003.67525055132	884.968754483041	0.294628640136981	-1.76303041680393	5.83348903249129e-39	1.14058421777375e-37	Down	58.5334763629724	61.4262237862352	64.0558853337086	53.6766425017865	19.4292586628184	16.9126425690714	18.2564579867854	28.5570992591253	GeneID:93835,Genbank:NM_033603.3,MGI:MGI:1934943	amnionless		GO:0032991,GO:0005886,GO:0043001,GO:0005905,GO:0045177,GO:0006898,GO:0007275,GO:0007588,GO:0008104,GO:0015031,GO:0015889,GO:0016020,GO:0016021,GO:0016324,GO:0005102,GO:0030139,GO:0005615,GO:0031526,GO:0005768	protein-containing complex|plasma membrane|Golgi to plasma membrane protein transport|clathrin-coated pit|apical part of cell|receptor-mediated endocytosis|multicellular organism development|excretion|protein localization|protein transport|cobalamin transport|membrane|integral component of membrane|apical plasma membrane|signaling receptor binding|endocytic vesicle|extracellular space|brush borde…
Ampd1	13.6102533998559	2.08043169220729	25.1400751075045	12.084066591406	3.59503413431631	1.11467909897079e-06	3.82232381305311e-06	Up	0.0358287274653145	0.0228783176293564	0.0386994739854532	0	0.473959346415196	0.516994738975933	0.248082746882858	0.178619493687411	GeneID:229665,Genbank:XM_006501400.3,MGI:MGI:88015	adenosine monophosphate deaminase 1		GO:0009168,GO:0010033,GO:0016787,GO:0019239,GO:0032036,GO:0032264,GO:0046872,GO:0003876,GO:0005575,GO:0009117	purine ribonucleoside monophosphate biosynthetic process|response to organic substance|hydrolase activity|deaminase activity|myosin heavy chain binding|IMP salvage|metal ion binding|AMP deaminase activity|cellular_component|nucleotide metabolic process	mmu00230	Purine metabolism
Ampd3	2684.15240656781	1259.19020837227	4109.11460476335	3.2632993629097	1.70633134096171	7.97194923363217e-35	1.37506732257024e-33	Up	8.73674321390668	8.47365503319972	8.65656220579569	7.94242041308578	32.6018134349771	28.6356332535679	36.6617935086708	33.8574894740549	GeneID:11717,Genbank:XM_006507219.3,MGI:MGI:1096344	adenosine monophosphate deaminase 3		GO:0046039,GO:0005575,GO:0006188,GO:0046872,GO:0009117,GO:0009168,GO:0016787,GO:0019239,GO:0097009,GO:0032264,GO:0034101,GO:0046031,GO:0046033,GO:0003876,GO:0046034	GTP metabolic process|cellular_component|IMP biosynthetic process|metal ion binding|nucleotide metabolic process|purine ribonucleoside monophosphate biosynthetic process|hydrolase activity|deaminase activity|energy homeostasis|IMP salvage|erythrocyte homeostasis|ADP metabolic process|AMP metabolic process|AMP deaminase activity|ATP metabolic process	mmu00230	Purine metabolism
Amt	1724.71176381938	2628.26092505722	821.162602581529	0.312435723086988	-1.67836867798238	1.11795457652986e-56	3.57686830508269e-55	Down	44.1944941169997	42.2327657580027	44.3048926225531	43.4571518446446	15.915059361461	12.1510250657761	18.3463912773607	18.4350904267405	GeneID:434437,Genbank:NM_001013814.1,MGI:MGI:3646700	aminomethyltransferase		GO:0005739,GO:0006546,GO:0008483,GO:0016740,GO:0019464,GO:0004047,GO:0005654	mitochondrion|glycine catabolic process|transaminase activity|transferase activity|glycine decarboxylation via glycine cleavage system|aminomethyltransferase activity|nucleoplasm	mmu00630,mmu00260,mmu00670	Glyoxylate and dicarboxylate metabolism|Glycine, serine and threonine metabolism|One carbon pool by folate
Amz1	60.96250906085	95.1738232333962	26.7511948883038	0.28107723299821	-1.83096149343088	2.38176515820921e-13	1.47060337923032e-12	Down	1.18140947606423	1.14387753791872	1.23445796949029	1.20812961228869	0.438836536583083	0.336459547806928	0.385300789292801	0.438988648704915	GeneID:231842,Genbank:NM_173405.2,MGI:MGI:2442258	archaelysin family metallopeptidase 1		GO:0008233,GO:0008237,GO:0008270,GO:0016787,GO:0046872,GO:0005575,GO:0006508	peptidase activity|metallopeptidase activity|zinc ion binding|hydrolase activity|metal ion binding|cellular_component|proteolysis
Angpt1	609.274127445233	881.582571290371	336.965683600095	0.382228159418894	-1.38749402678266	2.20460751640012e-31	3.36782321850072e-30	Down	7.38280325684213	6.63646538957962	6.83273601029146	6.1006716790425	2.70999015285101	3.33559721707775	3.22546063956428	3.04439973550509	GeneID:11600,Genbank:NM_001286062.1,MGI:MGI:108448	angiopoietin 1		GO:0002092,GO:0002740,GO:0003160,GO:0005102,GO:0005172,GO:0005576,GO:0005615,GO:0030210,GO:0005886,GO:0030949,GO:0005902,GO:0030971,GO:0007162,GO:0031398,GO:0031589,GO:0032680,GO:0033138,GO:0048014,GO:0034394,GO:0050731,GO:0042308,GO:0043066,GO:0050918,GO:0051260,GO:0051897,GO:0055008,GO:0001525,GO:0060979,GO:0070374,GO:0001541,GO:0072012,GO:0001569,GO:0001570,GO:0001701,GO:0001933,GO:0002040,GO:…	positive regulation of receptor internalization|negative regulation of cytokine secretion involved in immune response|endocardium morphogenesis|signaling receptor binding|vascular endothelial growth factor receptor binding|extracellular region|extracellular space|heparin biosynthetic process|plasma membrane|positive regulation of vascular endothelial growth factor receptor signaling pathway|micro…	mmu04014,mmu04015,mmu04010,mmu04066,mmu04151,mmu05323	Ras signaling pathway|Rap1 signaling pathway|MAPK signaling pathway|HIF-1 signaling pathway|PI3K-Akt signaling pathway|Rheumatoid arthritis
Angpt4	23.9016918671129	13.6875689977474	34.1158147364785	2.49246705109527	1.31757443319493	0.000358666395934101	0.000904624271222434	Up	0.270424931221864	0.21584870260115	0.462479792271038	0.253496079134317	0.844642366111526	1.18090704034196	0.806196862664312	0.770382040374312	GeneID:11602,Genbank:NM_009641.1,MGI:MGI:1336887	angiopoietin 4		GO:0005615,GO:0007219,GO:0007492,GO:0010595,GO:0016525,GO:0030297,GO:0030971,GO:0043066,GO:0043536,GO:0043537,GO:0045766,GO:0001525,GO:0048014,GO:0005172,GO:0050731,GO:0005576	extracellular space|Notch signaling pathway|endoderm development|positive regulation of endothelial cell migration|negative regulation of angiogenesis|transmembrane receptor protein tyrosine kinase activator activity|receptor tyrosine kinase binding|negative regulation of apoptotic process|positive regulation of blood vessel endothelial cell migration|negative regulation of blood vessel endotheli…	mmu04014,mmu04015,mmu04010,mmu04066,mmu04151	Ras signaling pathway|Rap1 signaling pathway|MAPK signaling pathway|HIF-1 signaling pathway|PI3K-Akt signaling pathway
Angptl1	10.2433222118578	16.9040678489136	3.58257657480205	0.211935766397926	-2.23830101661262	0.000185733321105395	0.000487886537900076	Down	0.220414841201382	0.256357294733146	0.238075394146735	0.322000000892906	0.0520669951712584	0.0896757877567603	0.0545064604452672	0.0672765137998115	GeneID:72713,Genbank:NM_028333.2,MGI:MGI:1919963	angiopoietin-like 1		GO:0007169,GO:0005102,GO:0005576,GO:0005615	transmembrane receptor protein tyrosine kinase signaling pathway|signaling receptor binding|extracellular region|extracellular space
Angptl6	20.8794133086048	30.5246160037904	11.2342106134192	0.368037737543504	-1.4420743911716	0.00033302538163877	0.000844843014883718	Down	0.384208760103701	0.395262358003013	0.491843748063298	0.422002064727785	0.172553846976973	0.194525769892502	0.180638414104621	0.197623023924952	GeneID:70726,Genbank:XM_011242599.2,MGI:MGI:1917976	angiopoietin-like 6		GO:0030141,GO:0030154,GO:0001525,GO:0005576,GO:0007275	secretory granule|cell differentiation|angiogenesis|extracellular region|multicellular organism development
Angptl8	34.3483310245871	17.4615469519949	51.2351150971794	2.93416816036028	1.55295155579854	4.3736670155344e-06	1.40302331378256e-05	Up	0.478323866785493	1.22172861032974	0.645811453156089	0.366856648416137	2.15310568471204	1.95254773018592	2.43798260650565	2.93819479777154	GeneID:624219,Genbank:NM_001080940.1,MGI:MGI:3643534	angiopoietin-like 8		GO:0050746,GO:0006006,GO:0051005,GO:0006629,GO:0070328,GO:0010954,GO:0019216,GO:0044255,GO:0044342,GO:0045444,GO:0005179,GO:0048469,GO:0005576	regulation of lipoprotein metabolic process|glucose metabolic process|negative regulation of lipoprotein lipase activity|lipid metabolic process|triglyceride homeostasis|positive regulation of protein processing|regulation of lipid metabolic process|cellular lipid metabolic process|type B pancreatic cell proliferation|fat cell differentiation|hormone activity|cell maturation|extracellular region	mmu04979	Cholesterol metabolism
Ank2	525.58031450182	709.657381741392	341.503247262248	0.481222708378303	-1.05522337155091	2.76016097700422e-18	2.32140193199238e-17	Down	0.847902954378639	0.729655700723771	0.713115359961683	0.768856198097456	0.424755310911992	0.454029977858579	0.449752474932466	0.431674806845188	GeneID:109676,Genbank:XM_006500891.3,MGI:MGI:88025	ankyrin 2, brain		GO:0005886,GO:0005887,GO:0006874,GO:0006897,GO:0007165,GO:0008104,GO:0010628,GO:0030674,GO:0010881,GO:0031430,GO:0010882,GO:0031647,GO:0031672,GO:0033292,GO:0034394,GO:0051117,GO:0034613,GO:0051924,GO:0036309,GO:0051928,GO:0036371,GO:0055117,GO:0060048,GO:0070972,GO:0072659,GO:0002027,GO:1901019,GO:0005515,GO:1901021,GO:0086004,GO:0005622,GO:2001257,GO:0086014,GO:0005737,GO:2001259,GO:0005739,GO:…	plasma membrane|integral component of plasma membrane|cellular calcium ion homeostasis|endocytosis|signal transduction|protein localization|positive regulation of gene expression|protein binding, bridging|regulation of cardiac muscle contraction by regulation of the release of sequestered calcium ion|M band|regulation of cardiac muscle contraction by calcium ion signaling|regulation of protein st…	mmu05205	Proteoglycans in cancer
Ankib1	6361.55488318292	9375.50736736951	3347.60239899633	0.357058265523561	-1.48576857939201	4.8660638297779e-51	1.34930051740553e-49	Down	43.4368594997591	46.2111691704867	46.4696603021432	44.2729962601081	18.9663899549163	18.1555367619509	19.2345423156691	20.5879847396545	GeneID:70797,Genbank:NM_001289528.1,MGI:MGI:1918047	ankyrin repeat and IBR domain containing 1		GO:0005737,GO:0006511,GO:0016567,GO:0016740,GO:0031624,GO:0032436,GO:0046872,GO:0061630,GO:0000151,GO:0000209,GO:0004842	cytoplasm|ubiquitin-dependent protein catabolic process|protein ubiquitination|transferase activity|ubiquitin conjugating enzyme binding|positive regulation of proteasomal ubiquitin-dependent protein catabolic process|metal ion binding|ubiquitin protein ligase activity|ubiquitin ligase complex|protein polyubiquitination|ubiquitin-protein transferase activity
Ankk1	2.97051976750339	0	5.94103953500678	Inf	Inf	0.000425868386151793	0.00106342165847509	Up	0	0	0	0	0.0409725905228372	0.084681268496143	0.0357435466448483	0.013235318471217	GeneID:244859,Genbank:XM_017313386.1,MGI:MGI:3045301	ankyrin repeat and kinase domain containing 1		GO:0005524,GO:0005575,GO:0006468,GO:0016301,GO:0016310,GO:0016740,GO:0000166,GO:0004672,GO:0004674	ATP binding|cellular_component|protein phosphorylation|kinase activity|phosphorylation|transferase activity|nucleotide binding|protein kinase activity|protein serine/threonine kinase activity
Ankle1	32.457850898053	13.4512288672719	51.4644729288342	3.82600529934124	1.93583887194018	5.91873412444774e-07	2.08586083596222e-06	Up	0.208543419742667	0.122067663466981	0.125140436151438	0.154021169781939	0.753536788315222	0.95027407348696	0.721990816785092	0.38368636776455	GeneID:234396,Genbank:XM_006509662.3,MGI:MGI:1918775	ankyrin repeat and LEM domain containing 1		GO:0046637,GO:0005639,GO:0070197,GO:0005737,GO:1905453,GO:0006281,GO:0006611,GO:0006974,GO:0006998,GO:0008340,GO:1905456,GO:0016787,GO:2001020,GO:0031490,GO:2001022,GO:0033081,GO:0043249,GO:0004518,GO:0045577,GO:0004519,GO:0045950,GO:0005634	regulation of alpha-beta T cell differentiation|integral component of nuclear inner membrane|meiotic attachment of telomere to nuclear envelope|cytoplasm|regulation of myeloid progenitor cell differentiation|DNA repair|protein export from nucleus|cellular response to DNA damage stimulus|nuclear envelope organization|determination of adult lifespan|regulation of lymphoid progenitor cell differenti…
Ankrd1	463.133341478595	59.9213666639605	866.34531629323	14.4580366658141	3.85379974919544	0.00036432071027427	0.000917873529560769	Up	1.2697714546749	1.12265784129097	1.16050915519928	1.0188153002756	21.6639999512004	39.8565943977862	10.1672305792608	8.51457657371212	GeneID:107765,Genbank:NM_013468.3,MGI:MGI:1097717	ankyrin repeat domain 1 (cardiac muscle)		GO:0005634,GO:0005667,GO:0005737,GO:0035914,GO:0005829,GO:0006357,GO:0035994,GO:0042826,GO:0043065,GO:0043517,GO:0045445,GO:0050714,GO:0055008,GO:0061629,GO:0000122,GO:0001085,GO:0001105,GO:0001650,GO:0002039,GO:0003677,GO:0003712,GO:0003714,GO:0005515,GO:0008134,GO:0010976,GO:0030016,GO:0031432,GO:0031674,GO:0070412,GO:0071222,GO:0035690,GO:0071260,GO:0071347,GO:0071356,GO:0071560,GO:2000279	nucleus|transcription factor complex|cytoplasm|skeletal muscle cell differentiation|cytosol|regulation of transcription by RNA polymerase II|response to muscle stretch|histone deacetylase binding|positive regulation of apoptotic process|positive regulation of DNA damage response, signal transduction by p53 class mediator|myoblast differentiation|positive regulation of protein secretion|cardiac mu…
Ankrd13c	7334.98732767142	10937.3880016334	3732.58665370943	0.341268560021094	-1.55102058519991	1.1369791545039e-55	3.54477947301122e-54	Down	107.978343927037	109.769822174505	108.938656328758	113.628750090609	43.1510871774157	41.0532052292169	44.1128729503642	50.9456485250639	GeneID:433667,Genbank:XM_006501652.3,MGI:MGI:2139746	ankyrin repeat domain 13c		GO:0005783,GO:0006621,GO:0010869,GO:0016020,GO:0048471,GO:2000209,GO:0005102,GO:0005737	endoplasmic reticulum|protein retention in ER lumen|regulation of receptor biosynthetic process|membrane|perinuclear region of cytoplasm|regulation of anoikis|signaling receptor binding|cytoplasm
Ankrd22	3.5860406288215	0.511736217165085	6.66034504047792	13.0151918450777	3.70212467223848	0.00438212195535767	0.00927349837014347	Up	0	0.0188283075815142	0	0.0201020525072823	0.260038128677437	0.111966918578851	0.22685128919638	0.0209999380304429	GeneID:52024,Genbank:NM_024204.6,MGI:MGI:1277101	ankyrin repeat domain 22		GO:0003674,GO:0005575,GO:0008150	molecular_function|cellular_component|biological_process
Ankrd7	170.346908553648	87.1632520094883	253.530565097807	2.90868639309383	1.54036775724336	4.25726573149066e-13	2.58758618904054e-12	Up	0.27655433552993	0.27679444748664	0.27521873571474	0.228789474318644	0.859790512367491	1.18584429862558	0.94669115510201	0.703747743037502	GeneID:75196,Genbank:XM_006505191.3,MGI:MGI:1922446	ankyrin repeat domain 7		GO:0003674,GO:0005634,GO:0008150	molecular_function|nucleus|biological_process
Anks4b	1331.11010023655	1924.10173812862	738.118462344476	0.383617169361517	-1.38226080310693	5.50845379701432e-13	3.31721661530632e-12	Down	26.4623450554518	33.3990246922879	33.0589716380293	34.4079207850683	13.050348676398	10.312892293087	14.5438272732923	20.1225544126527	GeneID:72074,Genbank:NM_028085.2,MGI:MGI:1919324	ankyrin repeat and sterile alpha motif domain containing 4B		GO:0005902,GO:0005903,GO:0030154,GO:0034622,GO:0034976,GO:0042995,GO:1904106,GO:1904970,GO:0005515,GO:0005789,GO:0005886	microvillus|brush border|cell differentiation|cellular protein-containing complex assembly|response to endoplasmic reticulum stress|cell projection|protein localization to microvillus|brush border assembly|protein binding|endoplasmic reticulum membrane|plasma membrane
Anln	282.181282383781	74.1750237428069	490.187541024756	6.60852556952895	2.72432842743553	9.3968838322668e-17	7.17747792213333e-16	Up	0.362240557840474	0.356734856370559	0.407797091018263	0.349563925207281	3.01461584353507	4.0219551000182	2.36100564755003	2.33822719295875	GeneID:68743,Genbank:NM_028390.3,MGI:MGI:1920174	anillin, actin binding protein		GO:0031106,GO:0002244,GO:0032059,GO:0003779,GO:0042995,GO:0005634,GO:0005654,GO:0005737,GO:0005826,GO:0045296,GO:0005856,GO:0051301,GO:0007049,GO:0090521,GO:0015629,GO:0099738,GO:0017049,GO:0000281,GO:1904172,GO:0030496,GO:1904498,GO:0030865,GO:0000915	septin ring organization|hematopoietic progenitor cell differentiation|bleb|actin binding|cell projection|nucleus|nucleoplasm|cytoplasm|actomyosin contractile ring|cadherin binding|cytoskeleton|cell division|cell cycle|glomerular visceral epithelial cell migration|actin cytoskeleton|cell cortex region|GTP-Rho binding|mitotic cytokinesis|positive regulation of bleb assembly|midbody|protein localiz…
Ano2	2.56246021786619	4.64631276974453	0.478607665987855	0.103008060306317	-3.27917086321696	0.0190472026065324	0.0358819372742945	Down	0.0715995866583038	0.00761994727687492	0.0171858762338107	0.0488126443439408	0	0.00906275843042478	0	0.00849882125182206	GeneID:243634,Genbank:XM_011241354.1,MGI:MGI:2387214	anoctamin 2		GO:0046982,GO:0005254,GO:0046983,GO:0005515,GO:0097730,GO:0005654,GO:0005886,GO:0006811,GO:0006821,GO:0016020,GO:0016021,GO:0017128,GO:0005229,GO:0034707,GO:0042803	protein heterodimerization activity|chloride channel activity|protein dimerization activity|protein binding|non-motile cilium|nucleoplasm|plasma membrane|ion transport|chloride transport|membrane|integral component of membrane|phospholipid scramblase activity|intracellular calcium activated chloride channel activity|chloride channel complex|protein homodimerization activity	mmu04740	Olfactory transduction
Ano3	137.901113462939	1.79557214509198	274.006654780785	152.601306235316	7.25362350116832	8.56559397614965e-16	6.1960053500994e-15	Up	0	0.0193240792849479	0.00544789259781565	0.0103156817138014	1.33998631662953	0.930812638395067	1.68215739615828	2.42470027610131	GeneID:228432,Genbank:NM_001128103.2,MGI:MGI:3613666	anoctamin 3		GO:0006869,GO:0016020,GO:0016021,GO:0016048,GO:0017128,GO:0046983,GO:0050982,GO:0061588,GO:0061590,GO:0061591,GO:0005229,GO:0005575,GO:0005886	lipid transport|membrane|integral component of membrane|detection of temperature stimulus|phospholipid scramblase activity|protein dimerization activity|detection of mechanical stimulus|calcium activated phospholipid scrambling|calcium activated phosphatidylcholine scrambling|calcium activated galactosylceramide scrambling|intracellular calcium activated chloride channel activity|cellular_compone…
Ano4	46.5208922117914	63.9785076974756	29.0632767261072	0.454266249277552	-1.13838997375134	3.44318134367241e-05	9.93749594236694e-05	Down	0.310838643204049	0.354982800429006	0.439050273632006	0.385110437961115	0.243815800897311	0.211098794410765	0.172458894439342	0.185191201084693	GeneID:320091,Genbank:XM_017313966.1,MGI:MGI:2443344	anoctamin 4		GO:0006821,GO:0006869,GO:0016020,GO:0016021,GO:0017128,GO:0046983,GO:0061588,GO:0061589,GO:0061590,GO:0061591,GO:0005229,GO:0005622,GO:0005886	chloride transport|lipid transport|membrane|integral component of membrane|phospholipid scramblase activity|protein dimerization activity|calcium activated phospholipid scrambling|calcium activated phosphatidylserine scrambling|calcium activated phosphatidylcholine scrambling|calcium activated galactosylceramide scrambling|intracellular calcium activated chloride channel activity|intracellular|pl…
Anpep	4912.73861874145	7366.08456764643	2459.39266983648	0.333880591140469	-1.58259586455685	6.18642919818127e-44	1.40294722126289e-42	Down	64.4293127977854	66.3558125834595	68.1122425777542	63.5054183434734	23.9266871533685	18.5987963789672	27.829618719874	33.7513940457291	GeneID:16790,Genbank:XM_006540678.3,MGI:MGI:5000466	alanyl (membrane) aminopeptidase		GO:0042277,GO:0008270,GO:0005737,GO:0009897,GO:0005793,GO:0043171,GO:0012506,GO:0005886,GO:0046872,GO:0006508,GO:0006725,GO:0016020,GO:0007165,GO:0070006,GO:0016021,GO:0007267,GO:0070062,GO:0016787,GO:0007275,GO:0030154,GO:0008217,GO:0001525,GO:0031983,GO:0008233,GO:0004177,GO:0035814,GO:0008237,GO:0005615	peptide binding|zinc ion binding|cytoplasm|external side of plasma membrane|endoplasmic reticulum-Golgi intermediate compartment|peptide catabolic process|vesicle membrane|plasma membrane|metal ion binding|proteolysis|cellular aromatic compound metabolic process|membrane|signal transduction|metalloaminopeptidase activity|integral component of membrane|cell-cell signaling|extracellular exosome|hyd…	mmu00480,mmu04640,mmu04614	Glutathione metabolism|Hematopoietic cell lineage|Renin-angiotensin system
Anxa1	861.397035450922	350.269406477033	1372.52466442481	3.9184828564661	1.97029518517749	1.06066569596702e-07	4.04485161531412e-07	Up	8.67540626129496	8.52254232205829	8.22256092472379	8.36611400169386	44.0848822054338	56.5659441077126	33.9139587617768	25.136820446407	GeneID:16952,Genbank:NM_010730.2,MGI:MGI:96819	annexin A1		GO:0003727,GO:0004386,GO:0004859,GO:0005198,GO:0005509,GO:0005515,GO:0005543,GO:0005929,GO:0005544,GO:0006909,GO:0005576,GO:0006954,GO:0005615,GO:0007165,GO:0007166,GO:0007187,GO:0008360,GO:0031394,GO:0009986,GO:0031410,GO:0014839,GO:0031514,GO:0016020,GO:0031532,GO:0031966,GO:0032508,GO:0032652,GO:0001533,GO:0043065,GO:0032743,GO:0001780,GO:0045087,GO:0032991,GO:0045627,GO:0033031,GO:0002250,GO:…	single-stranded RNA binding|helicase activity|phospholipase inhibitor activity|structural molecule activity|calcium ion binding|protein binding|phospholipid binding|cilium|calcium-dependent phospholipid binding|phagocytosis|extracellular region|inflammatory response|extracellular space|signal transduction|cell surface receptor signaling pathway|G-protein coupled receptor signaling pathway, couple…
Anxa13	50.0599110895086	79.996128362488	20.1236938165292	0.251558346990773	-1.99103503421483	3.21394264477775e-07	1.16958370137359e-06	Down	1.69131943860146	1.79050399687821	2.62807839198861	3.12536747854616	0.523358436833304	0.811249467210898	0.890303458908065	0.570576629515613	GeneID:69787,Genbank:NM_027211.2,MGI:MGI:1917037	annexin A13		GO:0005654,GO:0005886,GO:0008150,GO:0016020,GO:1901611,GO:0001786,GO:0005509,GO:0005544	nucleoplasm|plasma membrane|biological_process|membrane|phosphatidylglycerol binding|phosphatidylserine binding|calcium ion binding|calcium-dependent phospholipid binding
Anxa2	6670.79347369312	1423.04704666753	11918.5399007187	8.37536603489632	3.06615224301778	9.65431085016986e-55	2.94472571448264e-53	Up	28.6332945511114	26.2651635449602	26.6695277398157	25.2692778168648	295.273875231754	318.473782406362	239.64815640511	220.736286713044	GeneID:12306,Genbank:NM_007585.3,MGI:MGI:88246	annexin A2		GO:0005509,GO:0005515,GO:0005544,GO:0005546,GO:0005576,GO:0005578,GO:0005604,GO:0007589,GO:0005615,GO:0008092,GO:0005737,GO:0009986,GO:0016020,GO:0016323,GO:0017137,GO:0019834,GO:0042383,GO:0019897,GO:0042730,GO:0030054,GO:0042802,GO:0030199,GO:0043220,GO:0044090,GO:0044147,GO:0044354,GO:0001525,GO:0072659,GO:0044548,GO:0001725,GO:0098641,GO:0044730,GO:0001726,GO:0098772,GO:0045121,GO:0001765,GO:…	calcium ion binding|protein binding|calcium-dependent phospholipid binding|phosphatidylinositol-4,5-bisphosphate binding|extracellular region|proteinaceous extracellular matrix|basement membrane|body fluid secretion|extracellular space|cytoskeletal protein binding|cytoplasm|cell surface|membrane|basolateral plasma membrane|Rab GTPase binding|phospholipase A2 inhibitor activity|sarcolemma|extrinsi…
Anxa3	2648.6452009343	420.275321317477	4877.01508055113	11.6043337145343	3.53659178479659	3.20462864074302e-25	3.80336632647457e-24	Up	8.76552696599861	9.14025320106784	8.90818110901134	8.58844773828039	134.923287919149	163.629618650111	104.145906952216	91.7964229151404	GeneID:11745,Genbank:NM_013470.2,MGI:MGI:1201378	annexin A3		GO:0043312,GO:0005737,GO:0045766,GO:0005829,GO:0048306,GO:0005886,GO:0006909,GO:0010595,GO:0016020,GO:0019834,GO:0051054,GO:0030424,GO:0051091,GO:0030425,GO:0030670,GO:0042581,GO:0004859,GO:0042742,GO:0005509,GO:0043025,GO:0005544	neutrophil degranulation|cytoplasm|positive regulation of angiogenesis|cytosol|calcium-dependent protein binding|plasma membrane|phagocytosis|positive regulation of endothelial cell migration|membrane|phospholipase A2 inhibitor activity|positive regulation of DNA metabolic process|axon|positive regulation of DNA binding transcription factor activity|dendrite|phagocytic vesicle membrane|specific g…
Anxa4	3722.96919243296	2246.04775994756	5199.89062491836	2.31512914268562	1.21109267223952	6.8663373495764e-34	1.14133369513713e-32	Up	27.2533864522657	28.1127723248719	28.2766883923861	28.4059896930131	79.4577881651355	80.0565959684155	77.4689243102231	73.6951074559756	GeneID:11746,Genbank:NM_013471.2,MGI:MGI:88030	annexin A4		GO:0051059,GO:0005634,GO:2000483,GO:0005737,GO:0005886,GO:0006357,GO:0007219,GO:0009986,GO:0012506,GO:0016324,GO:0031965,GO:0032088,GO:0042802,GO:0001822,GO:0048306,GO:0005509,GO:0048471,GO:0005544	NF-kappaB binding|nucleus|negative regulation of interleukin-8 secretion|cytoplasm|plasma membrane|regulation of transcription by RNA polymerase II|Notch signaling pathway|cell surface|vesicle membrane|apical plasma membrane|nuclear membrane|negative regulation of NF-kappaB transcription factor activity|identical protein binding|kidney development|calcium-dependent protein binding|calcium ion bin…
Anxa5	3771.77655320367	2444.72375107869	5098.82935532864	2.08564642654569	1.06049460277405	1.49339992235001e-26	1.86685191112893e-25	Up	49.2388271665888	47.5833707198214	47.286709179399	46.7120395726879	122.933678947044	129.658393131201	114.937811080467	109.283848043564	GeneID:11747,Genbank:NM_009673.2,MGI:MGI:106008	annexin A5		GO:1902721,GO:0043065,GO:0014704,GO:0005544,GO:0043204,GO:0017046,GO:0005615,GO:0043679,GO:0030018,GO:0005622,GO:0050819,GO:0005634,GO:0005737,GO:0005783,GO:0005829,GO:0030195,GO:0005886,GO:0051260,GO:0030425,GO:0007596,GO:0051592,GO:0030971,GO:0007599,GO:0072563,GO:0042383,GO:0008021,GO:0005388,GO:0097211,GO:0042995,GO:0009897,GO:0005509,GO:1901317,GO:0043025,GO:0010033,GO:0005515	negative regulation of prolactin secretion|positive regulation of apoptotic process|intercalated disc|calcium-dependent phospholipid binding|perikaryon|peptide hormone binding|extracellular space|axon terminus|Z disc|intracellular|negative regulation of coagulation|nucleus|cytoplasm|endoplasmic reticulum|cytosol|negative regulation of blood coagulation|plasma membrane|protein homooligomerization|…
Aoah	1545.0731185806	2590.17253890783	499.973698253376	0.193027178978662	-2.37312409601021	2.36843314773329e-103	1.85233739472936e-101	Down	21.7811790717235	21.1436169162424	20.2741752667036	21.5790912785204	4.41942527245413	4.44277978409617	4.529697676118	6.08372955396848	GeneID:27052,Genbank:XM_011244309.1,MGI:MGI:1350928	acyloxyacyl hydrolase		GO:0016788,GO:0031410,GO:0050528,GO:0050728,GO:0005576,GO:0008653,GO:0016787	hydrolase activity, acting on ester bonds|cytoplasmic vesicle|acyloxyacyl hydrolase activity|negative regulation of inflammatory response|extracellular region|lipopolysaccharide metabolic process|hydrolase activity
Aoc1	366.353531012734	143.991852731161	588.715209294306	4.08853138651853	2.03158271556946	1.79846432280572e-06	6.02153230363475e-06	Up	1.93083400892411	1.65411430111601	1.55444008898787	1.60658400445506	7.42991493529061	6.12053627018523	7.34898756953006	11.7612216411667	GeneID:76507,Genbank:NM_029638.2,MGI:MGI:1923757	amine oxidase, copper-containing 1		GO:0055114,GO:0042803,GO:0005615,GO:0070062,GO:0044877,GO:0005886,GO:0071280,GO:0046677,GO:0005923,GO:0071420,GO:0008131,GO:0008144,GO:0008201,GO:0008270,GO:0046872,GO:0009308,GO:0097185,GO:0048038,GO:0015898,GO:0052597,GO:0016491,GO:0052598,GO:0035874,GO:0005507,GO:0052599,GO:0038023,GO:0005509,GO:0052600,GO:0042493,GO:0005576	oxidation-reduction process|protein homodimerization activity|extracellular space|extracellular exosome|protein-containing complex binding|plasma membrane|cellular response to copper ion|response to antibiotic|bicellular tight junction|cellular response to histamine|primary amine oxidase activity|drug binding|heparin binding|zinc ion binding|metal ion binding|amine metabolic process|cellular resp…	mmu00330,mmu00340,mmu00380	Arginine and proline metabolism|Histidine metabolism|Tryptophan metabolism
Aoc2	283.567062121031	145.975831003981	421.158293238081	2.88512345051555	1.52863305115366	2.16232098228184e-10	1.0695307107227e-09	Up	1.16435544990255	1.20628334210387	1.1464278357504	0.996291525850242	4.27851233006183	4.13262617210134	4.69834920474918	2.55544111514584	GeneID:237940,Genbank:XM_017314533.1,MGI:MGI:2668431	amine oxidase, copper containing 2 (retina-specific)		GO:0007601,GO:0008131,GO:0009308,GO:0016491,GO:0046872,GO:0048038,GO:0052593,GO:0052594,GO:0052595,GO:0052596,GO:0055114,GO:0005507,GO:0005575,GO:0006584	visual perception|primary amine oxidase activity|amine metabolic process|oxidoreductase activity|metal ion binding|quinone binding|tryptamine:oxygen oxidoreductase (deaminating) activity|aminoacetone:oxygen oxidoreductase(deaminating) activity|aliphatic-amine oxidase activity|phenethylamine:oxygen oxidoreductase (deaminating) activity|oxidation-reduction process|copper ion binding|cellular_compon…	mmu00260,mmu00350,mmu00360,mmu00410	Glycine, serine and threonine metabolism|Tyrosine metabolism|Phenylalanine metabolism|beta-Alanine metabolism
Aox1	78.9251328948427	50.2226089349092	107.627656854776	2.14301206443231	1.09963997192191	3.81597069858732e-07	1.37716584016657e-06	Up	0.321554895782464	0.27893592678213	0.34731921015826	0.241967447442047	0.769140285874916	0.891582150243264	0.73516104049441	0.661104506977032	GeneID:11761,Genbank:XM_006495630.3,MGI:MGI:88035	aldehyde oxidase 1		GO:0051536,GO:0042802,GO:0004854,GO:0051537,GO:0042803,GO:0005506,GO:0055114,GO:0005737,GO:0005829,GO:0009055,GO:0043546,GO:0009115,GO:0046872,GO:0016491,GO:0050250,GO:0016614,GO:0050660,GO:0016903,GO:0003824,GO:0017144,GO:0004031,GO:0051287	iron-sulfur cluster binding|identical protein binding|xanthine dehydrogenase activity|2 iron, 2 sulfur cluster binding|protein homodimerization activity|iron ion binding|oxidation-reduction process|cytoplasm|cytosol|electron transfer activity|molybdopterin cofactor binding|xanthine catabolic process|metal ion binding|oxidoreductase activity|retinal oxidase activity|oxidoreductase activity, acting…	mmu00280,mmu00350,mmu00380,mmu00750,mmu00760,mmu00830,mmu00982,mmu04630	Valine, leucine and isoleucine degradation|Tyrosine metabolism|Tryptophan metabolism|Vitamin B6 metabolism|Nicotinate and nicotinamide metabolism|Retinol metabolism|Drug metabolism - cytochrome P450|Jak-STAT signaling pathway
Ap1s2	588.303768548787	162.246033250153	1014.36150384742	6.25199571001817	2.64431678839234	2.62829802132381e-24	3.0006539044446e-23	Up	0.9028703348859	1.11545039215175	0.968145303684533	1.15076812463321	8.66199177922152	9.55491264478653	7.45962799460048	5.49363160645956	GeneID:108012,Genbank:XM_006528678.3,MGI:MGI:1889383	adaptor-related protein complex 1, sigma 2 subunit		GO:0006886,GO:0008542,GO:0015031,GO:0016020,GO:0016192,GO:0030117,GO:0031410,GO:0036465,GO:0043231,GO:0045444,GO:0050885,GO:0005515,GO:0060612,GO:0005794,GO:0005905	intracellular protein transport|visual learning|protein transport|membrane|vesicle-mediated transport|membrane coat|cytoplasmic vesicle|synaptic vesicle recycling|intracellular membrane-bounded organelle|fat cell differentiation|neuromuscular process controlling balance|protein binding|adipose tissue development|Golgi apparatus|clathrin-coated pit	mmu04142	Lysosome
Ap3b2	6.63529840176479	0.804901056058792	12.4656957474708	15.4872398956826	3.95300814775462	9.15014847834671e-06	2.83057585027423e-05	Up	0	0.00830813874162916	0.0187380094584492	0	0.11474386860383	0.0790500529055819	0.140139880691983	0.166794979496136	GeneID:11775,Genbank:XM_006540571.3,MGI:MGI:1100869	adaptor-related protein complex 3, beta 2 subunit		GO:0008089,GO:0015031,GO:0016020,GO:0016192,GO:0030117,GO:0030123,GO:0031410,GO:0048490,GO:0005794,GO:0005802,GO:0006886	anterograde axonal transport|protein transport|membrane|vesicle-mediated transport|membrane coat|AP-3 adaptor complex|cytoplasmic vesicle|anterograde synaptic vesicle transport|Golgi apparatus|trans-Golgi network|intracellular protein transport	mmu04142	Lysosome
Apaf1	1156.12912063655	451.988564199921	1860.26967707318	4.11574500865106	2.04115360270073	5.54115990051769e-74	2.56082745806501e-72	Up	2.54505452275449	2.51325314892328	2.28891915523305	1.93583041561665	11.6977235422583	12.4836574131567	11.9848542545316	9.62838031072901	GeneID:11783,Genbank:NM_001282947.1,MGI:MGI:1306796	apoptotic peptidase activating factor 1		GO:2001235,GO:0043293,GO:0008656,GO:0005634,GO:0005737,GO:0043531,GO:0010659,GO:0005829,GO:0051260,GO:0006915,GO:0006919,GO:0030900,GO:0051402,GO:0031072,GO:0070059,GO:0032991,GO:0007275,GO:0071560,GO:0042802,GO:0007420,GO:0000166,GO:0097190,GO:0008635,GO:0001843,GO:1902510,GO:0042981,GO:0005524	positive regulation of apoptotic signaling pathway|apoptosome|cysteine-type endopeptidase activator activity involved in apoptotic process|nucleus|cytoplasm|ADP binding|cardiac muscle cell apoptotic process|cytosol|protein homooligomerization|apoptotic process|activation of cysteine-type endopeptidase activity involved in apoptotic process|forebrain development|neuron apoptotic process|heat shock…	mmu04210,mmu04215,mmu04115,mmu05200,mmu05222,mmu05010,mmu05012,mmu05014,mmu05016,mmu05134,mmu05152,mmu05161,mmu01524	Apoptosis|Apoptosis - multiple species|p53 signaling pathway|Pathways in cancer|Small cell lung cancer|Alzheimer's disease|Parkinson's disease|Amyotrophic lateral sclerosis (ALS)|Huntington's disease|Legionellosis|Tuberculosis|Hepatitis B|Platinum drug resistance
Apbb1ip	167.553667158142	105.140682665872	229.966651650411	2.18722806262563	1.12910365827566	6.77116265076433e-12	3.76539190737277e-11	Up	1.21849149153427	1.07807990813997	1.03728266644987	0.908138367298142	3.05072983986373	3.35256920804923	2.50249786949969	2.22834562554362	GeneID:54519,Genbank:XM_006498186.2,MGI:MGI:1861354	amyloid beta (A4) precursor protein-binding, family B, member 1 interacting protein		GO:0005829,GO:0005856,GO:0005886,GO:0007165,GO:0016020,GO:0030054,GO:0042101,GO:0042995,GO:0045785,GO:0002291,GO:0005515,GO:0005737	cytosol|cytoskeleton|plasma membrane|signal transduction|membrane|cell junction|T cell receptor complex|cell projection|positive regulation of cell adhesion|T cell activation via T cell receptor contact with antigen bound to MHC molecule on antigen presenting cell|protein binding|cytoplasm	mmu04015,mmu04611	Rap1 signaling pathway|Platelet activation
Apcs	15.8676511944952	24.7490105721781	6.98629181681221	0.282285701742999	-1.82477203923784	8.89390120881644e-05	0.00024413872209772	Down	0.735836131449736	0.805484182877461	0.870489082692439	0.967472563658411	0.231761624847675	0.159666646493744	0.606550550686663	0.149731265469093	GeneID:20219,Genbank:NM_011318.2,MGI:MGI:98229	serum amyloid P-component		GO:1903019,GO:0045087,GO:0005576,GO:0005615,GO:0045656,GO:0006958,GO:0030169,GO:0030246,GO:0031012,GO:0046597,GO:0046790,GO:0032991,GO:0046872,GO:0042802,GO:0048525,GO:0044793,GO:0001849,GO:0065003,GO:0044869,GO:1903016,GO:0044871,GO:0005509	negative regulation of glycoprotein metabolic process|innate immune response|extracellular region|extracellular space|negative regulation of monocyte differentiation|complement activation, classical pathway|low-density lipoprotein particle binding|carbohydrate binding|extracellular matrix|negative regulation of viral entry into host cell|virion binding|protein-containing complex|metal ion binding…
Apeh	3533.18471843209	5552.32781035719	1514.041626507	0.272685921692653	-1.87468787658684	1.7573488037991e-75	8.24647191239162e-74	Down	68.6713429444533	67.8903932350717	67.1511461110977	66.6641391642299	21.0747899818055	19.2907127274103	22.9118488436289	24.6492453940205	GeneID:235606,Genbank:XM_006511723.3,MGI:MGI:88041	acylpeptide hydrolase		GO:0006508,GO:0008236,GO:0008242,GO:0016787,GO:0031965,GO:0042802,GO:0050435,GO:0004252,GO:0005737,GO:0005829	proteolysis|serine-type peptidase activity|omega peptidase activity|hydrolase activity|nuclear membrane|identical protein binding|amyloid-beta metabolic process|serine-type endopeptidase activity|cytoplasm|cytosol
Aph1c	852.515135640287	1209.30556997146	495.724701309114	0.409925095541248	-1.28656778067792	3.85212048308915e-30	5.60840548615867e-29	Down	6.85730479734016	7.19661509856363	7.28968933967288	7.0554939954685	3.36485342811847	3.23715970974011	3.65451207993255	3.65316051361365	GeneID:68318,Genbank:XM_006511398.3,MGI:MGI:1915568	aph1 homolog C, gamma secretase subunit		GO:0005783,GO:0005887,GO:0007219,GO:0007220,GO:0008233,GO:0016020,GO:0016021,GO:0016485,GO:0043085,GO:0001656,GO:0070765,GO:0004175	endoplasmic reticulum|integral component of plasma membrane|Notch signaling pathway|Notch receptor processing|peptidase activity|membrane|integral component of membrane|protein processing|positive regulation of catalytic activity|metanephros development|gamma-secretase complex|endopeptidase activity	mmu04330,mmu05010	Notch signaling pathway|Alzheimer's disease
Apln	277.937330872399	401.056429920578	154.81823182422	0.386026055871686	-1.37322986550749	9.58841884473122e-09	4.06386413333548e-08	Down	3.71297382139041	4.63690735772088	4.67296967931188	4.09936278138024	2.99434841353387	2.30826845042258	2.11082674488009	0.608437848754966	GeneID:30878,Genbank:NM_013912.3,MGI:MGI:1353624	apelin		GO:1905564,GO:0051466,GO:0042327,GO:0005179,GO:0060183,GO:0042756,GO:0005576,GO:0043576,GO:0005615,GO:0060976,GO:0007165,GO:0007186,GO:0007631,GO:0045776,GO:0008284,GO:0097755,GO:0045823,GO:0010629,GO:1902895,GO:0045906,GO:0023052,GO:1904022,GO:0048471,GO:0031652,GO:0001664,GO:0050878,GO:0031704,GO:0002026,GO:1904706,GO:0051461,GO:0040037,GO:0005102	positive regulation of vascular endothelial cell proliferation|positive regulation of corticotropin-releasing hormone secretion|positive regulation of phosphorylation|hormone activity|apelin receptor signaling pathway|drinking behavior|extracellular region|regulation of respiratory gaseous exchange|extracellular space|coronary vasculature development|signal transduction|G-protein coupled receptor…	mmu04371,mmu04080	Apelin signaling pathway|Neuroactive ligand-receptor interaction
Aplnr	258.70009311269	499.528533813306	17.8716524120741	0.035777040153533	-4.80482215209006	6.12977833349242e-37	1.12971876416158e-35	Down	6.37535880572084	4.25320057170902	4.50370738698817	3.77916331014292	0.287946261174384	0.143269903335295	0.223286846941892	0.155024795056384	GeneID:23796,Genbank:NM_011784.3,MGI:MGI:1346086	apelin receptor		GO:1903589,GO:0005886,GO:1904325,GO:0007165,GO:0007186,GO:0007275,GO:0007369,GO:0007512,GO:0016020,GO:0016021,GO:0043951,GO:0045766,GO:0050878,GO:0001570,GO:0051281,GO:0004871,GO:0060976,GO:0004930	positive regulation of blood vessel endothelial cell proliferation involved in sprouting angiogenesis|plasma membrane|positive regulation of inhibitory G-protein coupled receptor phosphorylation|signal transduction|G-protein coupled receptor signaling pathway|multicellular organism development|gastrulation|adult heart development|membrane|integral component of membrane|negative regulation of cAMP…	mmu04371,mmu04080	Apelin signaling pathway|Neuroactive ligand-receptor interaction
Apmap	2116.06470521477	2840.72382134196	1391.40558908759	0.489806710048386	-1.02971555682209	6.59481822955298e-24	7.38175953633327e-23	Down	24.7327847430574	25.1868864894644	25.0542564157198	21.8537926137921	13.642001133511	11.9783956497221	14.5835155098633	16.3084199599376	GeneID:71881,Genbank:NM_027977.2,MGI:MGI:1919131	adipocyte plasma membrane associated protein		GO:0009986,GO:0016020,GO:0016021,GO:0016788,GO:0016844,GO:0004064,GO:0005783,GO:0009058	cell surface|membrane|integral component of membrane|hydrolase activity, acting on ester bonds|strictosidine synthase activity|arylesterase activity|endoplasmic reticulum|biosynthetic process
Apoa2	45.7166413180539	69.0886756313033	22.3446070048045	0.323419240572046	-1.62852258598249	4.51787537204261e-09	1.97095678626345e-08	Down	2.57857105892643	2.71678799716255	2.22814150932201	2.41087180155714	0.69033270307192	0.671418718589077	1.23280103378879	1.21992588725139	GeneID:11807,Genbank:NM_001305585.1,MGI:MGI:88050	apolipoprotein A-II		GO:0008035,GO:0008203,GO:0008289,GO:0009395,GO:0009749,GO:0030301,GO:0010873,GO:0031072,GO:0010903,GO:0031100,GO:0015485,GO:0031210,GO:0031647,GO:0032375,GO:0034375,GO:0033344,GO:0033700,GO:0034380,GO:0034190,GO:0034384,GO:0042157,GO:0002740,GO:0050996,GO:0042627,GO:0005319,GO:0055102,GO:0005543,GO:0042632,GO:0005576,GO:0060192,GO:0005615,GO:0006631,GO:0006656,GO:0060228,GO:0006869,GO:0060621,GO:…	high-density lipoprotein particle binding|cholesterol metabolic process|lipid binding|phospholipid catabolic process|response to glucose|cholesterol transport|positive regulation of cholesterol esterification|heat shock protein binding|negative regulation of very-low-density lipoprotein particle remodeling|animal organ regeneration|cholesterol binding|phosphatidylcholine binding|regulation of pro…	mmu03320,mmu04979	PPAR signaling pathway|Cholesterol metabolism
Apobec3	1200.30054510743	707.304291393137	1693.29679882173	2.3940145979979	1.25943194943888	1.94648213032573e-11	1.04649146495567e-10	Up	5.69455566926103	4.28556861751162	4.12251866076484	4.63788263181484	12.6970373773214	17.2217713200035	13.1041632932463	10.7981384066745	GeneID:80287,Genbank:XM_017316808.1,MGI:MGI:1933111	apolipoprotein B mRNA editing enzyme, catalytic polypeptide 3		GO:0045071,GO:0003824,GO:0045087,GO:0004126,GO:0046872,GO:0005515,GO:0005634,GO:0005737,GO:0047844,GO:0008270,GO:0050688,GO:0010529,GO:0051607,GO:0080111,GO:0016554,GO:0002244,GO:1903900,GO:0016787,GO:0002376,GO:0016814,GO:0003723	negative regulation of viral genome replication|catalytic activity|innate immune response|cytidine deaminase activity|metal ion binding|protein binding|nucleus|cytoplasm|deoxycytidine deaminase activity|zinc ion binding|regulation of defense response to virus|negative regulation of transposition|defense response to virus|DNA demethylation|cytidine to uridine editing|hematopoietic progenitor cell …
Apobr	114.951313042381	54.1559573668007	175.746668717961	3.24519549211588	1.69830538947587	2.28996650382255e-12	1.32037419617065e-11	Up	0.482615691521119	0.462259025005315	0.541334284018321	0.474549126484162	2.3224823068181	2.18857199804964	1.85292621524436	1.2988532331109	GeneID:171504,Genbank:XM_006507399.3,MGI:MGI:2176230	apolipoprotein B receptor		GO:0006641,GO:0006869,GO:0008202,GO:0008203,GO:0016020,GO:0030228,GO:0030229,GO:0034361,GO:0034362,GO:0005886,GO:0042627,GO:0006629	triglyceride metabolic process|lipid transport|steroid metabolic process|cholesterol metabolic process|membrane|lipoprotein particle receptor activity|very-low-density lipoprotein particle receptor activity|very-low-density lipoprotein particle|low-density lipoprotein particle|plasma membrane|chylomicron|lipid metabolic process
Apoc1	28.8479352232491	13.7183230742653	43.977547372233	3.20575241843751	1.68066300987025	1.56818893910562e-06	5.29021673264e-06	Up	0.683884536809011	0.982557565229035	0.800236891541622	0.582793390045838	2.26168699686061	3.96026065666962	2.82802941054039	2.67882845857431	GeneID:11812,Genbank:NM_001110009.2,MGI:MGI:88053	apolipoprotein C-I		GO:0008203,GO:0034361,GO:0042157,GO:0005576,GO:0006641,GO:0006869	cholesterol metabolic process|very-low-density lipoprotein particle|lipoprotein metabolic process|extracellular region|triglyceride metabolic process|lipid transport	mmu04979	Cholesterol metabolism
Apoc3	469.966359863078	151.358339026843	788.574380699313	5.20998304929509	2.38127867869616	1.17334765735475e-35	2.08682560517486e-34	Up	8.73534152830947	6.33050102441093	6.29016892578035	6.0025375501571	42.0849286171118	40.6469332023055	51.8439732889327	35.8957627064658	GeneID:11814,Genbank:NM_001289756.1,MGI:MGI:88055	apolipoprotein C-III		GO:0051005,GO:0034361,GO:0006629,GO:0055102,GO:0034363,GO:0006641,GO:0070328,GO:0034366,GO:0006642,GO:0070653,GO:0006869,GO:0008203,GO:0008289,GO:0010867,GO:0034379,GO:0010897,GO:0071333,GO:0042157,GO:0010916,GO:0090324,GO:0042627,GO:0010987,GO:0042632,GO:0010989,GO:0005543,GO:0042953,GO:0016042,GO:0005576,GO:0043434,GO:0019433,GO:0005615	negative regulation of lipoprotein lipase activity|very-low-density lipoprotein particle|lipid metabolic process|lipase inhibitor activity|intermediate-density lipoprotein particle|triglyceride metabolic process|triglyceride homeostasis|spherical high-density lipoprotein particle|triglyceride mobilization|high-density lipoprotein particle receptor binding|lipid transport|cholesterol metabolic pro…	mmu03320,mmu04979	PPAR signaling pathway|Cholesterol metabolism
Apoc4	5.38366992339249	0	10.767339846785	Inf	Inf	6.2123378148565e-07	2.18545223849391e-06	Up	0	0	0	0	0.733762673262909	0.909914942952764	0.998583609315803	0.711078982729668	GeneID:11425,Genbank:NM_007385.3,MGI:MGI:87878	apolipoprotein C-IV		GO:0010890,GO:0034361,GO:0034364,GO:0070328,GO:0005319,GO:0005576,GO:0006869	positive regulation of sequestering of triglyceride|very-low-density lipoprotein particle|high-density lipoprotein particle|triglyceride homeostasis|lipid transporter activity|extracellular region|lipid transport
Apod	35.4705938954467	16.0049136562697	54.9362741346238	3.43246301195154	1.77924417404708	0.000220748872687111	0.000574424160251218	Up	0.265991735628063	0.143309384513878	0.305260604907113	0.32300916193717	0.696402336572184	1.70444530056485	0.844140554243965	1.03007024865623	GeneID:11815,Genbank:NM_001301354.1,MGI:MGI:88056	apolipoprotein D		GO:2000098,GO:0042308,GO:0005615,GO:2000405,GO:0043025,GO:0005622,GO:0048471,GO:0005737,GO:0005783,GO:0006006,GO:0006629,GO:0006869,GO:0048662,GO:0007568,GO:0051895,GO:0008289,GO:0060588,GO:0010642,GO:0015485,GO:0000302,GO:0071638,GO:0022626,GO:1900016,GO:0030425,GO:0005576	negative regulation of smooth muscle cell-matrix adhesion|negative regulation of protein import into nucleus|extracellular space|negative regulation of T cell migration|neuronal cell body|intracellular|perinuclear region of cytoplasm|cytoplasm|endoplasmic reticulum|glucose metabolic process|lipid metabolic process|lipid transport|negative regulation of smooth muscle cell proliferation|aging|negat…
Apol10b	20.5589422250327	27.5359484505241	13.5819359995413	0.493243805418395	-1.01962716243479	0.00950967587273702	0.0190394569567996	Down	0.422978772533826	0.441968272835365	0.332268792255772	0.183504089728188	0.197815870130209	0.306631188024788	0.192292308410998	0.123236067564525	GeneID:328561,Genbank:XM_006521088.3,MGI:MGI:3043522	apolipoprotein L 10B		GO:0008289,GO:0016020,GO:0050896,GO:0003674,GO:0005575,GO:0008150	lipid binding|membrane|response to stimulus|molecular_function|cellular_component|biological_process
Apol11b	1.32536351717979	2.65072703435958	0	0	-Inf	0.0361381458249201	0.0643663461549258	Down	0.0167618759021816	0.048164586530835	0.090524535242265	0.0171409820601717	0	0	0	0	GeneID:328563,Genbank:NM_001143686.1,MGI:MGI:3036248	apolipoprotein L 11b		GO:0008289,GO:0016020,GO:0050896,GO:0003674,GO:0005575,GO:0008150	lipid binding|membrane|response to stimulus|molecular_function|cellular_component|biological_process
Apol7c	6.44322921815877	11.4774064383765	1.40905199794108	0.122767456699076	-3.02599991431843	0.000276443369264848	0.000710161440330712	Down	0.165924825460961	0.31785227620766	0.0896097059640708	0.169677575061469	0.0731644012993622	0.0189018262932921	0.0191480828320717	0	GeneID:108956,Genbank:XM_006520277.3,MGI:MGI:1920912	apolipoprotein L 7c		GO:0050896,GO:0005575,GO:0008289,GO:0016020	response to stimulus|cellular_component|lipid binding|membrane
Apol7e	15.853217298492	21.4133370362876	10.2930975606965	0.480686291130316	-1.056832435577	0.0203067145448742	0.0380381968153268	Down	0.198156199602228	0.271139995878291	0.275185668463063	0.434224139135138	0.124823994991851	0.225735603663569	0.212342491636119	0.120965160280449	GeneID:666348,Genbank:XM_011245711.2,MGI:MGI:3704456	apolipoprotein L 7e		GO:0050896,GO:0005575,GO:0008289,GO:0016020	response to stimulus|cellular_component|lipid binding|membrane
Apold1	613.345518737626	228.209710719069	998.481326756183	4.37527975303968	2.12937526504092	1.14191522135955e-12	6.71319963575363e-12	Up	5.1340799023615	1.30731750753254	1.45156808959485	1.54607064984146	10.7059191502413	14.2448514280195	14.2608087330018	9.89265899249695	GeneID:381823,Genbank:NM_001109914.1,MGI:MGI:2685921	apolipoprotein L domain containing 1		GO:0005829,GO:0008150,GO:0008289,GO:0016020,GO:0045601,GO:0050896,GO:0001525,GO:0003674,GO:0005654	cytosol|biological_process|lipid binding|membrane|regulation of endothelial cell differentiation|response to stimulus|angiogenesis|molecular_function|nucleoplasm
Apom	985.116795155332	1841.96974921864	128.263841092025	0.0696340649168827	-3.84406294600272	1.48232574357585e-201	4.52134057219693e-199	Down	90.1280909760029	84.7560874108892	87.8177123700055	83.9805275056053	6.11332062185615	8.73454714819063	5.62064521486651	8.3455809670969	GeneID:55938,Genbank:NM_018816.1,MGI:MGI:1930124	apolipoprotein M		GO:0043691,GO:0034365,GO:0005543,GO:0034366,GO:0005576,GO:0034375,GO:0005615,GO:0006869,GO:0016209,GO:0033344,GO:0034380,GO:0034361,GO:0034384,GO:0034362,GO:0034445,GO:0034364,GO:0005319,GO:0005515,GO:0042157	reverse cholesterol transport|discoidal high-density lipoprotein particle|phospholipid binding|spherical high-density lipoprotein particle|extracellular region|high-density lipoprotein particle remodeling|extracellular space|lipid transport|antioxidant activity|cholesterol efflux|high-density lipoprotein particle assembly|very-low-density lipoprotein particle|high-density lipoprotein particle cle…
Apoo	1328.65015336664	1809.16556395752	848.134742775751	0.468798853832077	-1.09295905237294	1.24657415068848e-24	1.44207038759481e-23	Down	38.5947305686801	41.0620666834912	43.8603619273435	37.8309430757275	21.7769862031937	22.5301496733447	21.5571605266325	24.4989343364144	GeneID:68316,Genbank:XM_011247666.1,MGI:MGI:1915566	apolipoprotein O		GO:0005739,GO:0005743,GO:0005783,GO:0005789,GO:0005794,GO:0005829,GO:0016020,GO:0016021,GO:0031305,GO:0042407,GO:0000139,GO:0061617,GO:0003674,GO:0005576	mitochondrion|mitochondrial inner membrane|endoplasmic reticulum|endoplasmic reticulum membrane|Golgi apparatus|cytosol|membrane|integral component of membrane|integral component of mitochondrial inner membrane|cristae formation|Golgi membrane|MICOS complex|molecular_function|extracellular region
Aqp1	17911.4027936554	25065.7932137492	10757.0123735617	0.42915108577778	-1.22044244639621	1.08164389899551e-36	1.97556536881405e-35	Down	311.536869271153	314.454020785075	300.079801553831	295.958425820693	150.72734832213	154.706914511681	155.165476323862	165.819238938245	GeneID:11826,Genbank:NM_007472.2,MGI:MGI:103201	aquaporin 1		GO:0005886,GO:0005887,GO:0005901,GO:0005903,GO:0006182,GO:0015168,GO:0006813,GO:0015250,GO:0006833,GO:0015267,GO:0015670,GO:0015696,GO:0022857,GO:0015793,GO:0030104,GO:0016020,GO:0030184,GO:0016021,GO:0030185,GO:0030335,GO:0030424,GO:0030950,GO:0003094,GO:0042060,GO:0031526,GO:0003097,GO:0042383,GO:0031965,GO:0005223,GO:0042493,GO:0032127,GO:0005267,GO:0042802,GO:0005372,GO:0043005,GO:0043066,GO:…	plasma membrane|integral component of plasma membrane|caveola|brush border|cGMP biosynthetic process|glycerol transmembrane transporter activity|potassium ion transport|water channel activity|water transport|channel activity|carbon dioxide transport|ammonium transport|transmembrane transporter activity|glycerol transport|water homeostasis|membrane|nitric oxide transmembrane transporter activity|i…	mmu04924,mmu04976,mmu04964	Renin secretion|Bile secretion|Proximal tubule bicarbonate reclamation
Aqp11	778.341890556624	1251.82560976374	304.858171349511	0.243530863222273	-2.03782347495697	3.29114768869243e-67	1.34745623827204e-65	Down	29.3151262431205	32.4752700055739	32.7062954616137	32.8052724056438	9.08533619221324	6.5364288262038	10.7149311199062	10.6155163293163	GeneID:66333,Genbank:NM_175105.3,MGI:MGI:1913583	aquaporin 11		GO:0055085,GO:0005829,GO:0072014,GO:0005886,GO:0006833,GO:0009986,GO:0015250,GO:0015267,GO:0016020,GO:0016021,GO:0030425,GO:0001822,GO:0048388,GO:0005737,GO:0051260,GO:0005783	transmembrane transport|cytosol|proximal tubule development|plasma membrane|water transport|cell surface|water channel activity|channel activity|membrane|integral component of membrane|dendrite|kidney development|endosomal lumen acidification|cytoplasm|protein homooligomerization|endoplasmic reticulum
Aqp8	35.0543322568659	5.38208935240598	64.7265751613257	12.0262914498792	3.58811992179694	1.22594697598818e-21	1.22937291000327e-20	Up	0.185621419815815	0.11111995793397	0.0501235448165112	0.142364737945248	2.04623991790141	1.34803347705956	1.87434732755932	1.73510928087333	GeneID:11833,Genbank:NM_007474.2,MGI:MGI:1195271	aquaporin 8		GO:0046691,GO:0006833,GO:0055085,GO:0015250,GO:0015267,GO:0015722,GO:0016020,GO:0016021,GO:0033554,GO:0034220,GO:0005886,GO:0043231,GO:0005887,GO:0045177	intracellular canaliculus|water transport|transmembrane transport|water channel activity|channel activity|canalicular bile acid transport|membrane|integral component of membrane|cellular response to stress|ion transmembrane transport|plasma membrane|intracellular membrane-bounded organelle|integral component of plasma membrane|apical part of cell	mmu04976	Bile secretion
Aqp9	9.25171666561803	1.29776663303535	17.2056666982007	13.2579049732218	3.72878091230327	3.62868524101423e-07	1.31294125337686e-06	Up	0	0.0252290691351993	0.0189670454793317	0	0.183898452514733	0.1900386823814	0.233043919245235	0.10317616612156	GeneID:64008,Genbank:XM_011242783.1,MGI:MGI:1891066	aquaporin 9		GO:0015855,GO:0006833,GO:0016020,GO:0016021,GO:0006863,GO:0010033,GO:0015204,GO:0015250,GO:0016323,GO:0015254,GO:0043231,GO:0015265,GO:0046689,GO:0015267,GO:0055085,GO:0015722,GO:0005345,GO:0015791,GO:0005350,GO:0015837,GO:0005887	pyrimidine nucleobase transport|water transport|membrane|integral component of membrane|purine nucleobase transport|response to organic substance|urea transmembrane transporter activity|water channel activity|basolateral plasma membrane|glycerol channel activity|intracellular membrane-bounded organelle|urea channel activity|response to mercury ion|channel activity|transmembrane transport|canalicu…	mmu04976	Bile secretion
Ar	3540.61719510553	5464.70750925847	1616.52688095258	0.295812150643711	-1.75724678175599	3.21765034529187e-43	7.06917394588074e-42	Down	17.3749294786668	18.673497468298	19.0335432283165	17.9465962934308	5.86582845629574	4.36769119019367	6.60328191680665	8.80309138323356	GeneID:11835,Genbank:NM_013476.4,MGI:MGI:88064	androgen receptor	ESR-like	GO:2001237,GO:0003682,GO:0003700,GO:0004879,GO:0004882,GO:0005102,GO:0007283,GO:0005496,GO:0007338,GO:0005497,GO:0007620,GO:0005515,GO:0008013,GO:0008049,GO:0008134,GO:0008270,GO:0019899,GO:0008284,GO:0008285,GO:0019904,GO:0008289,GO:0030424,GO:0030425,GO:0030521,GO:0000122,GO:0045597,GO:0030522,GO:0000790,GO:0045720,GO:0032553,GO:0000978,GO:0045726,GO:0032991,GO:0001077,GO:0045892,GO:0001085,GO:…	negative regulation of extrinsic apoptotic signaling pathway|chromatin binding|DNA binding transcription factor activity|nuclear receptor activity|androgen receptor activity|signaling receptor binding|spermatogenesis|steroid binding|single fertilization|androgen binding|copulation|protein binding|beta-catenin binding|male courtship behavior|transcription factor binding|zinc ion binding|enzyme bin…	mmu04114,mmu05200,mmu05215	Oocyte meiosis|Pathways in cancer|Prostate cancer
Arc	237.004404775409	152.624574055364	321.384235495454	2.10571749329746	1.07431189488321	6.69913453882407e-07	2.34597897426367e-06	Up	2.69386195379478	1.37108732927196	1.4244164349278	1.25636842453654	4.51037366800646	4.9562948952141	3.68110155717154	3.8050047899658	GeneID:11838,Genbank:NM_001276684.1,MGI:MGI:88067	activity regulated cytoskeletal-associated protein		GO:0061001,GO:0016020,GO:0005737,GO:1900271,GO:0016477,GO:0005768,GO:0022604,GO:0005856,GO:2000969,GO:0005886,GO:0006897,GO:0007010,GO:0030054,GO:0031410,GO:0007275,GO:0042995,GO:0007492,GO:0045202,GO:0009952,GO:0003779,GO:0045211,GO:0015629,GO:0005515,GO:0048168	regulation of dendritic spine morphogenesis|membrane|cytoplasm|regulation of long-term synaptic potentiation|cell migration|endosome|regulation of cell morphogenesis|cytoskeleton|positive regulation of AMPA receptor activity|plasma membrane|endocytosis|cytoskeleton organization|cell junction|cytoplasmic vesicle|multicellular organism development|cell projection|endoderm development|synapse|anteri…	mmu05031	Amphetamine addiction
Areg	75.9685058627445	0.992774719559867	150.944237005929	152.042788793865	7.2483335824799	2.90308062110784e-45	6.85539076734123e-44	Up	0.0567558497626134	0.0543618954699192	0	0	6.38174232173153	3.879308151848	4.74856694496423	4.97181742723051	GeneID:11839,Genbank:NM_009704.4,MGI:MGI:88068	amphiregulin		GO:0050731,GO:0009986,GO:0005615,GO:0051384,GO:0014009,GO:0060598,GO:0016020,GO:0005622,GO:0060744,GO:0005634,GO:0005737,GO:0007173,GO:0016021,GO:0007186,GO:0060749,GO:0031175,GO:0008083,GO:0060750,GO:0032355,GO:0042327,GO:0008284,GO:0005125,GO:0045668,GO:0005154,GO:0045740	positive regulation of peptidyl-tyrosine phosphorylation|cell surface|extracellular space|response to glucocorticoid|glial cell proliferation|dichotomous subdivision of terminal units involved in mammary gland duct morphogenesis|membrane|intracellular|mammary gland branching involved in thelarche|nucleus|cytoplasm|epidermal growth factor receptor signaling pathway|integral component of membrane|G…	mmu04010,mmu04012,mmu04390,mmu04151,mmu05210	MAPK signaling pathway|ErbB signaling pathway|Hippo signaling pathway|PI3K-Akt signaling pathway|Colorectal cancer
Arf2	1232.93807404757	747.885163731312	1717.99098436382	2.29713205673516	1.19983379625464	9.29600299355739e-13	5.50213941737043e-12	Up	8.07329473163255	10.2310418905833	9.39094224029808	8.52261853948337	28.3560681951598	28.1143285804881	25.413244484764	18.2444526458648	GeneID:11841,Genbank:NM_001304574.1,MGI:MGI:99595	ADP-ribosylation factor 2		GO:0005794,GO:0015031,GO:0016192,GO:0000166,GO:0005525,GO:0005622	Golgi apparatus|protein transport|vesicle-mediated transport|nucleotide binding|GTP binding|intracellular
Arg1	55.6234033837254	0.76169078845674	110.485115978994	145.05245127468	7.1804308659514	4.12421854383979e-11	2.15711127667368e-10	Up	0.0233440614291047	0.0223594119823804	0	0.0238720379808891	4.04021551562487	1.48921308198904	4.6605422407805	1.8953119425932	GeneID:11846,Genbank:NM_007482.3,MGI:MGI:88070	arginase, liver		GO:0043025,GO:0016813,GO:0002376,GO:0045087,GO:0019547,GO:0004053,GO:0046007,GO:0046872,GO:0005615,GO:0005634,GO:0005737,GO:0030145,GO:0060336,GO:0005741,GO:0070207,GO:0032964,GO:0005829,GO:0070965,GO:0042130,GO:0006525,GO:0000050,GO:2000552,GO:0042832,GO:0010963,GO:0001938,GO:0043005,GO:0016787,GO:0002250	neuronal cell body|hydrolase activity, acting on carbon-nitrogen (but not peptide) bonds, in linear amidines|immune system process|innate immune response|arginine catabolic process to ornithine|arginase activity|negative regulation of activated T cell proliferation|metal ion binding|extracellular space|nucleus|cytoplasm|manganese ion binding|negative regulation of interferon-gamma-mediated signal…	mmu00220,mmu00330,mmu05146	Arginine biosynthesis|Arginine and proline metabolism|Amoebiasis
Arg2	2523.79600051029	128.476185065429	4919.11581595516	38.2881528856886	5.25882615761044	0	0	Up	4.20952570248854	2.95988436149819	2.65449624111888	2.41363656279746	135.351405838352	149.68325561206	148.684930756608	125.942274788036	GeneID:11847,Genbank:NM_009705.3,MGI:MGI:1330806	arginase type II		GO:0005739,GO:0005829,GO:0006525,GO:0006941,GO:0071641,GO:0010963,GO:0071644,GO:0016787,GO:0071650,GO:0016813,GO:1900425,GO:1903426,GO:1904468,GO:1905077,GO:1905403,GO:2000562,GO:2000666,GO:0000050,GO:0001657,GO:0002250,GO:0002376,GO:0002829,GO:0004053,GO:0005634,GO:0005737,GO:0019547,GO:0030145,GO:0032720,GO:0045087,GO:0045988,GO:0046872,GO:2000774,GO:0050706,GO:0050998,GO:0051001	mitochondrion|cytosol|arginine metabolic process|striated muscle contraction|negative regulation of macrophage inflammatory protein 1 alpha production|regulation of L-arginine import|negative regulation of chemokine (C-C motif) ligand 4 production|hydrolase activity|negative regulation of chemokine (C-C motif) ligand 5 production|hydrolase activity, acting on carbon-nitrogen (but not peptide) bon…	mmu00220,mmu00330,mmu05146	Arginine biosynthesis|Arginine and proline metabolism|Amoebiasis
Arhgap11a	421.13939953746	163.154042379384	679.124756695537	4.16247582218259	2.05744189228754	7.69970779524826e-54	2.27645157287299e-52	Up	1.2439169524163	1.184866109156	1.02439058086828	0.927683478753451	5.67444109025094	5.44897040982118	5.90064755771049	4.80154772049621	GeneID:228482,Genbank:NM_181416.3,MGI:MGI:2444300	Rho GTPase activating protein 11A		GO:0003674,GO:0005096,GO:0007165	molecular_function|GTPase activator activity|signal transduction
Arhgap18	2343.84050854449	3313.65041555314	1374.03060153584	0.414657682381524	-1.27000727342958	2.17226031400992e-35	3.81887953954809e-34	Down	29.4756725027195	26.980383322725	27.152942302619	28.3541494635118	14.2950896057188	13.3129031635883	13.6561742261955	14.2138315180504	GeneID:73910,Genbank:XM_006512885.3,MGI:MGI:1921160	Rho GTPase activating protein 18		GO:0051056,GO:0005737,GO:2000145,GO:0005829,GO:0005886,GO:0007165,GO:0007264,GO:0008360,GO:0016607,GO:0030833,GO:0032956,GO:0005096,GO:0045296	regulation of small GTPase mediated signal transduction|cytoplasm|regulation of cell motility|cytosol|plasma membrane|signal transduction|small GTPase mediated signal transduction|regulation of cell shape|nuclear speck|regulation of actin filament polymerization|regulation of actin cytoskeleton organization|GTPase activator activity|cadherin binding
Arhgap24	4517.88277402511	6514.56481585385	2521.20073219636	0.38700984692957	-1.36955782067341	4.44631493181995e-43	9.69869005568974e-42	Down	18.4173119751675	17.0890417240068	17.3428310047421	17.5290188332271	8.55864033574917	7.70929580690312	8.00777220241535	8.27631546630855	GeneID:231532,Genbank:XM_006534888.2,MGI:MGI:1922647	Rho GTPase activating protein 24		GO:0005856,GO:0005925,GO:0007165,GO:0007275,GO:0030054,GO:0030154,GO:0035021,GO:0035313,GO:0042995,GO:0090630,GO:1900028,GO:0001525,GO:0005096,GO:0005737	cytoskeleton|focal adhesion|signal transduction|multicellular organism development|cell junction|cell differentiation|negative regulation of Rac protein signal transduction|wound healing, spreading of epidermal cells|cell projection|activation of GTPase activity|negative regulation of ruffle assembly|angiogenesis|GTPase activator activity|cytoplasm
Arhgap42	3211.52890931798	4501.37061551825	1921.68720311772	0.426911571442883	-1.22799082750674	1.81089567151606e-34	3.07432297629086e-33	Down	25.3487847452303	23.5486122624102	23.9996082011479	23.5696309570783	11.2755720960127	9.91957008430146	12.602188753617	15.185182259502	GeneID:71544,Genbank:XM_006509884.3,MGI:MGI:1918794	Rho GTPase activating protein 42		GO:0005096,GO:0007165,GO:0035024,GO:0090630,GO:1904694,GO:0003085	GTPase activator activity|signal transduction|negative regulation of Rho protein signal transduction|activation of GTPase activity|negative regulation of vascular smooth muscle contraction|negative regulation of systemic arterial blood pressure
Arhgdig	53.7625468308478	31.1393799276342	76.3857137340615	2.45302616531147	1.29456262254769	5.06569606841134e-07	1.79909380454097e-06	Up	1.13594193492905	0.864022277563323	0.866088227875996	1.1957994219206	3.5725425659659	2.28360436264308	2.96880633878728	3.0694909421164	GeneID:14570,Genbank:NM_008113.3,MGI:MGI:108430	Rho GDP dissociation inhibitor (GDI) gamma		GO:0005515,GO:0005737,GO:0005829,GO:0005886,GO:0016020,GO:0030695,GO:0032880,GO:0005092,GO:0005094,GO:0005096	protein binding|cytoplasm|cytosol|plasma membrane|membrane|GTPase regulator activity|regulation of protein localization|GDP-dissociation inhibitor activity|Rho GDP-dissociation inhibitor activity|GTPase activator activity	mmu04962,mmu04722	Vasopressin-regulated water reabsorption|Neurotrophin signaling pathway
Arhgef37	358.885010270551	132.330032377535	585.439988163566	4.42409011503387	2.14538077236927	8.50832636052166e-31	1.27007243657347e-29	Up	0.676866685375367	0.638493559597987	0.59817277368473	0.734125522559228	3.1655246320658	3.18943862142381	4.20738967354358	3.44016712370452	GeneID:328967,Genbank:XM_006526028.3,MGI:MGI:3045339	Rho guanine nucleotide exchange factor (GEF) 37		GO:0005737,GO:0007264,GO:0035023,GO:0043547,GO:0005085,GO:0005089,GO:0005575	cytoplasm|small GTPase mediated signal transduction|regulation of Rho protein signal transduction|positive regulation of GTPase activity|guanyl-nucleotide exchange factor activity|Rho guanyl-nucleotide exchange factor activity|cellular_component
Arhgef39	253.780685427718	437.808886895263	69.7524839601719	0.159321763554925	-2.64998474059068	2.91584067634273e-30	4.27244197099667e-29	Down	7.1297361821735	5.37143068908639	4.87019779958059	6.7290367983899	1.33582589164348	0.914934906879966	1.31710952436806	1.02358177718307	GeneID:230098,Genbank:XM_011249998.1,MGI:MGI:3036286	Rho guanine nucleotide exchange factor (GEF) 39		GO:0005886,GO:0016020,GO:0030335,GO:0035023,GO:0003674,GO:0005085,GO:0005089	plasma membrane|membrane|positive regulation of cell migration|regulation of Rho protein signal transduction|molecular_function|guanyl-nucleotide exchange factor activity|Rho guanyl-nucleotide exchange factor activity
Arhgef4	113.591050106731	27.9061140668061	199.275986146655	7.14094358209806	2.83611472009058	1.43784842370623e-41	3.01766789016603e-40	Up	0.431942548580243	0.243366628577567	0.411663159159924	0.298805085574349	3.05303670285706	2.86552800936525	3.21073980522655	2.70079011413926	GeneID:226970,Genbank:NM_183019.2,MGI:MGI:2442507	Rho guanine nucleotide exchange factor (GEF) 4		GO:0019904,GO:0030032,GO:0030676,GO:0035023,GO:0035556,GO:0046847,GO:0005085,GO:0005089,GO:0005737	protein domain specific binding|lamellipodium assembly|Rac guanyl-nucleotide exchange factor activity|regulation of Rho protein signal transduction|intracellular signal transduction|filopodium assembly|guanyl-nucleotide exchange factor activity|Rho guanyl-nucleotide exchange factor activity|cytoplasm	mmu04810	Regulation of actin cytoskeleton
Arhgef40	1520.46521715127	830.254781775465	2210.67565252707	2.66264729942252	1.41286133839697	3.99698290862972e-31	6.04535406701094e-30	Up	3.73689278087484	3.52160738722492	3.32101304141276	3.35967524004724	11.173234293043	13.2755508295734	10.5900790983844	9.48180988455213	GeneID:268739,Genbank:XM_006519046.2,MGI:MGI:2685515	Rho guanine nucleotide exchange factor (GEF) 40		GO:0005575,GO:0005737,GO:0008150,GO:0035023,GO:0003674,GO:0005085,GO:0005089	cellular_component|cytoplasm|biological_process|regulation of Rho protein signal transduction|molecular_function|guanyl-nucleotide exchange factor activity|Rho guanyl-nucleotide exchange factor activity
Arid5a	431.509676801421	168.619543465115	694.399810137726	4.11814547630646	2.04199479505973	1.67963514819687e-27	2.18161837098303e-26	Up	1.12376582529975	0.837173190236755	0.931811137020166	0.847376792473233	4.17941555972222	5.79310017342635	4.47347754953182	4.00776990170655	GeneID:214855,Genbank:NM_001290726.1,MGI:MGI:2443039	AT rich interactive domain 5A (MRF1-like)	ARID	GO:1905078,GO:0045087,GO:0006357,GO:0003677,GO:2000318,GO:0045944,GO:0008134,GO:0003682,GO:2000556,GO:0046965,GO:0003714,GO:2000778,GO:0046966,GO:0003723,GO:0005515,GO:0005634,GO:0030331,GO:0050681,GO:0035066,GO:0005654,GO:0071222,GO:0035613,GO:0005667,GO:0071391,GO:0005730,GO:0000122,GO:1902715,GO:0043565,GO:0006351,GO:0002062,GO:1904469,GO:0044212,GO:0006355,GO:0002376	positive regulation of interleukin-17 secretion|innate immune response|regulation of transcription by RNA polymerase II|DNA binding|positive regulation of T-helper 17 type immune response|positive regulation of transcription by RNA polymerase II|transcription factor binding|chromatin binding|positive regulation of T-helper 1 cell cytokine production|retinoid X receptor binding|transcription corep…
Arl11	18.3531975373728	11.9765737409622	24.7298213337833	2.06484941926274	1.04603657583166	0.0160749953060788	0.03071181637922	Up	0.0809099065087206	0.143923254935865	0.112362099962457	0.200939658619559	0.394997016669654	0.487189345084163	0.30679298386726	0.160523160231364	GeneID:219144,Genbank:XM_011245028.1,MGI:MGI:2444054	ADP-ribosylation factor-like 11		GO:0005575,GO:0005622,GO:0000166,GO:0002244,GO:0005525	cellular_component|intracellular|nucleotide binding|hematopoietic progenitor cell differentiation|GTP binding
Arl14	1.78415717477295	0.265303428676806	3.30301092086909	12.4499368038429	3.63806651404708	0.0480619481215383	0.0829794068464408	Up	0	0	0	0.0293825000814777	0.190044532375093	0.163658312656087	0.0331580967708709	0.061389818842328	GeneID:71619,Genbank:NM_027843.1,MGI:MGI:1918869	ADP-ribosylation factor-like 14		GO:0005575,GO:0005622,GO:0008150,GO:0031410,GO:0000166,GO:0003674,GO:0005525	cellular_component|intracellular|biological_process|cytoplasmic vesicle|nucleotide binding|molecular_function|GTP binding
Arl4c	1454.08348104743	434.673940781541	2473.49302131332	5.6904562000335	2.50854431705616	2.17972589589393e-57	7.11072435307572e-56	Up	4.25014328191458	3.97929897051487	3.34209190630848	3.19081951981361	28.6575848920547	26.1985316030052	25.9781610193765	19.8979150661622	GeneID:320982,Genbank:NM_177305.4,MGI:MGI:2445172	ADP-ribosylation factor-like 4C		GO:0005737,GO:0005829,GO:0005886,GO:0016020,GO:0032456,GO:0042995,GO:0043014,GO:0000166,GO:0005525,GO:0005622	cytoplasm|cytosol|plasma membrane|membrane|endocytic recycling|cell projection|alpha-tubulin binding|nucleotide binding|GTP binding|intracellular
Arl4d	1668.14739795691	834.060380287491	2502.23441562634	3.00006387398937	1.58499321729006	1.68665786107056e-09	7.65943561177477e-09	Up	39.2942883509338	12.1393810137278	11.8300632978402	18.5224559124337	71.1223098005776	72.1612369031212	66.9975900310998	80.5175004584687	GeneID:80981,Genbank:NM_025404.3,MGI:MGI:1933155	ADP-ribosylation factor-like 4D		GO:0005622,GO:0005634,GO:0005737,GO:0005886,GO:0008150,GO:0016020,GO:0000166,GO:0003674,GO:0005525	intracellular|nucleus|cytoplasm|plasma membrane|biological_process|membrane|nucleotide binding|molecular_function|GTP binding
Arl6ip1	10464.9095407295	15589.8291342495	5339.98994720947	0.342530370360377	-1.54569618498699	7.31144580091744e-56	2.28729520688188e-54	Down	228.531549517272	244.662330746363	247.48785499555	261.015689248387	95.5830533322601	106.188565506429	100.19180978372	100.564286847381	GeneID:54208,Genbank:NM_019419.2,MGI:MGI:1858943	ADP-ribosylation factor-like 6 interacting protein 1		GO:0043066,GO:0005783,GO:0043154,GO:0005784,GO:0071787,GO:0005789,GO:0005829,GO:0006613,GO:1990809,GO:0006915,GO:0016020,GO:0016021,GO:0002038,GO:0030176,GO:0005515,GO:0042802,GO:0005737	negative regulation of apoptotic process|endoplasmic reticulum|negative regulation of cysteine-type endopeptidase activity involved in apoptotic process|Sec61 translocon complex|endoplasmic reticulum tubular network formation|endoplasmic reticulum membrane|cytosol|cotranslational protein targeting to membrane|endoplasmic reticulum tubular network membrane organization|apoptotic process|membrane|i…
Armc12	33.9903535161968	21.0520460544566	46.928660977937	2.22917339514382	1.15650884027855	0.0187761595178168	0.0354213478337868	Up	0.750226917079695	0.419173092449377	0.472697292095512	0.927027201120057	1.0337871208074	1.13952478803151	2.30874146147134	2.30420534911367	GeneID:67645,Genbank:NM_026290.3,MGI:MGI:1914895	armadillo repeat containing 12		GO:0003674,GO:0008150	molecular_function|biological_process
Armcx4	562.295434102371	329.938797905006	794.652070299736	2.40848325612354	1.26812489428341	9.95565047231506e-26	1.19946253649663e-24	Up	1.37075405555719	1.12537356808416	1.1593995545231	1.0197964899966	3.72973388106778	3.45768635321359	3.50273373965742	2.80089434305867	GeneID:100503043,Genbank:XM_006528470.3,MGI:MGI:2147887	armadillo repeat containing, X-linked 4		GO:0003674,GO:0005575,GO:0008150	molecular_function|cellular_component|biological_process
Arntl	315.398515948882	118.091949440895	512.705082456869	4.34157522916901	2.11821858252867	3.00380490850787e-36	5.40537203840732e-35	Up	0.717294436611336	0.698783308723174	0.801254809679731	0.608129980349218	3.08180322770422	3.90405391641904	3.69314221502019	3.96894347992007	GeneID:11865,Genbank:XM_006507246.3,MGI:MGI:1096381	aryl hydrocarbon receptor nuclear translocator-like	bHLH	GO:0003677,GO:0003700,GO:0005515,GO:0005634,GO:0005654,GO:0032922,GO:0005667,GO:0005737,GO:0033391,GO:0042176,GO:0042634,GO:0042753,GO:0046983,GO:0043161,GO:0048511,GO:0043231,GO:0050767,GO:0043425,GO:0050796,GO:0051726,GO:0051775,GO:0000060,GO:0051879,GO:0000976,GO:0060137,GO:0000982,GO:0070491,GO:0001046,GO:0001047,GO:0001077,GO:0001190,GO:0006351,GO:0006355,GO:0007283,GO:0007623,GO:0008134,GO:…	DNA binding|DNA binding transcription factor activity|protein binding|nucleus|nucleoplasm|circadian regulation of gene expression|transcription factor complex|cytoplasm|chromatoid body|regulation of protein catabolic process|regulation of hair cycle|positive regulation of circadian rhythm|protein dimerization activity|proteasome-mediated ubiquitin-dependent protein catabolic process|rhythmic proc…	mmu04728,mmu04710,mmu05168	Dopaminergic synapse|Circadian rhythm|Herpes simplex infection
Arntl2	80.3473147168613	48.305082162287	112.389547271436	2.32666092759865	1.21826097708834	2.41536161476552e-08	9.85366315466424e-08	Up	0.551327581181106	0.558538386343381	0.435174712284556	0.455374540008141	1.18047341758207	1.64262217868841	1.49272612769234	1.25724536743513	GeneID:272322,Genbank:XM_017321603.1,MGI:MGI:2684845	aryl hydrocarbon receptor nuclear translocator-like 2	bHLH	GO:0046983,GO:0005515,GO:0048511,GO:0005634,GO:0070888,GO:0005667,GO:0005730,GO:0005737,GO:0006351,GO:0006355,GO:0006357,GO:0007623,GO:0042753,GO:0045893,GO:0000982,GO:0003677,GO:0045944,GO:0003700	protein dimerization activity|protein binding|rhythmic process|nucleus|E-box binding|transcription factor complex|nucleolus|cytoplasm|transcription, DNA-templated|regulation of transcription, DNA-templated|regulation of transcription by RNA polymerase II|circadian rhythm|positive regulation of circadian rhythm|positive regulation of transcription, DNA-templated|transcription factor activity, RNA …
Arpc1b	2922.95389955022	1000.84798178175	4845.05981731868	4.84095477586246	2.27529161662312	3.25145033725579e-54	9.72300533041147e-53	Up	23.5641066761024	22.1656159957401	21.8744514188178	19.2776480225091	141.914621145605	141.486884767437	115.290125252065	105.79947502614	GeneID:11867,Genbank:NM_023142.2,MGI:MGI:1343142	actin related protein 2/3 complex, subunit 1B		GO:0005856,GO:0005885,GO:0015629,GO:0030833,GO:0034314,GO:0036284,GO:0044877,GO:0051015,GO:0003779,GO:0005200,GO:0005737	cytoskeleton|Arp2/3 protein complex|actin cytoskeleton|regulation of actin filament polymerization|Arp2/3 complex-mediated actin nucleation|tubulobulbar complex|protein-containing complex binding|actin filament binding|actin binding|structural constituent of cytoskeleton|cytoplasm	mmu04144,mmu04810,mmu04666,mmu05132,mmu05100	Endocytosis|Regulation of actin cytoskeleton|Fc gamma R-mediated phagocytosis|Salmonella infection|Bacterial invasion of epithelial cells
Arpp19	1857.51441033106	2686.62264786027	1028.40617280185	0.382787725556064	-1.38538352567813	3.87241870442305e-40	7.8135760429599e-39	Down	21.6181620385938	21.4159225310389	22.5860420140641	21.6304005911255	9.98399088479486	10.5639030593268	9.17411368889861	10.2266960408514	GeneID:59046,Genbank:NM_001142655.1,MGI:MGI:1891691	cAMP-regulated phosphoprotein 19		GO:0005102,GO:0005737,GO:0007049,GO:0015459,GO:0035308,GO:0045722,GO:0046579,GO:0051301,GO:0000086,GO:0000278,GO:0004864	signaling receptor binding|cytoplasm|cell cycle|potassium channel regulator activity|negative regulation of protein dephosphorylation|positive regulation of gluconeogenesis|positive regulation of Ras protein signal transduction|cell division|G2/M transition of mitotic cell cycle|mitotic cell cycle|protein phosphatase inhibitor activity
Arrdc2	435.177818296899	245.123054734307	625.232581859491	2.55068860224996	1.35088678000201	0.00218661415677595	0.00485881807711957	Up	5.06180704425146	2.75319014114886	2.42321553793691	3.2262200170797	8.81052325773104	6.43718259458999	15.7120025853675	9.87130311925843	GeneID:70807,Genbank:XM_017312963.1,MGI:MGI:1918057	arrestin domain containing 2		GO:0031410,GO:0003674,GO:0005886,GO:0008150	cytoplasmic vesicle|molecular_function|plasma membrane|biological_process
Arrdc4	1330.04357158832	697.913449234941	1962.1736939417	2.81148571659229	1.49133271746246	3.03280485590722e-14	1.9907948948335e-13	Up	7.37531863621905	5.82005600356238	5.04718115703817	5.54515753750062	21.7001544426276	24.1726017499823	19.8898277570706	14.5379783382363	GeneID:66412,Genbank:NM_001042592.2,MGI:MGI:1913662	arrestin domain containing 4		GO:0006511,GO:0015031,GO:0016020,GO:0016567,GO:0031410,GO:0051443,GO:0140112,GO:1903561,GO:1990756,GO:0005768,GO:0005886	ubiquitin-dependent protein catabolic process|protein transport|membrane|protein ubiquitination|cytoplasmic vesicle|positive regulation of ubiquitin-protein transferase activity|extracellular vesicle biogenesis|extracellular vesicle|protein binding, bridging involved in substrate recognition for ubiquitination|endosome|plasma membrane
Arsb	4883.05902689255	7795.94146172943	1970.17659205567	0.252718238294546	-1.98439830971978	8.701934068162e-86	4.79681010185038e-84	Down	66.918476243108	65.4287794907254	65.2594982834515	65.3471515976027	16.5699394234288	18.6100302383558	19.0519824013126	24.8483332922594	GeneID:11881,Genbank:NM_009712.3,MGI:MGI:88075	arylsulfatase B		GO:0010976,GO:0005739,GO:0016787,GO:0005764,GO:0043627,GO:0005791,GO:0005794,GO:0006914,GO:0007417,GO:0007584,GO:0046872,GO:0008152,GO:0051597,GO:0008484,GO:0061580,GO:0009268,GO:0097065,GO:0009986,GO:0003824,GO:0003943,GO:0010632,GO:0004065	positive regulation of neuron projection development|mitochondrion|hydrolase activity|lysosome|response to estrogen|rough endoplasmic reticulum|Golgi apparatus|autophagy|central nervous system development|response to nutrient|metal ion binding|metabolic process|response to methylmercury|sulfuric ester hydrolase activity|colon epithelial cell migration|response to pH|anterior head development|cell…	mmu00531,mmu04142	Glycosaminoglycan degradation|Lysosome
Arsg	717.654248333017	1160.9470425636	274.361454102436	0.236325554950889	-2.08115245200178	2.33942588538537e-61	8.3133656560073e-60	Down	5.2139000386945	5.83273541272089	5.68601902107817	6.04719385708415	1.54787401934465	1.1351690289618	1.62620354911876	2.09142953113405	GeneID:74008,Genbank:XM_006534348.2,MGI:MGI:1921258	arylsulfatase G		GO:0005783,GO:0006790,GO:0008152,GO:0008484,GO:0016787,GO:0046872,GO:0003824,GO:0005615,GO:0005764	endoplasmic reticulum|sulfur compound metabolic process|metabolic process|sulfuric ester hydrolase activity|hydrolase activity|metal ion binding|catalytic activity|extracellular space|lysosome	mmu04142	Lysosome
Arsk	557.89385102871	810.78463370949	305.003068347929	0.376182596052029	-1.41049499023211	2.70437166432697e-31	4.11410688519101e-30	Down	6.92590994002225	7.31155639885921	7.23243660995165	6.51269370713102	3.11052877514904	2.97255221550821	3.19501825221629	3.29785224873871	GeneID:77041,Genbank:NM_029847.4,MGI:MGI:1924291	arylsulfatase K		GO:0008152,GO:0008484,GO:0016787,GO:0046872,GO:0003824,GO:0005575,GO:0005576	metabolic process|sulfuric ester hydrolase activity|hydrolase activity|metal ion binding|catalytic activity|cellular_component|extracellular region
Art2b	14.3032347602833	24.8189804430973	3.78748907746928	0.152604539342496	-2.71213021797373	2.89244314132964e-05	8.41835272415295e-05	Down	0.182561235156998	0.302032336202908	0.0896312726803076	0.229119856231017	0.0640342588026789	0.028359563203943	0.00957634563779665	0.0443247789475292	GeneID:11872,Genbank:XM_006507256.2,MGI:MGI:107545	ADP-ribosyltransferase 2b		GO:0006471,GO:0016020,GO:0016740,GO:0016757,GO:0016787,GO:0016798,GO:0018120,GO:0019677,GO:0019897,GO:0031225,GO:0031362,GO:0003956,GO:0046658,GO:0061810,GO:0005886	protein ADP-ribosylation|membrane|transferase activity|transferase activity, transferring glycosyl groups|hydrolase activity|hydrolase activity, acting on glycosyl bonds|peptidyl-arginine ADP-ribosylation|NAD catabolic process|extrinsic component of plasma membrane|anchored component of membrane|anchored component of external side of plasma membrane|NAD(P)+-protein-arginine ADP-ribosyltransferase…	mmu00760	Nicotinate and nicotinamide metabolism
Art5	7.96378961369602	4.17904854635314	11.7485306810389	2.81129318090628	1.49123391568328	0.0234280559902083	0.0433920506706611	Up	0.0577218393930597	0.0737161863794105	0.0831290040148835	0.0983789065228047	0.190892945466054	0.306859336230164	0.377469405204111	0.184991641600765	GeneID:11875,Genbank:XM_006507258.3,MGI:MGI:107948	ADP-ribosyltransferase 5		GO:0005576,GO:0006471,GO:0016020,GO:0016740,GO:0016757,GO:0003950,GO:0003953,GO:0003956	extracellular region|protein ADP-ribosylation|membrane|transferase activity|transferase activity, transferring glycosyl groups|NAD+ ADP-ribosyltransferase activity|NAD+ nucleosidase activity|NAD(P)+-protein-arginine ADP-ribosyltransferase activity
Artn	49.5182836557349	32.4006670064641	66.6359003050056	2.05662125078201	1.04027613030912	8.0291040103465e-05	0.000221462897503167	Up	0.191184738660199	0.227322113561593	0.185140848712307	0.229217209048621	0.610468096348292	0.653381561808625	0.45647857887241	0.345097643205438	GeneID:11876,Genbank:XM_006502694.3,MGI:MGI:1333791	artemin		GO:0005615,GO:0007166,GO:0007411,GO:0007422,GO:0008083,GO:0030116,GO:0050930,GO:0061146,GO:0097021,GO:0005102,GO:0005515,GO:0005576	extracellular space|cell surface receptor signaling pathway|axon guidance|peripheral nervous system development|growth factor activity|glial cell-derived neurotrophic factor receptor binding|induction of positive chemotaxis|Peyer's patch morphogenesis|lymphocyte migration into lymphoid organs|signaling receptor binding|protein binding|extracellular region
As3mt	1209.48001159714	1688.31665334897	730.643369845313	0.432764415606513	-1.20834621757704	4.65775969223846e-28	6.20842389859111e-27	Down	28.7179218029369	29.9779661726885	30.0644926872895	27.6505741412573	14.455463149392	12.1598713493729	14.5412955392912	18.78509577082	GeneID:57344,Genbank:XM_006527235.1,MGI:MGI:1929882	arsenic (+3 oxidation state) methyltransferase		GO:0046685,GO:0005829,GO:0008168,GO:0009404,GO:0016740,GO:0018872,GO:0030791,GO:0030792,GO:0005737,GO:0005739,GO:0032259	response to arsenic-containing substance|cytosol|methyltransferase activity|toxin metabolic process|transferase activity|arsonoacetate metabolic process|arsenite methyltransferase activity|methylarsonite methyltransferase activity|cytoplasm|mitochondrion|methylation
Asb11	109.783188037278	71.3118832888177	148.254492785737	2.07895915727393	1.05586141563873	0.00028579279020243	0.00073232901897153	Up	1.09860128308882	1.48935604794793	1.07709109515755	1.03702941464039	2.51529528143506	2.13718502409714	3.88144779847253	3.12365842933022	GeneID:68854,Genbank:XM_006528972.3,MGI:MGI:1916104	ankyrin repeat and SOCS box-containing 11		GO:0016567,GO:0035556,GO:0044424,GO:0045732,GO:0003674,GO:0005575,GO:0008150	protein ubiquitination|intracellular signal transduction|intracellular part|positive regulation of protein catabolic process|molecular_function|cellular_component|biological_process
Asb13	1474.17194667797	2018.80056591222	929.543327443719	0.460443365798094	-1.11890437810802	4.98877442623631e-18	4.11815790593373e-17	Down	26.7535536209846	27.9409428233912	27.8463537034022	30.0945075523317	14.2572827607539	12.3212299785562	15.4535992917188	19.6702149834214	GeneID:142688,Genbank:NM_178283.4,MGI:MGI:2145525	ankyrin repeat and SOCS box-containing 13		GO:0035556,GO:0003674,GO:0005575,GO:0008150	intracellular signal transduction|molecular_function|cellular_component|biological_process
Asb2	59.6404173992786	84.0058942851196	35.2749405134376	0.419910302885568	-1.25184690843016	2.89360216844055e-07	1.05805820748512e-06	Down	1.29457139472474	1.10492068208841	1.02449544278863	0.78644609883509	0.536928790353424	0.642465346337652	0.369792900790382	0.56140875223839	GeneID:65256,Genbank:NM_023049.1,MGI:MGI:1929743	ankyrin repeat and SOCS box-containing 2		GO:0016567,GO:0031466,GO:0035556,GO:0035914,GO:0045445,GO:0061630,GO:0000151,GO:0000209,GO:0006511	protein ubiquitination|Cul5-RING ubiquitin ligase complex|intracellular signal transduction|skeletal muscle cell differentiation|myoblast differentiation|ubiquitin protein ligase activity|ubiquitin ligase complex|protein polyubiquitination|ubiquitin-dependent protein catabolic process
Asb4	74.9611676880834	22.0997016900952	127.822633686072	5.78390765081502	2.53204451757693	1.32101225543023e-25	1.58634155424072e-24	Up	0.175961427849843	0.186280387176335	0.170053852961953	0.26517647132357	1.24552419821442	1.70911501371708	1.48556823566513	1.10808375670278	GeneID:65255,Genbank:NM_023048.5,MGI:MGI:1929751	ankyrin repeat and SOCS box-containing 4		GO:0005634,GO:0005737,GO:0019899,GO:0031462,GO:0031466,GO:0031625,GO:0035556,GO:0051865,GO:0061630,GO:0000151,GO:2001214,GO:0004842	nucleus|cytoplasm|enzyme binding|Cul2-RING ubiquitin ligase complex|Cul5-RING ubiquitin ligase complex|ubiquitin protein ligase binding|intracellular signal transduction|protein autoubiquitination|ubiquitin protein ligase activity|ubiquitin ligase complex|positive regulation of vasculogenesis|ubiquitin-protein transferase activity
Asb5	18.6520648850833	8.64931472717836	28.6548150429883	3.31295784080414	1.72811984445431	5.55420593553764e-05	0.000156380804348114	Up	0.134881872785477	0.0807453581857601	0.145689168894544	0.206898778079843	0.501829083044256	0.691446367407626	0.486426847494439	0.576373849277603	GeneID:76294,Genbank:NM_029569.3,MGI:MGI:1923544	ankyrin repeat and SOCs box-containing 5		GO:0016567,GO:0035556,GO:0044424,GO:0045732,GO:0003674,GO:0005575,GO:0008150	protein ubiquitination|intracellular signal transduction|intracellular part|positive regulation of protein catabolic process|molecular_function|cellular_component|biological_process
Asb9	361.097797914183	575.444501010706	146.75109481766	0.255022151675631	-1.97130552731471	1.56780421987619e-37	2.94583008500557e-36	Down	16.872789591662	17.156527462601	16.738997744614	17.8483059005572	3.5380631027278	3.55173359381296	5.32646022595905	8.26150221654733	GeneID:69299,Genbank:NM_027027.2,MGI:MGI:1916549	ankyrin repeat and SOCS box-containing 9		GO:0016567,GO:0035556,GO:0044424,GO:0045732,GO:0005515,GO:0005739	protein ubiquitination|intracellular signal transduction|intracellular part|positive regulation of protein catabolic process|protein binding|mitochondrion
Ascc1	1020.01047146205	1549.47295366334	490.547989260765	0.316590223857078	-1.65931138840365	5.54848482767347e-50	1.50433808638892e-48	Down	13.4867227149119	13.8740887051249	14.3516678392339	13.1513564460502	5.18257792947083	4.69392201816459	5.26828828925972	5.59440781342826	GeneID:69090,Genbank:XM_017314074.1,MGI:MGI:1916340	activating signal cointegrator 1 complex subunit 1		GO:0005634,GO:0005667,GO:0006351,GO:0006355,GO:0031594,GO:0003676,GO:0003713,GO:0003723	nucleus|transcription factor complex|transcription, DNA-templated|regulation of transcription, DNA-templated|neuromuscular junction|nucleic acid binding|transcription coactivator activity|RNA binding
Asf1b	60.6305905193899	30.5964295216069	90.664751517173	2.96324613475394	1.5671784651925	1.45293970578924e-07	5.47349723253372e-07	Up	0.668451870327966	0.743523861117656	0.745301689529312	0.418962477709625	2.5434352675591	3.070512432572	1.69212051063356	1.86588192353792	GeneID:66929,Genbank:NM_024184.2,MGI:MGI:1914179	anti-silencing function 1B histone chaperone		GO:0005654,GO:0006325,GO:0006333,GO:0006334,GO:0006335,GO:0006336,GO:0006351,GO:0006355,GO:0032991,GO:0042393,GO:0000785,GO:0000790,GO:0005634	nucleoplasm|chromatin organization|chromatin assembly or disassembly|nucleosome assembly|DNA replication-dependent nucleosome assembly|DNA replication-independent nucleosome assembly|transcription, DNA-templated|regulation of transcription, DNA-templated|protein-containing complex|histone binding|chromatin|nuclear chromatin|nucleus
Asl	3255.37286519889	5397.03054102556	1113.71518937222	0.206357029278657	-2.27678551221125	3.60520020133839e-106	2.93727995910992e-104	Down	62.1728738707019	61.6756249459986	62.3993419418605	60.9739399035036	14.5331978111835	13.253147116828	15.1192792630406	17.8839390539652	GeneID:109900,Genbank:XM_006504341.3,MGI:MGI:88084	argininosuccinate lyase		GO:0070852,GO:0008652,GO:0001889,GO:0009791,GO:0003824,GO:0016829,GO:0004056,GO:0005634,GO:0005737,GO:0019676,GO:0005741,GO:0042450,GO:0005783,GO:0042802,GO:0005829,GO:0043025,GO:0006520,GO:0000050,GO:0043204,GO:0006526,GO:0048471,GO:0007626,GO:0000053	cell body fiber|cellular amino acid biosynthetic process|liver development|post-embryonic development|catalytic activity|lyase activity|argininosuccinate lyase activity|nucleus|cytoplasm|ammonia assimilation cycle|mitochondrial outer membrane|arginine biosynthetic process via ornithine|endoplasmic reticulum|identical protein binding|cytosol|neuronal cell body|cellular amino acid metabolic process…	mmu00250,mmu00220	Alanine, aspartate and glutamate metabolism|Arginine biosynthesis
Asns	343.165607280577	131.588268072835	554.742946488318	4.21574776089661	2.07578854937787	4.68983252021741e-50	1.27721168084076e-48	Up	1.49445356727872	2.29318959981522	1.82832335765242	2.19881424758338	10.6915809456488	11.0833086394958	9.29189301814409	8.53647016542588	GeneID:27053,Genbank:XM_006505092.3,MGI:MGI:1350929	asparagine synthetase		GO:0048037,GO:0005524,GO:0005829,GO:0006529,GO:0006541,GO:0008652,GO:0016874,GO:0042149,GO:0042803,GO:0000166,GO:0043066,GO:0004066,GO:0045931	cofactor binding|ATP binding|cytosol|asparagine biosynthetic process|glutamine metabolic process|cellular amino acid biosynthetic process|ligase activity|cellular response to glucose starvation|protein homodimerization activity|nucleotide binding|negative regulation of apoptotic process|asparagine synthase (glutamine-hydrolyzing) activity|positive regulation of mitotic cell cycle	mmu00250	Alanine, aspartate and glutamate metabolism
Aspa	2137.29960605393	3900.67736202065	373.921850087204	0.0958607481172202	-3.38291599068169	1.27688640337548e-197	3.70925366161502e-195	Down	63.9885406769381	63.3648896322759	67.072377759097	67.229504924582	5.30797696409238	4.95627568303124	7.91825273510872	11.4818863171436	GeneID:11484,Genbank:XM_006532012.3,MGI:MGI:87914	aspartoacylase		GO:0005737,GO:0005829,GO:0006083,GO:0008152,GO:0016787,GO:0016788,GO:0016811,GO:0019807,GO:0042802,GO:0046872,GO:0004046,GO:0048714,GO:0005515,GO:0005634	cytoplasm|cytosol|acetate metabolic process|metabolic process|hydrolase activity|hydrolase activity, acting on ester bonds|hydrolase activity, acting on carbon-nitrogen (but not peptide) bonds, in linear amides|aspartoacylase activity|identical protein binding|metal ion binding|aminoacylase activity|positive regulation of oligodendrocyte differentiation|protein binding|nucleus	mmu00250,mmu00340	Alanine, aspartate and glutamate metabolism|Histidine metabolism
Aspdh	775.234715800392	1484.42426948925	66.0451621115319	0.0444921061107793	-4.49030679718011	5.89347647775434e-229	2.45128438680414e-226	Down	52.0043099490244	49.5714644638354	51.8532222145013	53.2900001477732	2.67557519699924	3.41547782934443	1.93593856923097	2.97416513646061	GeneID:68352,Genbank:NM_026690.1,MGI:MGI:1915602	aspartate dehydrogenase domain containing		GO:0016491,GO:0019363,GO:0033735,GO:0050661,GO:0055114,GO:0005575,GO:0006742,GO:0009435	oxidoreductase activity|pyridine nucleotide biosynthetic process|aspartate dehydrogenase activity|NADP binding|oxidation-reduction process|cellular_component|NADP catabolic process|NAD biosynthetic process	mmu00760	Nicotinate and nicotinamide metabolism
Aspg	1023.61562161699	1479.92289436735	567.308348866635	0.383336423151392	-1.38331701090657	7.2665789629584e-15	4.9473832440886e-14	Down	11.972287372017	12.0873694461014	11.1334891970658	13.3435669718956	5.10678065538534	3.26598300604101	8.36350531572515	5.46984633137933	GeneID:104816,Genbank:NM_001081169.1,MGI:MGI:2144822	asparaginase		GO:0004622,GO:0006520,GO:0006528,GO:0006530,GO:0006629,GO:0006644,GO:0016042,GO:0016787,GO:0003847,GO:0004067	lysophospholipase activity|cellular amino acid metabolic process|asparagine metabolic process|asparagine catabolic process|lipid metabolic process|phospholipid metabolic process|lipid catabolic process|hydrolase activity|1-alkyl-2-acetylglycerophosphocholine esterase activity|asparaginase activity
Aspm	153.806124610724	69.8495899620387	237.76265925941	3.403923478844	1.76719860519863	3.64314501146831e-15	2.53221408487966e-14	Up	0.209552338077175	0.245649294524131	0.256746764214328	0.140728955397498	0.779210165398605	1.07244888482182	0.960092932625362	0.67493160773677	GeneID:12316,Genbank:XM_017312957.1,MGI:MGI:1334448	asp (abnormal spindle)-like, microcephaly associated (Drosophila)		GO:0097150,GO:0048477,GO:0016324,GO:0002052,GO:0097431,GO:0048589,GO:0019901,GO:0051301,GO:0021873,GO:0005516,GO:0051445,GO:0005634,GO:0005737,GO:0005813,GO:0005856,GO:0021987,GO:0005874,GO:0051653,GO:0030496,GO:0007049,GO:0051661,GO:0007051,GO:0072687,GO:0036449,GO:0007283,GO:0000922,GO:0090263,GO:0045665,GO:0007420,GO:0001764,GO:0090306,GO:0045769,GO:0008584	neuronal stem cell population maintenance|oogenesis|apical plasma membrane|positive regulation of neuroblast proliferation|mitotic spindle pole|developmental growth|protein kinase binding|cell division|forebrain neuroblast division|calmodulin binding|regulation of meiotic cell cycle|nucleus|cytoplasm|centrosome|cytoskeleton|cerebral cortex development|microtubule|spindle localization|midbody|cell…
Asprv1	15.2617376378989	3.65548525460628	26.8679900211915	7.35004743551766	2.87775356080142	4.12846671916168e-06	1.32832400540397e-05	Up	0.112163886567299	0.0429731314222198	0.0969207385781856	0.0688204295987766	1.13754697322762	0.485544505993337	0.724861451855083	0.479295918092346	GeneID:67855,Genbank:NM_026414.2,MGI:MGI:1915105	aspartic peptidase, retroviral-like 1		GO:0006508,GO:0008233,GO:0016020,GO:0016021,GO:0016485,GO:0016787,GO:0043588,GO:0004190	proteolysis|peptidase activity|membrane|integral component of membrane|protein processing|hydrolase activity|skin development|aspartic-type endopeptidase activity
Ass1	35066.9845653996	63137.9821734039	6995.98695739522	0.110804728256618	-3.17390864953969	2.94340098650066e-208	1.01636191422544e-205	Down	1255.73126657726	1332.13058249653	1326.38783566574	1292.10940272465	149.984869450166	135.100890349575	160.085908775319	239.521919794628	GeneID:11898,Genbank:NM_007494.3,MGI:MGI:88090	argininosuccinate synthetase 1		GO:0005524,GO:0005634,GO:0005737,GO:0005739,GO:0005741,GO:0005764,GO:0042802,GO:0005783,GO:0043005,GO:0005829,GO:0043025,GO:0006526,GO:0043204,GO:0043209,GO:0045429,GO:0051384,GO:0070852,GO:0071499,GO:1903038,GO:0000050,GO:0000052,GO:0000053,GO:0000166,GO:0004055,GO:0005515,GO:0006531,GO:0007623,GO:0008652,GO:0010043,GO:0010046,GO:0015643,GO:0016597,GO:0016874	ATP binding|nucleus|cytoplasm|mitochondrion|mitochondrial outer membrane|lysosome|identical protein binding|endoplasmic reticulum|neuron projection|cytosol|neuronal cell body|arginine biosynthetic process|perikaryon|myelin sheath|positive regulation of nitric oxide biosynthetic process|response to glucocorticoid|cell body fiber|cellular response to laminar fluid shear stress|negative regulation o…	mmu00250,mmu00220,mmu05418	Alanine, aspartate and glutamate metabolism|Arginine biosynthesis|Fluid shear stress and atherosclerosis
Astn1	40.8906728161382	78.1845965754501	3.59674905682637	0.0460032949502452	-4.44211899299338	4.82497047728759e-32	7.55361716893415e-31	Down	0.345944937098204	0.35344322673419	0.353734763840189	0.353769231750233	0.0152544106254256	0.0157637438277435	0.0212921557859773	0.0246380543848808	GeneID:11899,Genbank:XM_011238739.2,MGI:MGI:1098567	astrotactin 1		GO:0005768,GO:0005886,GO:0007155,GO:0007158,GO:0007626,GO:0009897,GO:0016020,GO:0016021,GO:0016477,GO:0031410,GO:0098609,GO:0001764,GO:0005515	endosome|plasma membrane|cell adhesion|neuron cell-cell adhesion|locomotory behavior|external side of plasma membrane|membrane|integral component of membrane|cell migration|cytoplasmic vesicle|cell-cell adhesion|neuron migration|protein binding
Atad2	431.352697627491	272.991915010823	589.713480244159	2.16018661292874	1.11115594846174	1.59179035474167e-18	1.35557725835865e-17	Up	1.73518302252424	1.62712623956242	1.67761731699084	1.42698751055566	4.59477718605276	4.81039671759156	3.67580520247205	3.66848187204902	GeneID:70472,Genbank:NM_027435.2,MGI:MGI:1917722	ATPase family, AAA domain containing 2		GO:0005524,GO:0005634,GO:0005654,GO:0006325,GO:0006351,GO:0006355,GO:0016787,GO:0016887,GO:0031936,GO:0042393,GO:0000166,GO:0045893,GO:0003682,GO:0045944,GO:0005515	ATP binding|nucleus|nucleoplasm|chromatin organization|transcription, DNA-templated|regulation of transcription, DNA-templated|hydrolase activity|ATPase activity|negative regulation of chromatin silencing|histone binding|nucleotide binding|positive regulation of transcription, DNA-templated|chromatin binding|positive regulation of transcription by RNA polymerase II|protein binding
Atf3	644.50933609231	140.056583480486	1148.96208870413	8.20355644948472	3.03624949018103	3.93513481538998e-27	5.01161463162506e-26	Up	6.41797560593316	0.952158085677605	1.16792676556267	1.12357966927654	25.5123009066008	28.3310171590386	20.9514893708507	19.1342470261216	GeneID:11910,Genbank:NM_007498.3,MGI:MGI:109384	activating transcription factor 3	TF_bZIP	GO:1990622,GO:0042802,GO:0006355,GO:0000977,GO:0042803,GO:0006357,GO:0000978,GO:0044212,GO:0045892,GO:0000982,GO:0001078,GO:0003677,GO:0003700,GO:0008284,GO:0005634,GO:0045944,GO:0010628,GO:0046982,GO:0070373,GO:0030968,GO:0005730,GO:0000122,GO:1903984,GO:0034198,GO:0006094,GO:1990440,GO:0035914,GO:0006351,GO:0000976	CHOP-ATF3 complex|identical protein binding|regulation of transcription, DNA-templated|RNA polymerase II regulatory region sequence-specific DNA binding|protein homodimerization activity|regulation of transcription by RNA polymerase II|RNA polymerase II proximal promoter sequence-specific DNA binding|transcription regulatory region DNA binding|negative regulation of transcription, DNA-templated|t…	mmu05166	HTLV-I infection
Atf4	2508.98255884358	1623.3083488739	3394.65676881325	2.09119651923687	1.06432864490518	2.6228737406958e-11	1.39619582107254e-10	Up	26.3960794398125	32.2917605876256	34.1567940958004	25.3131749483743	77.1496428667271	86.6795385883546	77.7052009003993	55.7194869016127	GeneID:11911,Genbank:NM_009716.3,MGI:MGI:88096	activating transcription factor 4	TF_bZIP	GO:0003677,GO:0003700,GO:0005515,GO:0005634,GO:0005667,GO:0008022,GO:0005737,GO:0008134,GO:0010575,GO:0005813,GO:0010628,GO:0016020,GO:0019901,GO:0043005,GO:0032590,GO:0043065,GO:0032922,GO:0043267,GO:0032991,GO:0043522,GO:0043525,GO:0043565,GO:0044212,GO:0000977,GO:1990037,GO:0000978,GO:1990440,GO:0045893,GO:0000981,GO:0001046,GO:1990589,GO:0001077,GO:0001085,GO:1990590,GO:1990617,GO:0005856,GO:…	DNA binding|DNA binding transcription factor activity|protein binding|nucleus|transcription factor complex|protein C-terminus binding|cytoplasm|transcription factor binding|positive regulation of vascular endothelial growth factor production|centrosome|positive regulation of gene expression|membrane|protein kinase binding|neuron projection|dendrite membrane|positive regulation of apoptotic proces…	mmu04141,mmu04010,mmu04668,mmu04022,mmu04151,mmu04137,mmu04210,mmu04911,mmu04922,mmu04912,mmu04915,mmu04926,mmu04918,mmu04925,mmu04927,mmu04261,mmu04725,mmu04728,mmu04720,mmu04722,mmu04211,mmu05203,mmu05215,mmu05030,mmu05031,mmu05034,mmu04932,mmu04934,mmu05166,mmu05161	Protein processing in endoplasmic reticulum|MAPK signaling pathway|TNF signaling pathway|cGMP - PKG signaling pathway|PI3K-Akt signaling pathway|Mitophagy - animal|Apoptosis|Insulin secretion|Glucagon signaling pathway|GnRH signaling pathway|Estrogen signaling pathway|Relaxin signaling pathway|Thyroid hormone synthesis|Aldosterone synthesis and secretion|Cortisol synthesis and secretion|Adrenergi…
Atf5	486.25894242402	313.894453486845	658.623431361194	2.09823214155263	1.06917430181386	5.58422154213698e-18	4.59105293992133e-17	Up	6.59394431948243	6.52507146532588	5.62059330371599	5.60569356393168	16.9901563505844	16.3356638347044	13.8209670641718	14.0248860327577	GeneID:107503,Genbank:NM_030693.2,MGI:MGI:2141857	activating transcription factor 5	TF_bZIP	GO:0005634,GO:0005654,GO:0005667,GO:0005737,GO:0005813,GO:0005829,GO:0021930,GO:0005856,GO:0021988,GO:0006351,GO:0031072,GO:0006355,GO:0035264,GO:0042127,GO:0043066,GO:1902750,GO:0043565,GO:0044212,GO:0000977,GO:0000981,GO:0003677,GO:0003682,GO:0003700,GO:0005515,GO:0006357,GO:0007623,GO:0008285,GO:0009791,GO:0010468,GO:0015631,GO:0019900,GO:0045444,GO:0021889,GO:0021891,GO:0045892,GO:0045893,GO:…	nucleus|nucleoplasm|transcription factor complex|cytoplasm|centrosome|cytosol|cerebellar granule cell precursor proliferation|cytoskeleton|olfactory lobe development|transcription, DNA-templated|heat shock protein binding|regulation of transcription, DNA-templated|multicellular organism growth|regulation of cell proliferation|negative regulation of apoptotic process|negative regulation of cell cy…
Atg10	240.303029614219	376.75879534493	103.847263883508	0.275633283593112	-1.85917798632469	1.29928365885141e-34	2.226422307176e-33	Down	3.23660250304523	3.21110529176078	3.45740987166324	3.20039023385529	1.03204943880966	1.25949609119347	0.967218338700346	1.06682074636784	GeneID:66795,Genbank:XM_011244551.2,MGI:MGI:1914045	autophagy related 10		GO:0005737,GO:0006497,GO:0006914,GO:0006983,GO:0015031,GO:0016874,GO:0019777,GO:0031401,GO:0005515,GO:0032446,GO:0005622	cytoplasm|protein lipidation|autophagy|ER overload response|protein transport|ligase activity|Atg12 transferase activity|positive regulation of protein modification process|protein binding|protein modification by small protein conjugation|intracellular	mmu04140,mmu04136	Autophagy - animal|Autophagy - other eukaryotes
Atg4a	1198.61780475071	658.879657278472	1738.35595222295	2.63835122699538	1.3996366342313	5.7730542182926e-19	5.05757133791158e-18	Up	6.47449709372116	7.39520027145973	6.86221152528236	7.60222842799077	21.3268144456759	19.1740948263485	25.7245733489175	23.1183924316022	GeneID:666468,Genbank:XM_017318599.1,MGI:MGI:2147903	autophagy related 4A, cysteine peptidase		GO:0005737,GO:0005829,GO:0006501,GO:0006508,GO:0006612,GO:0006914,GO:0008234,GO:0044804,GO:0051697,GO:0000045,GO:0000422,GO:0004197	cytoplasm|cytosol|C-terminal protein lipidation|proteolysis|protein targeting to membrane|autophagy|cysteine-type peptidase activity|autophagy of nucleus|protein delipidation|autophagosome assembly|autophagy of mitochondrion|cysteine-type endopeptidase activity	mmu04140,mmu04136	Autophagy - animal|Autophagy - other eukaryotes
Atg9b	241.809355711121	10.6151044259778	473.003606996264	44.5594869362478	5.47766071628182	6.27190412456907e-60	2.15755859743869e-58	Up	0.106035403580075	0.110026414524266	0.114531400713484	0.0361445413611207	5.57178229208372	5.55649750401806	5.09863097450603	3.3983087826609	GeneID:213948,Genbank:NM_001002897.3,MGI:MGI:2685420	autophagy related 9B		GO:0000422,GO:0003674,GO:0005737,GO:0005776,GO:0006914,GO:0016020,GO:0016021,GO:0031410,GO:0034497,GO:0044805,GO:0000045,GO:0000407	autophagy of mitochondrion|molecular_function|cytoplasm|autophagosome|autophagy|membrane|integral component of membrane|cytoplasmic vesicle|protein localization to phagophore assembly site|late nucleophagy|autophagosome assembly|phagophore assembly site	mmu04140,mmu04136,mmu04137	Autophagy - animal|Autophagy - other eukaryotes|Mitophagy - animal
Atoh8	148.831728116919	203.683451210131	93.9800050237074	0.461402261525667	-1.1159030195967	6.80332385977392e-11	3.50232433073762e-10	Down	2.67927376124592	3.12719400596545	3.06790148490087	2.75484331974109	1.72694394599872	1.86799806547585	1.63889701236916	1.21997601775837	GeneID:71093,Genbank:NM_153778.3,MGI:MGI:1918343	atonal bHLH transcription factor 8	bHLH	GO:0033613,GO:0003700,GO:0035148,GO:0045603,GO:0005634,GO:0005654,GO:0005737,GO:0006351,GO:0045892,GO:0006355,GO:0045893,GO:0007275,GO:0046983,GO:0007399,GO:0051450,GO:0008134,GO:0001704,GO:0060395,GO:0010595,GO:0001937,GO:0070888,GO:0030154,GO:0003677	activating transcription factor binding|DNA binding transcription factor activity|tube formation|positive regulation of endothelial cell differentiation|nucleus|nucleoplasm|cytoplasm|transcription, DNA-templated|negative regulation of transcription, DNA-templated|regulation of transcription, DNA-templated|positive regulation of transcription, DNA-templated|multicellular organism development|prote…
Atp10a	318.896068183798	141.882250706788	495.909885660807	3.49522144729468	1.80538386355291	2.74026021638194e-09	1.22107383053338e-08	Up	0.846420272091538	0.648574700898877	0.645345163298215	0.621169388004091	3.16695148535535	3.93630737270728	2.47644298193421	2.02652889348104	GeneID:11982,Genbank:XM_006540581.3,MGI:MGI:1330809	ATPase, class V, type 10A		GO:0005524,GO:0005783,GO:0005886,GO:0006869,GO:0015914,GO:0016020,GO:0016021,GO:0016787,GO:0045332,GO:0046872,GO:0000166,GO:0000287,GO:0004012	ATP binding|endoplasmic reticulum|plasma membrane|lipid transport|phospholipid transport|membrane|integral component of membrane|hydrolase activity|phospholipid translocation|metal ion binding|nucleotide binding|magnesium ion binding|phospholipid-translocating ATPase activity
Atp11a	58344.0513328856	85166.0361608254	31522.0665049458	0.370124851712252	-1.43391608748937	4.61809719048497e-36	8.28586241990837e-35	Down	180.780703742363	191.150065509322	189.227007887393	213.352369393628	85.6543807284565	69.0360647404687	89.9608795269824	97.3084482879636	GeneID:50770,Genbank:XM_011242069.2,MGI:MGI:1354735	ATPase, class VI, type 11A		GO:0055037,GO:0005524,GO:0005768,GO:0005783,GO:0005886,GO:0006869,GO:0015914,GO:0016020,GO:0016021,GO:0016787,GO:0043231,GO:0000166,GO:0045332,GO:0000287,GO:0046872,GO:0004012	recycling endosome|ATP binding|endosome|endoplasmic reticulum|plasma membrane|lipid transport|phospholipid transport|membrane|integral component of membrane|hydrolase activity|intracellular membrane-bounded organelle|nucleotide binding|phospholipid translocation|magnesium ion binding|metal ion binding|phospholipid-translocating ATPase activity
Atp13a4	18.6541676727807	9.20232317349471	28.1060121720668	3.05423007236043	1.61080874312735	0.0159044257459988	0.030411335866422	Up	0.115701942049623	0.0554108246610334	0.0486004020489699	0.0131465324749341	0.148804443694145	0.124482832892773	0.215119643479923	0.343343505829575	GeneID:224079,Genbank:XM_017316955.1,MGI:MGI:1924456	ATPase type 13A4		GO:0005524,GO:0005789,GO:0005887,GO:0006812,GO:0006874,GO:0016020,GO:0016021,GO:0016787,GO:0016887,GO:0019829,GO:0000166,GO:0043231,GO:0005388,GO:0046872	ATP binding|endoplasmic reticulum membrane|integral component of plasma membrane|cation transport|cellular calcium ion homeostasis|membrane|integral component of membrane|hydrolase activity|ATPase activity|cation-transporting ATPase activity|nucleotide binding|intracellular membrane-bounded organelle|calcium-transporting ATPase activity|metal ion binding
Atp1a3	70.7352081236094	16.0718344347829	125.398581812436	7.80238138473147	2.96391451982017	8.89896783591491e-15	6.01847784054245e-14	Up	0.113332319469087	0.158652889623652	0.122412975823687	0.151555752632654	1.62414796315503	1.23147190509359	1.48897041378171	0.791625982543294	GeneID:232975,Genbank:NM_001290469.1,MGI:MGI:88107	ATPase, Na+/K+ transporting, alpha 3 polypeptide		GO:0005886,GO:0005890,GO:0006811,GO:0006813,GO:0006814,GO:0006883,GO:0030424,GO:0031748,GO:0035235,GO:0007613,GO:0036376,GO:0042383,GO:1904646,GO:0042493,GO:1990535,GO:0043025,GO:0043209,GO:0000166,GO:0001540,GO:0005391,GO:0005524,GO:0005634,GO:0005737,GO:0005783,GO:0005794,GO:0008344,GO:0008542,GO:0010107,GO:0015991,GO:0016020,GO:0016021,GO:0016787,GO:0043395,GO:0030007,GO:0044326,GO:0044327,GO:…	plasma membrane|sodium:potassium-exchanging ATPase complex|ion transport|potassium ion transport|sodium ion transport|cellular sodium ion homeostasis|axon|D1 dopamine receptor binding|ionotropic glutamate receptor signaling pathway|memory|sodium ion export across plasma membrane|sarcolemma|cellular response to amyloid-beta|response to drug|neuron projection maintenance|neuronal cell body|myelin s…	mmu04024,mmu04022,mmu04911,mmu04918,mmu04919,mmu04925,mmu04260,mmu04261,mmu04970,mmu04971,mmu04972,mmu04976,mmu04973,mmu04974,mmu04978,mmu04960,mmu04961,mmu04964	cAMP signaling pathway|cGMP - PKG signaling pathway|Insulin secretion|Thyroid hormone synthesis|Thyroid hormone signaling pathway|Aldosterone synthesis and secretion|Cardiac muscle contraction|Adrenergic signaling in cardiomyocytes|Salivary secretion|Gastric acid secretion|Pancreatic secretion|Bile secretion|Carbohydrate digestion and absorption|Protein digestion and absorption|Mineral absorption…
Atp2b2	120.62249000563	188.311727139971	52.933252871289	0.281093767633197	-1.83087662802203	7.64799194193997e-22	7.72438744643727e-21	Down	0.670550769933794	0.570904023538332	0.541379577860999	0.706496023960882	0.223999055937641	0.104165196543704	0.242310421348865	0.260489163538805	GeneID:11941,Genbank:XM_011241161.1,MGI:MGI:105368	ATPase, Ca++ transporting, plasma membrane 2		GO:0005886,GO:0005887,GO:0005929,GO:0006811,GO:0006816,GO:0016324,GO:0006874,GO:0016787,GO:0019829,GO:0006996,GO:0021549,GO:0021692,GO:0021702,GO:0021707,GO:0043025,GO:0030054,GO:0043231,GO:0030165,GO:0045121,GO:0045202,GO:0045299,GO:0046068,GO:0046872,GO:0000166,GO:0098839,GO:0048167,GO:0000902,GO:0048839,GO:0005388,GO:1901660,GO:0050808,GO:0005509,GO:0005516,GO:0005524,GO:0005737,GO:0005783,GO:…	plasma membrane|integral component of plasma membrane|cilium|ion transport|calcium ion transport|apical plasma membrane|cellular calcium ion homeostasis|hydrolase activity|cation-transporting ATPase activity|organelle organization|cerebellum development|cerebellar Purkinje cell layer morphogenesis|cerebellar Purkinje cell differentiation|cerebellar granule cell differentiation|neuronal cell body|…	mmu04020,mmu04024,mmu04022,mmu04925,mmu04261,mmu04970,mmu04972	Calcium signaling pathway|cAMP signaling pathway|cGMP - PKG signaling pathway|Aldosterone synthesis and secretion|Adrenergic signaling in cardiomyocytes|Salivary secretion|Pancreatic secretion
Atp2b3	2.04271495745492	0.265303428676806	3.82012648623304	14.3990844946325	3.84790518176042	0.0299406641203685	0.0542411496799509	Up	0	0	0	0.00429935374927121	0.00463466729362501	0.0431047378779599	0.00970362544203026	0.017965560934226	GeneID:320707,Genbank:XM_011247610.1,MGI:MGI:1347353	ATPase, Ca++ transporting, plasma membrane 3		GO:0005887,GO:0006874,GO:0015085,GO:0019829,GO:0030165,GO:0043231,GO:0045121,GO:0051480,GO:1990034,GO:0005388,GO:0005794,GO:0005886	integral component of plasma membrane|cellular calcium ion homeostasis|calcium ion transmembrane transporter activity|cation-transporting ATPase activity|PDZ domain binding|intracellular membrane-bounded organelle|membrane raft|regulation of cytosolic calcium ion concentration|calcium ion export across plasma membrane|calcium-transporting ATPase activity|Golgi apparatus|plasma membrane	mmu04020,mmu04024,mmu04022,mmu04925,mmu04261,mmu04970,mmu04972	Calcium signaling pathway|cAMP signaling pathway|cGMP - PKG signaling pathway|Aldosterone synthesis and secretion|Adrenergic signaling in cardiomyocytes|Salivary secretion|Pancreatic secretion
Atp2c2	47.9107988974278	11.2944727099555	84.5271250849002	7.48393725458242	2.90379746305728	1.75863836850788e-21	1.74822600663024e-20	Up	0.0855828203060196	0.184439133404768	0.0693300536121647	0.131277691955718	0.884476570160223	1.06024994361126	1.22220971032562	1.05141731309231	GeneID:69047,Genbank:NM_026922.1,MGI:MGI:1916297	ATPase, Ca++ transporting, type 2C, member 2		GO:0046872,GO:0005388,GO:0048471,GO:0005515,GO:0061180,GO:0005524,GO:0006811,GO:0006816,GO:0006874,GO:0008553,GO:0070588,GO:0009898,GO:0015410,GO:0072659,GO:0016020,GO:0090280,GO:0016021,GO:0000139,GO:0016787,GO:0000166,GO:0031410	metal ion binding|calcium-transporting ATPase activity|perinuclear region of cytoplasm|protein binding|mammary gland epithelium development|ATP binding|ion transport|calcium ion transport|cellular calcium ion homeostasis|proton-exporting ATPase activity, phosphorylative mechanism|calcium ion transmembrane transport|cytoplasmic side of plasma membrane|manganese-transporting ATPase activity|protein…
Atp4a	640.357537747377	1133.02970746785	147.685368026902	0.130345539091783	-2.93958688554891	2.06559363592737e-117	2.02152027439074e-115	Down	11.6836793811791	10.5864622617189	10.3408011948832	11.0001627413985	1.44557751248999	0.685146610604839	2.62837415638702	1.99073647604232	GeneID:11944,Genbank:NM_001290627.1,MGI:MGI:88113	ATPase, H+/K+ exchanging, gastric, alpha polypeptide		GO:0046872,GO:0016020,GO:0005391,GO:0046982,GO:0016021,GO:0005524,GO:0016324,GO:0005886,GO:0006811,GO:0006813,GO:0006814,GO:0006883,GO:0016787,GO:0008900,GO:0030007,GO:0036376,GO:0010107,GO:0042493,GO:0010155,GO:0000166,GO:0015991,GO:0000287,GO:0045851	metal ion binding|membrane|sodium:potassium-exchanging ATPase activity|protein heterodimerization activity|integral component of membrane|ATP binding|apical plasma membrane|plasma membrane|ion transport|potassium ion transport|sodium ion transport|cellular sodium ion homeostasis|hydrolase activity|potassium:proton exchanging ATPase activity|cellular potassium ion homeostasis|sodium ion export acr…	mmu00190,mmu04971,mmu04966	Oxidative phosphorylation|Gastric acid secretion|Collecting duct acid secretion
Atp5a1	41299.741350752	56876.623066169	25722.859635335	0.452257153266809	-1.14478477302274	6.6422618825285e-33	1.07007072809995e-31	Down	797.671263202729	795.991260324157	784.726859873656	768.246058873767	414.112662363721	375.369720666393	428.115749113509	479.461553065356	GeneID:11946,Genbank:NM_007505.2,MGI:MGI:88115	ATP synthase, H+ transporting, mitochondrial F1 complex, alpha subunit 1		GO:0046933,GO:0043209,GO:0008180,GO:0005515,GO:0043531,GO:0009790,GO:0005524,GO:0043532,GO:0015986,GO:0043536,GO:0005739,GO:0005743,GO:0016020,GO:0045121,GO:0005753,GO:0045259,GO:0016887,GO:0005886,GO:0045261,GO:0006629,GO:0000166,GO:0046034,GO:0032559,GO:0006754,GO:0000275,GO:0042288,GO:0006811,GO:0001937	proton-transporting ATP synthase activity, rotational mechanism|myelin sheath|COP9 signalosome|protein binding|ADP binding|embryo development|ATP binding|angiostatin binding|ATP synthesis coupled proton transport|positive regulation of blood vessel endothelial cell migration|mitochondrion|mitochondrial inner membrane|membrane|membrane raft|mitochondrial proton-transporting ATP synthase complex|pr…	mmu00190,mmu04714,mmu05010,mmu05012,mmu05016	Oxidative phosphorylation|Thermogenesis|Alzheimer's disease|Parkinson's disease|Huntington's disease
Atp5b	53141.5677901398	72109.2464870912	34173.8890931884	0.473918266491747	-1.07728982625873	2.10910026088057e-29	2.98059026056952e-28	Down	1284.09709867046	1307.91769508961	1302.17448247604	1268.42329462963	719.397950972626	688.37874112753	734.320375768062	780.039490593054	GeneID:11947,Genbank:NM_016774.3,MGI:MGI:107801	ATP synthase, H+ transporting mitochondrial F1 complex, beta subunit		GO:0005743,GO:0005753,GO:0005886,GO:0006629,GO:0006754,GO:0006811,GO:0043532,GO:0006898,GO:0043536,GO:0006933,GO:0045121,GO:0009986,GO:0045259,GO:0045261,GO:0046034,GO:0046933,GO:0046961,GO:0051453,GO:1902600,GO:0000166,GO:0000275,GO:0001525,GO:0005509,GO:0005515,GO:0005524,GO:0005739,GO:0015986,GO:0016020,GO:0016787,GO:0016887,GO:0030228,GO:0031966,GO:0042288,GO:0042645,GO:0043209	mitochondrial inner membrane|mitochondrial proton-transporting ATP synthase complex|plasma membrane|lipid metabolic process|ATP biosynthetic process|ion transport|angiostatin binding|receptor-mediated endocytosis|positive regulation of blood vessel endothelial cell migration|negative regulation of cell adhesion involved in substrate-bound cell migration|membrane raft|cell surface|proton-transport…	mmu00190,mmu04714,mmu05010,mmu05012,mmu05016	Oxidative phosphorylation|Thermogenesis|Alzheimer's disease|Parkinson's disease|Huntington's disease
Atp5c1	7914.98413637194	10733.993702316	5095.97457042785	0.474751030394989	-1.074756963298	2.34864922527854e-28	3.16981043302526e-27	Down	193.876288584617	200.08423019227	202.452073087949	201.633143179361	107.366231115172	101.593000984124	117.34556966673	125.813496061939	GeneID:11949,Genbank:XM_006497310.2,MGI:MGI:1261437	ATP synthase, H+ transporting, mitochondrial F1 complex, gamma polypeptide 1		GO:0005743,GO:0005753,GO:0006754,GO:0006811,GO:0015986,GO:0016020,GO:0016887,GO:0043209,GO:0045261,GO:0046034,GO:0000275,GO:0046933,GO:0005739	mitochondrial inner membrane|mitochondrial proton-transporting ATP synthase complex|ATP biosynthetic process|ion transport|ATP synthesis coupled proton transport|membrane|ATPase activity|myelin sheath|proton-transporting ATP synthase complex, catalytic core F(1)|ATP metabolic process|mitochondrial proton-transporting ATP synthase complex, catalytic core F(1)|proton-transporting ATP synthase activ…	mmu00190,mmu04714,mmu05010,mmu05012,mmu05016	Oxidative phosphorylation|Thermogenesis|Alzheimer's disease|Parkinson's disease|Huntington's disease
Atp5f1	8824.67978794026	11829.5755555459	5819.78402033462	0.491968963130398	-1.02336079182335	5.6371096674047e-26	6.85480026732049e-25	Down	214.59856098316	222.461098669164	229.15650221802	213.835694730135	124.432918930108	120.028165144896	128.392258779598	143.87220154796	GeneID:11950,Genbank:NM_009725.4,MGI:MGI:1100495	ATP synthase, H+ transporting, mitochondrial F0 complex, subunit B1		GO:0005739,GO:0005743,GO:0005753,GO:0006811,GO:0015078,GO:0015986,GO:0016020,GO:0016887,GO:0043209,GO:0045263,GO:0000276,GO:0046933,GO:0005654	mitochondrion|mitochondrial inner membrane|mitochondrial proton-transporting ATP synthase complex|ion transport|proton transmembrane transporter activity|ATP synthesis coupled proton transport|membrane|ATPase activity|myelin sheath|proton-transporting ATP synthase complex, coupling factor F(o)|mitochondrial proton-transporting ATP synthase complex, coupling factor F(o)|proton-transporting ATP syn…	mmu00190,mmu04714,mmu05010,mmu05012,mmu05016	Oxidative phosphorylation|Thermogenesis|Alzheimer's disease|Parkinson's disease|Huntington's disease
Atp5g1	2939.66998627045	3944.77650907801	1934.56346346289	0.490411423565045	-1.02793550956036	1.2457974843747e-24	1.44207038759481e-23	Down	154.798801283271	154.471079587307	163.554974608896	138.679984255527	83.680898932904	78.1939809040698	95.6695133098722	100.062575689085	GeneID:11951,Genbank:NM_007506.6,MGI:MGI:107653	ATP synthase, H+ transporting, mitochondrial F0 complex, subunit C1 (subunit 9)		GO:0046034,GO:0005739,GO:0046933,GO:0005743,GO:0005753,GO:0006811,GO:0008289,GO:0015078,GO:0015986,GO:0015991,GO:0016020,GO:0016021,GO:0033177,GO:0000276,GO:0045263	ATP metabolic process|mitochondrion|proton-transporting ATP synthase activity, rotational mechanism|mitochondrial inner membrane|mitochondrial proton-transporting ATP synthase complex|ion transport|lipid binding|proton transmembrane transporter activity|ATP synthesis coupled proton transport|ATP hydrolysis coupled proton transport|membrane|integral component of membrane|proton-transporting two-se…	mmu00190,mmu04714,mmu05010,mmu05012,mmu05016	Oxidative phosphorylation|Thermogenesis|Alzheimer's disease|Parkinson's disease|Huntington's disease
Atp5g3	6925.88032654214	9528.2367651955	4323.52388788878	0.453759073628569	-1.14000160252706	2.03083786087672e-31	3.10495937275731e-30	Down	438.133210391224	446.291639580381	469.894732528771	416.095161374826	230.205876923974	210.224075649394	244.398988408944	273.099901280898	GeneID:228033,Genbank:NM_001301722.1,MGI:MGI:2442035	ATP synthase, H+ transporting, mitochondrial F0 complex, subunit C3 (subunit 9)		GO:0008289,GO:0015078,GO:0015986,GO:0015991,GO:0016020,GO:0016021,GO:0033177,GO:0045263,GO:0046933,GO:0000276,GO:0005739,GO:0006811	lipid binding|proton transmembrane transporter activity|ATP synthesis coupled proton transport|ATP hydrolysis coupled proton transport|membrane|integral component of membrane|proton-transporting two-sector ATPase complex, proton-transporting domain|proton-transporting ATP synthase complex, coupling factor F(o)|proton-transporting ATP synthase activity, rotational mechanism|mitochondrial proton-tr…	mmu00190,mmu04714,mmu05010,mmu05012,mmu05016	Oxidative phosphorylation|Thermogenesis|Alzheimer's disease|Parkinson's disease|Huntington's disease
Atp5s	305.851585140159	409.088751872922	202.614418407396	0.495282301162696	-1.01367702748061	1.41820447865327e-13	8.89159306743183e-13	Down	4.51590297264362	5.4192078483694	5.36831276811809	5.38771322532778	3.24727955206219	2.94178434793178	3.4892750685493	2.62009990843809	GeneID:68055,Genbank:XM_006516180.3,MGI:MGI:1915305	ATP synthase, H+ transporting, mitochondrial F0 complex, subunit S		GO:0006811,GO:0016020,GO:0045263,GO:0046872,GO:0005739,GO:0005743,GO:0006754	ion transport|membrane|proton-transporting ATP synthase complex, coupling factor F(o)|metal ion binding|mitochondrion|mitochondrial inner membrane|ATP biosynthetic process
Atp5sl	1215.44983932489	1642.38396907528	788.515709574511	0.480104363182791	-1.05858004763576	5.21183661561627e-23	5.56486708882109e-22	Down	22.9436571110865	21.7860986688207	21.158720286271	24.8086724825875	12.1547365123315	12.4960780599476	14.5372936581651	12.8827895698678	GeneID:66349,Genbank:NM_001290487.1,MGI:MGI:1913599	ATP5S-like		GO:0032981,GO:0003674,GO:0005739,GO:0005747	mitochondrial respiratory chain complex I assembly|molecular_function|mitochondrion|mitochondrial respiratory chain complex I
Atp6v1a	17356.9002189742	23192.5685081087	11521.2319298398	0.496763949444051	-1.00936761505974	8.38018801994348e-26	1.01098102144354e-24	Down	179.760226307185	175.419666773048	173.93043166049	179.892203634492	107.678947041703	91.0060703015201	110.400414361037	111.439050836482	GeneID:11964,Genbank:NM_007508.5,MGI:MGI:1201780	ATPase, H+ transporting, lysosomal V1 subunit A		GO:0043209,GO:0005765,GO:0046034,GO:0005774,GO:0046961,GO:0005829,GO:0005886,GO:0005902,GO:0006811,GO:0006879,GO:0015991,GO:0016324,GO:0016787,GO:0000166,GO:0033180,GO:0005524,GO:0036295,GO:0005739	myelin sheath|lysosomal membrane|ATP metabolic process|vacuolar membrane|proton-transporting ATPase activity, rotational mechanism|cytosol|plasma membrane|microvillus|ion transport|cellular iron ion homeostasis|ATP hydrolysis coupled proton transport|apical plasma membrane|hydrolase activity|nucleotide binding|proton-transporting V-type ATPase, V1 domain|ATP binding|cellular response to increased…	mmu00190,mmu04150,mmu04145,mmu04966,mmu04721,mmu05323	Oxidative phosphorylation|mTOR signaling pathway|Phagosome|Collecting duct acid secretion|Synaptic vesicle cycle|Rheumatoid arthritis
Atp6v1b1	1814.1924610944	2517.95719785068	1110.42772433812	0.441003415501256	-1.18113826561785	5.90018250909776e-30	8.50900237186747e-29	Down	42.7992711593379	44.4387337489629	41.8414548905635	46.6582512970014	26.3320654614167	19.7714868636934	25.8313102607324	20.892290190347	GeneID:110935,Genbank:NM_134157.2,MGI:MGI:103285	ATPase, H+ transporting, lysosomal V1 subunit B1		GO:0055074,GO:0016324,GO:0005829,GO:0005902,GO:0098850,GO:0016328,GO:0006885,GO:1902600,GO:0007588,GO:0007605,GO:0016471,GO:0008021,GO:0042472,GO:0015078,GO:0044877,GO:0016020,GO:0001503,GO:0045851,GO:0016323,GO:0005737	calcium ion homeostasis|apical plasma membrane|cytosol|microvillus|extrinsic component of synaptic vesicle membrane|lateral plasma membrane|regulation of pH|proton transmembrane transport|excretion|sensory perception of sound|vacuolar proton-transporting V-type ATPase complex|synaptic vesicle|inner ear morphogenesis|proton transmembrane transporter activity|protein-containing complex binding|memb…	mmu00190,mmu04150,mmu04145,mmu04966,mmu04721,mmu05323	Oxidative phosphorylation|mTOR signaling pathway|Phagosome|Collecting duct acid secretion|Synaptic vesicle cycle|Rheumatoid arthritis
Atp6v1c2	539.727677423976	760.36751947285	319.087835375102	0.419649481603739	-1.2527432962489	1.2714578692059e-20	1.21129362125649e-19	Down	8.0734696675964	7.71355099541925	7.03747511923183	7.21112766084153	4.10424811702079	2.23589525741415	4.50669906815358	4.16110567857329	GeneID:68775,Genbank:NM_133699.2,MGI:MGI:1916025	ATPase, H+ transporting, lysosomal V1 subunit C2		GO:0008553,GO:0015078,GO:0015991,GO:0030177,GO:0033180,GO:0046961,GO:0046983,GO:0000221,GO:0005765,GO:0006811	proton-exporting ATPase activity, phosphorylative mechanism|proton transmembrane transporter activity|ATP hydrolysis coupled proton transport|positive regulation of Wnt signaling pathway|proton-transporting V-type ATPase, V1 domain|proton-transporting ATPase activity, rotational mechanism|protein dimerization activity|vacuolar proton-transporting V-type ATPase, V1 domain|lysosomal membrane|ion tr…	mmu00190,mmu04150,mmu04145,mmu04966,mmu04721,mmu05323	Oxidative phosphorylation|mTOR signaling pathway|Phagosome|Collecting duct acid secretion|Synaptic vesicle cycle|Rheumatoid arthritis
Atraid	1424.72761589047	1910.7401569227	938.715074858243	0.491283480622541	-1.02537236551676	2.90570651600441e-22	2.98246410260217e-21	Down	64.5197402202277	67.4441611951454	65.930631863965	66.7778590935169	39.3789494478566	37.3363433775247	35.2411491941697	43.2826673320883	GeneID:381629,Genbank:NM_027855.4,MGI:MGI:1918918	all-trans retinoic acid induced differentiation factor		GO:0005765,GO:0005886,GO:0010468,GO:0016020,GO:0016021,GO:0030154,GO:0030501,GO:0033689,GO:0045669,GO:0048471,GO:1903363,GO:0003674,GO:0005634,GO:0005635	lysosomal membrane|plasma membrane|regulation of gene expression|membrane|integral component of membrane|cell differentiation|positive regulation of bone mineralization|negative regulation of osteoblast proliferation|positive regulation of osteoblast differentiation|perinuclear region of cytoplasm|negative regulation of cellular protein catabolic process|molecular_function|nucleus|nuclear envelope
Atrnl1	3840.99664429097	5200.91786255301	2481.07542602893	0.477045685318905	-1.06780065920811	5.5740729740614e-27	7.06937695760899e-26	Down	24.5143819165082	25.00842612724	24.1244535569389	25.9472909318607	13.479525345853	14.0526198076793	14.3659909016393	14.8824862649083	GeneID:226255,Genbank:XM_006527049.2,MGI:MGI:2147749	attractin like 1		GO:0007186,GO:0016020,GO:0016021,GO:0030246,GO:0005515,GO:0005575,GO:0005886	G-protein coupled receptor signaling pathway|membrane|integral component of membrane|carbohydrate binding|protein binding|cellular_component|plasma membrane
Auh	1522.69201045763	2187.68940599437	857.69461492089	0.392055020502803	-1.350871960352	1.86266866105344e-37	3.49627683753221e-36	Down	17.403308162786	17.4846673410461	17.108943732294	17.8722614455712	7.21014156541783	6.87271660555763	8.99330715836726	9.55827236391232	GeneID:11992,Genbank:XM_011244372.2,MGI:MGI:1338011	AU RNA binding protein/enoyl-coenzyme A hydratase		GO:0003824,GO:0004300,GO:0004490,GO:0005739,GO:0006635,GO:0008152,GO:0009083,GO:0000288,GO:0016829,GO:0003723,GO:0050011,GO:0003730	catalytic activity|enoyl-CoA hydratase activity|methylglutaconyl-CoA hydratase activity|mitochondrion|fatty acid beta-oxidation|metabolic process|branched-chain amino acid catabolic process|nuclear-transcribed mRNA catabolic process, deadenylation-dependent decay|lyase activity|RNA binding|itaconyl-CoA hydratase activity|mRNA 3'-UTR binding	mmu00280	Valine, leucine and isoleucine degradation
Aunip	6.34008812525801	1.04444670504537	11.6357295454707	11.1405680053011	3.47775088569283	6.00596218765372e-05	0.000168323298616004	Up	0.0542979192610829	0	0.0293242470855652	0.027762992202971	0.508780637854581	0.432985772066499	0.250643881102646	0.290030640199975	GeneID:69885,Genbank:NM_001081099.1,MGI:MGI:1917135	aurora kinase A and ninein interacting protein		GO:2001033,GO:0003677,GO:0003684,GO:0005634,GO:0005694,GO:0005737,GO:0005813,GO:0005856,GO:0006281,GO:0006974,GO:0007051,GO:0000724,GO:0000922,GO:0090734	negative regulation of double-strand break repair via nonhomologous end joining|DNA binding|damaged DNA binding|nucleus|chromosome|cytoplasm|centrosome|cytoskeleton|DNA repair|cellular response to DNA damage stimulus|spindle organization|double-strand break repair via homologous recombination|spindle pole|site of DNA damage
Aurka	65.6849778056139	25.5918185006899	105.778137110538	4.13327943489778	2.04728690199303	2.14558419888886e-11	1.14981951460805e-10	Up	0.570458431555611	0.401762183673673	0.416818130106744	0.291680292779632	2.09002746067013	2.84789355746068	1.64580334337169	1.73863136575352	GeneID:20878,Genbank:NM_001291185.1,MGI:MGI:894678	aurora kinase A		GO:0005515,GO:0005524,GO:0005634,GO:0005737,GO:0005813,GO:0005815,GO:0007057,GO:0005819,GO:0007098,GO:0005829,GO:0007100,GO:0005856,GO:0009611,GO:0009948,GO:0015630,GO:0035174,GO:0016301,GO:0016310,GO:0042585,GO:0016740,GO:0042995,GO:0043066,GO:0043203,GO:0045120,GO:0000166,GO:1990138,GO:0046982,GO:0000212,GO:0048471,GO:0000226,GO:0051233,GO:0000278,GO:0000780,GO:0004672,GO:0004674,GO:0004712,GO:…	protein binding|ATP binding|nucleus|cytoplasm|centrosome|microtubule organizing center|spindle assembly involved in female meiosis I|spindle|centrosome cycle|cytosol|mitotic centrosome separation|cytoskeleton|response to wounding|anterior/posterior axis specification|microtubule cytoskeleton|histone serine kinase activity|kinase activity|phosphorylation|germinal vesicle|transferase activity|cell …	mmu04114,mmu04914	Oocyte meiosis|Progesterone-mediated oocyte maturation
Aurkb	77.501461454299	32.9991491890964	122.003773719502	3.69717937333409	1.886425039398	1.21000600446776e-16	9.21911735543902e-16	Up	0.459511113599651	0.63742819986902	0.667477002825388	0.275460938263853	2.13101405788248	2.70758237850145	2.13942867032641	2.06513545002684	GeneID:20877,Genbank:XM_006532725.3,MGI:MGI:107168	aurora kinase B		GO:0000780,GO:0002903,GO:0004672,GO:0004674,GO:0004712,GO:0005515,GO:0010369,GO:0005524,GO:0016301,GO:0005634,GO:0016310,GO:0016740,GO:0019900,GO:0030496,GO:0036089,GO:0031577,GO:0043988,GO:0031616,GO:0046872,GO:0032091,GO:0051233,GO:0051256,GO:0051301,GO:0051973,GO:0000122,GO:0097431,GO:0000166,GO:1904355,GO:0000278,GO:1990023,GO:0000775,GO:0000776,GO:0000779,GO:0005654,GO:0005694,GO:0005737,GO:…	condensed nuclear chromosome, centromeric region|negative regulation of B cell apoptotic process|protein kinase activity|protein serine/threonine kinase activity|protein serine/threonine/tyrosine kinase activity|protein binding|chromocenter|ATP binding|kinase activity|nucleus|phosphorylation|transferase activity|kinase binding|midbody|cleavage furrow formation|spindle checkpoint|histone H3-S28 ph…
Axl	4635.90063030232	1853.42280659668	7418.37845400796	4.00252895756142	2.00091184041277	2.21874187957466e-43	4.92781494394368e-42	Up	12.8788277753276	12.9527053278843	12.10138539642	11.1380712346624	60.9533073349385	70.273926605182	54.9260872866968	49.5272385845186	GeneID:26362,Genbank:NM_001190975.1,MGI:MGI:1347244	AXL receptor tyrosine kinase		GO:0004672,GO:0004709,GO:0004713,GO:0004714,GO:0004871,GO:0007283,GO:0004888,GO:0009968,GO:0005524,GO:0009986,GO:0005615,GO:0016020,GO:0016021,GO:0016301,GO:0016310,GO:0034101,GO:0016740,GO:0021885,GO:0034446,GO:0030154,GO:0035457,GO:0042698,GO:0043066,GO:0000166,GO:0046718,GO:0001764,GO:0046982,GO:0048549,GO:0043235,GO:0001779,GO:0051250,GO:0001786,GO:0051897,GO:0001818,GO:0060068,GO:0001961,GO:…	protein kinase activity|MAP kinase kinase kinase activity|protein tyrosine kinase activity|transmembrane receptor protein tyrosine kinase activity|signal transducer activity|spermatogenesis|transmembrane signaling receptor activity|negative regulation of signal transduction|ATP binding|cell surface|extracellular space|membrane|integral component of membrane|kinase activity|phosphorylation|erythro…	mmu01521	EGFR tyrosine kinase inhibitor resistance
Azgp1	915.095749328275	1547.13337636027	283.058122296282	0.182956509517101	-2.45042734780304	5.85066403812728e-05	0.000164323208351393	Down	22.3918012441769	35.6367028711998	35.0044540951737	64.565530217063	8.55561697080268	5.52580158321695	9.25905181312836	11.0641726734842	GeneID:12007,Genbank:NM_013478.2,MGI:MGI:103163	alpha-2-glycoprotein 1, zinc		GO:0005615,GO:0005886,GO:0007155,GO:0031012,GO:0040014,GO:0001580,GO:0005576	extracellular space|plasma membrane|cell adhesion|extracellular matrix|regulation of multicellular organism growth|detection of chemical stimulus involved in sensory perception of bitter taste|extracellular region
B3galnt1	412.855058181502	736.612074458911	89.0980419040934	0.120956531929702	-3.04743941462999	1.93336242129796e-68	8.05978716906014e-67	Down	10.0958306884071	9.46190148552089	9.77286508875345	7.43601595835172	1.3101661609254	1.41214437310368	1.32730706125058	1.26966341415934	GeneID:26879,Genbank:NM_020026.4,MGI:MGI:1349405	UDP-GalNAc:betaGlcNAc beta 1,3-galactosaminyltransferase, polypeptide 1		GO:0016021,GO:0006486,GO:0016740,GO:0016757,GO:0006487,GO:0006493,GO:0008375,GO:0008376,GO:0008378,GO:0016758,GO:0008499,GO:0047273,GO:0009312,GO:0005783,GO:0016020,GO:0005794	integral component of membrane|protein glycosylation|transferase activity|transferase activity, transferring glycosyl groups|protein N-linked glycosylation|protein O-linked glycosylation|acetylglucosaminyltransferase activity|acetylgalactosaminyltransferase activity|galactosyltransferase activity|transferase activity, transferring hexosyl groups|UDP-galactose:beta-N-acetylglucosamine beta-1,3-gal…	mmu00601,mmu00603	Glycosphingolipid biosynthesis - lacto and neolacto series|Glycosphingolipid biosynthesis - globo and isoglobo series
B3galt1	125.132149033749	70.7400628247822	179.524235242716	2.53780146742848	1.34357921135416	1.48807003064075e-07	5.60007600879217e-07	Up	0.471876785118089	0.380068275404388	0.330137207857553	0.301593313433519	0.987167555416503	1.53935532650703	1.10148825353935	0.887908732867263	GeneID:26877,Genbank:XM_011239571.2,MGI:MGI:1349403	UDP-Gal:betaGlcNAc beta 1,3-galactosyltransferase, polypeptide 1		GO:0047275,GO:0009312,GO:0005794,GO:0006486,GO:0016020,GO:0006487,GO:0006493,GO:0006682,GO:0008375,GO:0008376,GO:0016021,GO:0008378,GO:0016740,GO:0008499,GO:0016757,GO:0000139,GO:0016758,GO:0005783,GO:0030259	glucosaminylgalactosylglucosylceramide beta-galactosyltransferase activity|oligosaccharide biosynthetic process|Golgi apparatus|protein glycosylation|membrane|protein N-linked glycosylation|protein O-linked glycosylation|galactosylceramide biosynthetic process|acetylglucosaminyltransferase activity|acetylgalactosaminyltransferase activity|integral component of membrane|galactosyltransferase activ…	mmu00601	Glycosphingolipid biosynthesis - lacto and neolacto series
B3galt5	1139.93656209944	2019.82479028931	260.048333909573	0.128747966239351	-2.95737845186977	2.13071003002144e-140	2.97665070682613e-138	Down	9.784488393286	10.8863083885294	10.4022554239123	10.7220351174515	1.49157758558476	1.14847938706026	1.56758499969399	2.18237121461646	GeneID:93961,Genbank:NM_001122993.1,MGI:MGI:2136878	UDP-Gal:betaGlcNAc beta 1,3-galactosyltransferase, polypeptide 5		GO:0016757,GO:0006486,GO:0016758,GO:0006487,GO:0006493,GO:0008375,GO:0008376,GO:0008378,GO:0008499,GO:0009312,GO:0016020,GO:0005783,GO:0016021,GO:0005794,GO:0016740	transferase activity, transferring glycosyl groups|protein glycosylation|transferase activity, transferring hexosyl groups|protein N-linked glycosylation|protein O-linked glycosylation|acetylglucosaminyltransferase activity|acetylgalactosaminyltransferase activity|galactosyltransferase activity|UDP-galactose:beta-N-acetylglucosamine beta-1,3-galactosyltransferase activity|oligosaccharide biosynth…	mmu00601,mmu00603	Glycosphingolipid biosynthesis - lacto and neolacto series|Glycosphingolipid biosynthesis - globo and isoglobo series
B3gat2	1405.24736439135	2480.29214255731	330.202586225387	0.133130521425162	-2.90908673429996	2.58013509551828e-143	3.74754383992698e-141	Down	19.302648890551	19.2758532585618	18.4159901934265	19.5048067941143	2.78836544520999	2.44024224097935	2.62710642916391	4.23057761210541	GeneID:280645,Genbank:NM_172124.2,MGI:MGI:2389490	beta-1,3-glucuronyltransferase 2 (glucuronosyltransferase S)		GO:0015018,GO:0016020,GO:0016021,GO:0016051,GO:0016740,GO:0030204,GO:0046872,GO:0050650,GO:0000139,GO:0005794,GO:0005975	galactosylgalactosylxylosylprotein 3-beta-glucuronosyltransferase activity|membrane|integral component of membrane|carbohydrate biosynthetic process|transferase activity|chondroitin sulfate metabolic process|metal ion binding|chondroitin sulfate proteoglycan biosynthetic process|Golgi membrane|Golgi apparatus|carbohydrate metabolic process	mmu00515	Mannose type O-glycan biosyntheis
B3gnt3	331.685723610274	159.56445433564	503.806992884907	3.15738862381695	1.65873184416297	2.00988676885714e-10	9.9763866983603e-10	Up	2.20815727982668	1.98760680311892	1.95404473634985	2.13567245962592	7.52259607318078	10.7893257973272	6.96934071017379	6.1674030966598	GeneID:72297,Genbank:XM_006509753.3,MGI:MGI:2152535	UDP-GlcNAc:betaGal beta-1,3-N-acetylglucosaminyltransferase 3		GO:0016757,GO:0005794,GO:0016758,GO:0006486,GO:0030311,GO:0006493,GO:0008375,GO:0008376,GO:0008378,GO:0008532,GO:0047223,GO:0016020,GO:0005575,GO:0016021,GO:0005783,GO:0016740	transferase activity, transferring glycosyl groups|Golgi apparatus|transferase activity, transferring hexosyl groups|protein glycosylation|poly-N-acetyllactosamine biosynthetic process|protein O-linked glycosylation|acetylglucosaminyltransferase activity|acetylgalactosaminyltransferase activity|galactosyltransferase activity|N-acetyllactosaminide beta-1,3-N-acetylglucosaminyltransferase activity|…	mmu00601	Glycosphingolipid biosynthesis - lacto and neolacto series
B3gnt4	1.32048295018969	0	2.64096590037939	Inf	Inf	0.0406151340169704	0.0713132080633767	Up	0	0	0	0	0.0263493285788691	0.0272291126776159	0.0413757879983138	0.0510695200074825	GeneID:231727,Genbank:XM_006530311.3,MGI:MGI:2680208	UDP-GlcNAc:betaGal beta-1,3-N-acetylglucosaminyltransferase 4		GO:0016757,GO:0005794,GO:0016758,GO:0006486,GO:0030311,GO:0006493,GO:0008375,GO:0008376,GO:0008378,GO:0008532,GO:0016020,GO:0005575,GO:0016021,GO:0005783,GO:0016740	transferase activity, transferring glycosyl groups|Golgi apparatus|transferase activity, transferring hexosyl groups|protein glycosylation|poly-N-acetyllactosamine biosynthetic process|protein O-linked glycosylation|acetylglucosaminyltransferase activity|acetylgalactosaminyltransferase activity|galactosyltransferase activity|N-acetyllactosaminide beta-1,3-N-acetylglucosaminyltransferase activity|…	mmu00601	Glycosphingolipid biosynthesis - lacto and neolacto series
B3gnt6	7.18272708551978	3.39864354381293	10.9668106272266	3.22681990207276	1.69011305918922	0.0154048394922692	0.029545584526097	Up	0.0873996926002222	0	0.0472012595673863	0.0595842840689028	0.160578396599149	0.298691977471186	0.168101884769941	0.124491394357066	GeneID:272411,Genbank:NM_001081167.1,MGI:MGI:3039603	UDP-GlcNAc:betaGal beta-1,3-N-acetylglucosaminyltransferase 6 (core 3 synthase)		GO:0030311,GO:0006486,GO:0047224,GO:0006493,GO:0008375,GO:0008376,GO:0008378,GO:0008532,GO:0016020,GO:0016021,GO:0016740,GO:0005783,GO:0016757,GO:0005794,GO:0016758	poly-N-acetyllactosamine biosynthetic process|protein glycosylation|acetylgalactosaminyl-O-glycosyl-glycoprotein beta-1,3-N-acetylglucosaminyltransferase activity|protein O-linked glycosylation|acetylglucosaminyltransferase activity|acetylgalactosaminyltransferase activity|galactosyltransferase activity|N-acetyllactosaminide beta-1,3-N-acetylglucosaminyltransferase activity|membrane|integral comp…	mmu00512	Mucin type O-glycan biosynthesis
B430306N03Rik	39.4707301755518	8.96140656800818	69.9800537830955	7.80904797165673	2.96514667509075	4.62620097182147e-07	1.6513380921651e-06	Up	0.0783261670394994	0.0900268555147003	0.0338407940015155	0.0720879147841797	0.897984160245784	0.651361571498104	0.768315736171929	0.267761136250045	GeneID:320148,Genbank:XM_006524395.3,MGI:MGI:2443478	RIKEN cDNA B430306N03 gene		GO:0003674,GO:0005575,GO:0008150	molecular_function|cellular_component|biological_process
B4galnt1	1146.76802927821	378.331427942234	1915.20463061419	5.06224037752058	2.33977601460449	4.07379730092617e-66	1.606779405264e-64	Up	3.63119020910431	2.97765054489947	2.88610026457634	3.16157452441533	20.5716361671798	22.1072868243633	17.3351122909411	16.7701248789847	GeneID:14421,Genbank:NM_008080.5,MGI:MGI:1342057	beta-1,4-N-acetyl-galactosaminyl transferase 1		GO:0016758,GO:0003947,GO:0019915,GO:0030173,GO:0005794,GO:0005886,GO:0006629,GO:0006665,GO:0006687,GO:0030259,GO:0007283,GO:0008376,GO:0016020,GO:0016021,GO:0001574,GO:0016740,GO:0016757	transferase activity, transferring hexosyl groups|(N-acetylneuraminyl)-galactosylglucosylceramide N-acetylgalactosaminyltransferase activity|lipid storage|integral component of Golgi membrane|Golgi apparatus|plasma membrane|lipid metabolic process|sphingolipid metabolic process|glycosphingolipid metabolic process|lipid glycosylation|spermatogenesis|acetylgalactosaminyltransferase activity|membran…	mmu00604	Glycosphingolipid biosynthesis - ganglio series
B4galnt2	85.0028570856333	13.6269062422335	156.378807929033	11.4757381572328	3.52051505040255	1.81021472334658e-19	1.63115409413913e-18	Up	0.10006049450289	0.0878532929813143	0.144103676125438	0.110850544442818	1.44314348647592	2.15625269008553	1.28943699171851	1.22928101575448	GeneID:14422,Genbank:NM_008081.3,MGI:MGI:1342058	beta-1,4-N-acetyl-galactosaminyl transferase 2		GO:0008376,GO:0016020,GO:0016021,GO:0016740,GO:0016757,GO:0016758,GO:0019276,GO:0022408,GO:0005794,GO:0030173,GO:0006047,GO:0030259,GO:0006486	acetylgalactosaminyltransferase activity|membrane|integral component of membrane|transferase activity|transferase activity, transferring glycosyl groups|transferase activity, transferring hexosyl groups|UDP-N-acetylgalactosamine metabolic process|negative regulation of cell-cell adhesion|Golgi apparatus|integral component of Golgi membrane|UDP-N-acetylglucosamine metabolic process|lipid glycosyla…
B4galnt3	1818.92586545753	2512.00526983555	1125.84646107952	0.44818634522738	-1.15782939957059	6.85171256513821e-29	9.52835802846462e-28	Down	12.5179183927063	12.6845563522814	12.8865101931104	11.9706159419488	6.76176813457227	6.18464060506903	6.58937974045332	7.25110969410048	GeneID:330406,Genbank:XM_006506316.3,MGI:MGI:3041155	beta-1,4-N-acetyl-galactosaminyl transferase 3		GO:0016020,GO:0016021,GO:0016740,GO:0032580,GO:0033842,GO:0005794,GO:0008376	membrane|integral component of membrane|transferase activity|Golgi cisterna membrane|N-acetyl-beta-glucosaminyl-glycoprotein 4-beta-N-acetylgalactosaminyltransferase activity|Golgi apparatus|acetylgalactosaminyltransferase activity
B4galt2	169.144152812713	93.9405011223075	244.347804503118	2.60109113304586	1.37911694710483	8.11375956951585e-17	6.21296710802132e-16	Up	0.850881020180382	0.832708165453255	0.779200621324058	0.926872856647472	2.5386850086587	3.23453446258061	2.32675915108901	2.47008391264732	GeneID:53418,Genbank:NM_017377.5,MGI:MGI:1858493	UDP-Gal:betaGlcNAc beta 1,4- galactosyltransferase, polypeptide 2		GO:0046872,GO:0005654,GO:0005794,GO:0005975,GO:0007420,GO:0007613,GO:0007626,GO:0008542,GO:0016020,GO:0016021,GO:0016740,GO:0016757,GO:0003831,GO:0021680,GO:0003945,GO:0043231,GO:0004461	metal ion binding|nucleoplasm|Golgi apparatus|carbohydrate metabolic process|brain development|memory|locomotory behavior|visual learning|membrane|integral component of membrane|transferase activity|transferase activity, transferring glycosyl groups|beta-N-acetylglucosaminylglycopeptide beta-1,4-galactosyltransferase activity|cerebellar Purkinje cell layer development|N-acetyllactosamine synthase…	mmu00052,mmu00510,mmu00515,mmu00514,mmu00533,mmu00601	Galactose metabolism|N-Glycan biosynthesis|Mannose type O-glycan biosyntheis|Other types of O-glycan biosynthesis|Glycosaminoglycan biosynthesis - keratan sulfate|Glycosphingolipid biosynthesis - lacto and neolacto series
B4galt5	4285.98955194536	6090.97431417699	2481.00478971372	0.407324782824824	-1.29574850011205	1.55019199628471e-38	3.00849032067937e-37	Down	47.0983121592495	47.7741193013525	50.5177626224973	49.4129102440375	25.6435832745845	24.5102161660636	21.8677845338833	23.0025680304333	GeneID:56336,Genbank:NM_019835.2,MGI:MGI:1927169	UDP-Gal:betaGlcNAc beta 1,4-galactosyltransferase, polypeptide 5		GO:0016021,GO:0016740,GO:0016757,GO:0046872,GO:0005794,GO:0005975,GO:0016020	integral component of membrane|transferase activity|transferase activity, transferring glycosyl groups|metal ion binding|Golgi apparatus|carbohydrate metabolic process|membrane	mmu00512	Mucin type O-glycan biosynthesis
B4galt6	2285.87457169364	952.342913009018	3619.40623037827	3.80052834009381	1.92619999241119	9.17800660554889e-74	4.2096917014574e-72	Up	5.66341882044962	5.55531678951833	5.16819659120631	5.67616478846728	26.0002385374052	25.0491896726507	28.0816195586363	21.3913077433029	GeneID:56386,Genbank:NM_019737.2,MGI:MGI:1928380	UDP-Gal:betaGlcNAc beta 1,4-galactosyltransferase, polypeptide 6		GO:0005975,GO:0008378,GO:0008489,GO:0016020,GO:0016021,GO:0016740,GO:0016757,GO:0030148,GO:0046872,GO:0001572,GO:0005575,GO:0005794	carbohydrate metabolic process|galactosyltransferase activity|UDP-galactose:glucosylceramide beta-1,4-galactosyltransferase activity|membrane|integral component of membrane|transferase activity|transferase activity, transferring glycosyl groups|sphingolipid biosynthetic process|metal ion binding|lactosylceramide biosynthetic process|cellular_component|Golgi apparatus	mmu00600	Sphingolipid metabolism
B930041F14Rik	152.604587732343	90.6399544349794	214.569221029707	2.36726973625774	1.24322410192806	2.28258803171077e-13	1.41079512219989e-12	Up	1.51168041077147	1.27848072496828	1.6501727662656	1.24985261540614	4.4851927883301	4.37847052889607	3.52614088794709	3.74523708235844	GeneID:230991,Genbank:NM_178699.4,MGI:MGI:2444790	RIKEN cDNA B930041F14 gene		GO:0016020,GO:0016021,GO:0003674,GO:0005575,GO:0008150	membrane|integral component of membrane|molecular_function|cellular_component|biological_process
BC021614	41.7204309868254	8.56426514847421	74.8765968251767	8.74290969827301	3.1281134981083	2.34125076582749e-21	2.30857921688626e-20	Up	0.552772404501605	0.0992731006953183	0.298531413215774	0.211977956499639	3.77042258619925	2.47947263262529	2.83073130749319	2.98952424422559	GeneID:225884,Genbank:XM_011248620.1,MGI:MGI:2385078	cDNA sequence BC021614		GO:0003674,GO:0005575,GO:0008150	molecular_function|cellular_component|biological_process
BC021891	644.598437125789	411.027335705644	878.169538545934	2.13652344323598	1.09526514723421	1.13591155430699e-20	1.08555182012388e-19	Up	2.6284847302234	2.54081941965808	2.30921363269449	2.24200914024133	6.72983975528172	6.92694660418248	6.34622558256472	4.92369423562392	GeneID:234878,Genbank:NM_145608.2,MGI:MGI:2385307	cDNA sequence BC021891		GO:0004706,GO:0004709,GO:0005524,GO:0005737,GO:0006468,GO:0007257,GO:0016301,GO:0016310,GO:0016740,GO:0000166,GO:0004672,GO:0004674	JUN kinase kinase kinase activity|MAP kinase kinase kinase activity|ATP binding|cytoplasm|protein phosphorylation|activation of JUN kinase activity|kinase activity|phosphorylation|transferase activity|nucleotide binding|protein kinase activity|protein serine/threonine kinase activity
BC024139	1.44562805915298	0	2.89125611830597	Inf	Inf	0.0290639144015304	0.052846368351953	Up	0	0	0	0	0.0143973130587192	0.044634085269842	0.0602874486743107	0.0558089262202982	GeneID:271278,Genbank:NM_001142968.1,MGI:MGI:2442591	cDNA sequence BC024139		GO:0003674,GO:0005575,GO:0008150	molecular_function|cellular_component|biological_process
BC026585	5787.71466356863	9160.46868483709	2414.96064230017	0.263628502578426	-1.92342173703926	1.10594080659881e-81	5.65358176021364e-80	Down	101.666304518584	109.895609618568	108.726389323358	107.294569197215	30.7000088050567	33.3201735062668	32.4146003975983	38.1124019373092	GeneID:226527,Genbank:XM_017319995.1,MGI:MGI:2448516	cDNA sequence BC026585		GO:0005739,GO:0016491,GO:0055114	mitochondrion|oxidoreductase activity|oxidation-reduction process
BC030867	22.7129194580274	10.1474675765465	35.2783713395082	3.47656901324285	1.79766422870014	4.68710780498765e-06	1.4998908889505e-05	Up	0.144925856338809	0.113574193153146	0.142307198313595	0.121257547145571	0.50833462996777	0.765448126446508	0.425721074322225	0.478545015049099	GeneID:217216,Genbank:XM_006533040.1,MGI:MGI:2387601	cDNA sequence BC030867		GO:0003674,GO:0005575,GO:0008150	molecular_function|cellular_component|biological_process
BC049352	7.17904872407699	12.4758065712664	1.88229087688759	0.150875285388183	-2.72857159497433	0.000239584642021608	0.000620438451059496	Down	0.0914728830848629	0.116819425178549	0.0395208282263896	0.0498889283307721	0.0268899232225106	0.020840818024829	0.00703744537054211	0	GeneID:408059,Genbank:XM_006510476.2,MGI:MGI:3040681	cDNA sequence BC049352		GO:0003674,GO:0005575,GO:0008150	molecular_function|cellular_component|biological_process
BC051019	1.80404279135955	0.279234133785257	3.32885144893384	11.9213629215326	3.57547727764494	0.0472532813681753	0.0817838379344597	Up	0	0	0.0179047085570518	0	0.0730940509134974	0.0755346058412711	0.019129671213964	0.0885430079456654	GeneID:57355,Genbank:XM_006508052.3,MGI:MGI:1928824	cDNA sequence BC051019		GO:0003674,GO:0005575,GO:0008150	molecular_function|cellular_component|biological_process
BC061237	16.4240962075746	0	32.8481924151491	Inf	Inf	4.92144717772862e-18	4.06441357398969e-17	Up	0	0	0	0	1.35293104249232	1.17965057398381	2.16873869869545	1.18819004210957	GeneID:385138,Genbank:NM_198677.1,MGI:MGI:2682320	cDNA sequence BC061237		GO:0003674,GO:0008150	molecular_function|biological_process
BC089597	1153.16662937902	1810.85589424188	495.477364516156	0.273615016021796	-1.86978068723037	2.97351578085936e-10	1.45386888339586e-09	Down	60.2908643102785	50.5162748210145	50.578183198507	31.6634182696208	12.7397441465675	11.3021266352852	16.7022444762047	21.7509223755979	GeneID:216454,Genbank:NM_145424.2,MGI:MGI:3583955	cDNA sequence BC089597		GO:0003674,GO:0005575,GO:0008150	molecular_function|cellular_component|biological_process
BC100530	2.41319878000863	0.279234133785257	4.547163426232	16.2844110947015	4.02541964230825	0.01125763189841	0.0222154325396594	Up	0	0	0.0844485120151197	0	0.34475198616797	0.445328741921326	0.451130568311169	0.417617815253932	GeneID:100034684,Genbank:NM_001082546.1,MGI:MGI:3696883	cDNA sequence BC100530		GO:0005829,GO:0008150,GO:0003674,GO:0004869,GO:0005575	cytosol|biological_process|molecular_function|cysteine-type endopeptidase inhibitor activity|cellular_component
Baalc	14.2745728887688	5.21713716404173	23.3320086134959	4.47218615878224	2.16098024291325	1.8660448563716e-05	5.55202193406872e-05	Up	0.0521358549356668	0.0416139761819253	0.0656987289795047	0.0177716734363776	0.268208009400333	0.316758024495653	0.220608305128778	0.148523755263697	GeneID:118452,Genbank:NM_080640.5,MGI:MGI:1928704	brain and acute leukemia, cytoplasmic		GO:0005737,GO:0005829,GO:0005886,GO:0008150,GO:0016020,GO:0030054,GO:0043005,GO:0045202,GO:0045211,GO:0003674,GO:0005634	cytoplasm|cytosol|plasma membrane|biological_process|membrane|cell junction|neuron projection|synapse|postsynaptic membrane|molecular_function|nucleus
Baat	59.1816900842262	88.3982107335104	29.965169434942	0.338979366056135	-1.56073063684871	2.45796241580377e-05	7.21462232103044e-05	Down	1.14722010296027	0.799149461536017	1.12649104049207	0.533257714727362	0.333411460307181	0.297020531136275	0.51753109297548	0.311962781775895	GeneID:12012,Genbank:XM_006537565.3,MGI:MGI:106642	bile acid-Coenzyme A: amino acid N-acyltransferase		GO:0052815,GO:0016410,GO:0005777,GO:0052816,GO:0016740,GO:0052817,GO:0016746,GO:0005829,GO:0102991,GO:0006544,GO:0006629,GO:0006631,GO:0016787,GO:0006637,GO:0016790,GO:0019530,GO:0006699,GO:0047617,GO:0008206,GO:0002152,GO:0047963,GO:0016290,GO:0005102,GO:0052689,GO:0005737	medium-chain acyl-CoA hydrolase activity|N-acyltransferase activity|peroxisome|long-chain acyl-CoA hydrolase activity|transferase activity|very long chain acyl-CoA hydrolase activity|transferase activity, transferring acyl groups|cytosol|myristoyl-CoA hydrolase activity|glycine metabolic process|lipid metabolic process|fatty acid metabolic process|hydrolase activity|acyl-CoA metabolic process|thi…	mmu00120,mmu01040,mmu00430,mmu04146,mmu04976	Primary bile acid biosynthesis|Biosynthesis of unsaturated fatty acids|Taurine and hypotaurine metabolism|Peroxisome|Bile secretion
Bach2	367.8278006164	514.54844825702	221.10715297578	0.429711048055354	-1.21856122499038	5.51569420762786e-13	3.32048420045386e-12	Down	1.56877016598085	1.21899640180853	1.08288756356202	1.35192700939861	0.506785419666916	0.795915680985085	0.668407284059137	0.707543674792933	GeneID:12014,Genbank:XM_006537566.3,MGI:MGI:894679	BTB and CNC homology, basic leucine zipper transcription factor 2	TF_bZIP	GO:0005829,GO:0001206,GO:0006351,GO:0003677,GO:0006355,GO:0003700,GO:0004842,GO:0005515,GO:0005622,GO:0016567,GO:0005623,GO:0031463,GO:0005634,GO:0051170,GO:0000122,GO:0000980,GO:0005737	cytosol|transcriptional repressor activity, RNA polymerase II distal enhancer sequence-specific binding|transcription, DNA-templated|DNA binding|regulation of transcription, DNA-templated|DNA binding transcription factor activity|ubiquitin-protein transferase activity|protein binding|intracellular|protein ubiquitination|cell|Cul3-RING ubiquitin ligase complex|nucleus|import into nucleus|negative …
Bag2	701.615395139803	399.665676479657	1003.56511379995	2.511011510019	1.32826864167563	8.26083462797149e-16	5.98028222019408e-15	Up	7.08070134785017	6.76533376665667	7.08291070728331	6.27777846960858	19.5331557807886	18.0595333783774	20.2873211199016	23.5312112891837	GeneID:213539,Genbank:NM_145392.2,MGI:MGI:1891254	BCL2-associated athanogene 2		GO:0019538,GO:0042802,GO:0051087,GO:0000774,GO:0005575,GO:0006457	protein metabolic process|identical protein binding|chaperone binding|adenyl-nucleotide exchange factor activity|cellular_component|protein folding	mmu04141	Protein processing in endoplasmic reticulum
Baiap2l2	1413.91227400983	2030.58174383009	797.242804189566	0.392617931591271	-1.34880203001239	6.35510395920559e-16	4.63550249332091e-15	Down	17.603587882992	14.8433800196428	13.8025516100184	15.1822783439873	6.8129171983524	4.27011446498902	8.21355550739363	9.30775555223975	GeneID:207495,Genbank:XM_006520679.1,MGI:MGI:2652819	BAI1-associated protein 2-like 2		GO:0051764,GO:0005886,GO:0061024,GO:0007009,GO:0071439,GO:0008286,GO:0008289,GO:0012506,GO:0015629,GO:0016020,GO:2000251,GO:0030054,GO:0030838,GO:0031410,GO:0042802,GO:0005543,GO:0044291,GO:0005654,GO:0051017,GO:0005829	actin crosslink formation|plasma membrane|membrane organization|plasma membrane organization|clathrin complex|insulin receptor signaling pathway|lipid binding|vesicle membrane|actin cytoskeleton|membrane|positive regulation of actin cytoskeleton reorganization|cell junction|positive regulation of actin filament polymerization|cytoplasmic vesicle|identical protein binding|phospholipid binding|cell…
Baiap3	121.844189283071	175.703531567117	67.984846999026	0.386929314355054	-1.36985806118873	9.32881352280057e-14	5.93006656063818e-13	Down	1.26414922018275	1.14809039212188	1.00462285703093	1.07840026894785	0.462114364437917	0.552160264584368	0.687854135140407	0.38485258772736	GeneID:545192,Genbank:NM_001163270.1,MGI:MGI:2685783	BAI1-associated protein 3		GO:0007186,GO:0003674,GO:0005543,GO:0005783	G-protein coupled receptor signaling pathway|molecular_function|phospholipid binding|endoplasmic reticulum	mmu05202	Transcriptional misregulation in cancers
[truncated: 3,987 more rows]
