# Supplementary material for: Regulation Networks of Non-Coding RNA-Associated ceRNAs in Cisplatin-Induced Acute Kidney Injury
Source: Cells. 2022 Sep 23;11(19):2971. doi: 10.3390/cells11192971 (PMC9563924; doi:10.3390/cells11192971)
Supplement: Supplementary file 1 [file cells-11-02971-s001.zip › cells-1827820-supplementary/Supplementary materials_cells/Table S4 Differentially expressed lncRNAs.xls]

lncRNA_id	BaseMean	BaseMean_control_control	BaseMean_case_AKI	FoldChange	log2FoldChange	pValue	qValue	Regulation	Expression_CON_1	Expression_CON_2	Expression_CON_3	Expression_CON_4	Expression_AKI_1	Expression_AKI_2	Expression_AKI_3	Expression_AKI_4	Chrom	Start	End	Strand	lncRNA_symbol	partnerRNA_transcript	distance	direction	type	location	subtype	partnerRNA_gene	Dbxref	product	GO_id	GO_term	pathway	pathway_description
ENSMUST00000021378	5.93508981532203	10.5496712736103	1.32050835703371	0.12517056909033	-2.99803270848546	0.00849321639021645	0.119979596986853	Down	0.19896	0.04861706	0.2645513	0.1421529	0.002379407	0.03716818	0.05569072	0.01718269	Chr12	69790288	69794509	+	ENSMUSG00000020992.5	XM_017315203.1	0	antisense	genic	exonic	overlapping	Cdkl1	GeneID:71091,Genbank:XM_017315203.1,MGI:MGI:1918341	cyclin-dependent kinase-like 1 (CDC2-related kinase), transcript variant X2	GO:0004693,GO:0005524,GO:0005634,GO:0005654,GO:0005737,GO:0006468,GO:0016301,GO:0016310,GO:0016740,GO:0043231,GO:0000166,GO:0004672,GO:0004674	cyclin-dependent protein serine/threonine kinase activity|ATP binding|nucleus|nucleoplasm|cytoplasm|protein phosphorylation|kinase activity|phosphorylation|transferase activity|intracellular membrane-bounded organelle|nucleotide binding|protein kinase activity|protein serine/threonine kinase activity
ENSMUST00000022049	11.4733655034083	1.29251067833995	21.6542203284768	16.7536103889591	4.06640012353076	3.36985624348644e-05	0.00118818129653941	Up	0.02038387	0.0373003	0.01083673	0.02050652	0.7478402	0.1094641	0.6778925	0.4567529	Chr13	73699826	73709853	+	ENSMUSG00000021566.7	NM_027780.1	0	sense	genic	exonic	nested	Slc6a19os	GeneID:71390,Genbank:NM_027780.1,MGI:MGI:1918640	solute carrier family 6 (neurotransmitter transporter), member 19, opposite strand	GO:0003674,GO:0005575,GO:0008150	molecular_function|cellular_component|biological_process
ENSMUST00000041178	6.67494932251644	12.4527029953578	0.897195649675109	0.0720482653452487	-3.79489249369717	0.0252399158722754	0.271879316427515	Down	0.3436242	0.2370314	1.915948e-24	0.7664834	0.001654712	0.1132083	5.733731e-10	2.340166e-10	Chr10	120364157	120382836	+	ENSMUSG00000034764.15	XM_006513251.3	0	antisense	genic	exonic	nested	Hmga2	GeneID:15364,Genbank:XM_006513251.3,MGI:MGI:101761	high mobility group AT-hook 2, transcript variant X1	GO:0005634,GO:0006284,GO:0006351,GO:0006355,GO:0030325,GO:0007049,GO:0033144,GO:0007165,GO:0035019,GO:0007283,GO:0040008,GO:0040018,GO:0045766,GO:0090276,GO:0045944,GO:2000648,GO:0046426,GO:2000773,GO:0048712,GO:0000122,GO:0000228,GO:0000785,GO:0001077,GO:0003677,GO:0003680,GO:0003700,GO:0003906,GO:0005515,GO:0008283,GO:0008284,GO:0008584,GO:0010564,GO:0010628,GO:0019899,GO:0021846,GO:0051091,GO:…	nucleus|base-excision repair|transcription, DNA-templated|regulation of transcription, DNA-templated|adrenal gland development|cell cycle|negative regulation of intracellular steroid hormone receptor signaling pathway|signal transduction|somatic stem cell population maintenance|spermatogenesis|regulation of growth|positive regulation of multicellular organism growth|positive regulation of angioge…	mmu05202,mmu05206	Transcriptional misregulation in cancers|MicroRNAs in cancer
ENSMUST00000071067	77.5813029991509	106.517789490246	48.6448165080558	0.456682557353579	-1.13073640676964	0.00420230379159944	0.0693141358353022	Down	1.516875	1.623446	1.632012	1.869261	1.134833	0.7537706	0.9192718	0.8847175	Chr8	84065236	84067287	-	ENSMUSG00000056753.3	NM_009055.4	0	antisense	genic	exonic	overlapping	Rfx1	GeneID:19724,Genbank:NM_009055.4,MGI:MGI:105982	regulatory factor X, 1 (influences HLA class II expression)	GO:0005634,GO:0005654,GO:0006351,GO:0006355,GO:0006357,GO:0006955,GO:0043231,GO:0000978,GO:0003677,GO:0003700	nucleus|nucleoplasm|transcription, DNA-templated|regulation of transcription, DNA-templated|regulation of transcription by RNA polymerase II|immune response|intracellular membrane-bounded organelle|RNA polymerase II proximal promoter sequence-specific DNA binding|DNA binding|DNA binding transcription factor activity
ENSMUST00000079389	44.4617657498086	16.946499424965	71.9770320746523	4.24730974047763	2.08654932289692	0.00012707048306189	0.00369501448075458	Up	0.4921491	0.0949306	2.425251	1.472083	3.981838	6.325442	4.943457	7.732943	Chr5	44966583	44967867	+	ENSMUSG00000062496.9
ENSMUST00000094460	17.7320548682211	31.853062848411	3.6110468880313	0.113365766589427	-3.14094304391847	4.98133646231399e-06	0.000212139165038105	Down	0.7540611	1.046344	1.042292	0.8194489	0.1408701	0.07830076	0.1518397	0.1397269	Chr7	44676854	44678235	+	ENSMUSG00000070574.2	NM_001271540.1	6011	antisense	intergenic	upstream	divergent	Myh14	GeneID:71960,Genbank:NM_001271540.1,MGI:MGI:1919210	myosin, heavy polypeptide 14, transcript variant 2	GO:0051015,GO:0019228,GO:0003009,GO:0030048,GO:0003774,GO:0070584,GO:0030424,GO:0003779,GO:0071625,GO:0005516,GO:0005524,GO:0005737,GO:0005903,GO:0030426,GO:0007519,GO:0097513,GO:0030898,GO:0007605,GO:0008360,GO:0031032,GO:0016459,GO:0000146,GO:0042641,GO:0016460,GO:0000166,GO:0043209,GO:0016887,GO:0001725	actin filament binding|neuronal action potential|skeletal muscle contraction|actin filament-based movement|motor activity|mitochondrion morphogenesis|axon|actin binding|vocalization behavior|calmodulin binding|ATP binding|cytoplasm|brush border|growth cone|skeletal muscle tissue development|myosin II filament|actin-dependent ATPase activity|sensory perception of sound|regulation of cell shape|act…	mmu04530,mmu04810	Tight junction|Regulation of actin cytoskeleton
ENSMUST00000097928	4.55343591235452	0.516914277286069	8.58995754742297	16.617760284205	4.05465404591195	0.00499030389763204	0.0793707834425186	Up	0	0.02426008	0	0.02637958	0.2579916	0.3943841	0.2187528	0.2557903	Chr7	144567355	144581512	+	ENSMUSG00000073778.2	NM_010175.5	0	antisense	genic	exonic	overlapping	Fadd	GeneID:14082,Genbank:NM_010175.5,MGI:MGI:109324	Fas (TNFRSF6)-associated via death domain	GO:0005829,GO:0005886,GO:0006915,GO:0007165,GO:0030217,GO:0031264,GO:0031265,GO:0043029,GO:0032729,GO:0043065,GO:0032757,GO:0043278,GO:0032760,GO:0044297,GO:0044877,GO:0045087,GO:0045121,GO:0097049,GO:0045651,GO:0097190,GO:0045862,GO:0097191,GO:0045944,GO:0097192,GO:0097202,GO:0097342,GO:0001916,GO:0097527,GO:0002020,GO:1902043,GO:0002376,GO:2000454,GO:0002821,GO:0005123,GO:0005164,GO:0005515,GO:…	cytosol|plasma membrane|apoptotic process|signal transduction|T cell differentiation|death-inducing signaling complex|CD95 death-inducing signaling complex|T cell homeostasis|positive regulation of interferon-gamma production|positive regulation of apoptotic process|positive regulation of interleukin-8 production|response to morphine|positive regulation of tumor necrosis factor production|cell bo…	mmu04668,mmu04210,mmu04215,mmu04217,mmu04620,mmu04621,mmu04622,mmu04657,mmu05200,mmu05010,mmu05152,mmu05161,mmu05168,mmu05167,mmu05165,mmu05142,mmu01524	TNF signaling pathway|Apoptosis|Apoptosis - multiple species|Necroptosis|Toll-like receptor signaling pathway|NOD-like receptor signaling pathway|RIG-I-like receptor signaling pathway|IL-17 signaling pathway|Pathways in cancer|Alzheimer's disease|Tuberculosis|Hepatitis B|Herpes simplex infection|Kaposi's sarcoma-associated herpesvirus infection|Human papillomavirus infection|Chagas disease (Ameri…
ENSMUST00000098658	4.71048129892716	0.775596401053877	8.64536619680045	11.1467332559217	3.47854906009886	0.00966638410560427	0.13267854874028	Up	0.01460315	0.01391353	0.03042282	0	0.08904032	0.4036426	0.1443096	0.2091178	Chr9	61370797	61372193	-	ENSMUSG00000074256.3	XM_006511030.3	133	antisense	intergenic	upstream	divergent	Tle3	GeneID:21887,Genbank:XM_006511030.3,MGI:MGI:104634	transducin-like enhancer of split 3, transcript variant X9	GO:0006351,GO:0006355,GO:0007275,GO:0007283,GO:0016055,GO:0030154,GO:1990907,GO:0005515,GO:0005634,GO:0005654	transcription, DNA-templated|regulation of transcription, DNA-templated|multicellular organism development|spermatogenesis|Wnt signaling pathway|cell differentiation|beta-catenin-TCF complex|protein binding|nucleus|nucleoplasm
ENSMUST00000099446	67.9519198541148	98.2544388780902	37.6494008301395	0.383182696476982	-1.38389568065692	0.000907203227660126	0.0195807507055565	Down	2.081492	2.318377	2.166392	1.930931	0.8470901	0.5587276	1.959981	0.703819	Chr13	74434781	74462689	-	ENSMUSG00000112964.1	XM_017315505.1	15794	sense	intergenic	downstream	same_strand	Zfp825	GeneID:235956,Genbank:XM_017315505.1,MGI:MGI:2385315	zinc finger protein 825, transcript variant X2	GO:0003700,GO:0005575,GO:0006355	DNA binding transcription factor activity|cellular_component|regulation of transcription, DNA-templated
ENSMUST00000100641	12.8459740399448	3.52267958094442	22.1692684989453	6.29329690354686	2.65381600761208	0.000617906170461449	0.0142748492418753	Up	0.1742393	0.07599032	0.0952356	0.02968996	0.7921548	1.043746	0.5211231	0.3961174	Chr5	134676490	134680145	+	ENSMUSG00000072573.2	XM_006504396.3	0	antisense	genic	intronic	nested	Limk1	GeneID:16885,Genbank:XM_006504396.3,MGI:MGI:104572	LIM-domain containing, protein kinase, transcript variant X1	GO:0051496,GO:0042995,GO:0016020,GO:0004871,GO:0043005,GO:0016301,GO:0005515,GO:0016310,GO:0005524,GO:0044295,GO:0005634,GO:0005737,GO:0016607,GO:0045773,GO:0016740,GO:0005794,GO:0046872,GO:0030027,GO:0046982,GO:0031072,GO:0005829,GO:0000166,GO:0048471,GO:0032233,GO:0005925,GO:0004672,GO:0051444,GO:0035556,GO:0006468,GO:0004674	positive regulation of stress fiber assembly|cell projection|membrane|signal transducer activity|neuron projection|kinase activity|protein binding|phosphorylation|ATP binding|axonal growth cone|nucleus|cytoplasm|nuclear speck|positive regulation of axon extension|transferase activity|Golgi apparatus|metal ion binding|lamellipodium|protein heterodimerization activity|heat shock protein binding|cyt…	mmu04810,mmu04666,mmu04360	Regulation of actin cytoskeleton|Fc gamma R-mediated phagocytosis|Axon guidance
ENSMUST00000101090	16.651584408179	28.6422717443042	4.66089707205379	0.162727911866162	-2.61946636473009	0.000110182473369183	0.00328623000195964	Down	2.112301	2.176917	1.410353	1.278596	0.2376698	0.3037905	0.5623875	0.2210596	Chr5	76928368	76928845	+	ENSMUSG00000072852.3	NM_172146.2	0	antisense	genic	intronic	nested	Ppat	GeneID:231327,Genbank:NM_172146.2,MGI:MGI:2387203	phosphoribosyl pyrophosphate amidotransferase	GO:0019693,GO:0051289,GO:0004044,GO:0006543,GO:0009168	ribose phosphate metabolic process|protein homotetramerization|amidophosphoribosyltransferase activity|glutamine catabolic process|purine ribonucleoside monophosphate biosynthetic process	mmu00230,mmu00250	Purine metabolism|Alanine, aspartate and glutamate metabolism
ENSMUST00000115580	2.62771633107347	5.25543266214694	0	0	-Inf	0.00764575209934374	0.1111633639953	Down	4.353671e-07	0.1216634	0.04313482	0.1125514	3.350682e-21	0	2.009258e-22	1.546225e-05	Chr18	38892458	38971276	+	ENSMUSG00000117994.1	NM_001033789.2	0	sense	genic	exonic	overlapping	Gm5820	GeneID:545253,Genbank:NM_001033789.2,MGI:MGI:3646292	predicted gene 5820	GO:0003674,GO:0005575,GO:0008150	molecular_function|cellular_component|biological_process
ENSMUST00000120364	127.931186709302	70.7620564046074	185.100317013997	2.61581314081122	1.38725948638132	0.000115104658393823	0.00340872457777242	Up	3.337376	3.524995	3.77853	3.563799	12.49736	15.30365	9.530881	7.972034	Chr5	74093077	74094337	+	ENSMUSG00000106943.2	NM_177561.3	24666	antisense	intergenic	upstream	divergent	Usp46	GeneID:69727,Genbank:NM_177561.3,MGI:MGI:1916977	ubiquitin specific peptidase 46	GO:0048149,GO:0005829,GO:0050862,GO:0006508,GO:0060013,GO:0006511,GO:0007610,GO:0008233,GO:0008234,GO:0008343,GO:0101005,GO:0016579,GO:0016787,GO:0032228,GO:0001662,GO:0036459,GO:0004843,GO:0046872,GO:0005634	behavioral response to ethanol|cytosol|positive regulation of T cell receptor signaling pathway|proteolysis|righting reflex|ubiquitin-dependent protein catabolic process|behavior|peptidase activity|cysteine-type peptidase activity|adult feeding behavior|ubiquitinyl hydrolase activity|protein deubiquitination|hydrolase activity|regulation of synaptic transmission, GABAergic|behavioral fear respons…
ENSMUST00000122953	4.06857759314289	7.01828037171445	1.11887481457133	0.159422929166622	-2.64906895353893	0.0426258615756956	0.392211968793167	Down	0.2681117	0.07758714	0.05661347	0.1618751	0.05817785	0	0.02956202	0.02846383	ChrX	85826661	85834831	+	ENSMUSG00000078314.2	XM_017318620.1	0	sense	genic	intronic	nested	5430427O19Rik	GeneID:71398,Genbank:XM_017318620.1,MGI:MGI:1918648	RIKEN cDNA 5430427O19 gene, transcript variant X2	GO:0003674,GO:0005575,GO:0008150	molecular_function|cellular_component|biological_process
ENSMUST00000123048	202.672667220137	85.2184824460486	320.126851994226	3.75654251056274	1.90940542848147	4.43927675002018e-08	2.96257940351922e-06	Up	1.461809	1.422635	1.149905	1.290488	7.588203	6.314866	5.091814	5.14161	Chr2	151205195	151231614	+	ENSMUSG00000067352.6	XM_017319405.1	0	sense	genic	exonic	containing	Gm14149	GeneID:100038513,Genbank:XM_017319405.1,MGI:MGI:3651549	predicted gene 14149
ENSMUST00000123051	11.4994753426525	3.48681458775084	19.5121360975541	5.59597753379261	2.48439017051713	0.00269125568162095	0.0479798274948554	Up	0.4026711	1.226171e-15	0.1853897	1.091244e-11	1.612015	0.8464421	0.3920852	0.8960927	Chr4	78659960	78661575	-	ENSMUSG00000085840.1
ENSMUST00000123087	71.8302045864848	43.7935052871701	99.8669038857995	2.28040443967514	1.18928971534132	0.0237315874663002	0.260464266218032	Up	3.738083	3.260953e-05	2.074551	3.082519	5.707707	7.530345	3.236232	6.982936	Chr2	72979424	72988677	+	ENSMUSG00000063714.15	NM_001018042.3	0	antisense	genic	exonic	overlapping	Sp3	GeneID:20687,Genbank:NM_001018042.3,MGI:MGI:1277166	trans-acting transcription factor 3, transcript variant 1	GO:0001829,GO:0001889,GO:0001892,GO:0003676,GO:0003677,GO:0003682,GO:0030217,GO:0003690,GO:0030218,GO:0003700,GO:0030219,GO:0005515,GO:0030224,GO:0030324,GO:0030851,GO:0043353,GO:0045892,GO:0045893,GO:0000977,GO:0000978,GO:0000981,GO:0000987,GO:0001078,GO:0001503,GO:0001701,GO:0001779,GO:0005634,GO:0006351,GO:0006355,GO:0006357,GO:0045944,GO:0017053,GO:0046872,GO:0048596,GO:0030183,GO:0048706,GO:…	trophectodermal cell differentiation|liver development|embryonic placenta development|nucleic acid binding|DNA binding|chromatin binding|T cell differentiation|double-stranded DNA binding|erythrocyte differentiation|DNA binding transcription factor activity|megakaryocyte differentiation|protein binding|monocyte differentiation|lung development|granulocyte differentiation|enucleate erythrocyte dif…
ENSMUST00000123149	32.3525179957035	55.7545517351763	8.9504842562308	0.160533695952645	-2.63905194469555	0.0171643097918275	0.204909174552761	Down	4.492671	0.4715087	2.722377	0.9718755	1.113853	6.817399e-10	0.2369537	0.2816804	Chr6	31220351	31337373	+	ENSMUSG00000087380.7	NM_013791.2	61455	sense	intergenic	upstream	same_strand	Mkln1	GeneID:27418,Genbank:NM_013791.2,MGI:MGI:1351638	muskelin 1, intracellular mediator containing kelch motifs	GO:0005829,GO:0005938,GO:0007160,GO:0008360,GO:0031532,GO:0042802,GO:0042995,GO:0001726,GO:0005515,GO:0005737	cytosol|cell cortex|cell-matrix adhesion|regulation of cell shape|actin cytoskeleton reorganization|identical protein binding|cell projection|ruffle|protein binding|cytoplasm
ENSMUST00000123548	11.358210594574	5.26600420804348	17.4504169811044	3.31378713189216	1.72848093097606	0.0323846481817016	0.322505138344818	Up	0.0253011	0.01873046	1.594736e-09	1.04961	1.296475	1.242881	1.45134	0.5074703	Chr4	148947492	148948914	-	ENSMUSG00000086606.1	XM_006539158.1	0	antisense	genic	exonic	nested	Casz1	GeneID:69743,Genbank:XM_006539158.1,MGI:MGI:1196251	castor zinc finger 1, transcript variant X2	GO:0060226,GO:0005654,GO:1902870,GO:0005829,GO:0006351,GO:0006355,GO:0007275,GO:0043231,GO:0045664,GO:0045665,GO:0045893,GO:0046872,GO:0060040,GO:0003676,GO:0060223,GO:0003677,GO:0005634	negative regulation of retinal cone cell fate commitment|nucleoplasm|negative regulation of amacrine cell differentiation|cytosol|transcription, DNA-templated|regulation of transcription, DNA-templated|multicellular organism development|intracellular membrane-bounded organelle|regulation of neuron differentiation|negative regulation of neuron differentiation|positive regulation of transcription, …
ENSMUST00000123812	49.1728924863705	68.0627529211434	30.2830320515975	0.44492811048479	-1.16835584425891	0.00744477474906054	0.108877486632356	Down	1.40398	1.066075	1.842015	1.329028	0.9518708	0.3705528	0.5452443	1.103277	Chr11	103355701	103361092	+	ENSMUSG00000085360.1	NM_183288.3	0	antisense	genic	exonic	overlapping	Arhgap27	GeneID:544817,Genbank:NM_183288.3,MGI:MGI:1916903	Rho GTPase activating protein 27, transcript variant 3	GO:0005654,GO:0005737,GO:0005768,GO:0005829,GO:0006897,GO:0006898,GO:0007165,GO:0016020,GO:0017124,GO:0043547,GO:0005096,GO:0005622,GO:0005634	nucleoplasm|cytoplasm|endosome|cytosol|endocytosis|receptor-mediated endocytosis|signal transduction|membrane|SH3 domain binding|positive regulation of GTPase activity|GTPase activator activity|intracellular|nucleus
ENSMUST00000124366	9.03565648457502	17.4145711478188	0.656741821331274	0.0377122017968001	-4.72882480623778	7.95726083941117e-06	0.000329215128980674	Down	1.179179	0.6168265	0.5217574	0.4486722	1.141478e-29	0.09740172	0.03397398	4.231675e-15	Chr9	97017474	97018445	+	ENSMUSG00000085541.1	NM_145134.3	0	antisense	genic	exonic	overlapping	Spsb4	GeneID:211949,Genbank:NM_145134.3,MGI:MGI:2183445	splA/ryanodine receptor domain and SOCS box containing 4	GO:0005737,GO:0008150,GO:0019005,GO:0035556,GO:0043161,GO:0004842,GO:0005515,GO:0005575	cytoplasm|biological_process|SCF ubiquitin ligase complex|intracellular signal transduction|proteasome-mediated ubiquitin-dependent protein catabolic process|ubiquitin-protein transferase activity|protein binding|cellular_component
ENSMUST00000124469	5.52013080053484	9.55415861439478	1.48610298667491	0.155545144962935	-2.68459473021249	0.0207529990415316	0.236722814214406	Down	0.09008159	0.09914823	0.08757233	0.05027085	0.01317875	0.01360017	0.05311823	9.611717e-29	Chr3	36000435	36025106	+	ENSMUSG00000086392.9	NM_023644.4	0	antisense	genic	exonic	overlapping	Mccc1	GeneID:72039,Genbank:NM_023644.4,MGI:MGI:1919289	methylcrotonoyl-Coenzyme A carboxylase 1 (alpha)	GO:0005524,GO:0005739,GO:0005743,GO:0005759,GO:0016874,GO:0046872,GO:1905202,GO:0000166,GO:0002169,GO:0004485	ATP binding|mitochondrion|mitochondrial inner membrane|mitochondrial matrix|ligase activity|metal ion binding|methylcrotonoyl-CoA carboxylase complex|nucleotide binding|3-methylcrotonyl-CoA carboxylase complex, mitochondrial|methylcrotonoyl-CoA carboxylase activity	mmu00280	Valine, leucine and isoleucine degradation
ENSMUST00000124471	25.6826302193811	44.8834968036618	6.48176363510032	0.144413071545074	-2.79172676125125	1.69582346144623e-06	7.98320352742443e-05	Down	3.01676	2.023655	2.938012	2.737885	0.5321992	0.6147356	0.4727031	0.3277899	Chr4	132532687	132533601	+	ENSMUSG00000087352.1	NM_007512.4	0	antisense	genic	exonic	nested	Atpif1	GeneID:11983,Genbank:NM_007512.4,MGI:MGI:1196457	ATPase inhibitory factor 1	GO:0072593,GO:0032780,GO:0005739,GO:1901030,GO:0035999,GO:1903052,GO:0042030,GO:0005753,GO:1903214,GO:0006783,GO:0009396,GO:0009986,GO:1903578,GO:0043532,GO:0019899,GO:1904925,GO:0051117,GO:0030218,GO:0001937,GO:0051346,GO:0030272,GO:0005515,GO:0051882	reactive oxygen species metabolic process|negative regulation of ATPase activity|mitochondrion|positive regulation of mitochondrial outer membrane permeabilization involved in apoptotic signaling pathway|tetrahydrofolate interconversion|positive regulation of proteolysis involved in cellular protein catabolic process|ATPase inhibitor activity|mitochondrial proton-transporting ATP synthase complex…
ENSMUST00000124914	28.5754233500534	47.7422155259207	9.40863117418612	0.197071524028413	-2.34320876655744	0.0219705266716178	0.246896176051591	Down	0.6940424	1.879702	4.984226	5.138803	0.0005834743	0.1811705	0.3781642	2.309596	Chr5	123334332	123344437	-	ENSMUSG00000087336.2	NM_029850.3	11	antisense	intergenic	upstream	divergent	Bcl7a	GeneID:77045,Genbank:NM_029850.3,MGI:MGI:1924295	B cell CLL/lymphoma 7A	GO:0003674,GO:0005575,GO:0008150	molecular_function|cellular_component|biological_process
ENSMUST00000124953	15.8911147818127	30.2929117563192	1.48931780730615	0.0491639040606745	-4.34625670642099	0.000319465573302539	0.00814707372735524	Down	0.4907487	1.415319	2.886024	3.59116	0	0.1345575	0.3952941	0	Chr9	66572001	66582059	+	ENSMUSG00000086387.1	XM_011242729.2	0	antisense	genic	intronic	nested	Usp3	GeneID:235441,Genbank:XM_011242729.2,MGI:MGI:2152450	ubiquitin specific peptidase 3, transcript variant X5	GO:0042393,GO:0008234,GO:0000978,GO:0046872,GO:0008270,GO:0004843,GO:0090543,GO:0016578,GO:0005634,GO:1990841,GO:0005654,GO:0006281,GO:0006325,GO:0006355,GO:0016579,GO:0006508,GO:0016787,GO:0006511,GO:0031647,GO:0006974,GO:0000122,GO:0036459,GO:0007049,GO:0000278,GO:0036464,GO:0008233,GO:0000790	histone binding|cysteine-type peptidase activity|RNA polymerase II proximal promoter sequence-specific DNA binding|metal ion binding|zinc ion binding|thiol-dependent ubiquitin-specific protease activity|Flemming body|histone deubiquitination|nucleus|promoter-specific chromatin binding|nucleoplasm|DNA repair|chromatin organization|regulation of transcription, DNA-templated|protein deubiquitination…
ENSMUST00000125010	66.8648867527517	109.801993350058	23.9277801554458	0.2179175388844	-2.19814577983205	1.48473710748276e-07	8.94849513430267e-06	Down	8.801322	6.897752	6.534703	9.928865	4.232335	0.9384145	0.7210656	2.265241	Chr5	114969920	114998042	+	ENSMUSG00000086054.2	NM_009327.3	0	antisense	genic	intronic	overlapping	Hnf1a	GeneID:21405,Genbank:NM_009327.3,MGI:MGI:98504	HNF1 homeobox A	GO:0001889,GO:0001890,GO:0003677,GO:0003690,GO:0003700,GO:0006357,GO:0005515,GO:0006366,GO:0006633,GO:0006699,GO:0006783,GO:0032991,GO:0006979,GO:0035623,GO:0008104,GO:0008134,GO:0042593,GO:0042803,GO:0000122,GO:0046323,GO:0000977,GO:0043565,GO:0000978,GO:0046883,GO:0043691,GO:0001077,GO:0046982,GO:0001221,GO:0001228,GO:0046983,GO:0001750,GO:0001779,GO:0048341,GO:0001824,GO:0048608,GO:0050796,GO:…	liver development|placenta development|DNA binding|double-stranded DNA binding|DNA binding transcription factor activity|regulation of transcription by RNA polymerase II|protein binding|transcription by RNA polymerase II|fatty acid biosynthetic process|bile acid biosynthetic process|heme biosynthetic process|protein-containing complex|response to oxidative stress|renal glucose absorption|protein …	mmu04550,mmu04950	Signaling pathways regulating pluripotency of stem cells|Maturity onset diabetes of the young
ENSMUST00000125811	4.26233559108878	8.52467118217755	0	0	-Inf	0.0119753262847976	0.15836882684486	Down	0.1284403	0.1292466	0.6204652	1.677254	1.294125e-07	1.54699e-14	9.741439e-25	1.64652e-28	Chr2	163494194	163541692	-	ENSMUSG00000046840.16	NM_001099331.2	0	antisense	genic	intronic	overlapping	R3hdml	GeneID:100043899,Genbank:NM_001099331.2,MGI:MGI:3650937	R3H domain containing-like	GO:0005615,GO:0008150,GO:0010466,GO:0030414,GO:0003674,GO:0005575,GO:0005576	extracellular space|biological_process|negative regulation of peptidase activity|peptidase inhibitor activity|molecular_function|cellular_component|extracellular region
ENSMUST00000125841	7.65616225146538	2.57488524291207	12.7374392600187	4.9467988117456	2.30649522571461	0.0382517132147671	0.364280120707935	Up	2.721858e-14	0.3346452	1.030896e-09	0.2083326	1.257867	6.388297e-05	1.694572	0.5473917	Chr2	167063223	167065722	+	ENSMUSG00000074578.13	NM_001033196.2	208	antisense	intergenic	upstream	divergent	Znfx1	GeneID:98999,Genbank:NM_001033196.2,MGI:MGI:2138982	zinc finger, NFX1-type containing 1, transcript variant 1	GO:0006355,GO:0008150,GO:0008270,GO:0046872,GO:0003700,GO:0005575,GO:0005634	regulation of transcription, DNA-templated|biological_process|zinc ion binding|metal ion binding|DNA binding transcription factor activity|cellular_component|nucleus
ENSMUST00000125902	3.6486189896869	0.805749069610898	6.4914889097629	8.05646466696844	3.01014689503764	0.0387661151951372	0.368172407016849	Up	0	0.005870411	0.01345108	0.005957097	0.111411	0.1016266	0.06889644	0.05334568	Chr16	91013721	91016743	+	ENSMUSG00000087354.1	NM_026110.2	0	antisense	genic	exonic	overlapping	Paxbp1	GeneID:67367,Genbank:NM_026110.2,MGI:MGI:1914617	PAX3 and PAX7 binding protein 1	GO:0045944,GO:0003677,GO:2000288,GO:0003700,GO:0005515,GO:0005634,GO:0006351,GO:0006355,GO:0007517,GO:0008134,GO:0014842,GO:0031062,GO:0000122,GO:0000978,GO:0001078	positive regulation of transcription by RNA polymerase II|DNA binding|positive regulation of myoblast proliferation|DNA binding transcription factor activity|protein binding|nucleus|transcription, DNA-templated|regulation of transcription, DNA-templated|muscle organ development|transcription factor binding|regulation of skeletal muscle satellite cell proliferation|positive regulation of histone m…
ENSMUST00000126072	29.763663644881	46.8157812534671	12.7115460362948	0.271522672397001	-1.88085542544318	0.0102756880055344	0.139502676290256	Down	2.203761	2.055116	1.315573	3.547557	0.007282528	1.186543e-15	0.2331387	2.468435	Chr11	84525669	84535831	+	ENSMUSG00000087211.7	NM_008498.2	135	antisense	intergenic	upstream	divergent	Lhx1	GeneID:16869,Genbank:NM_008498.2,MGI:MGI:99783	LIM homeobox protein 1	GO:0001823,GO:0003677,GO:0003700,GO:0005515,GO:0005622,GO:0009880,GO:0005634,GO:0009948,GO:0009952,GO:0006351,GO:0009953,GO:0010468,GO:0010842,GO:0035849,GO:0021510,GO:0035852,GO:0021517,GO:0040019,GO:0021527,GO:0043565,GO:0045892,GO:0045893,GO:0001158,GO:0061205,GO:0046872,GO:0001655,GO:0072001,GO:0048646,GO:0001656,GO:0072049,GO:0001657,GO:0072050,GO:0001658,GO:0072077,GO:0001702,GO:0072178,GO:…	mesonephros development|DNA binding|DNA binding transcription factor activity|protein binding|intracellular|embryonic pattern specification|nucleus|anterior/posterior axis specification|anterior/posterior pattern specification|transcription, DNA-templated|dorsal/ventral pattern formation|regulation of gene expression|retina layer formation|nephric duct elongation|spinal cord development|horizonta…
ENSMUST00000126238	3.12826847205981	6.03545285233209	0.221084091787537	0.0366309036284013	-4.77079489920781	0.0116927284374518	0.155622274742219	Down	0.1126635	0.1023284	0.1639889	0.1324441	0.01240993	0	0.008563683	0	Chr9	63399374	63568691	+	ENSMUSG00000086539.8	XM_006511554.3	0	antisense	genic	exonic	overlapping	Iqch	GeneID:78250,Genbank:XM_006511554.3,MGI:MGI:1925500	IQ motif containing H, transcript variant X2	GO:0003674,GO:0005575,GO:0008150	molecular_function|cellular_component|biological_process
ENSMUST00000126646	28.0620167597513	13.6049828243953	42.5190506951074	3.12525574224658	1.64397425152653	0.00632076137688148	0.0954857082936008	Up	0.9542771	0.8413464	0.7860118	0.1954539	3.910445	0.8889223	3.587347	2.082552	Chr4	74250324	74251714	-	ENSMUSG00000085482.1	NM_001172095.1	0	antisense	genic	intronic	nested	Kdm4c	GeneID:76804,Genbank:NM_001172095.1,MGI:MGI:1924054	lysine (K)-specific demethylase 4C, transcript variant 2	GO:0051213,GO:0032452,GO:0005634,GO:0051864,GO:0005721,GO:0055114,GO:0032454,GO:0006325,GO:0070544,GO:0006351,GO:0006355,GO:0006357,GO:0008270,GO:0033169,GO:0008284,GO:1900113,GO:0010468,GO:2000036,GO:0045666,GO:0010628,GO:2000736,GO:0046872,GO:0016491,GO:0000790,GO:0050681,GO:0019899,GO:0001825,GO:0003682	dioxygenase activity|histone demethylase activity|nucleus|histone demethylase activity (H3-K36 specific)|pericentric heterochromatin|oxidation-reduction process|histone demethylase activity (H3-K9 specific)|chromatin organization|histone H3-K36 demethylation|transcription, DNA-templated|regulation of transcription, DNA-templated|regulation of transcription by RNA polymerase II|zinc ion binding|hi…
ENSMUST00000127150	75.9647649788238	128.104899495306	23.8246304623416	0.18597751183759	-2.42679991184344	1.31084041039471e-06	6.27258743633381e-05	Down	2.099532	1.551029	2.99877	1.835736	0.7458652	1.03246	0.126758	0.04945726	Chr2	45110707	45114087	+	ENSMUSG00000052248.16	XM_017318065.1	0	antisense	genic	exonic	overlapping	Zeb2	GeneID:24136,Genbank:XM_017318065.1,MGI:MGI:1344407	zinc finger E-box binding homeobox 2, transcript variant X6	GO:0070412,GO:0045944,GO:0007417,GO:0001205,GO:0097324,GO:0021540,GO:0001227,GO:1902748,GO:0046872,GO:0021766,GO:0001755,GO:1903056,GO:0048023,GO:0001756,GO:0001843,GO:0003676,GO:0003677,GO:0021846,GO:0005634,GO:0048066,GO:0021957,GO:0048598,GO:0030177,GO:0005730,GO:0048668,GO:0043507,GO:0005829,GO:0000122,GO:0050772,GO:0043565,GO:0006351,GO:0061373,GO:0045636,GO:0006355,GO:0000790	R-SMAD binding|positive regulation of transcription by RNA polymerase II|central nervous system development|transcriptional activator activity, RNA polymerase II distal enhancer sequence-specific DNA binding|melanocyte migration|corpus callosum morphogenesis|transcriptional repressor activity, RNA polymerase II transcription regulatory region sequence-specific DNA binding|positive regulation of l…	mmu05206	MicroRNAs in cancer
ENSMUST00000127989	3.02553335845629	0	6.05106671691257	Inf	Inf	0.00430838057868588	0.0703311836171984	Up	1.573308e-11	3.245725e-07	6.208629e-13	5.751034e-13	0.2001515	0.316201	0.494729	0.005536646	Chr5	124111109	124112264	-	ENSMUSG00000085433.2	XM_006530438.3	0	antisense	genic	exonic	overlapping	Ogfod2	GeneID:66627,Genbank:XM_006530438.3,MGI:MGI:1913877	2-oxoglutarate and iron-dependent oxygenase domain containing 2, transcript variant X4	GO:0016491,GO:0016705,GO:0031418,GO:0046872,GO:0051213,GO:0055114,GO:0003674,GO:0005506,GO:0005575	oxidoreductase activity|oxidoreductase activity, acting on paired donors, with incorporation or reduction of molecular oxygen|L-ascorbic acid binding|metal ion binding|dioxygenase activity|oxidation-reduction process|molecular_function|iron ion binding|cellular_component
ENSMUST00000128017	9.2473957584637	3.99975504615519	14.4950364707722	3.62398104471566	1.85757540936698	0.0360429964251008	0.347809923397455	Up	0.1734232	0.09495695	0.06584868	0.005627794	0.2850695	0.5427295	0.1169758	0.444776	Chr6	30304605	30331779	+	ENSMUSG00000084861.1	NM_009459.3	66	antisense	intergenic	upstream	divergent	Ube2h	GeneID:22214,Genbank:NM_009459.3,MGI:MGI:104632	ubiquitin-conjugating enzyme E2H, transcript variant 1	GO:0005737,GO:0006511,GO:0016740,GO:0031625,GO:0043161,GO:0061630,GO:0061631,GO:0070936,GO:0070979,GO:0000166,GO:0004842,GO:0005524	cytoplasm|ubiquitin-dependent protein catabolic process|transferase activity|ubiquitin protein ligase binding|proteasome-mediated ubiquitin-dependent protein catabolic process|ubiquitin protein ligase activity|ubiquitin conjugating enzyme activity|protein K48-linked ubiquitination|protein K11-linked ubiquitination|nucleotide binding|ubiquitin-protein transferase activity|ATP binding	mmu04120	Ubiquitin mediated proteolysis
ENSMUST00000128125	29.8406815610215	53.8765848016281	5.80477832041494	0.107742135879398	-3.21434552433716	2.88699377909395e-07	1.63265122221618e-05	Down	2.128416	1.315377	0.757943	0.9247887	0.2548099	0.01609385	0.395113	0.03320834	Chr9	57056630	57071807	-	ENSMUSG00000074284.6	NM_019651.2	0	antisense	genic	exonic	overlapping	Ptpn9	GeneID:56294,Genbank:NM_019651.2,MGI:MGI:1928376	protein tyrosine phosphatase, non-receptor type 9	GO:0005737,GO:0006470,GO:0010977,GO:0016311,GO:0016787,GO:0016791,GO:0035335,GO:0044306,GO:1903078,GO:0004721,GO:0004725,GO:0005515	cytoplasm|protein dephosphorylation|negative regulation of neuron projection development|dephosphorylation|hydrolase activity|phosphatase activity|peptidyl-tyrosine dephosphorylation|neuron projection terminus|positive regulation of protein localization to plasma membrane|phosphoprotein phosphatase activity|protein tyrosine phosphatase activity|protein binding
ENSMUST00000128896	24.4787552603417	45.9787940933022	2.97871642738116	0.0647845704986655	-3.94820593709147	0.00136482681325196	0.0274193234523905	Down	3.08887	1.222252	3.695035	0.446159	0.2588355	0.0003047643	0.4691909	2.595448e-05	Chr2	163493807	163541720	-	ENSMUSG00000046840.16	XM_006498524.2	0	antisense	genic	intronic	containing	R3hdml	GeneID:100043899,Genbank:XM_006498524.2,MGI:MGI:3650937	R3H domain containing-like, transcript variant X2	GO:0005615,GO:0008150,GO:0010466,GO:0030414,GO:0003674,GO:0005575,GO:0005576	extracellular space|biological_process|negative regulation of peptidase activity|peptidase inhibitor activity|molecular_function|cellular_component|extracellular region
ENSMUST00000129379	7.52915852296198	15.058317045924	0	0	-Inf	0.0109733341034493	0.147252336990663	Down	0	1.274166	2.773327e-09	2.173389	2.507481e-21	1.204188e-22	1.160959e-16	1.463319e-18	Chr11	119935803	119942698	-	ENSMUSG00000085207.1	XM_006531968.3	70	antisense	intergenic	upstream	divergent	Baiap2	GeneID:108100,Genbank:XM_006531968.3,MGI:MGI:2137336	brain-specific angiogenesis inhibitor 1-associated protein 2, transcript variant X3	GO:0005874,GO:0005886,GO:0005913,GO:0007009,GO:0007266,GO:0008093,GO:0008286,GO:0035418,GO:0008360,GO:0042802,GO:0009617,GO:0042995,GO:0010976,GO:0043005,GO:0043025,GO:0043197,GO:0043198,GO:0097110,GO:0044306,GO:0098641,GO:0048167,GO:0098793,GO:0051017,GO:0098794,GO:2000251,GO:2000463,GO:0001221,GO:0005515,GO:0005654,GO:0005737,GO:0005791,GO:0005794,GO:0005829,GO:0005856,GO:0014069,GO:0015629,GO:…	microtubule|plasma membrane|cell-cell adherens junction|plasma membrane organization|Rho protein signal transduction|cytoskeletal adaptor activity|insulin receptor signaling pathway|protein localization to synapse|regulation of cell shape|identical protein binding|response to bacterium|cell projection|positive regulation of neuron projection development|neuron projection|neuronal cell body|dendri…	mmu04520,mmu04810	Adherens junction|Regulation of actin cytoskeleton
ENSMUST00000129408	6.50463712299208	2.02891253507116	10.980361710913	5.41194434018708	2.43614700181463	0.0202535972146755	0.232243025862553	Up	0	0.3157354	0	0	0.6984859	0.5793808	0.572138	0.4620635	Chr8	61117605	61194648	-	ENSMUSG00000086681.1	XM_017312609.1	0	antisense	genic	intronic	overlapping	Nek1	GeneID:18004,Genbank:XM_017312609.1,MGI:MGI:97303	NIMA (never in mitosis gene a)-related expressed kinase 1, transcript variant X2	GO:0071889,GO:0030030,GO:0006974,GO:0004672,GO:2000001,GO:0031098,GO:0007049,GO:0004674,GO:0032147,GO:0007283,GO:0004713,GO:0035264,GO:0005524,GO:0005634,GO:0005737,GO:0007346,GO:0042769,GO:0010212,GO:0005813,GO:0042981,GO:0016301,GO:0046872,GO:0016310,GO:0005856,GO:0000166,GO:0051301,GO:0016740,GO:0006468,GO:0000242,GO:0060271,GO:0023014,GO:0001822	14-3-3 protein binding|cell projection organization|cellular response to DNA damage stimulus|protein kinase activity|regulation of DNA damage checkpoint|stress-activated protein kinase signaling cascade|cell cycle|protein serine/threonine kinase activity|activation of protein kinase activity|spermatogenesis|protein tyrosine kinase activity|multicellular organism growth|ATP binding|nucleus|cytopla…
ENSMUST00000129425	25.9382923130537	48.2269206618999	3.64966396420748	0.0756769023217106	-3.72400315364194	2.95296876694631e-08	2.02499251900279e-06	Down	0.8966262	2.50398	2.24959	2.134158	2.671497e-81	0.06426015	0.06564798	0.5503145	Chr11	31790113	31824473	-	ENSMUSG00000085772.7	XM_006514793.1	46411	antisense	intergenic	upstream	divergent	Cpeb4	GeneID:67579,Genbank:XM_006514793.1,MGI:MGI:1914829	cytoplasmic polyadenylation element binding protein 4, transcript variant X1	GO:1990124,GO:0043022,GO:0016020,GO:0003723,GO:2000766,GO:0043524,GO:0030054,GO:0003730,GO:0045182,GO:0030425,GO:0005634,GO:0045202,GO:0005737,GO:0035235,GO:0005783,GO:0045211,GO:0036294,GO:0005886,GO:0046872,GO:0042149,GO:0006417,GO:0000900,GO:0071230,GO:0042995,GO:0008135,GO:0002931,GO:0043005,GO:0014069,GO:0003676	messenger ribonucleoprotein complex|ribosome binding|membrane|RNA binding|negative regulation of cytoplasmic translation|negative regulation of neuron apoptotic process|cell junction|mRNA 3'-UTR binding|translation regulator activity|dendrite|nucleus|synapse|cytoplasm|ionotropic glutamate receptor signaling pathway|endoplasmic reticulum|postsynaptic membrane|cellular response to decreased oxygen …	mmu04114,mmu04914	Oocyte meiosis|Progesterone-mediated oocyte maturation
ENSMUST00000129609	15.0652416550756	25.6758695412813	4.45461376886998	0.173494173652344	-2.52704088040665	0.0341459104265926	0.334507012266811	Down	2.803149	0.07098628	0.7310735	2.321087	2.153797e-12	1.250069e-22	2.394713e-21	1.023473	Chr5	114968784	114997849	+	ENSMUSG00000086054.2	NM_009327.3	0	antisense	genic	intronic	overlapping	Hnf1a	GeneID:21405,Genbank:NM_009327.3,MGI:MGI:98504	HNF1 homeobox A	GO:0001889,GO:0001890,GO:0003677,GO:0003690,GO:0003700,GO:0006357,GO:0005515,GO:0006366,GO:0006633,GO:0006699,GO:0006783,GO:0032991,GO:0006979,GO:0035623,GO:0008104,GO:0008134,GO:0042593,GO:0042803,GO:0000122,GO:0046323,GO:0000977,GO:0043565,GO:0000978,GO:0046883,GO:0043691,GO:0001077,GO:0046982,GO:0001221,GO:0001228,GO:0046983,GO:0001750,GO:0001779,GO:0048341,GO:0001824,GO:0048608,GO:0050796,GO:…	liver development|placenta development|DNA binding|double-stranded DNA binding|DNA binding transcription factor activity|regulation of transcription by RNA polymerase II|protein binding|transcription by RNA polymerase II|fatty acid biosynthetic process|bile acid biosynthetic process|heme biosynthetic process|protein-containing complex|response to oxidative stress|renal glucose absorption|protein …	mmu04550,mmu04950	Signaling pathways regulating pluripotency of stem cells|Maturity onset diabetes of the young
ENSMUST00000130416	82.0503299955545	113.7931633564	50.3074966347089	0.44209594979925	-1.17756857758544	0.00238777918416039	0.0438716643773266	Down	6.539696	5.008148	4.449739	2.563779	2.169187	1.720344	3.931948	2.156814	Chr2	110196889	110256131	+	ENSMUSG00000085444.1	XM_006498823.3	7925	antisense	intergenic	downstream	convergent	Bbox1	GeneID:170442,Genbank:XM_006498823.3,MGI:MGI:1891372	butyrobetaine (gamma), 2-oxoglutarate dioxygenase 1 (gamma-butyrobetaine hydroxylase), transcript variant X2	GO:0008270,GO:0008336,GO:0016491,GO:0042802,GO:0045329,GO:0046872,GO:0051213,GO:0055114,GO:0005506,GO:0005737,GO:0005739	zinc ion binding|gamma-butyrobetaine dioxygenase activity|oxidoreductase activity|identical protein binding|carnitine biosynthetic process|metal ion binding|dioxygenase activity|oxidation-reduction process|iron ion binding|cytoplasm|mitochondrion	mmu00310	Lysine degradation
ENSMUST00000130619	2.90365862758432	0	5.80731725516864	Inf	Inf	0.0124962573750156	0.162797166011984	Up	0.002790255	0.005846697	0.002850365	9.620697e-06	0.03559672	0.2067635	0.2974412	0.0005197035	Chr19	4125960	4132285	+	ENSMUSG00000024845.17	NM_001078649.1	0	sense	genic	exonic	nested	Tmem134	GeneID:66990,Genbank:NM_001078649.1,MGI:MGI:1914240	transmembrane protein 134, transcript variant 1	GO:0016020,GO:0016021,GO:0048471,GO:0003674,GO:0005737,GO:0008150	membrane|integral component of membrane|perinuclear region of cytoplasm|molecular_function|cytoplasm|biological_process
ENSMUST00000130859	50.0844106779443	90.8036849008996	9.36513645498905	0.103136083796708	-3.27737892409346	1.45998791775318e-11	1.74178558571403e-09	Down	3.131171	2.761838	4.567432	3.882714	0.05598866	0.8220632	0.3724502	0.5299063	Chr2	155591131	155592851	+	ENSMUSG00000085317.1	NM_001291111.1	0	antisense	genic	exonic	overlapping	Gss	GeneID:14854,Genbank:NM_001291111.1,MGI:MGI:95852	glutathione synthetase, transcript variant 2	GO:0043295,GO:0004363,GO:0046686,GO:0046872,GO:0005524,GO:0005829,GO:0006520,GO:0006750,GO:0016594,GO:0016874,GO:0042277,GO:0042802,GO:0000166,GO:0042803,GO:0000287	glutathione binding|glutathione synthase activity|response to cadmium ion|metal ion binding|ATP binding|cytosol|cellular amino acid metabolic process|glutathione biosynthetic process|glycine binding|ligase activity|peptide binding|identical protein binding|nucleotide binding|protein homodimerization activity|magnesium ion binding	mmu00270,mmu00480,mmu04216	Cysteine and methionine metabolism|Glutathione metabolism|Ferroptosis
ENSMUST00000131222	15.2510974114769	3.39384430467343	27.1083505182804	7.98750563806106	2.99774504440077	0.00801006315197111	0.115400562432616	Up	0.0001040787	0.08312364	4.490832e-07	0.3189561	9.622425e-11	1.928333	1.222789	1.067844	Chr14	75843379	75844964	-	ENSMUSG00000085829.1	NM_009429.3	292	antisense	intergenic	upstream	divergent	Tpt1	GeneID:22070,Genbank:NM_009429.3,MGI:MGI:104890	tumor protein, translationally-controlled 1	GO:1902230,GO:0005615,GO:2000384,GO:0005634,GO:0005654,GO:0005737,GO:0005771,GO:0005829,GO:0008017,GO:0008134,GO:0019827,GO:0005509,GO:0030154,GO:0045298,GO:0005515	negative regulation of intrinsic apoptotic signaling pathway in response to DNA damage|extracellular space|negative regulation of ectoderm development|nucleus|nucleoplasm|cytoplasm|multivesicular body|cytosol|microtubule binding|transcription factor binding|stem cell population maintenance|calcium ion binding|cell differentiation|tubulin complex|protein binding
ENSMUST00000131275	19.7627895402741	31.5474729237705	7.97810615677764	0.252892083497638	-1.98340621912567	0.0015152887788168	0.0299243763598992	Down	0.3202297	0.3655131	0.5368782	0.3305502	0.1075536	0.1294528	0.1755381	0.07544592	Chr11	96345481	96347923	-	ENSMUSG00000084844.3	XM_011248757.2	0	antisense	genic	exonic	nested	Hoxb3	GeneID:15410,Genbank:XM_011248757.2,MGI:MGI:96184	homeobox B3, transcript variant X6	GO:0048704,GO:0002244,GO:0003677,GO:0050767,GO:0003700,GO:0005634,GO:0006351,GO:0006355,GO:0007275,GO:0051216,GO:0009952,GO:0060216,GO:0021546,GO:0060324,GO:0021615,GO:0030878,GO:0000122,GO:0043565,GO:0000978,GO:0045944	embryonic skeletal system morphogenesis|hematopoietic progenitor cell differentiation|DNA binding|regulation of neurogenesis|DNA binding transcription factor activity|nucleus|transcription, DNA-templated|regulation of transcription, DNA-templated|multicellular organism development|cartilage development|anterior/posterior pattern specification|definitive hemopoiesis|rhombomere development|face dev…
ENSMUST00000131886	28.7437612591282	1.39888525107092	56.0886372671855	40.0952381363995	5.3253590017687	6.49654410115902e-10	5.86304689917035e-08	Up	0.05391162	9.326273e-05	1.619952e-25	0	0.5347109	1.071962	0.6004785	0.3680468	Chr2	24442835	24465389	+	ENSMUSG00000085057.7	XM_006497780.2	0	antisense	genic	exonic	nested	Pax8	GeneID:18510,Genbank:XM_006497780.2,MGI:MGI:97492	paired box 8, transcript variant X3	GO:0003677,GO:0003700,GO:0005515,GO:0005634,GO:0030878,GO:0005654,GO:0005667,GO:0039003,GO:0006351,GO:0042472,GO:0042981,GO:0043565,GO:0044212,GO:0072289,GO:0072305,GO:0045893,GO:0072307,GO:0090190,GO:1900212,GO:1900215,GO:1900218,GO:0000978,GO:2000594,GO:0000979,GO:2000611,GO:0001077,GO:0001655,GO:0001656,GO:0001823,GO:0003281,GO:0006355,GO:0007275,GO:0007417,GO:0009887,GO:0010667,GO:0030154,GO:…	DNA binding|DNA binding transcription factor activity|protein binding|nucleus|thyroid gland development|nucleoplasm|transcription factor complex|pronephric field specification|transcription, DNA-templated|inner ear morphogenesis|regulation of apoptotic process|sequence-specific DNA binding|transcription regulatory region DNA binding|metanephric nephron tubule formation|negative regulation of mese…	mmu04918,mmu05200,mmu05202,mmu05216	Thyroid hormone synthesis|Pathways in cancer|Transcriptional misregulation in cancers|Thyroid cancer
ENSMUST00000132019	28.2253654259674	56.0344428589474	0.416287992987439	0.00742914485712546	-7.07258812792051	4.12510634373241e-16	8.9813877868914e-14	Down	0.5611495	0.8966428	0.8567483	1.301108	0	0	0.03207058	0	Chr8	66384623	66387535	-	ENSMUSG00000086156.1	XM_006509755.1	0	antisense	genic	exonic	overlapping	March1	GeneID:72925,Genbank:XM_006509755.1,MGI:MGI:1920175	membrane-associated ring finger (C3HC4) 1, transcript variant X2	GO:0032588,GO:0016020,GO:0002495,GO:0042287,GO:0016021,GO:0046872,GO:0016567,GO:0004842,GO:0061630,GO:0005764,GO:0005765,GO:0005768,GO:0016740,GO:0005789,GO:0031410,GO:0005794,GO:0031901,GO:0005886,GO:0006955,GO:0000209,GO:0031902,GO:0008270,GO:0002376	trans-Golgi network membrane|membrane|antigen processing and presentation of peptide antigen via MHC class II|MHC protein binding|integral component of membrane|metal ion binding|protein ubiquitination|ubiquitin-protein transferase activity|ubiquitin protein ligase activity|lysosome|lysosomal membrane|endosome|transferase activity|endoplasmic reticulum membrane|cytoplasmic vesicle|Golgi apparatus…
ENSMUST00000132219	47.6122997210368	18.4692480690237	76.7553513730499	4.15584603586449	2.05514220683854	3.81810954180629e-05	0.00132214377731972	Up	0.9787392	0.8793647	0.7447181	0.528807	5.08361	1.803563	4.153768	4.309356	Chr4	17656675	17657963	-	ENSMUSG00000085478.1
ENSMUST00000132223	18.0289298644866	29.6533771691777	6.4044825597954	0.215978184314613	-2.21104249995515	0.000487614405756077	0.0117635286973121	Down	0.2589184	0.2952882	0.2212149	0.2491213	0.03610164	0.1261243	0.02468666	0.07211306	Chr10	86125827	86129854	+	ENSMUSG00000087256.1	XM_011243461.2	0	antisense	genic	exonic	overlapping	Syn3	GeneID:27204,Genbank:XM_011243461.2,MGI:MGI:1351334	synapsin III, transcript variant X8	GO:0007269,GO:0008021,GO:0014069,GO:0016020,GO:0030054,GO:0030672,GO:0031410,GO:0045202,GO:0000166,GO:0005524	neurotransmitter secretion|synaptic vesicle|postsynaptic density|membrane|cell junction|synaptic vesicle membrane|cytoplasmic vesicle|synapse|nucleotide binding|ATP binding
ENSMUST00000132488	6.3012024838027	0.521982334169982	12.0804226334354	23.1433553257024	4.53252613655105	0.000335655345729352	0.00852251430308141	Up	0.05431881	9.327652e-27	0.0581223	1.118812e-24	0.5165535	0.770079	0.7981052	0.1731396	Chr13	98318706	98321541	+	ENSMUSG00000048603.8	NM_001170540.1	1700	antisense	intergenic	upstream	divergent	Btf3	GeneID:218490,Genbank:NM_001170540.1,MGI:MGI:1202875	basic transcription factor 3, transcript variant 2	GO:0005829,GO:0006351,GO:0006355,GO:0015031,GO:0001701,GO:0005634,GO:0005737	cytosol|transcription, DNA-templated|regulation of transcription, DNA-templated|protein transport|in utero embryonic development|nucleus|cytoplasm
ENSMUST00000133449	10.90821783195	1.0532008416087	20.7632348222914	19.7144115367178	4.30117874239982	0.0127740385543031	0.165672526834588	Up	5.265862e-09	0.0001466895	8.164873e-10	0.1163353	1.818352	0.864606	0.0002390288	0.4288505	Chr2	158355765	158361580	-	ENSMUSG00000085385.7	NM_175692.3	14058	antisense	intergenic	upstream	divergent	Snhg11	GeneID:319317,Genbank:NM_175692.3,MGI:MGI:2441845	small nucleolar RNA host gene 11	GO:0003674,GO:0005575,GO:0008150	molecular_function|cellular_component|biological_process
ENSMUST00000133694	4.76241597738262	0.526600420804348	8.99823153396088	17.0873990571763	4.09486091010619	0.0431024830457188	0.395485435692173	Up	5.975696e-26	3.604909e-25	1.48269e-11	0.199123	1.982785	0.2054807	6.632137e-18	1.198409	Chr5	148948897	148996566	-	ENSMUSG00000085237.2	XM_006504899.3	0	sense	genic	intronic	containing	Gm15411	GeneID:100039964,Genbank:XM_006504899.3,MGI:MGI:3705213	predicted gene 15411, transcript variant X1
ENSMUST00000133808	554.291181699938	747.14472402479	361.437639375085	0.483758538008619	-1.04764097082103	0.00701625859103962	0.103654955164316	Down	6.908934	8.979368	11.20232	7.330975	3.26038	2.906499	9.599258	4.935789	Chr2	26136814	26140521	-	ENSMUSG00000087679.2	NM_001256521.1	0	sense	genic	exonic	overlapping	C330006A16Rik	GeneID:109299,Genbank:NM_001256521.1,MGI:MGI:1924939	RIKEN cDNA C330006A16 gene, transcript variant 1
ENSMUST00000133960	241.724283937177	325.111418621598	158.337149252756	0.487024263632668	-1.03793444547393	0.00138760330795028	0.0277488799286773	Down	3.711263	4.136289	2.064808	2.872763	1.803272	1.746995	2.062783	1.867837	Chr4	3246005	3258092	+	ENSMUSG00000085180.1	XM_017320469.1	3430	sense	intergenic	downstream	same_strand	LOC108168923	GeneID:108168923,Genbank:XM_017320469.1	RNA-binding protein 42-like, transcript variant X1
ENSMUST00000134140	203.015263119494	134.371476830341	271.659049408648	2.02170174665601	1.01557017807273	0.00181671031912145	0.0348496259234113	Up	0.7067529	1.220057	1.344065	1.060248	2.798638	2.473355	3.75428	1.907072	Chr14	115042879	115046727	+	ENSMUSG00000089726.2	XM_006518322.3	45485	sense	intergenic	upstream	same_strand	Gpc5	GeneID:103978,Genbank:XM_006518322.3,MGI:MGI:1194894	glypican 5, transcript variant X6	GO:0005887,GO:0009966,GO:0016020,GO:0031225,GO:0043395,GO:0046658,GO:0005576,GO:0005578,GO:0005886	integral component of plasma membrane|regulation of signal transduction|membrane|anchored component of membrane|heparan sulfate proteoglycan binding|anchored component of plasma membrane|extracellular region|proteinaceous extracellular matrix|plasma membrane
ENSMUST00000134289	43.8772051950058	68.2354611723183	19.5189492176932	0.286052865802447	-1.8056462968946	0.000134106095666781	0.00387373130070313	Down	1.641175	0.9883208	1.52947	1.816537	0.3639011	0.3242387	1.134102	0.3474875	Chr11	97519612	97521895	-	ENSMUSG00000087042.1	XM_017314682.1	0	sense	genic	exonic	overlapping	Srcin1	GeneID:56013,Genbank:XM_017314682.1,MGI:MGI:1933179	SRC kinase signaling inhibitor 1, transcript variant X17	GO:0050709,GO:0030334,GO:0005886,GO:0061001,GO:0030424,GO:0005925,GO:0061098,GO:0030425,GO:0006887,GO:0061099,GO:0007162,GO:0014069,GO:0015629,GO:0034446,GO:0016020,GO:0042995,GO:0019901,GO:0043005,GO:0019904,GO:0043025,GO:0030027,GO:0005515,GO:0045202,GO:0030054,GO:0005737,GO:0045211,GO:0030175,GO:0005856	negative regulation of protein secretion|regulation of cell migration|plasma membrane|regulation of dendritic spine morphogenesis|axon|focal adhesion|positive regulation of protein tyrosine kinase activity|dendrite|exocytosis|negative regulation of protein tyrosine kinase activity|negative regulation of cell adhesion|postsynaptic density|actin cytoskeleton|substrate adhesion-dependent cell spread…
ENSMUST00000134359	45.7189406639645	86.8967338852639	4.5411474426652	0.0522591268926311	-4.25817316841173	2.13403532604606e-15	4.37301497753768e-13	Down	5.001279	4.844499	6.251393	5.168524	0.3700417	0.3063982	0.3046344	0.3856177	Chr16	45945618	45948674	+	ENSMUSG00000085826.1	XM_006521927.3	0	antisense	genic	intronic	nested	Phldb2	GeneID:208177,Genbank:XM_006521927.3,MGI:MGI:2444981	pleckstrin homology like domain, family B, member 2, transcript variant X9	GO:1903690,GO:0005886,GO:1904261,GO:0005925,GO:0010470,GO:0010717,GO:0016020,GO:0031252,GO:0045111,GO:0045180,GO:0045184,GO:0045296,GO:0051497,GO:0000226,GO:0051895,GO:0005737,GO:0070507,GO:0005829	negative regulation of wound healing, spreading of epidermal cells|plasma membrane|positive regulation of basement membrane assembly involved in embryonic body morphogenesis|focal adhesion|regulation of gastrulation|regulation of epithelial to mesenchymal transition|membrane|cell leading edge|intermediate filament cytoskeleton|basal cortex|establishment of protein localization|cadherin binding|ne…
ENSMUST00000134800	142.500570768025	248.734600091054	36.2665414449968	0.145804168104159	-2.77789613230586	1.61356509559554e-13	2.55500698500756e-11	Down	15.5737	13.67742	11.40082	14.44802	2.717244	1.28921	3.343319	2.338246	Chr11	84525660	84535831	+	ENSMUSG00000087211.7	NM_008498.2	126	antisense	intergenic	upstream	divergent	Lhx1	GeneID:16869,Genbank:NM_008498.2,MGI:MGI:99783	LIM homeobox protein 1	GO:0001823,GO:0003677,GO:0003700,GO:0005515,GO:0005622,GO:0009880,GO:0005634,GO:0009948,GO:0009952,GO:0006351,GO:0009953,GO:0010468,GO:0010842,GO:0035849,GO:0021510,GO:0035852,GO:0021517,GO:0040019,GO:0021527,GO:0043565,GO:0045892,GO:0045893,GO:0001158,GO:0061205,GO:0046872,GO:0001655,GO:0072001,GO:0048646,GO:0001656,GO:0072049,GO:0001657,GO:0072050,GO:0001658,GO:0072077,GO:0001702,GO:0072178,GO:…	mesonephros development|DNA binding|DNA binding transcription factor activity|protein binding|intracellular|embryonic pattern specification|nucleus|anterior/posterior axis specification|anterior/posterior pattern specification|transcription, DNA-templated|dorsal/ventral pattern formation|regulation of gene expression|retina layer formation|nephric duct elongation|spinal cord development|horizonta…
ENSMUST00000135527	14.43373944293	24.3995254639415	4.46795342191846	0.183116406444927	-2.44916703867095	0.000995631957657118	0.0211229201443017	Down	0.2832053	0.7291802	0.8808479	0.9819064	8.305507e-11	0.2098421	0.4978566	2.859102e-07	Chr9	57057203	57071966	-	ENSMUSG00000074284.6	NM_019651.2	0	antisense	genic	exonic	overlapping	Ptpn9	GeneID:56294,Genbank:NM_019651.2,MGI:MGI:1928376	protein tyrosine phosphatase, non-receptor type 9	GO:0005737,GO:0006470,GO:0010977,GO:0016311,GO:0016787,GO:0016791,GO:0035335,GO:0044306,GO:1903078,GO:0004721,GO:0004725,GO:0005515	cytoplasm|protein dephosphorylation|negative regulation of neuron projection development|dephosphorylation|hydrolase activity|phosphatase activity|peptidyl-tyrosine dephosphorylation|neuron projection terminus|positive regulation of protein localization to plasma membrane|phosphoprotein phosphatase activity|protein tyrosine phosphatase activity|protein binding
ENSMUST00000135829	4.69459759043404	0	9.38919518086807	Inf	Inf	0.000233491472951168	0.00623766023905437	Up	0	0	0	0	0.8110216	0.6216863	0.5019661	0.3639176	Chr2	24440418	24486855	+	ENSMUSG00000085057.7	XM_006497781.1	0	antisense	genic	exonic	overlapping	Pax8	GeneID:18510,Genbank:XM_006497781.1,MGI:MGI:97492	paired box 8, transcript variant X4	GO:0003677,GO:0003700,GO:0005515,GO:0005634,GO:0030878,GO:0005654,GO:0005667,GO:0039003,GO:0006351,GO:0042472,GO:0042981,GO:0043565,GO:0044212,GO:0072289,GO:0072305,GO:0045893,GO:0072307,GO:0090190,GO:1900212,GO:1900215,GO:1900218,GO:0000978,GO:2000594,GO:0000979,GO:2000611,GO:0001077,GO:0001655,GO:0001656,GO:0001823,GO:0003281,GO:0006355,GO:0007275,GO:0007417,GO:0009887,GO:0010667,GO:0030154,GO:…	DNA binding|DNA binding transcription factor activity|protein binding|nucleus|thyroid gland development|nucleoplasm|transcription factor complex|pronephric field specification|transcription, DNA-templated|inner ear morphogenesis|regulation of apoptotic process|sequence-specific DNA binding|transcription regulatory region DNA binding|metanephric nephron tubule formation|negative regulation of mese…	mmu04918,mmu05200,mmu05202,mmu05216	Thyroid hormone synthesis|Pathways in cancer|Transcriptional misregulation in cancers|Thyroid cancer
ENSMUST00000136051	25.768730635849	40.2572239796185	11.2802372920795	0.280204052266259	-1.83545027494246	0.0415650259548037	0.385711040000411	Down	0.4692354	3.391125	1.441673	1.640563	0.8525716	0.8447193	0.5731175	0.2015681	Chr11	82779831	82781042	-	ENSMUSG00000085175.7	NM_001291247.1	67	antisense	intergenic	upstream	divergent	Lig3	GeneID:16882,Genbank:NM_001291247.1,MGI:MGI:109152	ligase III, DNA, ATP-dependent, transcript variant 4	GO:0005634,GO:0005654,GO:0005737,GO:0005739,GO:0006260,GO:0006266,GO:0016874,GO:0006273,GO:0032807,GO:0006281,GO:0043504,GO:0006288,GO:0045910,GO:0046872,GO:0051103,GO:0051301,GO:0070421,GO:0071897,GO:0000166,GO:0000794,GO:0000795,GO:0003677,GO:0003909,GO:0003910,GO:0005515,GO:0005524,GO:0006297,GO:0006302,GO:0006303,GO:0006310,GO:0006974,GO:0007005,GO:0090298,GO:0097681,GO:0007049,GO:0008270	nucleus|nucleoplasm|cytoplasm|mitochondrion|DNA replication|DNA ligation|ligase activity|lagging strand elongation|DNA ligase IV complex|DNA repair|mitochondrial DNA repair|base-excision repair, DNA ligation|negative regulation of DNA recombination|metal ion binding|DNA ligation involved in DNA repair|cell division|DNA ligase III-XRCC1 complex|DNA biosynthetic process|nucleotide binding|condensed…	mmu03410	Base excision repair
ENSMUST00000136306	46.8481586232106	76.4669519901588	17.2293652562623	0.225317798183975	-2.14996681621156	1.90388117914505e-05	0.000717787930267282	Down	6.134589	1.942833	3.802721	5.223157	0.9023911	0.7771337	2.151888	0.8823362	Chr4	3242437	3247486	+	ENSMUSG00000085180.1	XM_017320470.1	0	sense	genic	exonic	overlapping	LOC108168923	GeneID:108168923,Genbank:XM_017320470.1	RNA-binding protein 42-like, transcript variant X2
ENSMUST00000136322	49.387477871277	72.8258401225272	25.9491156200269	0.356317422172794	-1.48876506898619	0.000767571024354264	0.0171624545599519	Down	1.732827	1.190479	1.543087	2.177516	0.7129786	0.5254606	0.8167066	0.7768046	Chr9	44478778	44482180	+	ENSMUSG00000060380.3	XM_006510701.3	186	sense	intergenic	upstream	same_strand	Bcl9l	GeneID:80288,Genbank:XM_006510701.3,MGI:MGI:1933114	B cell CLL/lymphoma 9-like, transcript variant X3	GO:0045944,GO:0005634,GO:0060070,GO:0005654,GO:1990907,GO:0005730,GO:0006351,GO:0006355,GO:0008013,GO:0010718,GO:0022604,GO:0030512,GO:0035019,GO:0003713,GO:0035914,GO:0005515	positive regulation of transcription by RNA polymerase II|nucleus|canonical Wnt signaling pathway|nucleoplasm|beta-catenin-TCF complex|nucleolus|transcription, DNA-templated|regulation of transcription, DNA-templated|beta-catenin binding|positive regulation of epithelial to mesenchymal transition|regulation of cell morphogenesis|negative regulation of transforming growth factor beta receptor sign…
ENSMUST00000136438	136.552004068949	203.836433974212	69.2675741636867	0.3398193974118	-1.55715988877166	7.42616798595617e-05	0.00235297240634407	Down	6.795481	3.131281	3.502246	3.292467	1.836266	2.235738	2.109945	0.7572025	Chr11	113043895	113173077	-	ENSMUSG00000087259.7	XM_006534130.3	71774	sense	intergenic	downstream	same_strand	Slc39a11	GeneID:69806,Genbank:XM_006534130.3,MGI:MGI:1917056	solute carrier family 39 (metal ion transporter), member 11, transcript variant X14	GO:0005737,GO:0005794,GO:0005886,GO:0006811,GO:0006829,GO:0016020,GO:0016021,GO:0030001,GO:0046873,GO:0055085,GO:0005385,GO:0071577,GO:0005634	cytoplasm|Golgi apparatus|plasma membrane|ion transport|zinc ion transport|membrane|integral component of membrane|metal ion transport|metal ion transmembrane transporter activity|transmembrane transport|zinc ion transmembrane transporter activity|zinc ion transmembrane transport|nucleus
ENSMUST00000136632	38.4252769886681	10.3782538616956	66.4723001156406	6.40495992885459	2.67918954470844	1.6974509585941e-07	1.00922228487289e-05	Up	0.3881636	0.09548867	0.1723779	0.1847846	1.922306	1.174467	2.031638	1.447308	Chr19	4446813	4448332	+	ENSMUSG00000087132.8	NM_134164.5	0	antisense	genic	exonic	nested	Syt12	GeneID:171180,Genbank:NM_134164.5,MGI:MGI:2159601	synaptotagmin XII	GO:0006906,GO:0016020,GO:0016021,GO:0017158,GO:0019905,GO:0030054,GO:0030276,GO:0031410,GO:0045202,GO:0046928,GO:0048791,GO:0005509,GO:0048792,GO:0005544,GO:0060291,GO:0005886	vesicle fusion|membrane|integral component of membrane|regulation of calcium ion-dependent exocytosis|syntaxin binding|cell junction|clathrin binding|cytoplasmic vesicle|synapse|regulation of neurotransmitter secretion|calcium ion-regulated exocytosis of neurotransmitter|calcium ion binding|spontaneous exocytosis of neurotransmitter|calcium-dependent phospholipid binding|long-term synaptic potent…
ENSMUST00000137020	7.10081760129727	12.0934412902719	2.10819391232264	0.174325393551834	-2.52014535627348	0.00831015181213607	0.11845026535498	Down	1.397035	1.414575	0.3942743	0.9405617	0.06652375	0.4091833	0	0.3747385	Chr2	152549714	152553932	-	ENSMUSG00000084935.1	NM_001001444.2	9673	sense	intergenic	upstream	same_strand	Defb29	GeneID:75400,Genbank:NM_001001444.2,MGI:MGI:1922650	defensin beta 29	GO:0042742,GO:0045087,GO:0005576,GO:0006952,GO:0009986	defense response to bacterium|innate immune response|extracellular region|defense response|cell surface
ENSMUST00000137198	7.05898505996107	14.1179701199221	0	0	-Inf	1.88315829351375e-06	8.81743310656518e-05	Down	0.2635304	0.04810955	0.1851044	0.117245	7.936326e-10	1.167157e-26	4.466793e-23	0.0004855811	Chr3	35999833	36006907	+	ENSMUSG00000086392.9	NM_023644.4	0	antisense	genic	exonic	overlapping	Mccc1	GeneID:72039,Genbank:NM_023644.4,MGI:MGI:1919289	methylcrotonoyl-Coenzyme A carboxylase 1 (alpha)	GO:0005524,GO:0005739,GO:0005743,GO:0005759,GO:0016874,GO:0046872,GO:1905202,GO:0000166,GO:0002169,GO:0004485	ATP binding|mitochondrion|mitochondrial inner membrane|mitochondrial matrix|ligase activity|metal ion binding|methylcrotonoyl-CoA carboxylase complex|nucleotide binding|3-methylcrotonyl-CoA carboxylase complex, mitochondrial|methylcrotonoyl-CoA carboxylase activity	mmu00280	Valine, leucine and isoleucine degradation
ENSMUST00000137582	34.3985500103592	49.276435656375	19.5206643643434	0.396146030132315	-1.3358957501574	0.00785834560684336	0.11368493669435	Down	1.883536	2.235289	3.379581	4.372458	1.303731	2.043852	1.34512	1.057868	Chr2	65238756	65239675	+	ENSMUSG00000086881.1	XM_017318998.1	0	antisense	genic	exonic	overlapping	Cobll1	GeneID:319876,Genbank:XM_017318998.1,MGI:MGI:2442894	Cobl-like 1, transcript variant X17	GO:0051639,GO:0003785,GO:0030041,GO:0045296	actin filament network formation|actin monomer binding|actin filament polymerization|cadherin binding
ENSMUST00000137607	2.54399365310344	0	5.08798730620688	Inf	Inf	0.0140594395826825	0.176304765047634	Up	4.726346e-22	0.00252753	0.01025691	6.174755e-05	0.598581	0.4930565	0.1193549	3.964888e-18	Chr4	117295817	117297725	+	ENSMUSG00000085749.1	XM_011240587.2	0	antisense	genic	exonic	nested	Rnf220	GeneID:66743,Genbank:XM_011240587.2,MGI:MGI:1913993	ring finger protein 220, transcript variant X2	GO:0016567,GO:0016740,GO:0046872,GO:0051865,GO:0061630,GO:0090263,GO:0004842,GO:0005515,GO:0005737	protein ubiquitination|transferase activity|metal ion binding|protein autoubiquitination|ubiquitin protein ligase activity|positive regulation of canonical Wnt signaling pathway|ubiquitin-protein transferase activity|protein binding|cytoplasm
ENSMUST00000137800	20.8105967873927	31.3102766809759	10.3109168938095	0.329314141771043	-1.60246362782237	0.0456829812095264	0.409735410251045	Down	0.6079861	0.9602326	1.913342	0.6343537	0.5133701	0.3190904	0.001482519	0.7518493	Chr3	107893124	107895809	-	ENSMUSG00000086968.8	NM_010360.2	45	antisense	intergenic	upstream	divergent	Gstm5	GeneID:14866,Genbank:NM_010360.2,MGI:MGI:1309466	glutathione S-transferase, mu 5	GO:0045171,GO:0005737,GO:0070458,GO:0005829,GO:0006749,GO:0008152,GO:0016740,GO:0018916,GO:0019899,GO:0035686,GO:0042178,GO:0042802,GO:0042803,GO:0004364,GO:0043295,GO:0005515	intercellular bridge|cytoplasm|cellular detoxification of nitrogen compound|cytosol|glutathione metabolic process|metabolic process|transferase activity|nitrobenzene metabolic process|enzyme binding|sperm fibrous sheath|xenobiotic catabolic process|identical protein binding|protein homodimerization activity|glutathione transferase activity|glutathione binding|protein binding	mmu00480,mmu00980,mmu00982,mmu00983,mmu05200,mmu05204,mmu05225,mmu05418,mmu01524	Glutathione metabolism|Metabolism of xenobiotics by cytochrome P450|Drug metabolism - cytochrome P450|Drug metabolism - other enzymes|Pathways in cancer|Chemical carcinogenesis|Hepatocellular carcinoma|Fluid shear stress and atherosclerosis|Platinum drug resistance
ENSMUST00000138291	2.23554714571835	0	4.47109429143671	Inf	Inf	0.0200876378843689	0.230643689301211	Up	0	0	0	0	0.1964881	0.1621917	0.03479762	0.04709024	Chr4	128846197	128873698	+	ENSMUSG00000085701.1	XM_006503322.3	7994	sense	intergenic	upstream	same_strand	Trim62	GeneID:67525,Genbank:XM_006503322.3,MGI:MGI:1914775	tripartite motif-containing 62, transcript variant X1	GO:0008270,GO:0010719,GO:0016740,GO:0032897,GO:0043123,GO:0045087,GO:0046596,GO:0046872,GO:0051091,GO:0051092,GO:1902186,GO:0004842,GO:0005622,GO:0005737	zinc ion binding|negative regulation of epithelial to mesenchymal transition|transferase activity|negative regulation of viral transcription|positive regulation of I-kappaB kinase/NF-kappaB signaling|innate immune response|regulation of viral entry into host cell|metal ion binding|positive regulation of DNA binding transcription factor activity|positive regulation of NF-kappaB transcription facto…
ENSMUST00000138422	6.79840183042228	12.1647213064095	1.43208235443507	0.117724222229449	-3.08651690369543	0.0204429537731078	0.233952279119574	Down	0.3928388	1.149617	0	0.7948346	0.1009251	9.242235e-06	1.934609e-20	0.1958793	Chr6	83106867	83108987	-	ENSMUSG00000087578.1	NM_001081266.1	0	antisense	genic	exonic	nested	Ccdc142	GeneID:243510,Genbank:NM_001081266.1,MGI:MGI:3045292	coiled-coil domain containing 142	GO:0003674,GO:0005575,GO:0008150	molecular_function|cellular_component|biological_process
ENSMUST00000138472	14.4953493049064	24.0715207538784	4.91917785593444	0.204356754449835	-2.29083816642853	0.00965215115908883	0.132587672625402	Down	2.459982	1.268092	1.888038	0.2124906	0.7611037	0.6272362	1.162276e-06	0.08255122	Chr3	107893473	107895800	-	ENSMUSG00000086968.8	NM_010360.2	54	antisense	intergenic	upstream	divergent	Gstm5	GeneID:14866,Genbank:NM_010360.2,MGI:MGI:1309466	glutathione S-transferase, mu 5	GO:0045171,GO:0005737,GO:0070458,GO:0005829,GO:0006749,GO:0008152,GO:0016740,GO:0018916,GO:0019899,GO:0035686,GO:0042178,GO:0042802,GO:0042803,GO:0004364,GO:0043295,GO:0005515	intercellular bridge|cytoplasm|cellular detoxification of nitrogen compound|cytosol|glutathione metabolic process|metabolic process|transferase activity|nitrobenzene metabolic process|enzyme binding|sperm fibrous sheath|xenobiotic catabolic process|identical protein binding|protein homodimerization activity|glutathione transferase activity|glutathione binding|protein binding	mmu00480,mmu00980,mmu00982,mmu00983,mmu05200,mmu05204,mmu05225,mmu05418,mmu01524	Glutathione metabolism|Metabolism of xenobiotics by cytochrome P450|Drug metabolism - cytochrome P450|Drug metabolism - other enzymes|Pathways in cancer|Chemical carcinogenesis|Hepatocellular carcinoma|Fluid shear stress and atherosclerosis|Platinum drug resistance
ENSMUST00000138653	43.3488617989264	72.8598894241434	13.8378341737095	0.189923897539215	-2.39650664810367	0.000126699639233835	0.00369192261947218	Down	3.549276	3.84199	7.431868	5.092187	3.242661	1.257673	2.741972e-05	0.2001809	Chr6	31285004	31337403	+	ENSMUSG00000087380.7	NM_013791.2	61425	sense	intergenic	upstream	same_strand	Mkln1	GeneID:27418,Genbank:NM_013791.2,MGI:MGI:1351638	muskelin 1, intracellular mediator containing kelch motifs	GO:0005829,GO:0005938,GO:0007160,GO:0008360,GO:0031532,GO:0042802,GO:0042995,GO:0001726,GO:0005515,GO:0005737	cytosol|cell cortex|cell-matrix adhesion|regulation of cell shape|actin cytoskeleton reorganization|identical protein binding|cell projection|ruffle|protein binding|cytoplasm
ENSMUST00000139055	19.2499323234562	10.3129485963532	28.1869160505592	2.73315781487814	1.45056876471614	0.0338288015670587	0.332147725870929	Up	1.470913	0.1554464	0.2685356	0.3373696	1.942605	2.653867	1.706539	0.7054411	Chr6	52175217	52193020	+	ENSMUSG00000085696.8	XM_017321403.1	0	antisense	genic	intronic	overlapping	Hoxa3	GeneID:15400,Genbank:XM_017321403.1,MGI:MGI:96175	homeobox A3, transcript variant X3	GO:0043565,GO:0005634,GO:0048538,GO:0005654,GO:0006351,GO:0006355,GO:0007275,GO:0008284,GO:0009887,GO:0048645,GO:0009952,GO:0048704,GO:0010159,GO:0048706,GO:0021615,GO:0051216,GO:0001974,GO:0060017,GO:0030878,GO:0003677,GO:0071837,GO:0003700	sequence-specific DNA binding|nucleus|thymus development|nucleoplasm|transcription, DNA-templated|regulation of transcription, DNA-templated|multicellular organism development|positive regulation of cell proliferation|animal organ morphogenesis|animal organ formation|anterior/posterior pattern specification|embryonic skeletal system morphogenesis|specification of animal organ position|embryonic s…
ENSMUST00000139119	7.96680328231303	13.884116935081	2.04948962954506	0.147613970634792	-2.76009882598418	0.0033901800545024	0.0580060473372523	Down	0.4396156	0.3441895	0.2694251	0.6018993	0.05538696	0.07777567	0.06235632	0.0772641	Chr4	43505657	43508747	-	ENSMUSG00000087142.7	XM_011249998.1	0	sense	genic	exonic	nested	Arhgef39	GeneID:230098,Genbank:XM_011249998.1,MGI:MGI:3036286	Rho guanine nucleotide exchange factor (GEF) 39, transcript variant X2	GO:0005886,GO:0016020,GO:0030335,GO:0035023,GO:0003674,GO:0005085,GO:0005089	plasma membrane|membrane|positive regulation of cell migration|regulation of Rho protein signal transduction|molecular_function|guanyl-nucleotide exchange factor activity|Rho guanyl-nucleotide exchange factor activity
ENSMUST00000139288	7.42715192399892	14.8543038479978	0	0	-Inf	1.0928847991166e-06	5.30247003649383e-05	Down	1.082016	0.9432823	1.346145	0.8408627	8.711761e-11	4.952441e-07	1.529486e-17	4.980455e-15	Chr2	33177902	33181881	+	ENSMUSG00000085087.1	NM_001290570.1	0	antisense	genic	intronic	nested	Ralgps1	GeneID:241308,Genbank:NM_001290570.1,MGI:MGI:1922008	Ral GEF with PH domain and SH3 binding motif 1, transcript variant 2	GO:0005886,GO:0007264,GO:0008321,GO:0016020,GO:0032485,GO:0005085,GO:0005575,GO:0005737	plasma membrane|small GTPase mediated signal transduction|Ral guanyl-nucleotide exchange factor activity|membrane|regulation of Ral protein signal transduction|guanyl-nucleotide exchange factor activity|cellular_component|cytoplasm
ENSMUST00000139334	86.3376671526491	145.804734071851	26.8706002334467	0.18429168575696	-2.43993710903958	1.1396480615816e-09	1.00254494629436e-07	Down	6.11987	5.705389	3.505152	5.645027	1.070999	0.7884733	1.403884	1.34552	Chr16	4034371	4037847	-	ENSMUSG00000084790.1	NM_010061.5	0	antisense	genic	exonic	overlapping	Dnase1	GeneID:13419,Genbank:NM_010061.5,MGI:MGI:103157	deoxyribonuclease I	GO:0070948,GO:0002673,GO:0003779,GO:0004518,GO:0004519,GO:0004520,GO:0004530,GO:0004536,GO:0005576,GO:0005634,GO:0006308,GO:0000737,GO:0006915,GO:0016787,GO:0002283	regulation of neutrophil mediated cytotoxicity|regulation of acute inflammatory response|actin binding|nuclease activity|endonuclease activity|endodeoxyribonuclease activity|deoxyribonuclease I activity|deoxyribonuclease activity|extracellular region|nucleus|DNA catabolic process|DNA catabolic process, endonucleolytic|apoptotic process|hydrolase activity|neutrophil activation involved in immune r…
ENSMUST00000139773	35.6944755469478	68.5166107530383	2.87234034085737	0.0419218100441431	-4.57615518078739	1.98536531656483e-14	3.60219719624231e-12	Down	3.006216	2.226318	2.495257	3.342488	6.599007e-07	0.1503351	0.2981613	0.132675	Chr17	31152796	31159331	+	ENSMUSG00000086010.8	XM_006524030.2	2064	antisense	intergenic	downstream	convergent	Tff1	GeneID:21784,Genbank:XM_006524030.2,MGI:MGI:88135	trefoil factor 1, transcript variant X1	GO:0005615,GO:0005737,GO:0007586,GO:0008083,GO:0008285,GO:0009611,GO:0030154,GO:0030277,GO:0042060,GO:0005515,GO:0005576	extracellular space|cytoplasm|digestion|growth factor activity|negative regulation of cell proliferation|response to wounding|cell differentiation|maintenance of gastrointestinal epithelium|wound healing|protein binding|extracellular region	mmu04915	Estrogen signaling pathway
ENSMUST00000139822	13.0345799946241	0.507228133767791	25.5619318554804	50.39533526187	5.65521829476291	2.3919545384186e-08	1.67996226411997e-06	Up	0	0.03182629	0	0	0.7163955	0.8773838	0.4672769	0.39219	Chr13	23755822	23757620	-	ENSMUSG00000075029.7	NM_178193.2	0	antisense	genic	exonic	containing	Hist1h4b	GeneID:326620,Genbank:NM_178193.2,MGI:MGI:2448420	histone cluster 1, H4b	GO:0000788,GO:0003677,GO:0005634,GO:0006334,GO:0006335,GO:0006336,GO:0019904,GO:0032991,GO:0042393,GO:0045653,GO:0000228,GO:0051290,GO:0000786	nuclear nucleosome|DNA binding|nucleus|nucleosome assembly|DNA replication-dependent nucleosome assembly|DNA replication-independent nucleosome assembly|protein domain specific binding|protein-containing complex|histone binding|negative regulation of megakaryocyte differentiation|nuclear chromosome|protein heterotetramerization|nucleosome	mmu05203,mmu05322,mmu05034	Viral carcinogenesis|Systemic lupus erythematosus|Alcoholism
ENSMUST00000139895	2.16003167543883	0	4.32006335087767	Inf	Inf	0.0238208866645088	0.261115295105358	Up	0	0	0	0	0.3059712	0.2385034	0.2340772	0.3705346	Chr4	148713703	148716581	+	ENSMUSG00000087273.1	XM_017320183.1	36734	sense	intergenic	downstream	same_strand	Gm572	GeneID:230909,Genbank:XM_017320183.1,MGI:MGI:2685418	predicted gene 572, transcript variant X1	GO:0007507,GO:0003674,GO:0005575,GO:0007368	heart development|molecular_function|cellular_component|determination of left/right symmetry
ENSMUST00000140003	34.0783271528543	52.2411630326413	15.9154912730672	0.304654229522473	-1.7147553254209	0.000552602542228841	0.0129895156282618	Down	0.3876289	0.3104207	0.4083995	0.4115954	0.1578917	0.1665871	0.08246837	0.1430527	Chr15	4022371	4027402	-	ENSMUSG00000087221.3	NM_024188.6	0	antisense	genic	exonic	overlapping	Oxct1	GeneID:67041,Genbank:NM_024188.6,MGI:MGI:1914291	3-oxoacid CoA transferase 1	GO:0008152,GO:0008260,GO:0008410,GO:0016740,GO:0035774,GO:0042182,GO:0042803,GO:0046950,GO:0046952,GO:0005654,GO:0005739	metabolic process|3-oxoacid CoA-transferase activity|CoA-transferase activity|transferase activity|positive regulation of insulin secretion involved in cellular response to glucose stimulus|ketone catabolic process|protein homodimerization activity|cellular ketone body metabolic process|ketone body catabolic process|nucleoplasm|mitochondrion	mmu00650,mmu00072,mmu00280	Butanoate metabolism|Synthesis and degradation of ketone bodies|Valine, leucine and isoleucine degradation
ENSMUST00000141133	3.00018872138833	0.521982334169982	5.47839510860668	10.4953649768972	3.39168043218957	0.044511730593652	0.402566608761187	Up	0.0274685	0	0.03007817	0	0.2555978	0.2603442	0.1591439	0	Chr2	38996713	38998258	-	ENSMUSG00000085755.1	NM_029687.3	51	antisense	intergenic	upstream	divergent	Wdr38	GeneID:76646,Genbank:NM_029687.3,MGI:MGI:1923896	WD repeat domain 38	GO:0002244,GO:0003674,GO:0005575	hematopoietic progenitor cell differentiation|molecular_function|cellular_component
ENSMUST00000141485	33.2579659756076	18.2645146899807	48.2514172612346	2.64181217405703	1.40152789838297	0.00536305623971991	0.083779115321472	Up	0.7018644	0.3865127	0.5295649	0.4062177	1.192215	1.499891	1.962912	1.727437	Chr3	94658961	94660115	+	ENSMUSG00000085250.1	NM_011656.3	89	antisense	intergenic	upstream	divergent	Tuft1	GeneID:22156,Genbank:NM_011656.3,MGI:MGI:109572	tuftelin 1, transcript variant 1	GO:0005737,GO:0031214,GO:0035556,GO:0005515,GO:0005576,GO:0005622	cytoplasm|biomineral tissue development|intracellular signal transduction|protein binding|extracellular region|intracellular
ENSMUST00000141700	16.7962603918684	2.33095731954645	31.2615634641902	13.4114697004718	3.74539543902009	5.33096535598974e-07	2.82502938816284e-05	Up	0.001393736	0.05577993	0.005735128	0.07269832	0.7133194	0.3353026	0.4616807	0.4493546	Chr6	128951204	128975029	-	ENSMUSG00000085786.1	NM_001316752.1	0	antisense	genic	intronic	overlapping	Clec2g	GeneID:70809,Genbank:NM_001316752.1,MGI:MGI:1918059	C-type lectin domain family 2, member g, transcript variant 4	GO:0016021,GO:0030246,GO:0045671,GO:0046703,GO:0005615,GO:0005886,GO:0016020	integral component of membrane|carbohydrate binding|negative regulation of osteoclast differentiation|natural killer cell lectin-like receptor binding|extracellular space|plasma membrane|membrane
ENSMUST00000141787	20.827943951812	12.0864404301301	29.5694474734939	2.44649759740517	1.29071786596599	0.0322057327435772	0.321098713753651	Up	0.3884058	0.08539725	0.1512289	0.1385105	0.4656271	0.3723266	0.8103439	0.5604192	Chr3	94994410	94996996	-	ENSMUSG00000084846.1	NM_001293716.1	0	antisense	genic	exonic	nested	Pi4kb	GeneID:107650,Genbank:NM_001293716.1,MGI:MGI:1334433	phosphatidylinositol 4-kinase, catalytic, beta polypeptide, transcript variant 3	GO:0016740,GO:0004430,GO:0046854,GO:0005524,GO:0005737,GO:0005739,GO:0005741,GO:0005783,GO:0048015,GO:0005794,GO:0052742,GO:0005829,GO:0071889,GO:0005886,GO:0016020,GO:0000139,GO:0016301,GO:0000166,GO:0016310	transferase activity|1-phosphatidylinositol 4-kinase activity|phosphatidylinositol phosphorylation|ATP binding|cytoplasm|mitochondrion|mitochondrial outer membrane|endoplasmic reticulum|phosphatidylinositol-mediated signaling|Golgi apparatus|phosphatidylinositol kinase activity|cytosol|14-3-3 protein binding|plasma membrane|membrane|Golgi membrane|kinase activity|nucleotide binding|phosphorylation	mmu00562,mmu04070	Inositol phosphate metabolism|Phosphatidylinositol signaling system
ENSMUST00000141926	14.6961199732639	4.16246113711847	25.2297788094093	6.06126471294215	2.5996188505829	0.000448412688413687	0.010969736245491	Up	0.3348799	0.257779	0.05044569	0	0.9521349	0.9552234	1.363666	1.169274	Chr2	155826788	155827953	+	ENSMUSG00000086754.1	NM_010579.2	0	antisense	genic	exonic	overlapping	Eif6	GeneID:16418,Genbank:NM_010579.2,MGI:MGI:1196288	eukaryotic translation initiation factor 6	GO:1902626,GO:0035195,GO:0003743,GO:2000377,GO:0035278,GO:0005634,GO:0042254,GO:0005638,GO:0005654,GO:0005730,GO:0005737,GO:0005829,GO:0042256,GO:0005882,GO:0042304,GO:0006110,GO:0043022,GO:0006412,GO:0043023,GO:0006413,GO:0000054,GO:0045652,GO:0030687,GO:0000460,GO:0045727,GO:0032868,GO:0000470	assembly of large subunit precursor of preribosome|gene silencing by miRNA|translation initiation factor activity|regulation of reactive oxygen species metabolic process|miRNA mediated inhibition of translation|nucleus|ribosome biogenesis|lamin filament|nucleoplasm|nucleolus|cytoplasm|cytosol|mature ribosome assembly|intermediate filament|regulation of fatty acid biosynthetic process|regulation o…	mmu03008	Ribosome biogenesis in eukaryotes
ENSMUST00000142509	17.7886743509157	26.7049414481532	8.87240725367819	0.332238408794256	-1.58970922756575	0.0476905821788011	0.421448280258933	Down	0.522694	0.8350318	1.690459	1.160492	0.1146951	1.292194	0.3218451	0.05857117	Chr2	155592319	155594955	+	ENSMUSG00000085010.1	NM_001291111.1	0	antisense	genic	exonic	overlapping	Gss	GeneID:14854,Genbank:NM_001291111.1,MGI:MGI:95852	glutathione synthetase, transcript variant 2	GO:0043295,GO:0004363,GO:0046686,GO:0046872,GO:0005524,GO:0005829,GO:0006520,GO:0006750,GO:0016594,GO:0016874,GO:0042277,GO:0042802,GO:0000166,GO:0042803,GO:0000287	glutathione binding|glutathione synthase activity|response to cadmium ion|metal ion binding|ATP binding|cytosol|cellular amino acid metabolic process|glutathione biosynthetic process|glycine binding|ligase activity|peptide binding|identical protein binding|nucleotide binding|protein homodimerization activity|magnesium ion binding	mmu00270,mmu00480,mmu04216	Cysteine and methionine metabolism|Glutathione metabolism|Ferroptosis
ENSMUST00000142520	10.8700761580267	19.7854866948759	1.95466562117745	0.0987929006408355	-3.33944881778521	0.000124865347773568	0.00365669867621948	Down	1.03839	0.9648001	1.230189	0.8191402	0.1145712	0.06048662	0.2759237	0.05917192	Chr11	120489406	120492394	-	ENSMUSG00000086929.1	NM_013770.2	0	antisense	genic	exonic	overlapping	Slc25a10	GeneID:27376,Genbank:NM_013770.2,MGI:MGI:1353497	solute carrier family 25 (mitochondrial carrier, dicarboxylate transporter), member 10	GO:0035435,GO:0015709,GO:0015117,GO:0005739,GO:0071422,GO:0015131,GO:0005743,GO:0071423,GO:0015729,GO:0015140,GO:0015743,GO:0006817,GO:0006839,GO:0008272,GO:0015744,GO:0015141,GO:0015114,GO:0016020,GO:0016021,GO:0015291,GO:0015116,GO:0005654,GO:0022857,GO:0015297,GO:0031966	phosphate ion transmembrane transport|thiosulfate transport|thiosulfate transmembrane transporter activity|mitochondrion|succinate transmembrane transport|oxaloacetate transmembrane transporter activity|mitochondrial inner membrane|malate transmembrane transport|oxaloacetate transport|malate transmembrane transporter activity|malate transport|phosphate ion transport|mitochondrial transport|sulfat…	mmu04964	Proximal tubule bicarbonate reclamation
ENSMUST00000142937	14.0171940633917	1.45457250155059	26.5798156252328	18.2732834540034	4.19166398430946	8.91992289492885e-07	4.46457520068594e-05	Up	0.2179833	0	0.05987084	0	0.7702456	1.423264	1.727223	1.398664	Chr2	167858585	167862542	+	ENSMUSG00000085411.1	XM_006498981.3	69467	sense	intergenic	upstream	same_strand	Ptpn1	GeneID:19246,Genbank:XM_006498981.3,MGI:MGI:97805	protein tyrosine phosphatase, non-receptor type 1, transcript variant X1	GO:0005886,GO:0006470,GO:0007257,GO:0008270,GO:0008286,GO:0009966,GO:0034976,GO:0016020,GO:0035335,GO:0016311,GO:0016787,GO:0035791,GO:0036498,GO:0043407,GO:2000646,GO:0045296,GO:0046626,GO:0046875,GO:0004721,GO:0004725,GO:0005158,GO:0005737,GO:0005769,GO:0005783,GO:0005829,GO:0016791,GO:0019899,GO:0019901,GO:0030100,GO:0030948,GO:0030968,GO:0030971,GO:0051721,GO:0031410,GO:0061098,GO:0031532,GO:…	plasma membrane|protein dephosphorylation|activation of JUN kinase activity|zinc ion binding|insulin receptor signaling pathway|regulation of signal transduction|response to endoplasmic reticulum stress|membrane|peptidyl-tyrosine dephosphorylation|dephosphorylation|hydrolase activity|platelet-derived growth factor receptor-beta signaling pathway|IRE1-mediated unfolded protein response|negative re…	mmu04520,mmu04910,mmu04931	Adherens junction|Insulin signaling pathway|Insulin resistance
ENSMUST00000143242	4.29334733385069	0.810817126494811	7.77587754120657	9.59017426632557	3.26155703118495	0.0160435621417282	0.194195111455609	Up	0.03361387	0	0.07034581	0	0.3281705	0.4118292	0.3825001	0.1792164	Chr4	95075669	95156278	+	ENSMUSG00000087366.7	NM_010591.2	23447	antisense	intergenic	upstream	divergent	Jun	GeneID:16476,Genbank:NM_010591.2,MGI:MGI:96646	jun proto-oncogene	GO:1990441,GO:2000144,GO:0001525,GO:0001774,GO:0001836,GO:0001889,GO:0001938,GO:0003151,GO:0005667,GO:0003677,GO:0003682,GO:0003690,GO:0005719,GO:0005829,GO:0006351,GO:0006355,GO:0010634,GO:0006366,GO:0010941,GO:0007179,GO:0017053,GO:0007265,GO:0019899,GO:0030224,GO:0031103,GO:0031625,GO:0000122,GO:0042493,GO:0031953,GO:0000790,GO:0042802,GO:0032496,GO:0042803,GO:0032870,GO:0000978,GO:0043065,GO:…	negative regulation of transcription from RNA polymerase II promoter in response to endoplasmic reticulum stress|positive regulation of DNA-templated transcription, initiation|angiogenesis|microglial cell activation|release of cytochrome c from mitochondria|liver development|positive regulation of endothelial cell proliferation|outflow tract morphogenesis|transcription factor complex|DNA binding|…	mmu04010,mmu04012,mmu04310,mmu04668,mmu04024,mmu04137,mmu04210,mmu04510,mmu04530,mmu04620,mmu04621,mmu04625,mmu04660,mmu04658,mmu04659,mmu04657,mmu04662,mmu04912,mmu04915,mmu04921,mmu04926,mmu04722,mmu04380,mmu05200,mmu05231,mmu05203,mmu05210,mmu05211,mmu05224,mmu05323,mmu05321,mmu05030,mmu05031,mmu05418,mmu04932,mmu04933,mmu05132,mmu05133,mmu05166,mmu05164,mmu05161,mmu05168,mmu05167,mmu05169,mmu…	MAPK signaling pathway|ErbB signaling pathway|Wnt signaling pathway|TNF signaling pathway|cAMP signaling pathway|Mitophagy - animal|Apoptosis|Focal adhesion|Tight junction|Toll-like receptor signaling pathway|NOD-like receptor signaling pathway|C-type lectin receptor signaling pathway|T cell receptor signaling pathway|Th1 and Th2 cell differentiation|Th17 cell differentiation|IL-17 signaling path…
ENSMUST00000143291	8.37065603459849	13.8700002490193	2.87131182017771	0.207015989086283	-2.27218589486977	0.0131412395275824	0.169508889537941	Down	0.8066856	0.5476263	1.039039	0.6977601	0.3373911	0.1781819	0.1782506	0.08141764	Chr11	119220160	119222473	+	ENSMUSG00000087404.1	XM_006532694.1	0	antisense	genic	intronic	nested	Tbc1d16	GeneID:207592,Genbank:XM_006532694.1,MGI:MGI:2652878	TBC1 domain family, member 16, transcript variant X2	GO:0005622,GO:0005769,GO:0005829,GO:0006886,GO:0012505,GO:0017137,GO:0031338,GO:0090630,GO:0001919,GO:0005096	intracellular|early endosome|cytosol|intracellular protein transport|endomembrane system|Rab GTPase binding|regulation of vesicle fusion|activation of GTPase activity|regulation of receptor recycling|GTPase activator activity
ENSMUST00000143378	82.1671548899448	110.372614122837	53.9616956570527	0.488904753102949	-1.0323746636777	0.0217788360424423	0.245212518543801	Down	4.026637	1.321251	2.129267	2.567088	1.413079	1.186637	2.709329	0.7121324	Chr18	21652560	21655157	+	ENSMUSG00000043168.12	NM_001271580.1	0	sense	genic	exonic	nested	4930426D05Rik	GeneID:74644,Genbank:NM_001271580.1,MGI:MGI:1921894	RIKEN cDNA 4930426D05 gene
ENSMUST00000143428	64.7128783235321	116.839102010861	12.5866546362033	0.107726389706704	-3.21455638506717	1.59115690663533e-12	2.16521648435735e-10	Down	0.7723047	1.052262	1.386903	1.210623	0.2162682	0.1530254	0.1043818	0.1144198	Chr11	119938511	119942074	+	ENSMUSG00000086924.1	XM_006531968.3	694	sense	intergenic	upstream	same_strand	Baiap2	GeneID:108100,Genbank:XM_006531968.3,MGI:MGI:2137336	brain-specific angiogenesis inhibitor 1-associated protein 2, transcript variant X3	GO:0005874,GO:0005886,GO:0005913,GO:0007009,GO:0007266,GO:0008093,GO:0008286,GO:0035418,GO:0008360,GO:0042802,GO:0009617,GO:0042995,GO:0010976,GO:0043005,GO:0043025,GO:0043197,GO:0043198,GO:0097110,GO:0044306,GO:0098641,GO:0048167,GO:0098793,GO:0051017,GO:0098794,GO:2000251,GO:2000463,GO:0001221,GO:0005515,GO:0005654,GO:0005737,GO:0005791,GO:0005794,GO:0005829,GO:0005856,GO:0014069,GO:0015629,GO:…	microtubule|plasma membrane|cell-cell adherens junction|plasma membrane organization|Rho protein signal transduction|cytoskeletal adaptor activity|insulin receptor signaling pathway|protein localization to synapse|regulation of cell shape|identical protein binding|response to bacterium|cell projection|positive regulation of neuron projection development|neuron projection|neuronal cell body|dendri…	mmu04520,mmu04810	Adherens junction|Regulation of actin cytoskeleton
ENSMUST00000143649	57.1820480154525	1.19589037778279	113.168205653122	94.6309191507497	6.56423973318102	5.42857900320577e-25	2.55554024534698e-22	Up	0.05253231	0	0	0.01090491	1.356669	2.173205	1.559256	1.371429	Chr2	167827693	167833646	-	ENSMUSG00000087684.1	XM_006498981.3	98363	antisense	intergenic	upstream	divergent	Ptpn1	GeneID:19246,Genbank:XM_006498981.3,MGI:MGI:97805	protein tyrosine phosphatase, non-receptor type 1, transcript variant X1	GO:0005886,GO:0006470,GO:0007257,GO:0008270,GO:0008286,GO:0009966,GO:0034976,GO:0016020,GO:0035335,GO:0016311,GO:0016787,GO:0035791,GO:0036498,GO:0043407,GO:2000646,GO:0045296,GO:0046626,GO:0046875,GO:0004721,GO:0004725,GO:0005158,GO:0005737,GO:0005769,GO:0005783,GO:0005829,GO:0016791,GO:0019899,GO:0019901,GO:0030100,GO:0030948,GO:0030968,GO:0030971,GO:0051721,GO:0031410,GO:0061098,GO:0031532,GO:…	plasma membrane|protein dephosphorylation|activation of JUN kinase activity|zinc ion binding|insulin receptor signaling pathway|regulation of signal transduction|response to endoplasmic reticulum stress|membrane|peptidyl-tyrosine dephosphorylation|dephosphorylation|hydrolase activity|platelet-derived growth factor receptor-beta signaling pathway|IRE1-mediated unfolded protein response|negative re…	mmu04520,mmu04910,mmu04931	Adherens junction|Insulin signaling pathway|Insulin resistance
ENSMUST00000144212	9.30963760220386	18.411131207914	0.20814399649372	0.011305334481797	-6.46685251320131	3.32957000892289e-07	1.83526741820946e-05	Down	0.9710517	1.095144	0.7095078	0.2563984	0	0	0.06813402	0	Chr4	131647048	131672141	-	ENSMUSG00000087171.1	XM_006538672.3	96316	sense	intergenic	downstream	same_strand	Ptpru	GeneID:19273,Genbank:XM_006538672.3,MGI:MGI:1321151	protein tyrosine phosphatase, receptor type, U, transcript variant X11	GO:0030336,GO:0005911,GO:0034109,GO:0006470,GO:0034394,GO:0007155,GO:0008013,GO:0008285,GO:0016020,GO:0042802,GO:0016021,GO:0060070,GO:0016311,GO:0098609,GO:0016787,GO:0016791,GO:0004721,GO:0030054,GO:0004725,GO:0030154,GO:0005886	negative regulation of cell migration|cell-cell junction|homotypic cell-cell adhesion|protein dephosphorylation|protein localization to cell surface|cell adhesion|beta-catenin binding|negative regulation of cell proliferation|membrane|identical protein binding|integral component of membrane|canonical Wnt signaling pathway|dephosphorylation|cell-cell adhesion|hydrolase activity|phosphatase activit…
ENSMUST00000144757	17.1581266831263	7.55142492899891	26.7648284372537	3.54434145726215	1.82551759795865	0.00459628490749378	0.0741278615914135	Up	0.07084586	0.07863221	0.08841722	0.0688139	0.3242031	0.423638	0.3092169	0.2766995	Chr6	145738693	145746273	-	ENSMUSG00000085658.1	XM_011241599.1	289	antisense	intergenic	upstream	divergent	Rassf8	GeneID:71323,Genbank:XM_011241599.1,MGI:MGI:1918573	Ras association (RalGDS/AF-6) domain family (N-terminal) member 8, transcript variant X2	GO:0007165,GO:0034334	signal transduction|adherens junction maintenance
ENSMUST00000145410	161.267544207549	283.106047105517	39.4290413095802	0.139273045251783	-2.84401202750424	2.20205785945454e-14	3.91382079550808e-12	Down	2.546355	1.86718	1.858074	1.185894	0.3593216	0.347231	0.4061921	0.1662038	Chr9	97015966	97022043	+	ENSMUSG00000085541.1	NM_145134.3	0	antisense	genic	exonic	overlapping	Spsb4	GeneID:211949,Genbank:NM_145134.3,MGI:MGI:2183445	splA/ryanodine receptor domain and SOCS box containing 4	GO:0005737,GO:0008150,GO:0019005,GO:0035556,GO:0043161,GO:0004842,GO:0005515,GO:0005575	cytoplasm|biological_process|SCF ubiquitin ligase complex|intracellular signal transduction|proteasome-mediated ubiquitin-dependent protein catabolic process|ubiquitin-protein transferase activity|protein binding|cellular_component
ENSMUST00000145581	56.3323951929287	76.3063542077792	36.3584361780782	0.476479797201104	-1.06951304989313	0.00903065350094348	0.126443667748741	Down	4.44923	4.682713	2.028192	5.133499	3.385767	1.504426	1.649643	2.641556	Chr4	3247356	3252870	+	ENSMUSG00000085180.1	XM_017320470.1	4781	sense	intergenic	downstream	same_strand	LOC108168923	GeneID:108168923,Genbank:XM_017320470.1	RNA-binding protein 42-like, transcript variant X2
ENSMUST00000145644	71.6967431098933	134.688659041562	8.70482717822442	0.0646292511943287	-3.95166891337606	1.14060856838417e-17	2.83816000630222e-15	Down	4.995255	6.062795	5.565919	4.183844	0.6412863	0.3366275	0.1476195	0.4716558	Chr6	34179232	34186392	+	ENSMUSG00000087613.1	XM_011241421.2	2155	antisense	intergenic	upstream	divergent	Slc35b4	GeneID:58246,Genbank:XM_011241421.2,MGI:MGI:1931249	solute carrier family 35, member B4, transcript variant X1	GO:0055085,GO:0005464,GO:1990569,GO:0005783,GO:0005794,GO:0006111,GO:0008643,GO:0015783,GO:0015790,GO:0016020,GO:0016021,GO:0005457,GO:0030173,GO:0005462,GO:0030176	transmembrane transport|UDP-xylose transmembrane transporter activity|UDP-N-acetylglucosamine transmembrane transport|endoplasmic reticulum|Golgi apparatus|regulation of gluconeogenesis|carbohydrate transport|GDP-fucose transmembrane transport|UDP-xylose transmembrane transport|membrane|integral component of membrane|GDP-fucose transmembrane transporter activity|integral component of Golgi membra…
ENSMUST00000145859	156.806882516435	83.0957007186975	230.518064314173	2.77412744968048	1.47203406985265	2.44851458312003e-05	0.000897857410711257	Up	1.151771	0.9852998	1.238298	0.7961658	3.213291	3.953825	4.575996	2.471396	Chr2	167062935	167065574	+	ENSMUSG00000074578.13	NM_001033196.2	0	antisense	genic	exonic	overlapping	Znfx1	GeneID:98999,Genbank:NM_001033196.2,MGI:MGI:2138982	zinc finger, NFX1-type containing 1, transcript variant 1	GO:0006355,GO:0008150,GO:0008270,GO:0046872,GO:0003700,GO:0005575,GO:0005634	regulation of transcription, DNA-templated|biological_process|zinc ion binding|metal ion binding|DNA binding transcription factor activity|cellular_component|nucleus
ENSMUST00000146320	90.4782180354567	165.739018811652	15.2174172592613	0.0918155384795329	-3.44511785977013	1.58690490204065e-16	3.6854279444992e-14	Down	3.859357	2.130149	2.355584	3.102989	0.05115783	0.235713	0.2569139	0.6659101	Chr17	31152752	31163054	+	ENSMUSG00000086010.8	XM_006524030.2	0	antisense	genic	exonic	overlapping	Tff1	GeneID:21784,Genbank:XM_006524030.2,MGI:MGI:88135	trefoil factor 1, transcript variant X1	GO:0005615,GO:0005737,GO:0007586,GO:0008083,GO:0008285,GO:0009611,GO:0030154,GO:0030277,GO:0042060,GO:0005515,GO:0005576	extracellular space|cytoplasm|digestion|growth factor activity|negative regulation of cell proliferation|response to wounding|cell differentiation|maintenance of gastrointestinal epithelium|wound healing|protein binding|extracellular region	mmu04915	Estrogen signaling pathway
ENSMUST00000146928	25.5997622777186	38.5967958160776	12.6027287393595	0.326522667824925	-1.61474494500406	0.00701536147804888	0.103654955164316	Down	0.9094434	3.18501	3.741293	2.89773	1.212913	1.526943	0.8365793	0.7798479	Chr5	8998402	8999669	-	ENSMUSG00000084923.1	NM_023733.3	1256	sense	intergenic	upstream	same_strand	Crot	GeneID:74114,Genbank:NM_023733.3,MGI:MGI:1921364	carnitine O-octanoyltransferase	GO:0042493,GO:0005777,GO:0043231,GO:0006091,GO:0051791,GO:0006629,GO:0006631,GO:0006635,GO:0008458,GO:0009437,GO:0015908,GO:0015936,GO:0005102,GO:0016740,GO:0005739,GO:0016746	response to drug|peroxisome|intracellular membrane-bounded organelle|generation of precursor metabolites and energy|medium-chain fatty acid metabolic process|lipid metabolic process|fatty acid metabolic process|fatty acid beta-oxidation|carnitine O-octanoyltransferase activity|carnitine metabolic process|fatty acid transport|coenzyme A metabolic process|signaling receptor binding|transferase acti…	mmu04146	Peroxisome
ENSMUST00000146963	5.49800167197293	10.5010462585159	0.494957085429998	0.0471340734289796	-4.40708582219524	0.0208430947184157	0.237439518512338	Down	0.9614397	0.1647308	1.174181	0.009908035	2.18131e-25	5.40705e-07	3.727592e-07	0.08546888	Chr2	165980726	165992517	-	ENSMUSG00000087351.1	XM_006498888.2	119	antisense	intergenic	upstream	divergent	Ncoa3	GeneID:17979,Genbank:XM_006498888.2,MGI:MGI:1276535	nuclear receptor coactivator 3, transcript variant X1	GO:0004402,GO:0005515,GO:0005634,GO:0005654,GO:0005737,GO:0030374,GO:0005794,GO:0030522,GO:0005829,GO:0032870,GO:0006351,GO:0032991,GO:0033145,GO:0033148,GO:0035257,GO:0048589,GO:0050681,GO:0035264,GO:0051091,GO:0042975,GO:0060068,GO:0060713,GO:0060744,GO:0071392,GO:0000790,GO:0072091,GO:0000993,GO:0090575,GO:0001012,GO:0097718,GO:0001077,GO:0001135,GO:0003682,GO:0003713,GO:0006355,GO:0010628,GO:…	histone acetyltransferase activity|protein binding|nucleus|nucleoplasm|cytoplasm|ligand-dependent nuclear receptor transcription coactivator activity|Golgi apparatus|intracellular receptor signaling pathway|cytosol|cellular response to hormone stimulus|transcription, DNA-templated|protein-containing complex|positive regulation of intracellular steroid hormone receptor signaling pathway|positive r…	mmu04915,mmu04919,mmu05200,mmu05224,mmu01522	Estrogen signaling pathway|Thyroid hormone signaling pathway|Pathways in cancer|Breast cancer|Endocrine resistance
ENSMUST00000146982	15.1849699139792	3.22299627844359	27.1469435495149	8.42289013210538	3.07431534776005	2.33094198645667e-05	0.000861180752793556	Up	0	0.1988743	0.241445	0.240673	2.760914	1.122951	1.98644	1.653417	Chr4	117975036	117993972	+	ENSMUSG00000086554.1	NM_001285521.1	0	antisense	genic	intronic	nested	St3gal3	GeneID:20441,Genbank:NM_001285521.1,MGI:MGI:1316659	ST3 beta-galactoside alpha-2,3-sialyltransferase 3, transcript variant 4	GO:0005794,GO:0006486,GO:0008118,GO:0008373,GO:0009311,GO:0016020,GO:0016021,GO:0016740,GO:0016757,GO:0018279,GO:0000139,GO:0097503,GO:0003836	Golgi apparatus|protein glycosylation|N-acetyllactosaminide alpha-2,3-sialyltransferase activity|sialyltransferase activity|oligosaccharide metabolic process|membrane|integral component of membrane|transferase activity|transferase activity, transferring glycosyl groups|protein N-linked glycosylation via asparagine|Golgi membrane|sialylation|beta-galactoside (CMP) alpha-2,3-sialyltransferase activ…	mmu00515,mmu00514,mmu00533,mmu00601	Mannose type O-glycan biosyntheis|Other types of O-glycan biosynthesis|Glycosaminoglycan biosynthesis - keratan sulfate|Glycosphingolipid biosynthesis - lacto and neolacto series
ENSMUST00000147177	6.45207119778046	11.5647785623107	1.33936383325018	0.115814049186824	-3.11011782029311	0.0150349881391671	0.185467013745052	Down	0.1714005	0.6107447	0.06083178	0.6601924	0.06522297	0.1350902	0	0	Chr1	62456725	62499261	-	ENSMUSG00000085400.1	NM_001081050.2	0	antisense	genic	intronic	nested	Pard3b	GeneID:72823,Genbank:NM_001081050.2,MGI:MGI:1919301	par-3 family cell polarity regulator beta	GO:0032991,GO:0005737,GO:0035091,GO:0005912,GO:0043296,GO:0005913,GO:0005923,GO:0005938,GO:0007049,GO:0007155,GO:0045197,GO:0008150,GO:0051301,GO:0016020,GO:0016324,GO:0016604,GO:0000226,GO:0030010,GO:0005515,GO:0030054,GO:0005654	protein-containing complex|cytoplasm|phosphatidylinositol binding|adherens junction|apical junction complex|cell-cell adherens junction|bicellular tight junction|cell cortex|cell cycle|cell adhesion|establishment or maintenance of epithelial cell apical/basal polarity|biological_process|cell division|membrane|apical plasma membrane|nuclear body|microtubule cytoskeleton organization|establishment …
ENSMUST00000147206	5.14274425202002	8.87980060053243	1.40568790350761	0.158301741980932	-2.65925096364838	0.0221623808056586	0.248568977943473	Down	0.3101263	0.7273197	0.5041485	0.4794837	0.1622232	0	0	0.1552593	Chr8	46152610	46156100	+	ENSMUSG00000086279.1	XM_006509482.3	0	sense	genic	intronic	nested	Cfap97	GeneID:66756,Genbank:XM_006509482.3,MGI:MGI:1914006	cilia and flagella associated protein 97, transcript variant X6	GO:0003674,GO:0005575,GO:0008150	molecular_function|cellular_component|biological_process
ENSMUST00000147541	7.47177515825038	12.2841115737878	2.65943874271292	0.216494186554582	-2.20759980961888	0.0179056287005672	0.2113009760884	Down	1.108151	0.7625304	0.1319084	1.001612	0.641169	0.1418154	2.563094e-10	3.706912e-27	Chr11	102621318	102624366	-	ENSMUSG00000086283.7	NM_020510.2	13260	antisense	intergenic	downstream	convergent	Fzd2	GeneID:57265,Genbank:NM_020510.2,MGI:MGI:1888513	frizzled class receptor 2	GO:0007165,GO:0007166,GO:0007186,GO:0007199,GO:0007204,GO:0007223,GO:0007267,GO:0042813,GO:0007275,GO:0007608,GO:0045893,GO:0016020,GO:0046982,GO:0051091,GO:0060022,GO:0060070,GO:0060119,GO:0003149,GO:0003150,GO:0003151,GO:0004871,GO:0004888,GO:0004930,GO:0005515,GO:0005737,GO:0005886,GO:0016021,GO:0016055,GO:0017147,GO:0030165,GO:0030825,GO:0030855,GO:0060412,GO:0035567,GO:0090103,GO:0042802,GO:…	signal transduction|cell surface receptor signaling pathway|G-protein coupled receptor signaling pathway|G-protein coupled receptor signaling pathway coupled to cGMP nucleotide second messenger|positive regulation of cytosolic calcium ion concentration|Wnt signaling pathway, calcium modulating pathway|cell-cell signaling|Wnt-activated receptor activity|multicellular organism development|sensory p…	mmu04310,mmu04390,mmu04150,mmu04550,mmu04916,mmu05200,mmu05205,mmu05225,mmu05226,mmu05217,mmu05224,mmu04934,mmu05166,mmu05165	Wnt signaling pathway|Hippo signaling pathway|mTOR signaling pathway|Signaling pathways regulating pluripotency of stem cells|Melanogenesis|Pathways in cancer|Proteoglycans in cancer|Hepatocellular carcinoma|Gastric cancer|Basal cell carcinoma|Breast cancer|Cushing's syndrome|HTLV-I infection|Human papillomavirus infection
ENSMUST00000148064	9.40379548318071	3.1371563594069	15.6704346069545	4.99510792949993	2.32051585072482	0.00680440889497437	0.101125592263365	Up	0.02660715	0.06002472	0.04384174	0.04211943	0.3711477	0.2232044	0.2711884	0.2104924	Chr17	25919089	25935745	+	ENSMUSG00000084862.1	XM_006523664.3	0	antisense	genic	exonic	overlapping	Pigq	GeneID:14755,Genbank:XM_006523664.3,MGI:MGI:1333114	phosphatidylinositol glycan anchor biosynthesis, class Q, transcript variant X1	GO:0006506,GO:0016020,GO:0016021,GO:0016740,GO:0016757,GO:0017176,GO:0000506	GPI anchor biosynthetic process|membrane|integral component of membrane|transferase activity|transferase activity, transferring glycosyl groups|phosphatidylinositol N-acetylglucosaminyltransferase activity|glycosylphosphatidylinositol-N-acetylglucosaminyltransferase (GPI-GnT) complex	mmu00563	Glycosylphosphatidylinositol(GPI)-anchor biosynthesis
ENSMUST00000148457	5.71409844752676	0.577669584649658	10.8505273104039	18.7832761127357	4.23137680960373	0.000850345448458032	0.0185605476456667	Up	0	0	0.07329646	0	0.4137669	0.2601426	0.634774	0.2723906	Chr4	120615840	120622682	+	ENSMUSG00000086187.1	NM_001101603.1	6167	sense	intergenic	downstream	same_strand	Gm8439	GeneID:667063,Genbank:NM_001101603.1,MGI:MGI:3648581	predicted gene 8439	GO:0003674,GO:0005575,GO:0008150	molecular_function|cellular_component|biological_process
ENSMUST00000148579	11.647863508898	18.5323861498947	4.76334086790125	0.257027930962269	-1.9600029507553	0.00930702303884468	0.128863058259616	Down	0.756577	1.339678	0.6945371	0.5263186	0.2735555	1.29508e-11	0.3393657	0.3577691	Chr11	120526907	120531784	-	ENSMUSG00000084983.7	XM_017314267.1	0	antisense	genic	intronic	overlapping	Gcgr	GeneID:14527,Genbank:XM_017314267.1,MGI:MGI:99572	glucagon receptor, transcript variant X5	GO:0016020,GO:0004967,GO:0016021,GO:0017046,GO:0005768,GO:0005886,GO:0005887,GO:0006887,GO:0007165,GO:0042593,GO:0007166,GO:0042594,GO:0007186,GO:0070873,GO:0007188,GO:0071377,GO:0004871,GO:0007189,GO:0004888,GO:0009755,GO:0004930	membrane|glucagon receptor activity|integral component of membrane|peptide hormone binding|endosome|plasma membrane|integral component of plasma membrane|exocytosis|signal transduction|glucose homeostasis|cell surface receptor signaling pathway|response to starvation|G-protein coupled receptor signaling pathway|regulation of glycogen metabolic process|adenylate cyclase-modulating G-protein couple…	mmu04080,mmu04922	Neuroactive ligand-receptor interaction|Glucagon signaling pathway
ENSMUST00000148776	5.39856688438017	8.92939368478154	1.86774008397881	0.209167626595075	-2.25726851560116	0.0376203578499045	0.358883759517067	Down	0.3253443	0.2007967	0.1775023	0.2481568	0.02726008	0.05644094	0.02926121	0.1072791	Chr7	98682336	98702928	-	ENSMUSG00000086477.2	XM_017312474.1	0	sense	genic	exonic	overlapping	LOC108167485	GeneID:108167485,Genbank:XM_017312474.1	putative uncharacterized protein FLJ37770
ENSMUST00000148907	49.1629618982318	77.4895178939592	20.8364059025043	0.268893218964376	-1.89489472156509	2.09302756434139e-05	0.000782325195615844	Down	0.7669183	0.4230109	0.5102525	0.5554348	0.2031897	0.1081849	0.193387	0.2150708	Chr4	106498816	106506335	-	ENSMUSG00000085933.2	XM_006503496.2	0	sense	genic	exonic	nested	Tmem61	GeneID:329909,Genbank:XM_006503496.2,MGI:MGI:3041156	transmembrane protein 61	GO:0003674,GO:0005575,GO:0008150	molecular_function|cellular_component|biological_process
ENSMUST00000149246	46.7442883796445	25.6829898168585	67.8055869424305	2.64009710029641	1.40059099153068	0.0019258006520514	0.0366997765398591	Up	0.2862939	0.09918251	0.1579428	0.3497849	0.734792	0.5903102	0.8991316	0.6126329	Chr12	22953999	23010284	-	ENSMUSG00000073164.11	XM_017315283.1	43845	antisense	intergenic	upstream	divergent	LOC108167951	GeneID:108167951,Genbank:XM_017315283.1	endogenous retrovirus group K member 25 Pol protein-like
ENSMUST00000149378	15.4626484036639	2.741752696848	28.1835441104799	10.2793895827587	3.36168269092947	0.000115268043191409	0.00340872457777242	Up	0.0241472	0.01251017	0.07912254	2.049986e-05	0.5784822	0.3293698	0.1266501	0.3302224	Chr2	27037285	27040853	+	ENSMUSG00000087364.1	NM_172659.2	9287	antisense	intergenic	upstream	divergent	Slc2a6	GeneID:227659,Genbank:NM_172659.2,MGI:MGI:2443286	solute carrier family 2 (facilitated glucose transporter), member 6, transcript variant 1	GO:0008645,GO:0046323,GO:0005351,GO:0005355,GO:0005887	hexose transmembrane transport|glucose import|carbohydrate:proton symporter activity|glucose transmembrane transporter activity|integral component of plasma membrane
ENSMUST00000150329	20.7447958400251	5.23938992623947	36.2502017538107	6.91878296216618	2.7905182851358	9.2586202035292e-06	0.000377673645679324	Up	0.0331166	0.02246951	0.04366486	0.04097082	0.3631071	0.4377523	0.3191403	0.1549295	Chr11	16815431	16830702	-	ENSMUSG00000085091.1	NM_007912.4	0	antisense	genic	intronic	nested	Egfr	GeneID:13649,Genbank:NM_007912.4,MGI:MGI:95294	epidermal growth factor receptor, transcript variant 2	GO:0045121,GO:0045202,GO:0045296,GO:0045739,GO:0004709,GO:0045740,GO:0004713,GO:0045780,GO:0045893,GO:0004714,GO:0048546,GO:0045907,GO:0048661,GO:0045930,GO:0004716,GO:0048812,GO:0045944,GO:0004871,GO:0050679,GO:0005634,GO:0005737,GO:0004888,GO:0050729,GO:0050730,GO:0005768,GO:0071276,GO:0071363,GO:0050999,GO:0005783,GO:0071364,GO:0051015,GO:0005794,GO:0071392,GO:0007173,GO:0005886,GO:0090263,GO:…	membrane raft|synapse|cadherin binding|positive regulation of DNA repair|MAP kinase kinase kinase activity|positive regulation of DNA replication|protein tyrosine kinase activity|positive regulation of bone resorption|positive regulation of transcription, DNA-templated|transmembrane receptor protein tyrosine kinase activity|digestive tract morphogenesis|positive regulation of vasoconstriction|pos…	mmu04014,mmu04015,mmu04010,mmu04012,mmu04630,mmu04066,mmu04068,mmu04020,mmu04072,mmu04151,mmu04060,mmu04144,mmu04510,mmu04520,mmu04540,mmu04810,mmu04912,mmu04915,mmu04921,mmu04926,mmu05200,mmu05230,mmu05231,mmu05206,mmu05205,mmu05210,mmu05212,mmu05225,mmu05226,mmu05214,mmu05218,mmu05219,mmu05215,mmu05213,mmu05224,mmu05223,mmu04934,mmu05160,mmu05165,mmu01521,mmu01522	Ras signaling pathway|Rap1 signaling pathway|MAPK signaling pathway|ErbB signaling pathway|Jak-STAT signaling pathway|HIF-1 signaling pathway|FoxO signaling pathway|Calcium signaling pathway|Phospholipase D signaling pathway|PI3K-Akt signaling pathway|Cytokine-cytokine receptor interaction|Endocytosis|Focal adhesion|Adherens junction|Gap junction|Regulation of actin cytoskeleton|GnRH signaling pa…
ENSMUST00000150621	26.8602679849465	52.324573341048	1.39596262884503	0.0266789108770413	-5.22815641771862	7.83804553292835e-14	1.30021978183377e-11	Down	2.136292	2.048915	2.492693	2.201268	0.05799489	0.06000372	0.06259208	0.111538	Chr2	32525031	32527990	+	ENSMUSG00000085017.1	NM_153560.4	7369	sense	intergenic	upstream	same_strand	Fam102a	GeneID:98952,Genbank:NM_153560.4,MGI:MGI:2138935	family with sequence similarity 102, member A	GO:0003674,GO:0005575,GO:0008150	molecular_function|cellular_component|biological_process
ENSMUST00000151331	4.12107034802162	0	8.24214069604323	Inf	Inf	0.00813462260777356	0.116904997180033	Up	8.8684e-08	1.377267e-11	1.502023e-05	0.001072083	0.4213791	1.367553	0.3059339	0.1404583	Chr2	158359239	158361475	-	ENSMUSG00000085385.7	NM_175692.3	14163	antisense	intergenic	upstream	divergent	Snhg11	GeneID:319317,Genbank:NM_175692.3,MGI:MGI:2441845	small nucleolar RNA host gene 11	GO:0003674,GO:0005575,GO:0008150	molecular_function|cellular_component|biological_process
ENSMUST00000151670	9.7244899320284	15.0465183397655	4.40246152429129	0.292590048068217	-1.77304739529067	0.0274635179725283	0.288394788530466	Down	0.8623753	0.5227005	0.8577648	0.5133556	0.0362292	0.2621077	0.1842054	0.410619	Chr4	116824903	116830603	+	ENSMUSG00000086417.1	NM_146256.3	3395	antisense	intergenic	upstream	divergent	Hpdl	GeneID:242642,Genbank:NM_146256.3,MGI:MGI:2444646	4-hydroxyphenylpyruvate dioxygenase-like	GO:0005575,GO:0006572,GO:0008150,GO:0009072,GO:0016491,GO:0016701,GO:0046872,GO:0051213,GO:0055114,GO:0003674,GO:0003868	cellular_component|tyrosine catabolic process|biological_process|aromatic amino acid family metabolic process|oxidoreductase activity|oxidoreductase activity, acting on single donors with incorporation of molecular oxygen|metal ion binding|dioxygenase activity|oxidation-reduction process|molecular_function|4-hydroxyphenylpyruvate dioxygenase activity
ENSMUST00000151998	24.675995775278	40.920963414861	8.43102813569495	0.206032004921788	-2.27905963245222	7.58470378607157e-05	0.00239330381423541	Down	0.4514263	0.4064382	0.4135901	0.5044512	0.07544147	0.09961924	0.1917658	0.0852449	Chr11	120659157	120661815	+	ENSMUSG00000053613.6	XM_011249314.2	0	antisense	genic	exonic	overlapping	Notum	GeneID:77583,Genbank:XM_011249314.2,MGI:MGI:1924833	notum pectinacetylesterase homolog (Drosophila), transcript variant X2	GO:0016055,GO:0016787,GO:0030178,GO:0052689,GO:0090090,GO:1990697,GO:1990699,GO:0005575,GO:0005576,GO:0006507	Wnt signaling pathway|hydrolase activity|negative regulation of Wnt signaling pathway|carboxylic ester hydrolase activity|negative regulation of canonical Wnt signaling pathway|protein depalmitoleylation|palmitoleyl hydrolase activity|cellular_component|extracellular region|GPI anchor release	mmu04310	Wnt signaling pathway
ENSMUST00000152147	152.45531724117	217.66928403835	87.2413504439891	0.400797709375561	-1.31905383156872	0.000191735082525045	0.00530101851971623	Down	2.081541	3.187055	2.234895	2.416811	1.151414	1.293829	1.382119	1.041125	Chr6	35252654	35263496	+	ENSMUSG00000073155.12	NM_172892.3	4457	antisense	intergenic	downstream	convergent	Slc13a4	GeneID:243755,Genbank:NM_172892.3,MGI:MGI:2442367	solute carrier family 13 (sodium/sulfate symporters), member 4	GO:0016021,GO:0098656,GO:0005215,GO:0005887,GO:0008272	integral component of membrane|anion transmembrane transport|transporter activity|integral component of plasma membrane|sulfate transport
ENSMUST00000152663	31.8212463844424	44.9921714831239	18.650321285761	0.414523697589402	-1.27047351447527	0.0355832683433064	0.344180808876445	Down	0.4449798	0.4967934	0.4660849	0.7852268	1.05816e-16	0.1395052	0.2322619	0.6603797	Chr3	107891471	107895798	-	ENSMUSG00000086968.8	NM_133867.2	0	antisense	genic	exonic	overlapping	Eps8l3	GeneID:99662,Genbank:NM_133867.2,MGI:MGI:2139743	EPS8-like 3	GO:0005886,GO:0007266,GO:0030676,GO:0030833,GO:0031982,GO:0032587,GO:0035023,GO:0042634,GO:1900029,GO:0003674,GO:0003779,GO:0005737	plasma membrane|Rho protein signal transduction|Rac guanyl-nucleotide exchange factor activity|regulation of actin filament polymerization|vesicle|ruffle membrane|regulation of Rho protein signal transduction|regulation of hair cycle|positive regulation of ruffle assembly|molecular_function|actin binding|cytoplasm
ENSMUST00000152923	4.07689864186383	8.15379728372766	0	0	-Inf	0.000428044536742389	0.0105455158995459	Down	0.8466508	0.4970688	0.3731174	0.7028698	1.098006e-16	0	0	0	Chr4	146167522	146205357	-	ENSMUSG00000086654.1	NM_001177546.2	0	antisense	genic	intronic	overlapping	Zfp600	GeneID:667666,Genbank:NM_001177546.2,MGI:MGI:3705222	zinc finger protein 600, transcript variant 1	GO:0003700,GO:0005575,GO:0006355	DNA binding transcription factor activity|cellular_component|regulation of transcription, DNA-templated
ENSMUST00000153443	75.3203706850681	115.308941023273	35.3318003468636	0.306409893572196	-1.70646521414829	1.98416584892466e-05	0.00074644062109222	Down	1.36946	1.144402	0.8943937	1.444003	0.4678821	0.3943566	0.4944163	0.4376254	Chr4	148960360	148966998	+	ENSMUSG00000086740.1	NM_019781.2	0	antisense	genic	exonic	overlapping	Pex14	GeneID:56273,Genbank:NM_019781.2,MGI:MGI:1927868	peroxisomal biogenesis factor 14	GO:0045892,GO:0016560,GO:0005102,GO:0047485,GO:0016561,GO:0005622,GO:0048487,GO:0032091,GO:0005777,GO:0051260,GO:0005778,GO:0032991,GO:0007031,GO:0065003,GO:0034453,GO:0008017,GO:1901094,GO:0036250,GO:0015031,GO:1990429,GO:0042802,GO:0016020,GO:0001650,GO:0043433,GO:0016021,GO:0003714,GO:0044721,GO:0016558	negative regulation of transcription, DNA-templated|protein import into peroxisome matrix, docking|signaling receptor binding|protein N-terminus binding|protein import into peroxisome matrix, translocation|intracellular|beta-tubulin binding|negative regulation of protein binding|peroxisome|protein homooligomerization|peroxisomal membrane|protein-containing complex|peroxisome organization|protein-…	mmu04146	Peroxisome
ENSMUST00000153562	152.915707591139	279.843989658272	25.9874255240056	0.0928639759450968	-3.42873713896408	6.60967542800205e-19	1.8873332230318e-16	Down	4.637402	4.226472	5.04521	5.178643	0.4524046	0.9548798	0.2158569	0.5129599	Chr7	27124481	27130674	-	ENSMUSG00000086868.1	NM_007817.2	0	antisense	genic	exonic	nested	Cyp2f2	GeneID:13107,Genbank:NM_007817.2,MGI:MGI:88608	cytochrome P450, family 2, subfamily f, polypeptide 2	GO:0046872,GO:0018931,GO:0005783,GO:0055114,GO:0018979,GO:0006082,GO:0019373,GO:0006805,GO:0008392,GO:0008395,GO:0009636,GO:0016020,GO:0019825,GO:0016491,GO:0020037,GO:0016705,GO:0016712,GO:0042738,GO:0004497,GO:0043231,GO:0005506,GO:0005737	metal ion binding|naphthalene metabolic process|endoplasmic reticulum|oxidation-reduction process|trichloroethylene metabolic process|organic acid metabolic process|epoxygenase P450 pathway|xenobiotic metabolic process|arachidonic acid epoxygenase activity|steroid hydroxylase activity|response to toxic substance|membrane|oxygen binding|oxidoreductase activity|heme binding|oxidoreductase activity,…	mmu00980	Metabolism of xenobiotics by cytochrome P450
ENSMUST00000153794	26.2461679944806	47.0600306744799	5.43230531448125	0.115433526851208	-3.11486578947351	8.9457701997723e-08	5.62517781009509e-06	Down	0.6327629	0.761989	0.8838432	0.7398747	0.0469454	0.02488336	0.07103226	0.2464877	Chr11	12314514	12337130	+	ENSMUSG00000086584.8	XM_011243652.2	0	antisense	genic	intronic	nested	Cobl	GeneID:12808,Genbank:XM_011243652.2,MGI:MGI:105056	cordon-bleu WH2 repeat, transcript variant X3	GO:1990357,GO:0044295,GO:0030041,GO:0001843,GO:0048471,GO:0001889,GO:0048565,GO:0030424,GO:0003779,GO:0048669,GO:0003785,GO:0005515,GO:0005737,GO:0030425,GO:0005856,GO:0051639,GO:0030903,GO:0005884,GO:0033504,GO:0005886,GO:0051764,GO:0042995,GO:0005938,GO:0000578,GO:1900006,GO:0043025,GO:0001726,GO:1900029,GO:0044294,GO:0016020,GO:0001757	terminal web|axonal growth cone|actin filament polymerization|neural tube closure|perinuclear region of cytoplasm|liver development|digestive tract development|axon|actin binding|collateral sprouting in absence of injury|actin monomer binding|protein binding|cytoplasm|dendrite|cytoskeleton|actin filament network formation|notochord development|actin filament|floor plate development|plasma membran…
ENSMUST00000154177	21.6099025547466	43.2198051094933	0	0	-Inf	0.00169703411105556	0.033026748766889	Down	0.0001045748	3.491133	3.421777	5.657336e-06	2.76699e-22	5.390036e-07	0.002879124	3.181525e-16	Chr4	44943753	44948330	+	ENSMUSG00000084854.1	NM_138590.4	11538	sense	intergenic	downstream	same_strand	Zcchc7	GeneID:319885,Genbank:NM_138590.4,MGI:MGI:2442912	zinc finger, CCHC domain containing 7	GO:0005829,GO:0008150,GO:0008270,GO:0046872,GO:0003676,GO:0005634,GO:0005730	cytosol|biological_process|zinc ion binding|metal ion binding|nucleic acid binding|nucleus|nucleolus	mmu03018	RNA degradation
ENSMUST00000154775	14.1546696724082	25.1260101309923	3.18332921382409	0.126694576545503	-2.98057332698619	5.29654660418005e-05	0.00175724283336397	Down	0.3470025	0.2852499	0.2737025	0.09059594	0.007254449	0.1239707	0.0004774276	0.02105671	Chr16	45945606	45971370	+	ENSMUSG00000085826.1	XM_006521928.3	0	antisense	genic	intronic	overlapping	Phldb2	GeneID:208177,Genbank:XM_006521928.3,MGI:MGI:2444981	pleckstrin homology like domain, family B, member 2, transcript variant X10	GO:1903690,GO:0005886,GO:1904261,GO:0005925,GO:0010470,GO:0010717,GO:0016020,GO:0031252,GO:0045111,GO:0045180,GO:0045184,GO:0045296,GO:0051497,GO:0000226,GO:0051895,GO:0005737,GO:0070507,GO:0005829	negative regulation of wound healing, spreading of epidermal cells|plasma membrane|positive regulation of basement membrane assembly involved in embryonic body morphogenesis|focal adhesion|regulation of gastrulation|regulation of epithelial to mesenchymal transition|membrane|cell leading edge|intermediate filament cytoskeleton|basal cortex|establishment of protein localization|cadherin binding|ne…
ENSMUST00000155010	16.1345233690142	24.2446621334271	8.02438460460123	0.330975311614579	-1.59520448854852	0.0159780230984304	0.193730841579603	Down	2.856736	2.321722	3.429194	2.266151	0.3298164	1.379061	1.704969	0.986345	Chr4	155761210	155763549	+	ENSMUSG00000054514.3	XM_006538467.3	103	antisense	intergenic	upstream	divergent	Atad3a	GeneID:108888,Genbank:XM_006538467.3,MGI:MGI:1919214	ATPase family, AAA domain containing 3A, transcript variant X1	GO:0005739,GO:0005743,GO:0007005,GO:0008270,GO:0016020,GO:0016021,GO:0016049,GO:0042645,GO:0000166,GO:0043066,GO:0003674,GO:0005524	mitochondrion|mitochondrial inner membrane|mitochondrion organization|zinc ion binding|membrane|integral component of membrane|cell growth|mitochondrial nucleoid|nucleotide binding|negative regulation of apoptotic process|molecular_function|ATP binding
ENSMUST00000155674	39.7562584406404	15.3204795162527	64.192037365028	4.18994962245991	2.06693289789499	2.89913672074172e-05	0.00104117862684287	Up	1.649049	0.8337132	0.469743	0.9162672	4.351132	4.88363	5.714935	4.415352	Chr2	157544266	157545469	-	ENSMUSG00000087445.1	XM_006499900.2	10893	sense	intergenic	downstream	same_strand	Blcap	GeneID:53619,Genbank:XM_006499900.2,MGI:MGI:1858907	bladder cancer associated protein, transcript variant X1	GO:0016021,GO:0030262,GO:0006915,GO:0007049,GO:0016020	integral component of membrane|apoptotic nuclear changes|apoptotic process|cell cycle|membrane
ENSMUST00000155758	6.93203441026581	12.2497226601905	1.61434616034116	0.131786343668621	-2.92372721575783	0.00385230935657857	0.0648304583312904	Down	1.008966	1.072023	0.577349	0.8959399	2.059992e-29	0	0.2257319	0.2706369	Chr6	52103003	52112188	+	ENSMUSG00000085412.7	NM_001311118.1	43179	antisense	intergenic	downstream	convergent	Hoxa1	GeneID:15394,Genbank:NM_001311118.1,MGI:MGI:96170	homeobox A1, transcript variant 2	GO:0007634,GO:0008045,GO:0009653,GO:0009952,GO:0021569,GO:0043565,GO:0045944,GO:0021570,GO:0048646,GO:0048702,GO:0048839,GO:0048844,GO:0050795,GO:0050890,GO:0050905,GO:0003677,GO:0005515,GO:0005634,GO:0006351,GO:0006355,GO:0006357,GO:0007275,GO:0007399,GO:0007605,GO:0021571,GO:0021599,GO:0021612,GO:0021754,GO:0021953,GO:0030902,GO:0060840,GO:0042472,GO:0060876,GO:0042473,GO:0071300,GO:0042802,GO:…	optokinetic behavior|motor neuron axon guidance|anatomical structure morphogenesis|anterior/posterior pattern specification|rhombomere 3 development|sequence-specific DNA binding|positive regulation of transcription by RNA polymerase II|rhombomere 4 development|anatomical structure formation involved in morphogenesis|embryonic neurocranium morphogenesis|inner ear development|artery morphogenesis|…
ENSMUST00000155884	21.3403655371107	40.5081961818876	2.17253489233374	0.0536319830826026	-4.22076259070107	2.68214050590202e-08	1.86870093327205e-06	Down	2.097315	1.840019	2.363018	0.6600697	0.1704521	1.356895e-18	0.2592206	0.05672941	Chr2	155591881	155592837	+	ENSMUSG00000085317.1	NM_008180.2	0	antisense	genic	exonic	overlapping	Gss	GeneID:14854,Genbank:NM_008180.2,MGI:MGI:95852	glutathione synthetase, transcript variant 1	GO:0043295,GO:0004363,GO:0046686,GO:0046872,GO:0005524,GO:0005829,GO:0006520,GO:0006750,GO:0016594,GO:0016874,GO:0042277,GO:0042802,GO:0000166,GO:0042803,GO:0000287	glutathione binding|glutathione synthase activity|response to cadmium ion|metal ion binding|ATP binding|cytosol|cellular amino acid metabolic process|glutathione biosynthetic process|glycine binding|ligase activity|peptide binding|identical protein binding|nucleotide binding|protein homodimerization activity|magnesium ion binding	mmu00270,mmu00480,mmu04216	Cysteine and methionine metabolism|Glutathione metabolism|Ferroptosis
ENSMUST00000155906	29.0245409053161	45.5056131985576	12.5434686120746	0.275646623139498	-1.85910816735546	0.000938770324210018	0.0200949263177005	Down	0.3095152	0.7902775	0.8902011	1.00438	0.4157899	0.1410385	0.1377128	0.2902531	Chr6	48738346	48740621	-	ENSMUSG00000044867.5	NM_008376.3	0	antisense	genic	exonic	overlapping	Gimap1	GeneID:16205,Genbank:NM_008376.3,MGI:MGI:109368	GTPase, IMAP family member 1, transcript variant 1	GO:0005783,GO:0005794,GO:0016020,GO:0016021,GO:0030183,GO:0030217,GO:0000166,GO:0005525	endoplasmic reticulum|Golgi apparatus|membrane|integral component of membrane|B cell differentiation|T cell differentiation|nucleotide binding|GTP binding
ENSMUST00000156081	17890.9112139901	2186.43831118041	33595.3841167997	15.3653473528198	3.94160847610566	4.89200878082892e-32	6.08635778174843e-29	Up	133.4302	90.02791	84.93749	98.43466	1768.092	2349.738	2014.587	1425.574	Chr4	117700188	117700923	+	ENSMUSG00000086320.1	XM_006503266.2	17867	antisense	intergenic	upstream	divergent	Dmap1	GeneID:66233,Genbank:XM_006503266.2,MGI:MGI:1913483	DNA methyltransferase 1-associated protein 1, transcript variant X1	GO:0035267,GO:0003714,GO:0040008,GO:0005515,GO:0043967,GO:0005634,GO:0005654,GO:0005657,GO:0005737,GO:0005829,GO:0006281,GO:0043968,GO:0006325,GO:0006338,GO:0045892,GO:0006351,GO:0000122,GO:0006355,GO:0001103	NuA4 histone acetyltransferase complex|transcription corepressor activity|regulation of growth|protein binding|histone H4 acetylation|nucleus|nucleoplasm|replication fork|cytoplasm|cytosol|DNA repair|histone H2A acetylation|chromatin organization|chromatin remodeling|negative regulation of transcription, DNA-templated|transcription, DNA-templated|negative regulation of transcription by RNA polyme…
ENSMUST00000156095	2.72911661896599	5.45823323793198	0	0	-Inf	0.00609727094178586	0.0927530700995862	Down	0.06223967	0.03324781	0.06192074	0.02734715	1.530779e-29	3.439194e-29	8.03608e-29	1.594238e-29	Chr2	116067968	116085910	+	ENSMUSG00000086308.1	XM_011239336.2	415	antisense	intergenic	upstream	divergent	Meis2	GeneID:17536,Genbank:XM_011239336.2,MGI:MGI:108564	Meis homeobox 2, transcript variant X1	GO:0045931,GO:0003677,GO:0045944,GO:0003712,GO:0110024,GO:0005634,GO:0005737,GO:0006351,GO:0006355,GO:0007275,GO:0008134,GO:0008542,GO:0043565,GO:0000978,GO:0001077,GO:0045638,GO:0001654	positive regulation of mitotic cell cycle|DNA binding|positive regulation of transcription by RNA polymerase II|transcription cofactor activity|positive regulation of cardiac muscle myoblast proliferation|nucleus|cytoplasm|transcription, DNA-templated|regulation of transcription, DNA-templated|multicellular organism development|transcription factor binding|visual learning|sequence-specific DNA bi…
ENSMUST00000156293	2.82537833918252	0.263300210402174	5.38745646796286	20.4612691335638	4.35482372755191	0.0483377390753761	0.425417578400647	Up	4.150905e-16	1.234828e-19	4.405503e-18	0.006000155	0.003890107	0.07985248	0.002637649	0.06366904	Chr11	116752167	116759373	+	ENSMUSG00000056032.12	NM_011371.2	5652	antisense	intergenic	downstream	convergent	St6galnac1	GeneID:20445,Genbank:NM_011371.2,MGI:MGI:1341826	ST6 (alpha-N-acetyl-neuraminyl-2,3-beta-galactosyl-1,3)-N-acetylgalactosaminide alpha-2,6-sialyltransferase 1	GO:0001665,GO:0005794,GO:0006486,GO:0008373,GO:0009311,GO:0009312,GO:0016020,GO:0016021,GO:0016740,GO:0016757,GO:0000139,GO:0018279,GO:0001574,GO:0097503	alpha-N-acetylgalactosaminide alpha-2,6-sialyltransferase activity|Golgi apparatus|protein glycosylation|sialyltransferase activity|oligosaccharide metabolic process|oligosaccharide biosynthetic process|membrane|integral component of membrane|transferase activity|transferase activity, transferring glycosyl groups|Golgi membrane|protein N-linked glycosylation via asparagine|ganglioside biosyntheti…	mmu00512	Mucin type O-glycan biosynthesis
ENSMUST00000156511	18.8318894556326	0	37.6637789112652	Inf	Inf	1.15648883155378e-13	1.86515948777812e-11	Up	0	0	0	0	1.504293	1.358399	1.387592	1.413094	Chr9	40333474	40343558	+	ENSMUSG00000087047.8	XM_006510245.3	0	antisense	genic	exonic	nested	Gramd1b	GeneID:235283,Genbank:XM_006510245.3,MGI:MGI:1925037	GRAM domain containing 1B, transcript variant X14	GO:0016021,GO:0003674,GO:0008150,GO:0016020	integral component of membrane|molecular_function|biological_process|membrane
ENSMUST00000156576	1.90585433538617	3.81170867077234	0	0	-Inf	0.0292424217543308	0.301387279359132	Down	0.07130415	0.3330541	2.981775e-24	0.2204949	0	0	0	0	Chr11	119106328	119111425	-	ENSMUSG00000086306.1	NM_007625.2	20091	sense	intergenic	upstream	same_strand	Cbx4	GeneID:12418,Genbank:NM_007625.2,MGI:MGI:1195985	chromobox 4	GO:0045892,GO:0016925,GO:0000122,GO:0051219,GO:0019789,GO:0003682,GO:0019899,GO:0003727,GO:0005515,GO:0005634,GO:0005654,GO:0031519,GO:0006325,GO:0032183,GO:0006351,GO:0006355,GO:0035064,GO:0016604,GO:0035102,GO:0044212,GO:0016874	negative regulation of transcription, DNA-templated|protein sumoylation|negative regulation of transcription by RNA polymerase II|phosphoprotein binding|SUMO transferase activity|chromatin binding|enzyme binding|single-stranded RNA binding|protein binding|nucleus|nucleoplasm|PcG protein complex|chromatin organization|SUMO binding|transcription, DNA-templated|regulation of transcription, DNA-templ…
ENSMUST00000156882	16.4524794439255	25.2747111666206	7.63024772123035	0.30189257835347	-1.72789280442951	0.00840717793687159	0.119263656465392	Down	0.1469007	0.2428282	0.1925838	0.1920629	0.0736886	0.08856865	0.06633851	0.05245802	Chr11	48843648	48853493	-	ENSMUSG00000086245.1	XM_006534569.3	0	antisense	genic	exonic	overlapping	Trim7	GeneID:94089,Genbank:XM_006534569.3,MGI:MGI:2137353	tripartite motif-containing 7, transcript variant X2	GO:0005737,GO:0008150,GO:0008270,GO:0016740,GO:0046872,GO:0005622,GO:0005634	cytoplasm|biological_process|zinc ion binding|transferase activity|metal ion binding|intracellular|nucleus
ENSMUST00000157018	136.220025419303	73.1907673151271	199.249283523479	2.72232811367587	1.44484096083349	6.22079458195316e-05	0.00201401115294535	Up	2.450586	2.526571	2.326698	4.212038	8.742977	11.60155	7.896228	9.616018	Chr8	110805638	110807477	+	ENSMUSG00000085068.1	XM_006531484.3	0	antisense	genic	exonic	overlapping	Il34	GeneID:76527,Genbank:XM_006531484.3,MGI:MGI:1923777	interleukin 34, transcript variant X7	GO:0045657,GO:0005125,GO:0005157,GO:0005576,GO:0005615,GO:0006954,GO:0008083,GO:0008284,GO:0042802,GO:0001934,GO:0045087,GO:0045651,GO:0002376	positive regulation of monocyte differentiation|cytokine activity|macrophage colony-stimulating factor receptor binding|extracellular region|extracellular space|inflammatory response|growth factor activity|positive regulation of cell proliferation|identical protein binding|positive regulation of protein phosphorylation|innate immune response|positive regulation of macrophage differentiation|immun…
ENSMUST00000159142	179.196717779602	267.159272494794	91.2341630644107	0.341497273190054	-1.5500540360525	3.68204629983985e-05	0.00128285052039718	Down	4.939194	7.399291	6.48107	9.455212	2.29746	1.607638	3.524889	4.142632	Chr8	94377921	94380317	+	ENSMUSG00000089712.2	XM_006531260.3	5821	sense	intergenic	upstream	same_strand	Herpud1	GeneID:64209,Genbank:XM_006531260.3,MGI:MGI:1927406	homocysteine-inducible, endoplasmic reticulum stress-inducible, ubiquitin-like domain member 1, transcript variant X1	GO:1990037,GO:0032469,GO:0005789,GO:2001243,GO:0034704,GO:0034976,GO:0006511,GO:0006874,GO:0006986,GO:0016020,GO:0043154,GO:0016021,GO:0044325,GO:0030968,GO:1902235,GO:1902236,GO:0030970,GO:0005515,GO:1903069,GO:0031396,GO:0005783,GO:1903071,GO:0032092	Lewy body core|endoplasmic reticulum calcium ion homeostasis|endoplasmic reticulum membrane|negative regulation of intrinsic apoptotic signaling pathway|calcium channel complex|response to endoplasmic reticulum stress|ubiquitin-dependent protein catabolic process|cellular calcium ion homeostasis|response to unfolded protein|membrane|negative regulation of cysteine-type endopeptidase activity invo…	mmu04141	Protein processing in endoplasmic reticulum
ENSMUST00000159153	3.6918376511293	0	7.38367530225861	Inf	Inf	0.00293908555129504	0.0515538692169758	Up	0.01389657	1.761633e-08	1.000309e-09	2.698668e-14	0.04127042	0.1739869	0.3649892	0.5372589	Chr1	161035186	161038478	+	ENSMUSG00000053332.13	XM_011238814.2	322	antisense	intergenic	upstream	divergent	Zbtb37	GeneID:240869,Genbank:XM_011238814.2,MGI:MGI:2444467	zinc finger and BTB domain containing 37, transcript variant X1	GO:0003674,GO:0005575,GO:0008150	molecular_function|cellular_component|biological_process
ENSMUST00000159157	15.0812842815265	1.84310147281522	28.3194670902377	15.3651155446051	3.94158671082586	0.0412197071057427	0.3835282363076	Up	1.097781e-14	6.321154e-08	5.758385e-12	0.2974714	2.554262	2.983204	4.400728e-06	0.04884911	Chr1	161035166	161037056	+	ENSMUSG00000053332.13	XM_011238814.2	302	antisense	intergenic	upstream	divergent	Zbtb37	GeneID:240869,Genbank:XM_011238814.2,MGI:MGI:2444467	zinc finger and BTB domain containing 37, transcript variant X1	GO:0003674,GO:0005575,GO:0008150	molecular_function|cellular_component|biological_process
ENSMUST00000159599	10.1433678594186	17.1469520255999	3.13978369323735	0.183110309549461	-2.44921507427551	0.00335254498466478	0.0575320560626569	Down	0.2104114	0.2298997	0.1985103	0.4217686	0.02087778	0.0219277	0.1304436	0.0816901	Chr6	142814385	142816955	+	ENSMUSG00000072683.3	NM_011374.2	4586	antisense	intergenic	downstream	convergent	St8sia1	GeneID:20449,Genbank:NM_011374.2,MGI:MGI:106011	ST8 alpha-N-acetyl-neuraminide alpha-2,8-sialyltransferase 1	GO:0006629,GO:0006665,GO:0008284,GO:0008373,GO:0016020,GO:0016021,GO:0016740,GO:0016757,GO:0034605,GO:0003828,GO:0005794,GO:0006486	lipid metabolic process|sphingolipid metabolic process|positive regulation of cell proliferation|sialyltransferase activity|membrane|integral component of membrane|transferase activity|transferase activity, transferring glycosyl groups|cellular response to heat|alpha-N-acetylneuraminate alpha-2,8-sialyltransferase activity|Golgi apparatus|protein glycosylation	mmu00601,mmu00603,mmu00604	Glycosphingolipid biosynthesis - lacto and neolacto series|Glycosphingolipid biosynthesis - globo and isoglobo series|Glycosphingolipid biosynthesis - ganglio series
ENSMUST00000159663	58.9976027397361	22.0966027693581	95.8986027101142	4.33997043396639	2.11768521434824	1.92750796714797e-06	9.00089377259607e-05	Up	3.336816	8.274676e-08	0.3749886	3.945347	11.40486	11.61852	7.895906	7.912374	Chr1	161035166	161038539	+	ENSMUSG00000053332.13	XM_011238814.2	302	antisense	intergenic	upstream	divergent	Zbtb37	GeneID:240869,Genbank:XM_011238814.2,MGI:MGI:2444467	zinc finger and BTB domain containing 37, transcript variant X1	GO:0003674,GO:0005575,GO:0008150	molecular_function|cellular_component|biological_process
ENSMUST00000159890	60.2286662638182	22.1450805196728	98.3122520079637	4.439462386268	2.1503849784614	0.000828737143675584	0.0182259388491683	Up	0.3943517	1.142242	0.08902366	0.7595962	3.889257	2.206709	5.684672	1.562019	Chr1	161035188	161038539	+	ENSMUSG00000053332.13	XM_011238816.2	324	antisense	intergenic	upstream	divergent	Zbtb37	GeneID:240869,Genbank:XM_011238816.2,MGI:MGI:2444467	zinc finger and BTB domain containing 37, transcript variant X2	GO:0003674,GO:0005575,GO:0008150	molecular_function|cellular_component|biological_process
ENSMUST00000159953	30.8683796396652	49.9292642871929	11.8074949921375	0.236484457776523	-2.08018272496138	5.96451928487864e-05	0.0019455055600003	Down	0.7897876	0.3619846	0.5712202	0.615334	0.1715579	0.01521262	0.2150565	0.2402526	Chr16	22548553	22551149	+	ENSMUSG00000089663.1	XM_017316852.1	0	antisense	genic	exonic	nested	Dgkg	GeneID:110197,Genbank:XM_017316852.1,MGI:MGI:105060	diacylglycerol kinase, gamma, transcript variant X4	GO:0005509,GO:0005524,GO:0007205,GO:0008152,GO:0016301,GO:0016310,GO:0016740,GO:0035556,GO:0046486,GO:0046834,GO:0046872,GO:0000166,GO:0003951,GO:0004143	calcium ion binding|ATP binding|protein kinase C-activating G-protein coupled receptor signaling pathway|metabolic process|kinase activity|phosphorylation|transferase activity|intracellular signal transduction|glycerolipid metabolic process|lipid phosphorylation|metal ion binding|nucleotide binding|NAD+ kinase activity|diacylglycerol kinase activity	mmu00561,mmu00564,mmu04070,mmu04072,mmu05231	Glycerolipid metabolism|Glycerophospholipid metabolism|Phosphatidylinositol signaling system|Phospholipase D signaling pathway|Choline metabolism in cancer
ENSMUST00000160089	603.633187816041	107.562219939415	1099.70415569267	10.2238886136051	3.35387211861326	1.2751703083562e-22	4.93575920687739e-20	Up	1.509778	1.405219	0.7797712	1.993865	14.39601	20.04488	20.19357	15.78727	Chr14	26389199	26395521	+	ENSMUSG00000090104.1	XM_006519737.1	17647	antisense	intergenic	downstream	convergent	Slmap	GeneID:83997,Genbank:XM_006519737.1,MGI:MGI:1933549	sarcolemma associated protein, transcript variant X16	GO:0005856,GO:0005886,GO:0006936,GO:0016020,GO:0016021,GO:0017048,GO:0072659,GO:1900825,GO:1902305,GO:1905150,GO:0005515,GO:0005615,GO:0005737	cytoskeleton|plasma membrane|muscle contraction|membrane|integral component of membrane|Rho GTPase binding|protein localization to plasma membrane|regulation of membrane depolarization during cardiac muscle cell action potential|regulation of sodium ion transmembrane transport|regulation of voltage-gated sodium channel activity|protein binding|extracellular space|cytoplasm
ENSMUST00000160516	5.04277006874514	0.253614066883895	9.83192607060639	38.7672741950369	5.27676739475462	0.0242879827893457	0.264570409146231	Up	0.002404391	0.04605238	5.735922e-20	0.0001719016	1.405891	0.9046299	8.549906e-05	0.1296275	Chr1	161037781	161038539	+	ENSMUSG00000053332.13	NM_172644.4	2062	antisense	intergenic	downstream	convergent	Dars2	GeneID:226539,Genbank:NM_172644.4,MGI:MGI:2442510	aspartyl-tRNA synthetase 2 (mitochondrial)	GO:0004815,GO:0005524,GO:0005634,GO:0005737,GO:0005739,GO:0006412,GO:0006418,GO:0016874,GO:0042803,GO:0043039,GO:0000166,GO:0050560,GO:0003676,GO:0070145,GO:0004812	aspartate-tRNA ligase activity|ATP binding|nucleus|cytoplasm|mitochondrion|translation|tRNA aminoacylation for protein translation|ligase activity|protein homodimerization activity|tRNA aminoacylation|nucleotide binding|aspartate-tRNA(Asn) ligase activity|nucleic acid binding|mitochondrial asparaginyl-tRNA aminoacylation|aminoacyl-tRNA ligase activity	mmu00970	Aminoacyl-tRNA biosynthesis
ENSMUST00000160562	54.3647334507174	77.8294262997867	30.9000406016482	0.397022592491253	-1.33270698891033	0.00193927830472034	0.036875927414431	Down	0.7691543	0.7540405	0.8068712	0.6500693	0.3324011	0.2848377	0.4186188	0.3874733	Chr17	73635591	73640220	-	ENSMUSG00000090168.1	XM_006524940.3	0	sense	genic	intronic	nested	Galnt14	GeneID:71685,Genbank:XM_006524940.3,MGI:MGI:1918935	UDP-N-acetyl-alpha-D-galactosamine:polypeptide N-acetylgalactosaminyltransferase 14, transcript variant X2	GO:0030246,GO:0005575,GO:0046872,GO:0005794,GO:0008150,GO:0009312,GO:0016020,GO:0016021,GO:0016266,GO:0016740,GO:0016757,GO:0003674,GO:0018242,GO:0004653,GO:0018243	carbohydrate binding|cellular_component|metal ion binding|Golgi apparatus|biological_process|oligosaccharide biosynthetic process|membrane|integral component of membrane|O-glycan processing|transferase activity|transferase activity, transferring glycosyl groups|molecular_function|protein O-linked glycosylation via serine|polypeptide N-acetylgalactosaminyltransferase activity|protein O-linked glyc…	mmu00512	Mucin type O-glycan biosynthesis
ENSMUST00000160932	36.862752193774	67.6890429438852	6.03646144366286	0.0891792996492378	-3.48714731997869	1.42512313311714e-10	1.43484362616384e-08	Down	1.596729	2.27548	2.612955	2.532737	0.4215829	0.1650381	0.2197007	0.186218	Chr17	12741311	12860136	+	ENSMUSG00000078247.4	XM_006523299.3	0	antisense	genic	intronic	containing	Mas1	GeneID:17171,Genbank:XM_006523299.3,MGI:MGI:96918	MAS1 oncogene, transcript variant X14	GO:0070528,GO:0009986,GO:0001933,GO:0016020,GO:0004871,GO:0016021,GO:0004930,GO:0005622,GO:0005886,GO:0005887,GO:0017046,GO:0007165,GO:0042277,GO:0007186,GO:0045740,GO:0050727,GO:0007250,GO:0001595,GO:0007283,GO:0060732,GO:0008284	protein kinase C signaling|cell surface|negative regulation of protein phosphorylation|membrane|signal transducer activity|integral component of membrane|G-protein coupled receptor activity|intracellular|plasma membrane|integral component of plasma membrane|peptide hormone binding|signal transduction|peptide binding|G-protein coupled receptor signaling pathway|positive regulation of DNA replicati…	mmu04080,mmu04614	Neuroactive ligand-receptor interaction|Renin-angiotensin system
ENSMUST00000160938	8.85475045948909	14.4186862851818	3.29081463379639	0.228232625962491	-2.13142305457611	0.0139372271260414	0.175488333230679	Down	0.932354	0.8860402	0.2844186	0.8305035	0.2721355	0.2070285	0.2756594	0.06128835	Chr15	57708114	57708927	-	ENSMUSG00000090002.1	XM_011245688.2	0	antisense	genic	intronic	nested	Zhx2	GeneID:387609,Genbank:XM_011245688.2,MGI:MGI:2683087	zinc fingers and homeoboxes 2, transcript variant X1	GO:0045892,GO:0005886,GO:0000122,GO:0046872,GO:0006351,GO:0003676,GO:0046982,GO:0006355,GO:0003677,GO:0003700,GO:0003714,GO:0006357,GO:0005515,GO:0006402,GO:0005634,GO:0035019,GO:0042802,GO:0042803,GO:0005654,GO:0045665,GO:0005829	negative regulation of transcription, DNA-templated|plasma membrane|negative regulation of transcription by RNA polymerase II|metal ion binding|transcription, DNA-templated|nucleic acid binding|protein heterodimerization activity|regulation of transcription, DNA-templated|DNA binding|DNA binding transcription factor activity|transcription corepressor activity|regulation of transcription by RNA po…
ENSMUST00000161383	12.9221381356683	5.95737302696792	19.8869032443687	3.33820010167977	1.73907043674023	0.0208951139648045	0.237721159398409	Up	0.5492294	0.01586631	0.02025483	0.5217402	1.481801	0.860147	0.7983612	0.9968361	Chr18	5574985	5592190	-	ENSMUSG00000063087.15	NM_011546.3	0	antisense	genic	intronic	overlapping	Zeb1	GeneID:21417,Genbank:NM_011546.3,MGI:MGI:1344313	zinc finger E-box binding homeobox 1	GO:0003700,GO:0005515,GO:0005634,GO:0005654,GO:0005667,GO:0005829,GO:0045602,GO:0006351,GO:0045666,GO:0006355,GO:0045892,GO:0007389,GO:0045944,GO:0046872,GO:0048513,GO:0048596,GO:0000122,GO:0001227,GO:0003676,GO:0003677,GO:0003682,GO:0003690,GO:0007399,GO:0007417,GO:0008134,GO:0008285,GO:0010464,GO:0017015,GO:0030154,GO:0048598,GO:0030857,GO:0048704,GO:0033081,GO:0048752,GO:0043565,GO:0051150,GO:…	DNA binding transcription factor activity|protein binding|nucleus|nucleoplasm|transcription factor complex|cytosol|negative regulation of endothelial cell differentiation|transcription, DNA-templated|positive regulation of neuron differentiation|regulation of transcription, DNA-templated|negative regulation of transcription, DNA-templated|pattern specification process|positive regulation of trans…	mmu05202,mmu05206,mmu05215	Transcriptional misregulation in cancers|MicroRNAs in cancer|Prostate cancer
ENSMUST00000161540	2.8042702798752	0	5.60854055975039	Inf	Inf	0.0123674254899685	0.161846668425379	Up	0.000824935	3.788011e-06	7.227267e-07	0.002655353	0.01970324	0.1555482	1.65994e-06	0.1234964	Chr1	85641222	85650585	-	ENSMUSG00000090246.1	XM_017321613.1	0	antisense	genic	exonic	overlapping	Sp140	GeneID:434484,Genbank:XM_017321613.1,MGI:MGI:3702467	Sp140 nuclear body protein, transcript variant X1	GO:0001650,GO:0005739	fibrillar center|mitochondrion
ENSMUST00000161614	9.7595344097992	18.8623269982671	0.656741821331274	0.0348176458499319	-4.8440375294464	3.69510266645399e-06	0.000162939995555179	Down	0.1280054	0.3128659	0.2347364	0.3201397	0	0.03180956	0.01641006	0	Chr16	25956475	25960342	+	ENSMUSG00000090257.1	NM_173379.2	0	antisense	genic	exonic	overlapping	P3h2	GeneID:210530,Genbank:NM_173379.2,MGI:MGI:2146663	prolyl 3-hydroxylase 2	GO:0032963,GO:0005783,GO:0005794,GO:0046872,GO:0008285,GO:0016491,GO:0016529,GO:0016705,GO:0019511,GO:0051213,GO:0055114,GO:0019797,GO:0005506,GO:0031418,GO:0005604	collagen metabolic process|endoplasmic reticulum|Golgi apparatus|metal ion binding|negative regulation of cell proliferation|oxidoreductase activity|sarcoplasmic reticulum|oxidoreductase activity, acting on paired donors, with incorporation or reduction of molecular oxygen|peptidyl-proline hydroxylation|dioxygenase activity|oxidation-reduction process|procollagen-proline 3-dioxygenase activity|ir…
ENSMUST00000161623	9.01492760252997	0	18.0298552050599	Inf	Inf	0.04623902274295	0.413021178531643	Up	2.951771e-14	5.583241e-12	3.182055e-09	4.211209e-11	5.16617	1.295059e-11	2.583969e-12	0.9563607	Chr1	161036695	161038539	+	ENSMUSG00000053332.13	XM_011238814.2	1831	antisense	intergenic	upstream	divergent	Zbtb37	GeneID:240869,Genbank:XM_011238814.2,MGI:MGI:2444467	zinc finger and BTB domain containing 37, transcript variant X1	GO:0003674,GO:0005575,GO:0008150	molecular_function|cellular_component|biological_process
ENSMUST00000161735	2.81422914397108	5.62845828794217	0	0	-Inf	0.0256465466592176	0.275238169876927	Down	0.6294883	0.7661805	0.0003379598	1.28741e-22	1.873501e-05	8.821067e-20	0.003859942	0.0001535728	Chr15	89071198	89075149	-	ENSMUSG00000087331.8	XM_017316689.1	0	antisense	genic	intronic	overlapping	Panx2	GeneID:406218,Genbank:XM_017316689.1,MGI:MGI:1890615	pannexin 2, transcript variant X2	GO:0046982,GO:0005886,GO:0055085,GO:0005921,GO:0006811,GO:0006812,GO:0007267,GO:0012505,GO:0015267,GO:0016020,GO:0016021,GO:0002931,GO:0022829,GO:0005243,GO:0030054,GO:0005737	protein heterodimerization activity|plasma membrane|transmembrane transport|gap junction|ion transport|cation transport|cell-cell signaling|endomembrane system|channel activity|membrane|integral component of membrane|response to ischemia|wide pore channel activity|gap junction channel activity|cell junction|cytoplasm
ENSMUST00000161981	2.71003226691136	4.97789635024765	0.442168183575073	0.0888263138610903	-3.49286906665323	0.0479319262456974	0.422937330976473	Down	0.8501557	0.6431966	0.1778086	0.167047	0.1847612	0	0	0	Chr9	99708399	99756043	+	ENSMUSG00000089655.1	NM_019815.3	0	antisense	genic	intronic	overlapping	Cldn18	GeneID:56492,Genbank:NM_019815.3,MGI:MGI:1929209	claudin 18, transcript variant A1.1	GO:0005923,GO:0016020,GO:0016021,GO:0030054,GO:0045779,GO:0048565,GO:0071847,GO:1900181,GO:2001205,GO:0005198,GO:0005515,GO:0005886	bicellular tight junction|membrane|integral component of membrane|cell junction|negative regulation of bone resorption|digestive tract development|TNFSF11-mediated signaling pathway|negative regulation of protein localization to nucleus|negative regulation of osteoclast development|structural molecule activity|protein binding|plasma membrane	mmu04514,mmu04530,mmu04670,mmu05160	Cell adhesion molecules (CAMs)|Tight junction|Leukocyte transendothelial migration|Hepatitis C
ENSMUST00000162289	86.2299991398466	53.6866255297707	118.773372749922	2.21234565551264	1.1455768089612	0.00281585186627793	0.0498947180130509	Up	1.506221	1.604788	1.814375	1.89336	4.340268	5.411843	4.388302	4.226097	Chr1	161035163	161038533	+	ENSMUSG00000053332.13	XM_011238814.2	299	antisense	intergenic	upstream	divergent	Zbtb37	GeneID:240869,Genbank:XM_011238814.2,MGI:MGI:2444467	zinc finger and BTB domain containing 37, transcript variant X1	GO:0003674,GO:0005575,GO:0008150	molecular_function|cellular_component|biological_process
ENSMUST00000163052	90.3512087678694	163.862784195999	16.8396333397401	0.10276667409482	-3.28255560188292	1.50191832220575e-14	2.81294767055695e-12	Down	5.880709	5.274427	7.378417	9.23238	1.117075	0.2529983	1.495242	0.7154259	Chr2	93452821	93466400	+	ENSMUSG00000075025.10	NM_001271432.1	0	antisense	genic	intronic	overlapping	Cd82	GeneID:12521,Genbank:NM_001271432.1,MGI:MGI:104651	CD82 antigen, transcript variant 3	GO:0016021,GO:0005887,GO:0007166,GO:0016020	integral component of membrane|integral component of plasma membrane|cell surface receptor signaling pathway|membrane	mmu04115	p53 signaling pathway
ENSMUST00000164074	7.98381054190779	12.9565948245843	3.01102625923128	0.232393333279053	-2.10535941247541	0.0247556079517289	0.267988302860916	Down	0.9556058	0.946062	0.8355755	1.68585	0.4219367	0.2166879	0.6262744	0	Chr10	41553762	41556552	+	ENSMUSG00000090708.1	XM_017314137.1	0	antisense	genic	exonic	nested	Ccdc162	GeneID:75973,Genbank:XM_017314137.1,MGI:MGI:1923223	coiled-coil domain containing 162, transcript variant X5	GO:0003674,GO:0005575,GO:0008150	molecular_function|cellular_component|biological_process
ENSMUST00000165676	75.8462322382848	38.9396130368786	112.752851439691	2.89558222709881	1.53385346624341	0.000208774138628193	0.00569081055809996	Up	3.077796	1.192717	1.177802	1.803839	5.603785	5.471052	5.851668	7.597972	Chr12	40209487	40211073	-	ENSMUSG00000090582.1	NM_013562.2	0	sense	genic	intronic	nested	Ifrd1	GeneID:15982,Genbank:NM_013562.2,MGI:MGI:1316717	interferon-related developmental regulator 1	GO:0007275,GO:0014706,GO:0030154,GO:0030517,GO:0042692,GO:0043403,GO:0045944,GO:0048671,GO:0051090,GO:0051091,GO:0061629,GO:0005634,GO:0005737	multicellular organism development|striated muscle tissue development|cell differentiation|negative regulation of axon extension|muscle cell differentiation|skeletal muscle tissue regeneration|positive regulation of transcription by RNA polymerase II|negative regulation of collateral sprouting|regulation of DNA binding transcription factor activity|positive regulation of DNA binding transcription…
ENSMUST00000167642	9.77945758859306	0.233147541845153	19.325767635341	82.8907201096564	6.37313869116606	8.38263953105685e-05	0.00259802162547951	Up	0.01728908	4.299487e-07	5.590022e-10	5.574592e-12	0.266876	1.105896e-05	0.4478377	0.3397145	Chr3	105959503	105984600	+	ENSMUSG00000105852.4	NM_007696.2	0	sense	genic	exonic	overlapping	Ovgp1	GeneID:12659,Genbank:NM_007696.2,MGI:MGI:106661	oviductal glycoprotein 1	GO:0005975,GO:0006032,GO:0007338,GO:0008061,GO:0031410,GO:0035805,GO:0098595,GO:2000360,GO:0004568,GO:0005576,GO:0005737	carbohydrate metabolic process|chitin catabolic process|single fertilization|chitin binding|cytoplasmic vesicle|egg coat|perivitelline space|negative regulation of binding of sperm to zona pellucida|chitinase activity|extracellular region|cytoplasm
ENSMUST00000168625	9.3809263750905	1.81449301250993	16.9473597376711	9.33999724486585	3.22342212436546	0.000537175441448281	0.0126954163353408	Up	0.02476558	0.02349802	0.01651207	0.01241118	0.181496	0.2919153	0.09395254	0.2412806	Chr13	69610498	69614901	-	ENSMUSG00000091133.1	NM_145354.5	0	antisense	genic	exonic	overlapping	Nsun2	GeneID:28114,Genbank:NM_145354.5,MGI:MGI:107252	NOL1/NOP2/Sun domain family member 2	GO:0030488,GO:0005634,GO:0005730,GO:0032259,GO:0005737,GO:0005856,GO:0007049,GO:0007286,GO:0033313,GO:0008033,GO:0033391,GO:0008168,GO:0048820,GO:0051301,GO:0016428,GO:0000049,GO:0001510,GO:0016740,GO:0003723	tRNA methylation|nucleus|nucleolus|methylation|cytoplasm|cytoskeleton|cell cycle|spermatid development|meiotic cell cycle checkpoint|tRNA processing|chromatoid body|methyltransferase activity|hair follicle maturation|cell division|tRNA (cytosine-5-)-methyltransferase activity|tRNA binding|RNA methylation|transferase activity|RNA binding
ENSMUST00000170849	30.6918100400644	46.1721844585519	15.2114356215769	0.329450204705648	-1.6018676716968	0.00173276379594521	0.0336094429819306	Down	0.926003	0.5393537	0.6996631	0.3131781	0.2324658	0.3066787	0.2613645	0.1835433	Chr16	77329259	77598444	+	ENSMUSG00000090386.10
ENSMUST00000171098	9.85772804159203	16.8834788092276	2.83197727395643	0.167736596583911	-2.57573060604455	0.0025916834588268	0.046590063894035	Down	0.3917447	0.4809383	0.2542037	0.2704288	0.1268122	0.06528452	0.095746	0	Chr6	134233158	134243711	-	ENSMUSG00000092134.1	NM_001303102.1	0	antisense	genic	exonic	nested	Etv6	GeneID:14011,Genbank:NM_001303102.1,MGI:MGI:109336	ets variant 6, transcript variant 2	GO:0022008,GO:0000981,GO:0030154,GO:0001077,GO:0003677,GO:0003700,GO:0005515,GO:0005634,GO:0005730,GO:0043565,GO:0005829,GO:0045944,GO:0006351,GO:0071425,GO:0006355,GO:0097152,GO:0006357,GO:0000122,GO:0007296,GO:0000977,GO:0019904,GO:0000978	neurogenesis|RNA polymerase II transcription factor activity, sequence-specific DNA binding|cell differentiation|transcriptional activator activity, RNA polymerase II proximal promoter sequence-specific DNA binding|DNA binding|DNA binding transcription factor activity|protein binding|nucleus|nucleolus|sequence-specific DNA binding|cytosol|positive regulation of transcription by RNA polymerase II|…	mmu05202	Transcriptional misregulation in cancers
ENSMUST00000172531	23.3766836986889	12.572165841049	34.1812015563287	2.71879976676134	1.44296990416235	0.0268582531620275	0.28421449184459	Up	0.2027328	0.6242717	0.414229	0.8443843	1.64311	0.4791452	2.37516	2.365241	Chr17	34951594	34952462	-	ENSMUSG00000092203.7	NM_010478.2	3967	sense	intergenic	downstream	same_strand	Hspa1b	GeneID:15511,Genbank:NM_010478.2,MGI:MGI:99517	heat shock protein 1B	GO:0044183,GO:0031625,GO:0005622,GO:0044297,GO:0031982,GO:0005634,GO:0051082,GO:0032436,GO:0005737,GO:0051085,GO:0005739,GO:0005759,GO:0005829,GO:0034605,GO:0006986,GO:0051787,GO:0034620,GO:0007339,GO:0072562,GO:0042026,GO:0008180,GO:1901673,GO:0042623,GO:0009408,GO:0002199,GO:0043066,GO:0016887,GO:0005515,GO:0043154,GO:0031072,GO:0005524	protein binding involved in protein folding|ubiquitin protein ligase binding|intracellular|cell body|vesicle|nucleus|unfolded protein binding|positive regulation of proteasomal ubiquitin-dependent protein catabolic process|cytoplasm|chaperone cofactor-dependent protein refolding|mitochondrion|mitochondrial matrix|cytosol|cellular response to heat|response to unfolded protein|misfolded protein bin…	mmu03040,mmu04141,mmu04010,mmu04144,mmu04612,mmu04915,mmu04213,mmu05134,mmu05162,mmu05164,mmu05169,mmu05145	Spliceosome|Protein processing in endoplasmic reticulum|MAPK signaling pathway|Endocytosis|Antigen processing and presentation|Estrogen signaling pathway|Longevity regulating pathway - multiple species|Legionellosis|Measles|Influenza A|Epstein-Barr virus infection|Toxoplasmosis
ENSMUST00000173141	19.3327423598928	29.127175431843	9.53830928794254	0.32747113808759	-1.6105603356351	0.00506950597198795	0.079910095040802	Down	0.7623706	0.4714233	0.219212	0.3834806	0.121259	0.04633663	0.1568293	0.3498832	Chr17	36248821	36253679	+	ENSMUSG00000092392.1	NM_026308.2	1994	antisense	intergenic	downstream	convergent	Rpp21	GeneID:67676,Genbank:NM_026308.2,MGI:MGI:1914926	ribonuclease P 21 subunit	GO:0004526,GO:0005634,GO:0005655,GO:0005829,GO:0008033,GO:0016787,GO:0030681,GO:0046872,GO:0001682	ribonuclease P activity|nucleus|nucleolar ribonuclease P complex|cytosol|tRNA processing|hydrolase activity|multimeric ribonuclease P complex|metal ion binding|tRNA 5'-leader removal	mmu03013	RNA transport
ENSMUST00000173162	5.31051524355376	0	10.6210304871075	Inf	Inf	0.000211794434342615	0.00575512551853301	Up	5.661536e-31	1.322061e-37	5.780202e-30	2.748343e-57	0.5745595	0.2398036	0.8976514	0.09096474	Chr17	35651828	35660367	+	ENSMUSG00000092389.2	NM_175137.4	0	antisense	genic	exonic	overlapping	Vars2	GeneID:68915,Genbank:NM_175137.4,MGI:MGI:1916165	valyl-tRNA synthetase 2, mitochondrial	GO:0004832,GO:0005524,GO:0005739,GO:0005829,GO:0006412,GO:0006418,GO:0006438,GO:0016874,GO:0000166,GO:0002161,GO:0004812	valine-tRNA ligase activity|ATP binding|mitochondrion|cytosol|translation|tRNA aminoacylation for protein translation|valyl-tRNA aminoacylation|ligase activity|nucleotide binding|aminoacyl-tRNA editing activity|aminoacyl-tRNA ligase activity	mmu00970	Aminoacyl-tRNA biosynthesis
ENSMUST00000173314	36169.9867067001	21656.5594833233	50683.4139300769	2.34032621705705	1.22670964046182	4.9894701574381e-05	0.00167450079387778	Up	1371.977	1065.527	1044.153	1044.882	3065.593	3092.719	3683.253	2945.439	Chr19	5795691	5797464	-	ENSMUSG00000092341.3	XM_006531857.2	24277	sense	intergenic	upstream	same_strand	Scyl1	GeneID:78891,Genbank:XM_006531857.2,MGI:MGI:1931787	SCY1-like 1 (S. cerevisiae), transcript variant X2	GO:0005737,GO:0005793,GO:0005794,GO:0005801,GO:0005829,GO:0005856,GO:0006468,GO:0006890,GO:0016192,GO:0030126,GO:0004672,GO:0045296,GO:0005515,GO:0005524	cytoplasm|endoplasmic reticulum-Golgi intermediate compartment|Golgi apparatus|cis-Golgi network|cytosol|cytoskeleton|protein phosphorylation|retrograde vesicle-mediated transport, Golgi to ER|vesicle-mediated transport|COPI vesicle coat|protein kinase activity|cadherin binding|protein binding|ATP binding
ENSMUST00000173695	1125.42990924653	120.74886752713	2130.11095096593	17.6408358487282	4.14084701441356	9.40922878762845e-33	1.36574955852427e-29	Up	2.650731	10.17248	2.987693	4.891265	108.2587	113.2096	122.7297	104.4235	Chr6	142161493	142173796	+	ENSMUSG00000092500.1	XM_006506965.3	0	antisense	genic	intronic	nested	Slco1a6	GeneID:28254,Genbank:XM_006506965.3,MGI:MGI:1351906	solute carrier organic anion transporter family, member 1a6, transcript variant X2	GO:0055085,GO:0006805,GO:0070328,GO:0006811,GO:0008206,GO:0015125,GO:0015347,GO:0015721,GO:0016020,GO:0016021,GO:0035264,GO:0042168,GO:0042493,GO:0005215,GO:0042632,GO:0005886,GO:0043252,GO:0005887	transmembrane transport|xenobiotic metabolic process|triglyceride homeostasis|ion transport|bile acid metabolic process|bile acid transmembrane transporter activity|sodium-independent organic anion transmembrane transporter activity|bile acid and bile salt transport|membrane|integral component of membrane|multicellular organism growth|heme metabolic process|response to drug|transporter activity|c…	mmu04976	Bile secretion
ENSMUST00000174321	33.70087318298	45.7700312422498	21.6317151237102	0.472617442824514	-1.08125521925304	0.0294534645330666	0.302666929343335	Down	2.66153	3.50871	1.590981	4.553912	1.336445	2.81142	0.5350628	2.186258	Chr17	33908294	33909317	-	ENSMUSG00000092564.2	XM_006523582.2	64	antisense	intergenic	upstream	divergent	Daxx	GeneID:13163,Genbank:XM_006523582.2,MGI:MGI:1197015	Fas death domain-associated protein, transcript variant X3	GO:0003713,GO:0003714,GO:0005515,GO:0005634,GO:0005694,GO:0010832,GO:0005737,GO:0016604,GO:0005829,GO:0016605,GO:0005874,GO:0019894,GO:0019899,GO:0019901,GO:0043005,GO:0030295,GO:0043065,GO:0030521,GO:0043066,GO:0030578,GO:0044297,GO:0045860,GO:0045892,GO:0000122,GO:2001235,GO:0045944,GO:0000281,GO:0046982,GO:0000775,GO:0047485,GO:0000792,GO:0001741,GO:0001934,GO:0002039,GO:0005938,GO:0006325,GO:…	transcription coactivator activity|transcription corepressor activity|protein binding|nucleus|chromosome|negative regulation of myotube differentiation|cytoplasm|nuclear body|cytosol|PML body|microtubule|kinesin binding|enzyme binding|protein kinase binding|neuron projection|protein kinase activator activity|positive regulation of apoptotic process|androgen receptor signaling pathway|negative reg…	mmu04010,mmu04210,mmu05014,mmu05168	MAPK signaling pathway|Apoptosis|Amyotrophic lateral sclerosis (ALS)|Herpes simplex infection
ENSMUST00000174412	22.1929929993059	37.2713723037365	7.11461369487527	0.190886818894029	-2.38921060960365	0.0310251052545694	0.313636264262385	Down	1.104481e-07	1.691112	2.058957	1.075115	0.677924	2.586983e-17	0.5209069	2.238551e-16	Chr19	5406815	5417683	+	ENSMUSG00000086938.9	XM_011248654.1	4281	antisense	intergenic	upstream	divergent	Tsga10ip	GeneID:78306,Genbank:XM_011248654.1,MGI:MGI:1925556	testis specific 10 interacting protein, transcript variant X1	GO:0008150,GO:0032391,GO:0036064,GO:0044782,GO:0003674,GO:0005575,GO:0005929	biological_process|photoreceptor connecting cilium|ciliary basal body|cilium organization|molecular_function|cellular_component|cilium
ENSMUST00000174464	34.5411777500325	18.3401503665941	50.742205133471	2.76672786859459	1.46818074950033	0.0127421904420875	0.165386642199405	Up	0.4989118	0.6793295	0.7699226	0.7296425	2.404253	1.169017	4.3836	1.393014	Chr17	34950238	34951244	-	ENSMUSG00000092203.7	NM_010478.2	5185	sense	intergenic	downstream	same_strand	Hspa1b	GeneID:15511,Genbank:NM_010478.2,MGI:MGI:99517	heat shock protein 1B	GO:0044183,GO:0031625,GO:0005622,GO:0044297,GO:0031982,GO:0005634,GO:0051082,GO:0032436,GO:0005737,GO:0051085,GO:0005739,GO:0005759,GO:0005829,GO:0034605,GO:0006986,GO:0051787,GO:0034620,GO:0007339,GO:0072562,GO:0042026,GO:0008180,GO:1901673,GO:0042623,GO:0009408,GO:0002199,GO:0043066,GO:0016887,GO:0005515,GO:0043154,GO:0031072,GO:0005524	protein binding involved in protein folding|ubiquitin protein ligase binding|intracellular|cell body|vesicle|nucleus|unfolded protein binding|positive regulation of proteasomal ubiquitin-dependent protein catabolic process|cytoplasm|chaperone cofactor-dependent protein refolding|mitochondrion|mitochondrial matrix|cytosol|cellular response to heat|response to unfolded protein|misfolded protein bin…	mmu03040,mmu04141,mmu04010,mmu04144,mmu04612,mmu04915,mmu04213,mmu05134,mmu05162,mmu05164,mmu05169,mmu05145	Spliceosome|Protein processing in endoplasmic reticulum|MAPK signaling pathway|Endocytosis|Antigen processing and presentation|Estrogen signaling pathway|Longevity regulating pathway - multiple species|Legionellosis|Measles|Influenza A|Epstein-Barr virus infection|Toxoplasmosis
ENSMUST00000174630	12.8011478118668	1.7332711801076	23.869024443626	13.7710848236364	3.78357030781225	9.65999297591363e-06	0.000391297110824334	Up	0.1891987	0.08909822	1.029991e-25	0.09596692	1.098744	2.487753	1.296409	1.818358	Chr17	35743323	35764191	-	ENSMUSG00000092600.1	XM_006523536.3	38693	sense	intergenic	upstream	same_strand	Ddr1	GeneID:12305,Genbank:XM_006523536.3,MGI:MGI:99216	discoidin domain receptor family, member 1, transcript variant X4	GO:0004871,GO:0004888,GO:0005518,GO:0005524,GO:0010715,GO:0005737,GO:0014909,GO:0005886,GO:0005887,GO:0016020,GO:0016021,GO:0016301,GO:0016310,GO:0043066,GO:0016323,GO:0043235,GO:0016740,GO:0018108,GO:0043410,GO:0043583,GO:0044319,GO:0000166,GO:0001558,GO:0046777,GO:0001952,GO:0004672,GO:0004709,GO:0004713,GO:0004714,GO:0006468,GO:0007169,GO:0007275,GO:0007565,GO:0007566,GO:0007595,GO:0030154,GO:…	signal transducer activity|transmembrane signaling receptor activity|collagen binding|ATP binding|regulation of extracellular matrix disassembly|cytoplasm|smooth muscle cell migration|plasma membrane|integral component of plasma membrane|membrane|integral component of membrane|kinase activity|phosphorylation|negative regulation of apoptotic process|basolateral plasma membrane|receptor complex|tra…
ENSMUST00000174728	3.79151078274798	0	7.58302156549596	Inf	Inf	0.0358965291393432	0.346588550193503	Up	2.026785e-24	6.758622e-27	0.0002129818	3.392398e-13	0.7973142	0.1242313	0.07898755	0.08800232	Chr17	36111426	36117121	+	ENSMUSG00000092365.2	XM_006524800.3	0	antisense	genic	exonic	overlapping	H2-T-ps	GeneID:667803,Genbank:XM_006524800.3,MGI:MGI:2442805	histocompatibility 2, T region locus, pseudogene, transcript variant X1			mmu04514,mmu04144,mmu04145,mmu04218,mmu04650,mmu04612,mmu05203,mmu05320,mmu05330,mmu05332,mmu05416,mmu04940,mmu05166,mmu05168,mmu05167,mmu05169,mmu05165	Cell adhesion molecules (CAMs)|Endocytosis|Phagosome|Cellular senescence|Natural killer cell mediated cytotoxicity|Antigen processing and presentation|Viral carcinogenesis|Autoimmune thyroid disease|Allograft rejection|Graft-versus-host disease|Viral myocarditis|Type I diabetes mellitus|HTLV-I infection|Herpes simplex infection|Kaposi's sarcoma-associated herpesvirus infection|Epstein-Barr virus …
ENSMUST00000174754	74.0611395356348	125.95679579347	22.1654832777995	0.175976874754293	-2.50654223914588	1.22107975571919e-09	1.06343835925584e-07	Down	4.112196	4.85912	4.269537	4.037815	0.6432508	0.7492044	0.4133656	1.675455	Chr19	5406740	5417582	+	ENSMUSG00000086938.9	XM_003085377.4	4206	antisense	intergenic	upstream	divergent	Tsga10ip	GeneID:78306,Genbank:XM_003085377.4,MGI:MGI:1925556	testis specific 10 interacting protein, transcript variant X2	GO:0008150,GO:0032391,GO:0036064,GO:0044782,GO:0003674,GO:0005575,GO:0005929	biological_process|photoreceptor connecting cilium|ciliary basal body|cilium organization|molecular_function|cellular_component|cilium
ENSMUST00000174808	11431.8439165975	4251.87579027863	18611.8120429164	4.37731790883213	2.13004716552603	6.27935863217225e-12	7.7023851165617e-10	Up	201.0802	274.9118	179.2142	93.13646	851.1505	1228.911	1137.009	786.2768	Chr19	5795694	5796952	-	ENSMUSG00000092341.3	XM_006531856.2	24280	sense	intergenic	upstream	same_strand	Scyl1	GeneID:78891,Genbank:XM_006531856.2,MGI:MGI:1931787	SCY1-like 1 (S. cerevisiae), transcript variant X1	GO:0005737,GO:0005793,GO:0005794,GO:0005801,GO:0005829,GO:0005856,GO:0006468,GO:0006890,GO:0016192,GO:0030126,GO:0004672,GO:0045296,GO:0005515,GO:0005524	cytoplasm|endoplasmic reticulum-Golgi intermediate compartment|Golgi apparatus|cis-Golgi network|cytosol|cytoskeleton|protein phosphorylation|retrograde vesicle-mediated transport, Golgi to ER|vesicle-mediated transport|COPI vesicle coat|protein kinase activity|cadherin binding|protein binding|ATP binding
ENSMUST00000176045	109.705062255697	213.092804588318	6.31731992307519	0.0296458622114428	-5.07602543352318	9.87470791537112e-13	1.39835497943036e-10	Down	7.444993	9.789043	3.170735	6.837095	0.09587634	0.5241852	0.3934808	1.239252e-20	Chr10	116965755	116967712	+	ENSMUSG00000031294.9	XM_006513546.3	15295	antisense	intergenic	upstream	divergent	Rab3ip	GeneID:216363,Genbank:XM_006513546.3,MGI:MGI:105933	RAB3A interacting protein, transcript variant X3	GO:0060271,GO:0005794,GO:1990635,GO:0005813,GO:0005829,GO:0005856,GO:0006612,GO:0015031,GO:0017112,GO:0033365,GO:0042802,GO:0042995,GO:0048471,GO:0005085,GO:0051020,GO:0005634,GO:0051490,GO:0005737	cilium assembly|Golgi apparatus|proximal dendrite|centrosome|cytosol|cytoskeleton|protein targeting to membrane|protein transport|Rab guanyl-nucleotide exchange factor activity|protein localization to organelle|identical protein binding|cell projection|perinuclear region of cytoplasm|guanyl-nucleotide exchange factor activity|GTPase binding|nucleus|negative regulation of filopodium assembly|cytop…
ENSMUST00000176050	119.737564138096	230.049101238474	9.42602703771821	0.0409739789765445	-4.60914819026887	2.48682067839725e-26	1.39727234117172e-23	Down	14.06936	14.22436	12.01179	17.76716	0.3533412	1.572326	0.1475804	0.8023851	Chr10	116964707	116967396	+	ENSMUSG00000031294.9	XM_006513546.3	14247	antisense	intergenic	upstream	divergent	Rab3ip	GeneID:216363,Genbank:XM_006513546.3,MGI:MGI:105933	RAB3A interacting protein, transcript variant X3	GO:0060271,GO:0005794,GO:1990635,GO:0005813,GO:0005829,GO:0005856,GO:0006612,GO:0015031,GO:0017112,GO:0033365,GO:0042802,GO:0042995,GO:0048471,GO:0005085,GO:0051020,GO:0005634,GO:0051490,GO:0005737	cilium assembly|Golgi apparatus|proximal dendrite|centrosome|cytosol|cytoskeleton|protein targeting to membrane|protein transport|Rab guanyl-nucleotide exchange factor activity|protein localization to organelle|identical protein binding|cell projection|perinuclear region of cytoplasm|guanyl-nucleotide exchange factor activity|GTPase binding|nucleus|negative regulation of filopodium assembly|cytop…
ENSMUST00000176290	111.564730444106	206.062466223737	17.0669946644745	0.0828243734884915	-3.59380080445926	2.95958031559906e-18	8.05468280267256e-16	Down	3.43013	2.325706	1.539698	2.125524	0.2019635	0.4097758	0.3245886	0.02029348	Chr6	57476697	57497671	+	ENSMUSG00000093535.1	NM_175523.4	8831	antisense	intergenic	downstream	convergent	Ppm1k	GeneID:243382,Genbank:NM_175523.4,MGI:MGI:2442111	protein phosphatase 1K (PP2C domain containing)	GO:0005739,GO:0006470,GO:0016787,GO:0043169,GO:0046872,GO:0003824,GO:0004721,GO:0004722	mitochondrion|protein dephosphorylation|hydrolase activity|cation binding|metal ion binding|catalytic activity|phosphoprotein phosphatase activity|protein serine/threonine phosphatase activity
ENSMUST00000176721	9.30833151050184	3.9275750895185	14.6890879314852	3.73998907638606	1.90303405635177	0.0293556808771493	0.30185318329786	Up	0.1754071	5.599659e-44	0.04309991	0.02034969	0.2454757	0.1790248	0.369868	0.2061795	Chr11	98285382	98287444	+	ENSMUSG00000093673.1	XM_011249225.2	4281	sense	intergenic	downstream	same_strand	Cdk12	GeneID:69131,Genbank:XM_011249225.2,MGI:MGI:1098802	cyclin-dependent kinase 12, transcript variant X3	GO:2000737,GO:0030332,GO:0008353,GO:0004672,GO:0004674,GO:0043405,GO:0008380,GO:0004693,GO:0043484,GO:0005524,GO:0005634,GO:0005694,GO:0016301,GO:0006368,GO:0044212,GO:0016310,GO:0006397,GO:0045944,GO:0016607,GO:0006468,GO:0046777,GO:0016740,GO:0000166,GO:0070816,GO:0019901,GO:0008024,GO:0001650,GO:0019908,GO:0008134,GO:0002944	negative regulation of stem cell differentiation|cyclin binding|RNA polymerase II carboxy-terminal domain kinase activity|protein kinase activity|protein serine/threonine kinase activity|regulation of MAP kinase activity|RNA splicing|cyclin-dependent protein serine/threonine kinase activity|regulation of RNA splicing|ATP binding|nucleus|chromosome|kinase activity|transcription elongation from RNA…
ENSMUST00000176742	73.2182065262125	48.5850146316655	97.8513984207596	2.01402426576578	1.01008106561334	0.0124132863889356	0.162296625843132	Up	0.6275614	0.5688954	0.4025231	0.3961178	1.407854	1.282228	1.174521	0.9756689	Chr3	96243550	96246380	-	ENSMUSG00000093553.1	NM_013549.2	0	antisense	genic	exonic	containing	Hist2h2aa1	GeneID:15267,Genbank:NM_013549.2,MGI:MGI:96097	histone cluster 2, H2aa1	GO:0006342,GO:0000790,GO:0003677,GO:0005634	chromatin silencing|nuclear chromatin|DNA binding|nucleus	mmu04217,mmu05322,mmu05034	Necroptosis|Systemic lupus erythematosus|Alcoholism
ENSMUST00000176807	9.69358529075398	18.9315480422992	0.455622539208719	0.0240668400804155	-5.37680945799892	1.03274987024203e-06	5.05293180895384e-05	Down	0.526678	0.2352287	0.4799115	0.4306457	7.504112e-06	0	0.03314287	0.03272358	Chr1	42694925	42744791	+	ENSMUSG00000093436.6	NM_008900.2	0	sense	genic	intronic	containing	Pou3f3	GeneID:18993,Genbank:NM_008900.2,MGI:MGI:102564	POU domain, class 3, transcription factor 3	GO:0045944,GO:0010628,GO:0003700,GO:0048878,GO:0021799,GO:0003705,GO:0071837,GO:0021869,GO:0005515,GO:0072218,GO:0005634,GO:0006351,GO:0006355,GO:0043066,GO:0006357,GO:0072227,GO:0043565,GO:0007275,GO:0072233,GO:0045892,GO:0007399,GO:0072236,GO:0045893,GO:0007420,GO:0000122,GO:0072240,GO:0007588,GO:0001822,GO:0008284,GO:0003677	positive regulation of transcription by RNA polymerase II|positive regulation of gene expression|DNA binding transcription factor activity|chemical homeostasis|cerebral cortex radially oriented cell migration|transcription factor activity, RNA polymerase II distal enhancer sequence-specific binding|HMG box domain binding|forebrain ventricular zone progenitor cell division|protein binding|metaneph…
ENSMUST00000177136	8.10626483802191	13.2458795871587	2.96665008888516	0.223967768192699	-2.15863696981167	0.0169045593986996	0.202227757971531	Down	0.2593852	0.1851341	0.2537993	0.3165831	0.0697964	0.08736644	0.03694993	0.08325252	Chr1	42693027	42694825	-	ENSMUSG00000060424.14	NM_008900.2	2321	antisense	intergenic	upstream	divergent	Pou3f3	GeneID:18993,Genbank:NM_008900.2,MGI:MGI:102564	POU domain, class 3, transcription factor 3	GO:0045944,GO:0010628,GO:0003700,GO:0048878,GO:0021799,GO:0003705,GO:0071837,GO:0021869,GO:0005515,GO:0072218,GO:0005634,GO:0006351,GO:0006355,GO:0043066,GO:0006357,GO:0072227,GO:0043565,GO:0007275,GO:0072233,GO:0045892,GO:0007399,GO:0072236,GO:0045893,GO:0007420,GO:0000122,GO:0072240,GO:0007588,GO:0001822,GO:0008284,GO:0003677	positive regulation of transcription by RNA polymerase II|positive regulation of gene expression|DNA binding transcription factor activity|chemical homeostasis|cerebral cortex radially oriented cell migration|transcription factor activity, RNA polymerase II distal enhancer sequence-specific binding|HMG box domain binding|forebrain ventricular zone progenitor cell division|protein binding|metaneph…
ENSMUST00000177278	38.4476286806883	22.7443509510738	54.1509064103028	2.3808508111218	1.25147722128103	0.00839349145024523	0.119247825514169	Up	0.3801993	0.3235951	0.3360595	0.3506123	0.8524206	1.069562	1.125864	0.9163956	Chr6	99384607	99388499	-	ENSMUSG00000093559.1	XM_017321304.1	0	sense	genic	intronic	nested	Foxp1	GeneID:108655,Genbank:XM_017321304.1,MGI:MGI:1914004	forkhead box P1, transcript variant X5	GO:0003677,GO:0003682,GO:0003700,GO:0003705,GO:0005515,GO:0009790,GO:0005634,GO:0021517,GO:0030154,GO:0030324,GO:0033152,GO:0042803,GO:0061052,GO:0043565,GO:0061140,GO:0044212,GO:0061470,GO:0045214,GO:0072358,GO:0072619,GO:1901249,GO:0000122,GO:1901250,GO:1904637,GO:1905206,GO:0000978,GO:0000981,GO:0001701,GO:0002053,GO:0002329,GO:0002639,GO:0005737,GO:0006351,GO:0006355,GO:0006357,GO:0007507,GO:…	DNA binding|chromatin binding|DNA binding transcription factor activity|transcription factor activity, RNA polymerase II distal enhancer sequence-specific binding|protein binding|embryo development|nucleus|ventral spinal cord development|cell differentiation|lung development|immunoglobulin V(D)J recombination|protein homodimerization activity|negative regulation of cell growth involved in cardiac…
ENSMUST00000178978	233.058146578825	71.5287684787397	394.58752467891	5.51648704529552	2.46374983662222	2.35931197077464e-12	3.13698442037807e-10	Up	0.2946528	0.3040902	0.2347039	0.2130718	1.450636	2.270825	1.794395	1.476961	Chr1	162217623	162225548	+	ENSMUSG00000078190.7	XM_006496601.3	0	antisense	genic	intronic	nested	Dnm3	GeneID:103967,Genbank:XM_006496601.3,MGI:MGI:1341299	dynamin 3, transcript variant X1	GO:0005737,GO:0005739,GO:0005794,GO:0005856,GO:0005874,GO:0005886,GO:0006897,GO:0031798,GO:0007416,GO:0031802,GO:0008017,GO:0031966,GO:0014069,GO:0042802,GO:0043083,GO:0043197,GO:0061002,GO:0044327,GO:0061025,GO:0061828,GO:0045202,GO:0061829,GO:0098844,GO:0098884,GO:0000166,GO:0000266,GO:1903423,GO:0001917,GO:0003374,GO:0003924,GO:0005515,GO:0005525,GO:0015630,GO:0016020,GO:0016185,GO:0016787,GO:…	cytoplasm|mitochondrion|Golgi apparatus|cytoskeleton|microtubule|plasma membrane|endocytosis|type 1 metabotropic glutamate receptor binding|synapse assembly|type 5 metabotropic glutamate receptor binding|microtubule binding|mitochondrial membrane|postsynaptic density|identical protein binding|synaptic cleft|dendritic spine|negative regulation of dendritic spine morphogenesis|dendritic spine head|…	mmu04072,mmu04144,mmu04961,mmu04721,mmu05100	Phospholipase D signaling pathway|Endocytosis|Endocrine and other factor-regulated calcium reabsorption|Synaptic vesicle cycle|Bacterial invasion of epithelial cells
ENSMUST00000180411	345.48520174869	211.067657518748	479.902745978632	2.27369153389124	1.18503654063668	0.000249983570724332	0.00659729368920669	Up	3.103887	2.379802	2.445022	2.658453	7.746157	7.989183	8.01095	5.547751	Chr8	22480291	22483332	+	ENSMUSG00000097042.2	XM_006509043.2	0	sense	genic	intronic	nested	Slc20a2	GeneID:20516,Genbank:XM_006509043.2,MGI:MGI:97851	solute carrier family 20, member 2, transcript variant X1	GO:0006811,GO:0006814,GO:0006817,GO:0015293,GO:0015319,GO:0016020,GO:0016021,GO:0016032,GO:0035435,GO:0005315,GO:0005886,GO:0005887	ion transport|sodium ion transport|phosphate ion transport|symporter activity|sodium:inorganic phosphate symporter activity|membrane|integral component of membrane|viral process|phosphate ion transmembrane transport|inorganic phosphate transmembrane transporter activity|plasma membrane|integral component of plasma membrane
ENSMUST00000180412	14.3869059298922	23.9344608755645	4.83935098421995	0.202191768988647	-2.30620382702805	0.001320492604449	0.0267445816096426	Down	0.1612422	0.155765	0.1807663	0.1808237	0.009948916	0.0615197	0.08016058	0.01920788	Chr14	34759402	34766016	+	ENSMUSG00000097310.2	NM_001301330.1	11419	sense	intergenic	downstream	same_strand	Wapl	GeneID:218914,Genbank:NM_001301330.1,MGI:MGI:2675859	WAPL cohesin release factor, transcript variant 2	GO:0071922,GO:0045875,GO:0000785,GO:0048146,GO:0000795,GO:0051301,GO:0003674,GO:0005634,GO:0005694,GO:0005737,GO:0007049,GO:0051983,GO:0007064,GO:0060623,GO:0008156,GO:0008278,GO:0071168,GO:0009636,GO:0000278,GO:0035562,GO:0045132	regulation of cohesin loading|negative regulation of sister chromatid cohesion|chromatin|positive regulation of fibroblast proliferation|synaptonemal complex|cell division|molecular_function|nucleus|chromosome|cytoplasm|cell cycle|regulation of chromosome segregation|mitotic sister chromatid cohesion|regulation of chromosome condensation|negative regulation of DNA replication|cohesin complex|prot…
ENSMUST00000180427	19.9037551785484	37.4106765523443	2.39683380475252	0.0640681758694986	-3.96424827468213	1.79932957491826e-08	1.30061044996159e-06	Down	0.463899	0.3842375	0.375586	0.4104714	0.04676994	0.01587526	0.06278788	0.01509344	Chr14	79836712	79958726	+	ENSMUSG00000097927.2	XM_006519174.3	41427	sense	intergenic	upstream	same_strand	Olfm4	GeneID:380924,Genbank:XM_006519174.3,MGI:MGI:2685142	olfactomedin 4, transcript variant X1	GO:0005615,GO:0005739,GO:0005886,GO:0007155,GO:0042581,GO:0042803,GO:0043124,GO:0045296,GO:0048471,GO:0050777,GO:0051260,GO:0005515,GO:1900026,GO:0005576	extracellular space|mitochondrion|plasma membrane|cell adhesion|specific granule|protein homodimerization activity|negative regulation of I-kappaB kinase/NF-kappaB signaling|cadherin binding|perinuclear region of cytoplasm|negative regulation of immune response|protein homooligomerization|protein binding|positive regulation of substrate adhesion-dependent cell spreading|extracellular region
ENSMUST00000180442	9.46962915725025	2.14316661691006	16.7960916975905	7.83704429000787	2.97030965023874	0.000834799593570961	0.0183361151586621	Up	0.0271042	0.02303962	0.058185	0.0535862	0.2803648	0.5183848	0.4806837	0.3244649	Chr19	53460622	53462723	+	ENSMUSG00000097779.2	NM_001085390.1	66595	sense	intergenic	upstream	same_strand	Dusp5	GeneID:240672,Genbank:NM_001085390.1,MGI:MGI:2685183	dual specificity phosphatase 5	GO:0005634,GO:0005737,GO:0006470,GO:0008138,GO:0016311,GO:0016791,GO:0017017,GO:0035335,GO:0035970,GO:0001706,GO:0045892,GO:0004721,GO:0045906,GO:0004725	nucleus|cytoplasm|protein dephosphorylation|protein tyrosine/serine/threonine phosphatase activity|dephosphorylation|phosphatase activity|MAP kinase tyrosine/serine/threonine phosphatase activity|peptidyl-tyrosine dephosphorylation|peptidyl-threonine dephosphorylation|endoderm formation|negative regulation of transcription, DNA-templated|phosphoprotein phosphatase activity|negative regulation of …	mmu04010	MAPK signaling pathway
ENSMUST00000180445	73.1936002538471	33.599752856293	112.787447651401	3.35679396612815	1.7470839897709	1.58468930384498e-05	0.000609318284643971	Up	0.1668362	0.2717134	0.2265975	0.1270337	0.7764304	1.047747	0.8237375	0.6298155	Chr8	94429813	94435103	-	ENSMUSG00000097194.2	XM_006531163.2	0	antisense	genic	exonic	overlapping	Nlrc5	GeneID:434341,Genbank:XM_006531163.2,MGI:MGI:3612191	NLR family, CARD domain containing 5, transcript variant X3	GO:0060335,GO:0032088,GO:0002376,GO:0060339,GO:0035556,GO:0005524,GO:0043549,GO:0005634,GO:0005737,GO:0045087,GO:0005813,GO:0060340,GO:0005829,GO:0045345,GO:0000166,GO:0045944,GO:0023052,GO:0000979	positive regulation of interferon-gamma-mediated signaling pathway|negative regulation of NF-kappaB transcription factor activity|immune system process|negative regulation of type I interferon-mediated signaling pathway|intracellular signal transduction|ATP binding|regulation of kinase activity|nucleus|cytoplasm|innate immune response|centrosome|positive regulation of type I interferon-mediated s…
ENSMUST00000180533	13.4043089627806	6.36567066498395	20.4429472605772	3.21143652200373	1.68321878008291	0.0150929312017136	0.18592676655132	Up	0.1075688	0.1227301	0.2230267	0.05428601	0.5895228	0.5721689	0.5381922	0.2576884	Chr9	75410184	75417709	+	ENSMUSG00000097021.7	XM_011242767.2	165	antisense	intergenic	upstream	divergent	Mapk6	GeneID:50772,Genbank:XM_011242767.2,MGI:MGI:1354946	mitogen-activated protein kinase 6, transcript variant X1	GO:0071310,GO:0016301,GO:0004707,GO:0016310,GO:0016740,GO:0005515,GO:0005524,GO:0005634,GO:0005737,GO:0019901,GO:0032156,GO:0005829,GO:0032991,GO:0006468,GO:0035556,GO:0007049,GO:0000166,GO:0046982,GO:0007166,GO:0004672,GO:0060999,GO:0010468,GO:0004674	cellular response to organic substance|kinase activity|MAP kinase activity|phosphorylation|transferase activity|protein binding|ATP binding|nucleus|cytoplasm|protein kinase binding|septin cytoskeleton|cytosol|protein-containing complex|protein phosphorylation|intracellular signal transduction|cell cycle|nucleotide binding|protein heterodimerization activity|cell surface receptor signaling pathway…	mmu04657	IL-17 signaling pathway
ENSMUST00000180612	13.1769553581083	2.65039475067785	23.7035159655387	8.94339077583685	3.1608219150802	5.11931636982297e-05	0.00171148277408016	Up	0.02316078	0.0676017	0.07259077	0.07037604	0.9349459	0.6285596	0.6852527	0.5108524	Chr8	94422898	94434166	-	ENSMUSG00000097194.2	XM_011248428.1	188	antisense	intergenic	upstream	divergent	Nlrc5	GeneID:434341,Genbank:XM_011248428.1,MGI:MGI:3612191	NLR family, CARD domain containing 5, transcript variant X2	GO:0060335,GO:0032088,GO:0002376,GO:0060339,GO:0035556,GO:0005524,GO:0043549,GO:0005634,GO:0005737,GO:0045087,GO:0005813,GO:0060340,GO:0005829,GO:0045345,GO:0000166,GO:0045944,GO:0023052,GO:0000979	positive regulation of interferon-gamma-mediated signaling pathway|negative regulation of NF-kappaB transcription factor activity|immune system process|negative regulation of type I interferon-mediated signaling pathway|intracellular signal transduction|ATP binding|regulation of kinase activity|nucleus|cytoplasm|innate immune response|centrosome|positive regulation of type I interferon-mediated s…
ENSMUST00000180667	46.4241038674613	9.79544809150648	83.052759643416	8.47870958710201	3.08384471125668	3.70355453413864e-10	3.48694664192577e-08	Up	0.1762817	0.1551345	0.1317294	0.2130136	1.907951	1.963847	1.946993	1.050599	Chr19	53444014	53451491	-	ENSMUSG00000097636.8	XM_006527442.3	53097	sense	intergenic	upstream	same_strand	Smndc1	GeneID:76479,Genbank:XM_006527442.3,MGI:MGI:1923729	survival motor neuron domain containing 1, transcript variant X3	GO:0005737,GO:0006397,GO:0006915,GO:0008380,GO:0003723,GO:0005634,GO:0005681	cytoplasm|mRNA processing|apoptotic process|RNA splicing|RNA binding|nucleus|spliceosomal complex	mmu03040	Spliceosome
ENSMUST00000180668	6.02673693208885	2.0777932229121	9.97568064126559	4.80109403152462	2.26336319208602	0.0350896149546108	0.341066357856815	Up	0.01987267	0.01709214	0.02181616	0.02077004	0.121182	0.17702	0.08165294	0.1133271	Chr14	28508074	28511392	-	ENSMUSG00000097002.1	XM_006518924.2	0	antisense	genic	exonic	overlapping	Wnt5a	GeneID:22418,Genbank:XM_006518924.2,MGI:MGI:98958	wingless-type MMTV integration site family, member 5A, transcript variant X3	GO:0090090,GO:0090103,GO:0090179,GO:0090263,GO:0090630,GO:1904948,GO:0097325,GO:1904953,GO:0150012,GO:2000049,GO:1900020,GO:2000052,GO:2000484,GO:0045198,GO:0045599,GO:0045732,GO:0045766,GO:0002009,GO:0045778,GO:0002053,GO:0045807,GO:0002741,GO:0045836,GO:0003323,GO:0048806,GO:0045860,GO:0003344,GO:0048812,GO:0045892,GO:0003401,GO:0048843,GO:0045893,GO:0003402,GO:0048850,GO:0005615,GO:0050679,GO:…	negative regulation of canonical Wnt signaling pathway|cochlea morphogenesis|planar cell polarity pathway involved in neural tube closure|positive regulation of canonical Wnt signaling pathway|activation of GTPase activity|midbrain dopaminergic neuron differentiation|melanocyte proliferation|Wnt signaling pathway involved in midbrain dopaminergic neuron differentiation|positive regulation of neur…	mmu04310,mmu04390,mmu04150,mmu04550,mmu04916,mmu04360,mmu05200,mmu05205,mmu05225,mmu05226,mmu05217,mmu05224,mmu04934,mmu05166,mmu05165	Wnt signaling pathway|Hippo signaling pathway|mTOR signaling pathway|Signaling pathways regulating pluripotency of stem cells|Melanogenesis|Axon guidance|Pathways in cancer|Proteoglycans in cancer|Hepatocellular carcinoma|Gastric cancer|Basal cell carcinoma|Breast cancer|Cushing's syndrome|HTLV-I infection|Human papillomavirus infection
ENSMUST00000180690	99.7355566324552	172.183740789516	27.2873724753948	0.158478218386206	-2.65764352824894	2.59058195365088e-11	2.96860239925598e-09	Down	2.180741	1.765667	1.483233	2.199058	0.2515767	0.6222587	0.4428749	0.1758412	Chr8	57488054	57508877	+	ENSMUSG00000096917.2	NM_021788.2	194	antisense	intergenic	upstream	divergent	Sap30	GeneID:60406,Genbank:NM_021788.2,MGI:MGI:1929129	sin3 associated polypeptide	GO:0003677,GO:0003712,GO:0003714,GO:0004407,GO:0005515,GO:0005634,GO:0005654,GO:0006351,GO:0006355,GO:0016580,GO:0000118,GO:0035914,GO:0046872,GO:0000122	DNA binding|transcription cofactor activity|transcription corepressor activity|histone deacetylase activity|protein binding|nucleus|nucleoplasm|transcription, DNA-templated|regulation of transcription, DNA-templated|Sin3 complex|histone deacetylase complex|skeletal muscle cell differentiation|metal ion binding|negative regulation of transcription by RNA polymerase II
ENSMUST00000180751	68.5540330541688	108.001976496813	29.1060896115248	0.269495897719832	-1.89166478251922	0.000773523891456365	0.0172072019685657	Down	0.681153	1.464386	1.377599	0.6661862	0.41172	0.2043435	0.3118074	0.4353473	Chr12	84039469	84053807	-	ENSMUSG00000097762.1	XM_017314967.1	0	antisense	genic	exonic	overlapping	Acot4	GeneID:171282,Genbank:XM_017314967.1,MGI:MGI:2159621	acyl-CoA thioesterase 4, transcript variant X1	GO:0047617,GO:0016790,GO:0005102,GO:0032788,GO:0005777,GO:0032789,GO:0052689,GO:0006104,GO:0043648,GO:0006631,GO:0102991,GO:0006637,GO:0043649,GO:0046459,GO:0000038,GO:0016290,GO:0001676,GO:0016787,GO:0004778	acyl-CoA hydrolase activity|thiolester hydrolase activity|signaling receptor binding|saturated monocarboxylic acid metabolic process|peroxisome|unsaturated monocarboxylic acid metabolic process|carboxylic ester hydrolase activity|succinyl-CoA metabolic process|dicarboxylic acid metabolic process|fatty acid metabolic process|myristoyl-CoA hydrolase activity|acyl-CoA metabolic process|dicarboxylic …	mmu00062,mmu01040	Fatty acid elongation|Biosynthesis of unsaturated fatty acids
ENSMUST00000180858	26.262000650668	1.56594700250995	50.958054298826	32.5413658426173	5.02420290069242	8.03395082235027e-11	8.48093063173921e-09	Up	0.1906955	0	0.2083857	0	4.19658	2.551239	2.511021	4.612925	Chr8	12554272	12573320	-	ENSMUSG00000097421.2	XM_006508929.2	0	antisense	genic	exonic	overlapping	Spaca7	GeneID:78634,Genbank:XM_006508929.2,MGI:MGI:1925884	sperm acrosome associated 7, transcript variant X1	GO:0003796,GO:0005576,GO:0005615,GO:0007162,GO:0007338,GO:0016998,GO:0031410,GO:0050829,GO:0050830,GO:0001669	lysozyme activity|extracellular region|extracellular space|negative regulation of cell adhesion|single fertilization|cell wall macromolecule catabolic process|cytoplasmic vesicle|defense response to Gram-negative bacterium|defense response to Gram-positive bacterium|acrosomal vesicle
ENSMUST00000180898	24.0314071214656	34.0143132168523	14.048501026079	0.413017335864322	-1.27572575672789	0.0243196549449056	0.264749843643978	Down	0.5392438	0.4578355	0.718435	0.5090159	0.2832732	0.1938343	0.3973503	0.2441493	Chr2	126521202	126553662	-	ENSMUSG00000097458.1	NM_011978.2	0	antisense	genic	exonic	overlapping	Slc27a2	GeneID:26458,Genbank:NM_011978.2,MGI:MGI:1347099	solute carrier family 27 (fatty acid transporter), member 2	GO:0004467,GO:0005102,GO:0005524,GO:0005739,GO:0005777,GO:0008152,GO:0015245,GO:0005778,GO:0015908,GO:0005779,GO:0016020,GO:0016021,GO:0016874,GO:0019899,GO:0030176,GO:0031957,GO:0000038,GO:0000166,GO:0001561,GO:0001676,GO:0003824,GO:0005783,GO:0005788,GO:0005789,GO:0006629,GO:0006631,GO:0042760,GO:0006635,GO:0043231,GO:0006699,GO:0044539,GO:0050197,GO:0070251,GO:0097089,GO:0102391	long-chain fatty acid-CoA ligase activity|signaling receptor binding|ATP binding|mitochondrion|peroxisome|metabolic process|fatty acid transmembrane transporter activity|peroxisomal membrane|fatty acid transport|integral component of peroxisomal membrane|membrane|integral component of membrane|ligase activity|enzyme binding|integral component of endoplasmic reticulum membrane|very long-chain fatt…	mmu04146,mmu03320,mmu04931	Peroxisome|PPAR signaling pathway|Insulin resistance
ENSMUST00000180902	5.84119634399476	0	11.6823926879895	Inf	Inf	0.000398100258314113	0.00989174079788191	Up	5.076386e-14	1.246621e-28	2.227984e-27	0	1.497028	0.17577	0.4144099	1.087265	Chr17	5798699	5803048	+	ENSMUSG00000096965.7	NM_025664.5	38332	sense	intergenic	upstream	same_strand	Snx9	GeneID:66616,Genbank:NM_025664.5,MGI:MGI:1913866	sorting nexin 9	GO:0005829,GO:0005886,GO:0006886,GO:0006897,GO:0031625,GO:0006898,GO:0032461,GO:0007049,GO:0035091,GO:0008289,GO:0036089,GO:0042802,GO:0042803,GO:0042995,GO:0043547,GO:0000278,GO:0000281,GO:0005515,GO:0005545,GO:0005737,GO:0005768,GO:0005794,GO:0005802,GO:0015031,GO:0016020,GO:0016050,GO:0016197,GO:0019898,GO:0030136,GO:0030659,GO:0045296,GO:0031234,GO:0045860,GO:0031410,GO:0051044,GO:0051301,GO:…	cytosol|plasma membrane|intracellular protein transport|endocytosis|ubiquitin protein ligase binding|receptor-mediated endocytosis|positive regulation of protein oligomerization|cell cycle|phosphatidylinositol binding|lipid binding|cleavage furrow formation|identical protein binding|protein homodimerization activity|cell projection|positive regulation of GTPase activity|mitotic cell cycle|mitotic…
ENSMUST00000180906	42.7382076250875	21.7799377380368	63.6964775121381	2.92454819101239	1.54821376215491	0.00106909344593115	0.0224896976343343	Up	0.3596955	0.1187386	0.2310118	0.2193731	0.6617103	0.7444237	0.762029	1.003773	Chr13	33935567	33938342	+	ENSMUSG00000085457.3	NM_001164118.1	0	antisense	genic	exonic	overlapping	Serpinb6a	GeneID:20719,Genbank:NM_001164118.1,MGI:MGI:103123	serine (or cysteine) peptidase inhibitor, clade B, member 6a, transcript variant 3	GO:0010951,GO:0004867,GO:0030414,GO:0005515,GO:0071470,GO:0005576,GO:0005615,GO:0005622,GO:0005737,GO:0097180,GO:0007605,GO:0008406,GO:0010466,GO:0002020	negative regulation of endopeptidase activity|serine-type endopeptidase inhibitor activity|peptidase inhibitor activity|protein binding|cellular response to osmotic stress|extracellular region|extracellular space|intracellular|cytoplasm|serine protease inhibitor complex|sensory perception of sound|gonad development|negative regulation of peptidase activity|protease binding	mmu05146	Amoebiasis
ENSMUST00000180926	3.96480434068227	0.759747962649501	7.16986071871505	9.43715688780697	3.23835228737723	0.0231260142111662	0.256127907396833	Up	0.02052578	1.480981e-31	8.007763e-17	0.03951337	0.07787879	0.234547	0.2732414	0.02116549	Chr7	29071603	29081142	+	ENSMUSG00000097079.2	XM_017322054.1	0	antisense	genic	exonic	nested	Ryr1	GeneID:20190,Genbank:XM_017322054.1,MGI:MGI:99659	ryanodine receptor 1, skeletal muscle, transcript variant X5	GO:0005262,GO:0005509,GO:0005515,GO:0005516,GO:0005524,GO:0005737,GO:0005790,GO:0014808,GO:0005886,GO:0015278,GO:0016020,GO:0016021,GO:0016529,GO:0042383,GO:0019899,GO:0030018,GO:0043588,GO:0030314,GO:0043931,GO:0046872,GO:0048741,GO:0048763,GO:0000166,GO:0001666,GO:0051209,GO:0002020,GO:0003151,GO:0005216,GO:0005219,GO:0005245,GO:0005938,GO:0006811,GO:0006816,GO:0006874,GO:0006936,GO:0030315,GO:…	calcium channel activity|calcium ion binding|protein binding|calmodulin binding|ATP binding|cytoplasm|smooth endoplasmic reticulum|release of sequestered calcium ion into cytosol by sarcoplasmic reticulum|plasma membrane|calcium-release channel activity|membrane|integral component of membrane|sarcoplasmic reticulum|sarcolemma|enzyme binding|Z disc|skin development|junctional membrane complex|ossi…	mmu04371,mmu04020,mmu04921,mmu04730,mmu04713	Apelin signaling pathway|Calcium signaling pathway|Oxytocin signaling pathway|Long-term depression|Circadian entrainment
ENSMUST00000180967	13.4795123226259	2.62024208212083	24.3387825631309	9.28875340534607	3.21548499309873	3.64051956929082e-05	0.00127330461562063	Up	0.03818652	0.04920886	0.06221548	0.03970974	0.7367494	0.3956561	0.6346466	0.418236	Chr16	93792136	93794901	-	ENSMUSG00000097768.2	XM_006523082.3	0	antisense	genic	exonic	nested	Dopey2	GeneID:70028,Genbank:XM_006523082.3,MGI:MGI:1917278	dopey family member 2, transcript variant X10	GO:0006895,GO:0015031,GO:0050890,GO:0003674,GO:0005768,GO:0005802	Golgi to endosome transport|protein transport|cognition|molecular_function|endosome|trans-Golgi network
ENSMUST00000180992	16.0879331857076	7.85463208013191	24.3212342912832	3.09641929031955	1.63060084199497	0.0150936070676063	0.18592676655132	Up	0.1526237	0.04354795	0.07538637	0.08443847	0.3075027	0.3031328	0.3522516	0.3165009	Chr13	28943048	28951671	+	ENSMUSG00000097461.1	NM_009238.2	0	antisense	genic	exonic	overlapping	Sox4	GeneID:20677,Genbank:NM_009238.2,MGI:MGI:98366	SRY (sex determining region Y)-box 4	GO:0001841,GO:0002328,GO:0003183,GO:0003211,GO:0003215,GO:0003289,GO:0003357,GO:0008284,GO:0003677,GO:0003700,GO:0008285,GO:0014009,GO:0021510,GO:0021522,GO:0021782,GO:0045893,GO:0030177,GO:0030217,GO:0045944,GO:0031018,GO:0046826,GO:0046982,GO:0048485,GO:0000976,GO:0050821,GO:0000981,GO:0001046,GO:0060070,GO:0001077,GO:0001105,GO:0001501,GO:0001666,GO:0005515,GO:0005634,GO:0005654,GO:0005737,GO:…	neural tube formation|pro-B cell differentiation|mitral valve morphogenesis|cardiac ventricle formation|cardiac right ventricle morphogenesis|atrial septum primum morphogenesis|noradrenergic neuron differentiation|positive regulation of cell proliferation|DNA binding|DNA binding transcription factor activity|negative regulation of cell proliferation|glial cell proliferation|spinal cord developmen…
ENSMUST00000180993	5.97844609983663	9.90791683046801	2.04897536920524	0.206801833752217	-2.27367911651933	0.032188108221428	0.321098713753651	Down	0.103259	0.1681175	0.1494531	0.1583177	0.087744	0.03613294	0	0.03421455	Chr8	28593505	28595599	+	ENSMUSG00000097776.1	NM_153135.3	51118	antisense	intergenic	downstream	convergent	Unc5d	GeneID:210801,Genbank:NM_153135.3,MGI:MGI:2389364	unc-5 netrin receptor D	GO:0007165,GO:0007275,GO:0007411,GO:0009986,GO:0016020,GO:0016021,GO:0021859,GO:0098742,GO:2001222,GO:0005515,GO:0005886,GO:0006915	signal transduction|multicellular organism development|axon guidance|cell surface|membrane|integral component of membrane|pyramidal neuron differentiation|cell-cell adhesion via plasma-membrane adhesion molecules|regulation of neuron migration|protein binding|plasma membrane|apoptotic process	mmu04360	Axon guidance
ENSMUST00000181018	14.7700763181844	2.09254742331429	27.4476052130545	13.1168378347103	3.71334805645626	2.0688932220532e-06	9.55861595271157e-05	Up	0.04522782	0	0.04792769	0.03061823	0.4136004	0.5664014	0.6231475	0.373182	Chr10	66920302	66923599	+	ENSMUSG00000097921.2	XM_006513726.3	85590	antisense	intergenic	downstream	convergent	Reep3	GeneID:28193,Genbank:XM_006513726.3,MGI:MGI:88930	receptor accessory protein 3, transcript variant X1	GO:0005874,GO:0006998,GO:0007049,GO:0007084,GO:0016020,GO:0016021,GO:0051301,GO:0003674,GO:0005575,GO:0005783	microtubule|nuclear envelope organization|cell cycle|mitotic nuclear envelope reassembly|membrane|integral component of membrane|cell division|molecular_function|cellular_component|endoplasmic reticulum
ENSMUST00000181030	32.4500141675468	44.7286938170943	20.1713345179993	0.450970792942993	-1.14889409431307	0.0215099306666382	0.243127821123624	Down	0.5084821	0.2277844	0.2067137	0.4452548	0.1994338	0.2310687	0.2903914	0.05728413	Chr8	79295123	79308961	+	ENSMUSG00000097174.2	XM_011248265.2	143	antisense	intergenic	upstream	divergent	Mmaa	GeneID:109136,Genbank:XM_011248265.2,MGI:MGI:1923805	methylmalonic aciduria (cobalamin deficiency) type A, transcript variant X10	GO:0005575,GO:0005739,GO:0008150,GO:0016787,GO:0042802,GO:0042803,GO:0000166,GO:0003924,GO:0005525	cellular_component|mitochondrion|biological_process|hydrolase activity|identical protein binding|protein homodimerization activity|nucleotide binding|GTPase activity|GTP binding
ENSMUST00000181052	4.58953404706401	0	9.17906809412803	Inf	Inf	0.000259462217338676	0.00680619412892329	Up	8.676531e-28	4.099164e-45	1.466455e-27	1.192108e-31	0.2110564	0.1470245	0.1684772	0.01823511	Chr17	6314199	6493180	+	ENSMUSG00000097723.1	NM_001166629.2	0	antisense	genic	exonic	overlapping	Dynlt1a	GeneID:100310872,Genbank:NM_001166629.2,MGI:MGI:3807506	dynein light chain Tctex-type 1A	GO:0008150,GO:0030027,GO:0042802,GO:0043025,GO:0044295,GO:0099503,GO:0005868,GO:0005881,GO:0008022	biological_process|lamellipodium|identical protein binding|neuronal cell body|axonal growth cone|secretory vesicle|cytoplasmic dynein complex|cytoplasmic microtubule|protein C-terminus binding
ENSMUST00000181053	51.3149458654193	74.4625848719235	28.1673068589151	0.378274631579916	-1.40249406743226	0.00160209980716584	0.031424971217584	Down	0.8168285	1.032514	0.8597456	0.999371	0.6466189	0.3530311	0.5014998	0.239342	Chr13	48239054	48262591	-	ENSMUSG00000114860.1	NM_031166.2	0	antisense	genic	exonic	overlapping	Id4	GeneID:15904,Genbank:NM_031166.2,MGI:MGI:99414	inhibitor of DNA binding 4	GO:0005634,GO:0005737,GO:0006351,GO:0006355,GO:0007405,GO:0007420,GO:0045599,GO:0007623,GO:0045665,GO:0008134,GO:0045669,GO:0045892,GO:0045944,GO:0046983,GO:0048712,GO:0048715,GO:0051726,GO:0000082,GO:0000122,GO:0001085,GO:0001191,GO:0003700,GO:0005515,GO:0008283,GO:0008284,GO:0010628,GO:0021766,GO:0021895,GO:0022010,GO:0030182,GO:0060512,GO:0034613,GO:0060740,GO:0043392,GO:0060741,GO:0045444,GO:…	nucleus|cytoplasm|transcription, DNA-templated|regulation of transcription, DNA-templated|neuroblast proliferation|brain development|negative regulation of fat cell differentiation|circadian rhythm|negative regulation of neuron differentiation|transcription factor binding|positive regulation of osteoblast differentiation|negative regulation of transcription, DNA-templated|positive regulation of t…	mmu04350,mmu04550	TGF-beta signaling pathway|Signaling pathways regulating pluripotency of stem cells
ENSMUST00000181058	3.78048388338705	0.496447752247327	7.06452001452677	14.2301379803756	3.83087774569332	0.0156561328551079	0.191501771116762	Up	0.02076171	0	0	0.02153086	0.1842668	0.2835148	0.06828313	0.1826122	Chr5	8773577	8798523	-	ENSMUSG00000097279.1	NM_011075.2	0	antisense	genic	exonic	overlapping	Abcb1b	GeneID:18669,Genbank:NM_011075.2,MGI:MGI:97568	ATP-binding cassette, sub-family B (MDR/TAP), member 1B	GO:0042493,GO:0005524,GO:0042626,GO:0005739,GO:0005886,GO:0008559,GO:0014045,GO:0015238,GO:0015893,GO:0046581,GO:0016020,GO:0055085,GO:0016021,GO:0016324,GO:0000139,GO:0016787,GO:0000166,GO:0016887,GO:0005215	response to drug|ATP binding|ATPase activity, coupled to transmembrane movement of substances|mitochondrion|plasma membrane|xenobiotic transmembrane transporting ATPase activity|establishment of endothelial blood-brain barrier|drug transmembrane transporter activity|drug transport|intercellular canaliculus|membrane|transmembrane transport|integral component of membrane|apical plasma membrane|Golg…	mmu02010,mmu04976,mmu05206,mmu05226	ABC transporters|Bile secretion|MicroRNAs in cancer|Gastric cancer
ENSMUST00000181070	90.3768049663336	30.2044860625581	150.549123870109	4.98432992894827	2.31739956818206	7.4642132189866e-09	5.88288080761577e-07	Up	0.3099857	0.2221626	0.1901784	0.2341247	1.228727	1.452305	1.992704	1.153489	Chr3	121531619	121536206	+	ENSMUSG00000097124.2	NM_145394.3	0	antisense	genic	exonic	overlapping	Slc44a3	GeneID:213603,Genbank:NM_145394.3,MGI:MGI:2384860	solute carrier family 44, member 3	GO:0016020,GO:0016021,GO:0003674,GO:0005575,GO:0008150	membrane|integral component of membrane|molecular_function|cellular_component|biological_process	mmu05231	Choline metabolism in cancer
ENSMUST00000181085	21.3757127893296	9.95037279726423	32.801052781395	3.29646471038888	1.72091963697345	0.00242374087870971	0.0443452926737034	Up	0.04895739	0.01483239	0.1544556	0.1165203	0.377766	0.3993861	0.4339713	0.1803905	Chr12	111426874	111430946	-	ENSMUSG00000097081.1	NM_001289489.1	0	antisense	genic	exonic	nested	Exoc3l4	GeneID:74190,Genbank:NM_001289489.1,MGI:MGI:1921363	exocyst complex component 3-like 4, transcript variant 4	GO:0051601,GO:0000145,GO:0000149,GO:0006887	exocyst localization|exocyst|SNARE binding|exocytosis
ENSMUST00000181090	20.874583204414	34.4200259991492	7.32914040967893	0.212932448390949	-2.2315322786545	0.000185813141747289	0.00516187129657781	Down	2.124914	1.385906	3.061269	3.226284	0.4177885	0.3447191	0.2102581	1.4256	Chr6	13871526	14044385	+	ENSMUSG00000097616.7	XM_017321705.1	31589	antisense	intergenic	upstream	divergent	Gpr85	GeneID:64450,Genbank:XM_017321705.1,MGI:MGI:1927851	G protein-coupled receptor 85, transcript variant X3	GO:0005783,GO:0005886,GO:0005887,GO:0007165,GO:0007186,GO:0016020,GO:0016021,GO:0004871,GO:0004930,GO:0005057	endoplasmic reticulum|plasma membrane|integral component of plasma membrane|signal transduction|G-protein coupled receptor signaling pathway|membrane|integral component of membrane|signal transducer activity|G-protein coupled receptor activity|signal transducer activity, downstream of receptor
ENSMUST00000181112	42.0070482806172	27.5693467693118	56.4447497919226	2.04737349289512	1.03377431056645	0.0210717719313803	0.23941821493854	Up	0.5608316	0.6129429	0.8829785	0.545645	1.658127	2.09001	1.632223	1.207089	Chr17	32284789	32298689	+	ENSMUSG00000097217.2	XM_006524691.1	67	antisense	intergenic	upstream	divergent	Brd4	GeneID:57261,Genbank:XM_006524691.1,MGI:MGI:1888520	bromodomain containing 4, transcript variant X9	GO:0032968,GO:0006351,GO:0000794,GO:0034211,GO:0006355,GO:0000993,GO:0043388,GO:0006468,GO:0001833,GO:0043983,GO:0003677,GO:0003682,GO:0004672,GO:0004674,GO:0007059,GO:0005515,GO:0044154,GO:0008022,GO:0005634,GO:0046777,GO:0008024,GO:0005665,GO:1990269,GO:0008353,GO:0005694,GO:0000083,GO:0005730,GO:0000790,GO:0010971,GO:0006325	positive regulation of transcription elongation from RNA polymerase II promoter|transcription, DNA-templated|condensed nuclear chromosome|GTP-dependent protein kinase activity|regulation of transcription, DNA-templated|RNA polymerase II core binding|positive regulation of DNA binding|protein phosphorylation|inner cell mass cell proliferation|histone H4-K12 acetylation|DNA binding|chromatin bindin…
ENSMUST00000181153	7.89852614026425	1.03889661145605	14.7581556690724	14.205605742027	3.82838844576618	0.000601607775821122	0.0140090965765405	Up	0.03371617	0.03049371	0.03844096	0.03759556	0.4378658	0.7250256	0.05334621	0.5624318	Chr7	30198630	30200889	+	ENSMUSG00000097817.2	XM_006539488.2	0	antisense	genic	exonic	overlapping	Capns1	GeneID:12336,Genbank:XM_006539488.2,MGI:MGI:88266	calpain, small subunit 1, transcript variant X1	GO:0005515,GO:0005737,GO:0005829,GO:0005886,GO:0016020,GO:0046872,GO:0046982,GO:0004198,GO:0005509	protein binding|cytoplasm|cytosol|plasma membrane|membrane|metal ion binding|protein heterodimerization activity|calcium-dependent cysteine-type endopeptidase activity|calcium ion binding
ENSMUST00000181170	39.2083294219641	15.6539655047903	62.7626933391378	4.0093798162473	2.00337909323351	0.000119996743139256	0.0035305798513506	Up	0.1618607	0.1468895	0.03046472	0.1820489	0.4177357	0.9011726	0.4672074	0.674169	Chr1	171500568	171504111	-	ENSMUSG00000091993.2	NM_019484.4	0	antisense	genic	exonic	overlapping	Alyref2	GeneID:56009,Genbank:NM_019484.4,MGI:MGI:1913144	Aly/REF export factor 2	GO:0005575,GO:0005634,GO:0005681,GO:0005737,GO:0006397,GO:0008380,GO:0051028,GO:0003676,GO:0003697,GO:0003723	cellular_component|nucleus|spliceosomal complex|cytoplasm|mRNA processing|RNA splicing|mRNA transport|nucleic acid binding|single-stranded DNA binding|RNA binding	mmu03040,mmu03013,mmu03015,mmu05168	Spliceosome|RNA transport|mRNA surveillance pathway|Herpes simplex infection
ENSMUST00000181224	10.1581693843732	19.8213816833163	0.494957085429998	0.0249708669828301	-5.32361027759487	0.00438227472027874	0.0713368795119768	Down	8.473257e-20	0.4557763	1.837888	1.045697	6.18933e-20	4.081562e-09	9.311927e-19	0.1112595	Chr7	75769762	75782099	-	ENSMUSG00000097415.2	XM_017312446.1	0	sense	genic	exonic	overlapping	LOC108167440	GeneID:108167440,Genbank:XM_017312446.1	uncharacterized LOC108167440, transcript variant X1
ENSMUST00000181242	3.82163431464651	0	7.64326862929303	Inf	Inf	0.00112215748360232	0.0234159063907522	Up	1.029375e-08	7.642966e-09	0	0.002028405	0.4107424	0.1543299	0.1680147	0.1740257	Chr9	3000282	3018084	-	ENSMUSG00000097312.1
ENSMUST00000181247	51.4024805960268	14.8994731431157	87.9054880489379	5.89990580234408	2.56069192064805	4.37273639667642e-08	2.929397021435e-06	Up	0.3081209	0.2264776	0.2226982	0.2523702	1.621626	2.754664	1.884596	1.08787	Chr3	145650312	145652473	+	ENSMUSG00000097183.2	NM_010516.2	327	antisense	intergenic	upstream	divergent	Cyr61	GeneID:16007,Genbank:NM_010516.2,MGI:MGI:88613	cysteine rich protein 61	GO:0005520,GO:0005576,GO:0005578,GO:0005615,GO:0006935,GO:0007155,GO:0043065,GO:0043066,GO:0007165,GO:0043280,GO:0007267,GO:0044319,GO:0045597,GO:0045669,GO:0045860,GO:0045944,GO:0050840,GO:0060413,GO:0001558,GO:0001649,GO:0001934,GO:0002041,GO:0003181,GO:0003278,GO:0003281,GO:0005178,GO:0008201,GO:0010518,GO:0010811,GO:0019838,GO:0030198,GO:0030335,GO:0060548,GO:0030513,GO:0060591,GO:0031012,GO:…	insulin-like growth factor binding|extracellular region|proteinaceous extracellular matrix|extracellular space|chemotaxis|cell adhesion|positive regulation of apoptotic process|negative regulation of apoptotic process|signal transduction|positive regulation of cysteine-type endopeptidase activity involved in apoptotic process|cell-cell signaling|wound healing, spreading of cells|positive regulati…
ENSMUST00000181286	96.4631186908643	60.8714553884261	132.054781993302	2.16940405236986	1.11729878056295	0.00377439861137913	0.0637039486560095	Up	1.257573	1.605633	0.8548125	0.7073844	2.681367	3.092201	2.754316	3.001254	Chr3	7612705	7690001	+	ENSMUSG00000097804.1	NM_001313890.1	0	antisense	genic	exonic	overlapping	Il7	GeneID:16196,Genbank:NM_001313890.1,MGI:MGI:96561	interleukin 7, transcript variant 4	GO:0043086,GO:0005125,GO:0045453,GO:0005126,GO:0045582,GO:0005139,GO:0005576,GO:0005615,GO:0006955,GO:0008083,GO:0046622,GO:0010468,GO:0048873,GO:0019221,GO:2001237,GO:0030890,GO:0001961,GO:2001240,GO:0002360,GO:0032722	negative regulation of catalytic activity|cytokine activity|bone resorption|cytokine receptor binding|positive regulation of T cell differentiation|interleukin-7 receptor binding|extracellular region|extracellular space|immune response|growth factor activity|positive regulation of organ growth|regulation of gene expression|homeostasis of number of cells within a tissue|cytokine-mediated signaling…	mmu04630,mmu04151,mmu04060,mmu04640,mmu05200	Jak-STAT signaling pathway|PI3K-Akt signaling pathway|Cytokine-cytokine receptor interaction|Hematopoietic cell lineage|Pathways in cancer
ENSMUST00000181292	70.221013125327	45.5074343710888	94.9345918795651	2.08613368763935	1.06083161438416	0.00722243067975614	0.106430031793564	Up	0.3191265	0.6792435	0.6578274	0.463565	1.495643	1.286769	1.313666	1.32141	Chr4	123898633	123904842	-	ENSMUSG00000097337.1	NM_019660.3	171	antisense	intergenic	upstream	divergent	Mycbp	GeneID:56309,Genbank:NM_019660.3,MGI:MGI:1891750	MYC binding protein	GO:0006351,GO:0006355,GO:0003713,GO:0005634,GO:0005737	transcription, DNA-templated|regulation of transcription, DNA-templated|transcription coactivator activity|nucleus|cytoplasm
ENSMUST00000181296	192.178241628499	100.51394651058	283.842536746418	2.82391197043029	1.4976951162992	0.000110568984210888	0.00329212062732521	Up	0.9786231	0.6203852	0.7727821	0.3881187	1.561107	3.339227	2.990981	1.628173	Chr9	41588494	41592737	+	ENSMUSG00000074415.14
ENSMUST00000181315	5.90957088975501	10.5309432543264	1.2881985251836	0.122325084664602	-3.0312078135866	0.00857635935919168	0.120957916857005	Down	0.1823403	0.1613234	0.2823343	0.1538488	0	0	0.1146525	0.01322576	Chr8	11049578	11054541	+	ENSMUSG00000096938.7	NM_001081212.1	41148	antisense	intergenic	upstream	divergent	Irs2	GeneID:384783,Genbank:NM_001081212.1,MGI:MGI:109334	insulin receptor substrate 2	GO:0005886,GO:0007165,GO:0007420,GO:0008283,GO:0008284,GO:0008286,GO:0032024,GO:0032869,GO:0009749,GO:0032991,GO:0033673,GO:0043548,GO:0045725,GO:0046326,GO:0002053,GO:0002903,GO:0004871,GO:0005158,GO:0005515,GO:0005737,GO:0005829,GO:0010748,GO:0010907,GO:0019216,GO:0019901,GO:0019903,GO:0019904,GO:0030335,GO:0071889,GO:0030879,GO:0030890,GO:0032000	plasma membrane|signal transduction|brain development|cell proliferation|positive regulation of cell proliferation|insulin receptor signaling pathway|positive regulation of insulin secretion|cellular response to insulin stimulus|response to glucose|protein-containing complex|negative regulation of kinase activity|phosphatidylinositol 3-kinase binding|positive regulation of glycogen biosynthetic p…	mmu04068,mmu04022,mmu04152,mmu04140,mmu04910,mmu04923,mmu04920,mmu04211,mmu04213,mmu05206,mmu04930,mmu04932,mmu04931	FoxO signaling pathway|cGMP - PKG signaling pathway|AMPK signaling pathway|Autophagy - animal|Insulin signaling pathway|Regulation of lipolysis in adipocyte|Adipocytokine signaling pathway|Longevity regulating pathway - mammal|Longevity regulating pathway - multiple species|MicroRNAs in cancer|Type II diabetes mellitus|Non-alcoholic fatty liver disease (NAFLD)|Insulin resistance
ENSMUST00000181374	4.18253739962536	8.36507479925073	0	0	-Inf	0.00149356405597996	0.0295960167543332	Down	0.0623559	0.3777592	0.1822123	0.06870579	0.0003994959	0.0001778907	1.714156e-06	0.003778465	Chr5	22550437	22701499	+	ENSMUSG00000097207.7	XM_006535716.3	76	antisense	intergenic	upstream	divergent	Orc5	GeneID:26429,Genbank:XM_006535716.3,MGI:MGI:1347044	origin recognition complex, subunit 5, transcript variant X1	GO:0005524,GO:0005634,GO:0005664,GO:0005829,GO:0006260,GO:0006270,GO:0000166,GO:0000808,GO:0003688	ATP binding|nucleus|nuclear origin of replication recognition complex|cytosol|DNA replication|DNA replication initiation|nucleotide binding|origin recognition complex|DNA replication origin binding	mmu04110	Cell cycle
ENSMUST00000181486	195.578940765214	118.355063237911	272.802818292516	2.30495266386823	1.20473712275709	0.000509917751451251	0.0121834669338517	Up	1.131026	0.8110003	0.6797554	1.034169	2.353175	3.127814	2.216224	2.388834	Chr4	147136278	147457019	+	ENSMUSG00000097122.1	NM_001083918.1	0	sense	genic	intronic	overlapping	Gm13139	GeneID:666532,Genbank:NM_001083918.1,MGI:MGI:3701604	predicted gene 13139	GO:0005634,GO:0006355,GO:0008150,GO:0003674,GO:0003700,GO:0005575	nucleus|regulation of transcription, DNA-templated|biological_process|molecular_function|DNA binding transcription factor activity|cellular_component
ENSMUST00000181502	133.080857178137	189.548723302743	76.6129910535317	0.404186267881991	-1.3069077875069	0.000248040015069245	0.00656589814965973	Down	6.243684	6.366998	5.084853	6.445452	3.489496	3.356957	2.382506	2.533888	Chr11	120633768	120635125	+	ENSMUSG00000097062.1	NM_010756.3	221	antisense	intergenic	upstream	divergent	Mafg	GeneID:17134,Genbank:NM_010756.3,MGI:MGI:96911	v-maf musculoaponeurotic fibrosarcoma oncogene family, protein G (avian)	GO:0046982,GO:0003677,GO:0003700,GO:0005515,GO:0005634,GO:0006351,GO:0006355,GO:0010628,GO:0030534,GO:0030641,GO:0042127,GO:0000978,GO:0045604,GO:0001077,GO:0045944,GO:0001701	protein heterodimerization activity|DNA binding|DNA binding transcription factor activity|protein binding|nucleus|transcription, DNA-templated|regulation of transcription, DNA-templated|positive regulation of gene expression|adult behavior|regulation of cellular pH|regulation of cell proliferation|RNA polymerase II proximal promoter sequence-specific DNA binding|regulation of epidermal cell diffe…
ENSMUST00000181503	7.39972673968294	13.6509693932358	1.14848408613003	0.084132053412933	-3.57120063317467	0.000607439579302555	0.0141071767897225	Down	0.275591	0.2480696	0.1820525	0.4463125	0.02539842	0.02668111	0.02370239	0.04845487	Chr5	28053951	28055459	-	ENSMUSG00000097673.1	NM_153526.5	15953	antisense	intergenic	upstream	divergent	Insig1	GeneID:231070,Genbank:NM_153526.5,MGI:MGI:1916289	insulin induced gene 1	GO:1901303,GO:0036316,GO:0006629,GO:0042472,GO:0006641,GO:0042474,GO:0006695,GO:0006991,GO:0008202,GO:0008203,GO:0010894,GO:0042632,GO:0016020,GO:0045599,GO:0016021,GO:0045717,GO:0016126,GO:0060021,GO:0032933,GO:0005515,GO:0060363,GO:0032937,GO:0005783,GO:0070862,GO:0036315	negative regulation of cargo loading into COPII-coated vesicle|SREBP-SCAP complex retention in endoplasmic reticulum|lipid metabolic process|inner ear morphogenesis|triglyceride metabolic process|middle ear morphogenesis|cholesterol biosynthetic process|response to sterol depletion|steroid metabolic process|cholesterol metabolic process|negative regulation of steroid biosynthetic process|choleste…
ENSMUST00000181546	23.8133350521491	3.6541387653485	43.9725313389498	12.0336238338656	3.58899925941869	3.71003656182696e-08	2.50470607883341e-06	Up	0.1153519	0.02487833	0.01424553	0.0270149	0.7112858	0.729652	0.5740856	0.4776581	Chr17	70745329	70755582	-	ENSMUSG00000097282.1	XM_006524184.2	0	antisense	genic	intronic	nested	Dlgap1	GeneID:224997,Genbank:XM_006524184.2,MGI:MGI:1346065	discs, large (Drosophila) homolog-associated protein 1, transcript variant X20	GO:0061136,GO:0014069,GO:0065003,GO:0070842,GO:0016020,GO:0019904,GO:0023052,GO:0030054,GO:0035418,GO:0044877,GO:0045202,GO:0005515,GO:0005886,GO:0045211,GO:0007268	regulation of proteasomal protein catabolic process|postsynaptic density|protein-containing complex assembly|aggresome assembly|membrane|protein domain specific binding|signaling|cell junction|protein localization to synapse|protein-containing complex binding|synapse|protein binding|plasma membrane|postsynaptic membrane|chemical synaptic transmission	mmu04724	Glutamatergic synapse
ENSMUST00000181623	68.3393850155057	119.827433665148	16.851336365864	0.140630036465225	-2.83002332955652	5.32609654101445e-11	5.72654009576479e-09	Down	1.410883	2.192795	1.758288	1.321977	0.1412058	0.2392644	0.2493557	0.4896201	Chr19	23037390	23075853	-	ENSMUSG00000097930.2	XM_011247233.2	47493	antisense	intergenic	downstream	convergent	Trpm3	GeneID:226025,Genbank:XM_011247233.2,MGI:MGI:2443101	transient receptor potential cation channel, subfamily M, member 3, transcript variant X25	GO:0005261,GO:0006812	cation channel activity|cation transport
ENSMUST00000181640	33.5533354034215	45.5784711066983	21.5281997001447	0.472332642526503	-1.08212485246731	0.023582726349893	0.25966350652025	Down	1.128844	0.8041387	0.3464358	1.040839	0.4851461	0.5348456	0.4941649	0.3759694	Chr16	24391612	24393588	-	ENSMUSG00000097867.1	NM_178665.5	0	antisense	genic	exonic	overlapping	Lpp	GeneID:210126,Genbank:NM_178665.5,MGI:MGI:2441849	LIM domain containing preferred translocation partner in lipoma, transcript variant 1	GO:0005829,GO:0005925,GO:0007155,GO:0030054,GO:0046872,GO:0005515,GO:0005634,GO:0005737	cytosol|focal adhesion|cell adhesion|cell junction|metal ion binding|protein binding|nucleus|cytoplasm
ENSMUST00000181668	141.592297254387	56.2487608392454	226.935833669528	4.03450369898979	2.01239121252557	9.56597239328212e-05	0.00292829713789434	Up	3.665635	2.087342	2.681816	2.037356	11.44316	20.765	9.276662	9.281074	Chr8	22644861	22646286	+	ENSMUSG00000097839.1	XM_006509029.2	0	antisense	genic	exonic	overlapping	Polb	GeneID:18970,Genbank:XM_006509029.2,MGI:MGI:97740	polymerase (DNA directed), beta, transcript variant X1	GO:0048872,GO:0016740,GO:0006290,GO:0003887,GO:0051402,GO:0016779,GO:0006915,GO:0071707,GO:0016829,GO:0006954,GO:0005634,GO:0071897,GO:0019899,GO:0005737,GO:0005874,GO:0005876,GO:0006260,GO:0006974,GO:0006281,GO:0032991,GO:0007435,GO:0006284,GO:0034061,GO:0008017,GO:0046872,GO:0008630,GO:0006287,GO:0000795,GO:0048535,GO:0016445,GO:0003677,GO:0048536,GO:0016446,GO:0003684	homeostasis of number of cells|transferase activity|pyrimidine dimer repair|DNA-directed DNA polymerase activity|neuron apoptotic process|nucleotidyltransferase activity|apoptotic process|immunoglobulin heavy chain V-D-J recombination|lyase activity|inflammatory response|nucleus|DNA biosynthetic process|enzyme binding|cytoplasm|microtubule|spindle microtubule|DNA replication|cellular response to …	mmu03410,mmu05203,mmu05166	Base excision repair|Viral carcinogenesis|HTLV-I infection
ENSMUST00000181710	15.1539630711568	3.51935002981533	26.7885761124982	7.61179646399192	2.92823698511228	0.000813266164500181	0.0180222265308704	Up	0.02051149	0.1361109	0.0003548966	0.01761179	0.7420719	0.4287029	0.3863878	0.1440604	Chr10	66912489	66920258	-	ENSMUSG00000097134.2	XM_006513726.3	88931	sense	intergenic	downstream	same_strand	Reep3	GeneID:28193,Genbank:XM_006513726.3,MGI:MGI:88930	receptor accessory protein 3, transcript variant X1	GO:0005874,GO:0006998,GO:0007049,GO:0007084,GO:0016020,GO:0016021,GO:0051301,GO:0003674,GO:0005575,GO:0005783	microtubule|nuclear envelope organization|cell cycle|mitotic nuclear envelope reassembly|membrane|integral component of membrane|cell division|molecular_function|cellular_component|endoplasmic reticulum
ENSMUST00000181729	6.57970107689075	13.1594021537815	0	0	-Inf	4.560652397125e-05	0.00155454879556014	Down	0.6105481	0.5967156	0.04865935	1.022012	0.01507873	0.01315149	0	0.0003452224	Chr18	32359057	32377823	-	ENSMUSG00000097413.2	XM_006525987.3	0	antisense	genic	intronic	overlapping	Bin1	GeneID:30948,Genbank:XM_006525987.3,MGI:MGI:108092	bridging integrator 1, transcript variant X11	GO:0006997,GO:0007275,GO:0008021,GO:0008333,GO:0016020,GO:0030018,GO:0030100,GO:0044877,GO:0030154,GO:0045664,GO:0030315,GO:0045807,GO:0030424,GO:0046982,GO:0048156,GO:0048711,GO:0051015,GO:0051020,GO:0051087,GO:0002020,GO:0005515,GO:0005634,GO:0005635,GO:0005737,GO:0005829,GO:0005856,GO:0006897,GO:0031674,GO:0033268,GO:0042692,GO:0042802,GO:0043065,GO:0043194,GO:0043196,GO:0051647,GO:0043547,GO:…	nucleus organization|multicellular organism development|synaptic vesicle|endosome to lysosome transport|membrane|Z disc|regulation of endocytosis|protein-containing complex binding|cell differentiation|regulation of neuron differentiation|T-tubule|positive regulation of endocytosis|axon|protein heterodimerization activity|tau protein binding|positive regulation of astrocyte differentiation|actin …	mmu04144,mmu04666	Endocytosis|Fc gamma R-mediated phagocytosis
ENSMUST00000181732	2.63698861102935	0.288834792324829	4.98514242973388	17.2594942236997	4.10931828294701	0.0326327826477197	0.324427972692912	Up	0.002214325	6.500918e-12	0.006831167	7.008225e-05	0.09980759	0.01312752	0.0924668	0.00967116	Chr16	10827927	10833507	+	ENSMUSG00000096921.1	NM_001162932.1	1552	sense	intergenic	upstream	same_strand	Rmi2	GeneID:223970,Genbank:NM_001162932.1,MGI:MGI:2685383	RecQ mediated genome instability 2	GO:0005829,GO:0006260,GO:0016607,GO:0033045,GO:0003674,GO:0003677,GO:0005634	cytosol|DNA replication|nuclear speck|regulation of sister chromatid segregation|molecular_function|DNA binding|nucleus	mmu03460	Fanconi anemia pathway
ENSMUST00000181751	44.0233815792903	65.3844074847373	22.6623556738432	0.346601835906112	-1.52864879859578	0.000990616541339455	0.0210678375055563	Down	0.8150807	0.9918885	0.8401698	1.072716	0.445289	0.3834158	0.5044842	0.2500597	Chr5	5781530	5783636	+	ENSMUSG00000097554.1	XM_017321192.1	31909	sense	intergenic	downstream	same_strand	LOC108169021	GeneID:108169021,Genbank:XM_017321192.1	atherin-like
ENSMUST00000181777	2.74209404629646	0	5.48418809259293	Inf	Inf	0.00825237531214752	0.118110002618723	Up	1.028699e-05	8.034179e-06	1.772447e-24	3.499144e-15	0.1982292	0.1388499	0.0466369	0.1525246	Chr19	34474808	34476618	+	ENSMUSG00000097558.1	NM_009890.1	0	antisense	genic	exonic	overlapping	Ch25h	GeneID:12642,Genbank:NM_009890.1,MGI:MGI:1333869	cholesterol 25-hydroxylase	GO:0016020,GO:0005506,GO:0016021,GO:0005783,GO:0016126,GO:0005789,GO:0006629,GO:0006694,GO:0008202,GO:0008203,GO:0016491,GO:0008395,GO:0035754,GO:0000254,GO:0046872,GO:0008610,GO:0001567,GO:0055114,GO:0004497	membrane|iron ion binding|integral component of membrane|endoplasmic reticulum|sterol biosynthetic process|endoplasmic reticulum membrane|lipid metabolic process|steroid biosynthetic process|steroid metabolic process|cholesterol metabolic process|oxidoreductase activity|steroid hydroxylase activity|B cell chemotaxis|C-4 methylsterol oxidase activity|metal ion binding|lipid biosynthetic process|ch…	mmu00120	Primary bile acid biosynthesis
ENSMUST00000181851	5.34400584299225	0.72959529409248	9.95841639189202	13.6492333112962	3.77074801093685	0.00394132899391519	0.0660732131049227	Up	0.03050675	0	0	0.01520381	0.1609165	0.2521096	0.0654963	0.1221097	Chr13	51973214	51976583	+	ENSMUSG00000097495.1
ENSMUST00000181932	47.0321863438377	63.7989620263432	30.2654106613322	0.474387195340816	-1.07586302570247	0.0155393216277195	0.190608383177196	Down	1.234078	1.181267	1.061245	1.21915	0.604149	0.7527565	0.7785523	0.5697753	Chr7	35555367	35556935	+	ENSMUSG00000097509.1	NM_033080.2	0	antisense	genic	exonic	overlapping	Nudt19	GeneID:110959,Genbank:NM_033080.2,MGI:MGI:94203	nudix (nucleoside diphosphate linked moiety X)-type motif 19	GO:0016787,GO:0046872,GO:0005102,GO:0005739,GO:0005777	hydrolase activity|metal ion binding|signaling receptor binding|mitochondrion|peroxisome	mmu04146	Peroxisome
ENSMUST00000182286	7.86600810240627	15.2370591193825	0.494957085429998	0.0324837674745503	-4.94413722345719	0.0040043979563228	0.0668730619398184	Down	4.396593e-06	0.9514293	0.3501744	1.319785	7.215602e-08	2.065983e-15	1.141437e-13	0.08374555	Chr14	61635227	61682314	-	ENSMUSG00000097589.9	NM_001039105.3	22394	antisense	intergenic	downstream	convergent	Kcnrg	GeneID:328424,Genbank:NM_001039105.3,MGI:MGI:2685591	potassium channel regulator, transcript variant 1	GO:1902260,GO:0005783,GO:0042802,GO:0051260	negative regulation of delayed rectifier potassium channel activity|endoplasmic reticulum|identical protein binding|protein homooligomerization
ENSMUST00000182601	19.7777117740982	27.9842522228061	11.5711713253903	0.413488673317495	-1.2740802846504	0.0436135823668148	0.397936813863374	Down	1.24832	0.3533676	1.1633	0.40133	0.261073	0.4041132	0.4084086	0.4612648	Chr16	77329205	77594924	+	ENSMUSG00000090386.10
ENSMUST00000182742	31.2886231364313	20.0631525106741	42.5140937621885	2.1190136365444	1.08339287195345	0.0303459137887085	0.309457327172097	Up	2.318334	0.4938252	2.466175	0.6088553	4.962685	3.443851	3.203141	3.1868	Chr1	9942025	9944117	-	ENSMUSG00000098234.7	NM_177722.3	1071	antisense	intergenic	downstream	convergent	Mcmdc2	GeneID:240697,Genbank:NM_177722.3,MGI:MGI:3045334	minichromosome maintenance domain containing 2	GO:0005575,GO:0006270,GO:0006281,GO:0006974,GO:0007130,GO:0007146,GO:0007283,GO:0042140,GO:0048477,GO:0051321,GO:1990918,GO:0003674,GO:0003677,GO:0005524	cellular_component|DNA replication initiation|DNA repair|cellular response to DNA damage stimulus|synaptonemal complex assembly|meiotic recombination nodule assembly|spermatogenesis|late meiotic recombination nodule assembly|oogenesis|meiotic cell cycle|double-strand break repair involved in meiotic recombination|molecular_function|DNA binding|ATP binding
ENSMUST00000182768	126.741141674964	174.247581275169	79.2347020747582	0.454724831730272	-1.13693430559281	0.00218971308239394	0.0407048265412355	Down	3.552499	3.121815	3.687253	3.60038	1.678269	1.943092	3.2997	1.001826	Chr14	61602839	61682373	-	ENSMUSG00000097589.9	XM_006519392.2	0	antisense	genic	intronic	overlapping	Trim13	GeneID:66597,Genbank:XM_006519392.2,MGI:MGI:1913847	tripartite motif-containing 13, transcript variant X1	GO:0043161,GO:0005737,GO:0045087,GO:0046872,GO:0005783,GO:0005789,GO:0008270,GO:0010942,GO:0016020,GO:0051092,GO:0016021,GO:0051865,GO:0016239,GO:0097038,GO:0016740,GO:1902187,GO:0030433,GO:0002376,GO:0032897,GO:0004842,GO:0043123,GO:0005622	proteasome-mediated ubiquitin-dependent protein catabolic process|cytoplasm|innate immune response|metal ion binding|endoplasmic reticulum|endoplasmic reticulum membrane|zinc ion binding|positive regulation of cell death|membrane|positive regulation of NF-kappaB transcription factor activity|integral component of membrane|protein autoubiquitination|positive regulation of macroautophagy|perinuclea…
ENSMUST00000182819	76.0806461945623	44.7947372200352	107.366555169089	2.39685645752751	1.2611435117346	0.0156727838295087	0.191570911398163	Up	1.30126	2.321593	1.099847	1.58471	3.323163	6.545013	2.568346	5.560803	Chr1	9942023	9943223	-	ENSMUSG00000098234.7	NM_177722.3	1069	antisense	intergenic	downstream	convergent	Mcmdc2	GeneID:240697,Genbank:NM_177722.3,MGI:MGI:3045334	minichromosome maintenance domain containing 2	GO:0005575,GO:0006270,GO:0006281,GO:0006974,GO:0007130,GO:0007146,GO:0007283,GO:0042140,GO:0048477,GO:0051321,GO:1990918,GO:0003674,GO:0003677,GO:0005524	cellular_component|DNA replication initiation|DNA repair|cellular response to DNA damage stimulus|synaptonemal complex assembly|meiotic recombination nodule assembly|spermatogenesis|late meiotic recombination nodule assembly|oogenesis|meiotic cell cycle|double-strand break repair involved in meiotic recombination|molecular_function|DNA binding|ATP binding
ENSMUST00000182872	34.5222418365948	14.4934688584186	54.551014814771	3.76383427236502	1.91220310529788	0.000606680099451261	0.0141071767897225	Up	0.3324856	0.268245	0.1870915	1.132981	2.236677	3.013203	2.782106	0.8410696	Chr9	88521372	88522888	-	ENSMUSG00000097195.9	NM_001163061.1	25132	antisense	intergenic	upstream	divergent	Zfp949	GeneID:71640,Genbank:NM_001163061.1,MGI:MGI:1918890	zinc finger protein 949, transcript variant 2	GO:0005634,GO:0008150,GO:0043565,GO:0045892,GO:0003674,GO:0003700,GO:0005575	nucleus|biological_process|sequence-specific DNA binding|negative regulation of transcription, DNA-templated|molecular_function|DNA binding transcription factor activity|cellular_component
ENSMUST00000182956	21.589306000805	3.08544292780895	40.093169073801	12.994299363778	3.6998069424987	0.00330615274555106	0.0569600084292862	Up	0.1098592	5.842114e-22	0.08128758	0.08437883	0.192505	0.5195747	1.831267	1.586396	Chr15	62037986	62249528	+	ENSMUSG00000097039.8	NM_010849.4	47625	sense	intergenic	downstream	same_strand	Myc	GeneID:17869,Genbank:NM_010849.4,MGI:MGI:97250	myelocytomatosis oncogene, transcript variant 1	GO:0050910,GO:0051276,GO:0051782,GO:0051973,GO:0001077,GO:0060070,GO:0001658,GO:0060252,GO:0001783,GO:0060548,GO:0002053,GO:0070371,GO:0002082,GO:0070491,GO:0002904,GO:0070888,GO:0003677,GO:0005819,GO:0006006,GO:0003690,GO:0006338,GO:0003700,GO:0006351,GO:0006352,GO:0006355,GO:0008284,GO:0006366,GO:0006848,GO:0008630,GO:0006865,GO:0009314,GO:0010332,GO:0000122,GO:0032204,GO:0010468,GO:0032986,GO:…	detection of mechanical stimulus involved in sensory perception of sound|chromosome organization|negative regulation of cell division|positive regulation of telomerase activity|transcriptional activator activity, RNA polymerase II proximal promoter sequence-specific DNA binding|canonical Wnt signaling pathway|branching involved in ureteric bud morphogenesis|positive regulation of glial cell proli…	mmu04010,mmu04012,mmu04310,mmu04350,mmu04390,mmu04630,mmu04151,mmu04110,mmu04218,mmu04550,mmu04919,mmu05200,mmu05230,mmu05202,mmu05206,mmu05205,mmu05210,mmu05225,mmu05226,mmu05216,mmu05221,mmu05220,mmu05219,mmu05213,mmu05224,mmu05222,mmu05166,mmu05161,mmu05167,mmu05169	MAPK signaling pathway|ErbB signaling pathway|Wnt signaling pathway|TGF-beta signaling pathway|Hippo signaling pathway|Jak-STAT signaling pathway|PI3K-Akt signaling pathway|Cell cycle|Cellular senescence|Signaling pathways regulating pluripotency of stem cells|Thyroid hormone signaling pathway|Pathways in cancer|Central carbon metabolism in cancer|Transcriptional misregulation in cancers|MicroRNA…
ENSMUST00000183028	21.4283259727193	8.14004790113912	34.7166040442994	4.26491397420906	2.09251664184049	0.0331721397557586	0.327918462125882	Up	0.05945625	0.05478165	0.4486184	0.6969357	1.45859	0.5594267	1.287895	2.902858	Chr15	62099029	62107672	+	ENSMUSG00000097039.8
ENSMUST00000183245	51.925434818963	81.7303198978508	22.1205497400752	0.270652920087944	-1.8854841414416	2.01441699465515e-05	0.000756187827864296	Down	2.909694	2.820834	4.513493	4.489186	1.020102	0.3110192	1.216587	2.145848	Chr14	61628606	61682325	-	ENSMUSG00000097589.9	NM_206974.1	15773	antisense	intergenic	downstream	convergent	Kcnrg	GeneID:328424,Genbank:NM_206974.1,MGI:MGI:2685591	potassium channel regulator, transcript variant 2	GO:1902260,GO:0005783,GO:0042802,GO:0051260	negative regulation of delayed rectifier potassium channel activity|endoplasmic reticulum|identical protein binding|protein homooligomerization
ENSMUST00000183264	1.77850018294313	3.55700036588626	0	0	-Inf	0.0377167238054605	0.359420083052557	Down	0.3523016	0.3701668	0	0.7286635	0	0	0	0	Chr13	44400436	44455303	-	ENSMUSG00000098107.1
ENSMUST00000184126	114.938639171663	154.410287120997	75.4669912223286	0.488743286664522	-1.03285120906547	0.00702342599136202	0.103672910099613	Down	6.293495	8.504295	12.39758	8.2705	6.483834	3.067704	5.609976	5.945507	Chr9	73039718	73042779	+	ENSMUSG00000098332.2	NM_001308425.1	0	sense	genic	exonic	nested	2310009A05Rik	GeneID:66364,Genbank:NM_001308425.1,MGI:MGI:1913614	RIKEN cDNA 2310009A05 gene
ENSMUST00000184161	15.7525461752895	2.06701284139164	29.4380795091874	14.2418464557617	3.83206429876735	6.37909121722005e-07	3.30687532206961e-05	Up	0.08593882	4.370511e-40	0.08784616	0.08605952	1.37752	1.331	1.513718	0.5744217	Chr8	86885688	86886566	+	ENSMUSG00000098434.1	NM_030563.2	430	antisense	intergenic	upstream	divergent	N4bp1	GeneID:80750,Genbank:NM_030563.2,MGI:MGI:2136825	NEDD4 binding protein 1	GO:0005730,GO:0016605,GO:0031397,GO:0032435,GO:0034644,GO:0003723,GO:0005515,GO:0005634	nucleolus|PML body|negative regulation of protein ubiquitination|negative regulation of proteasomal ubiquitin-dependent protein catabolic process|cellular response to UV|RNA binding|protein binding|nucleus
ENSMUST00000184166	12.5065665825943	22.5059155092521	2.50721765593651	0.111402606790459	-3.16614510314598	0.013644150693481	0.172687833896017	Down	0.8259063	1.998058	0.6710022	0.1980377	0.06930191	0.3338003	1.296987e-29	0.06709313	Chr3	138226560	138239679	-	ENSMUSG00000099146.7	XM_006500919.3	0	antisense	genic	intronic	overlapping	Adh7	GeneID:11529,Genbank:XM_006500919.3,MGI:MGI:87926	alcohol dehydrogenase 7 (class IV), mu or sigma polypeptide, transcript variant X1	GO:0045471,GO:0009617,GO:0004022,GO:0046872,GO:0010430,GO:0004024,GO:0048019,GO:0016491,GO:0004031,GO:0051287,GO:0004745,GO:0005622,GO:0005737,GO:0019841,GO:0005829,GO:0055114,GO:0035276,GO:0005886,GO:0042572,GO:0006067,GO:0006068,GO:0001523,GO:0042573,GO:0006069,GO:0042803,GO:0008270	response to ethanol|response to bacterium|alcohol dehydrogenase (NAD) activity|metal ion binding|fatty acid omega-oxidation|alcohol dehydrogenase activity, zinc-dependent|receptor antagonist activity|oxidoreductase activity|aldehyde oxidase activity|NAD binding|retinol dehydrogenase activity|intracellular|cytoplasm|retinol binding|cytosol|oxidation-reduction process|ethanol binding|plasma membran…	mmu00010,mmu00071,mmu00350,mmu00830,mmu00980,mmu00982,mmu05204	Glycolysis / Gluconeogenesis|Fatty acid degradation|Tyrosine metabolism|Retinol metabolism|Metabolism of xenobiotics by cytochrome P450|Drug metabolism - cytochrome P450|Chemical carcinogenesis
ENSMUST00000184488	78.2552006196134	107.573967117631	48.9364341215953	0.454909635042869	-1.1363481034731	0.00438929203165309	0.0713843964587614	Down	1.175197	1.071178	1.185686	0.8956559	0.7473405	0.4720118	0.7829697	0.4217059	Chr9	77046682	77051953	+	ENSMUSG00000098370.1	XM_006511201.3	878	antisense	intergenic	upstream	divergent	Tinag	GeneID:26944,Genbank:XM_006511201.3,MGI:MGI:1349477	tubulointerstitial nephritis antigen, transcript variant X1	GO:0005764,GO:0007155,GO:0051603,GO:0004197,GO:0005604,GO:0005615	lysosome|cell adhesion|proteolysis involved in cellular protein catabolic process|cysteine-type endopeptidase activity|basement membrane|extracellular space
ENSMUST00000184605	14.4102265678959	28.8204531357917	0	0	-Inf	1.59302760698595e-10	1.5765542533228e-08	Down	1.204511	0.6172007	2.024762	1.680017	2.835407e-05	0.0009033489	0.000598792	4.925605e-05	Chr9	83240481	83254022	-	ENSMUSG00000098747.7	XM_006511591.3	93746	sense	intergenic	upstream	same_strand	Hmgn3	GeneID:94353,Genbank:XM_006511591.3,MGI:MGI:2138069	high mobility group nucleosomal binding domain 3, transcript variant X2	GO:0003682,GO:0005634,GO:0006325,GO:0006357,GO:0031492,GO:0045944,GO:0051091,GO:0061178,GO:0000785,GO:0003677	chromatin binding|nucleus|chromatin organization|regulation of transcription by RNA polymerase II|nucleosomal DNA binding|positive regulation of transcription by RNA polymerase II|positive regulation of DNA binding transcription factor activity|regulation of insulin secretion involved in cellular response to glucose stimulus|chromatin|DNA binding
ENSMUST00000184678	4.79480116586526	0	9.58960233173053	Inf	Inf	0.00914295949680672	0.127299814960335	Up	2.449963e-05	1.052667e-24	1.405175e-14	1.449792e-19	0.9103228	0.03369353	0.5442134	0.06509275	Chr18	61726433	61735917	+	ENSMUSG00000098702.1	NM_178928.4	0	antisense	genic	exonic	overlapping	Afap1l1	GeneID:106877,Genbank:NM_178928.4,MGI:MGI:2147199	actin filament associated protein 1-like 1	GO:0030054,GO:0042995,GO:0005515,GO:0005737,GO:0008150	cell junction|cell projection|protein binding|cytoplasm|biological_process
ENSMUST00000184749	5.59783826017228	0.699442625535459	10.4962338948091	15.00656881867	3.90752224412044	0.020524438527406	0.234576555295511	Up	0.1523342	1.672235e-06	3.608307e-25	0.009694086	0.06700993	1.041956	0.304396	1.146935	Chr9	80802651	80864861	+	ENSMUSG00000098685.1
ENSMUST00000185046	34.0881812004349	57.5502887667666	10.6260736341032	0.184639796981166	-2.4372145520913	2.42040734959076e-06	0.000110652638360031	Down	1.010327	1.009557	1.123976	1.483299	0.3992117	0.2413432	0.165448	0.2344889	Chr3	138229068	138240405	-	ENSMUSG00000099146.7	XM_006500919.3	0	antisense	genic	intronic	overlapping	Adh7	GeneID:11529,Genbank:XM_006500919.3,MGI:MGI:87926	alcohol dehydrogenase 7 (class IV), mu or sigma polypeptide, transcript variant X1	GO:0045471,GO:0009617,GO:0004022,GO:0046872,GO:0010430,GO:0004024,GO:0048019,GO:0016491,GO:0004031,GO:0051287,GO:0004745,GO:0005622,GO:0005737,GO:0019841,GO:0005829,GO:0055114,GO:0035276,GO:0005886,GO:0042572,GO:0006067,GO:0006068,GO:0001523,GO:0042573,GO:0006069,GO:0042803,GO:0008270	response to ethanol|response to bacterium|alcohol dehydrogenase (NAD) activity|metal ion binding|fatty acid omega-oxidation|alcohol dehydrogenase activity, zinc-dependent|receptor antagonist activity|oxidoreductase activity|aldehyde oxidase activity|NAD binding|retinol dehydrogenase activity|intracellular|cytoplasm|retinol binding|cytosol|oxidation-reduction process|ethanol binding|plasma membran…	mmu00010,mmu00071,mmu00350,mmu00830,mmu00980,mmu00982,mmu05204	Glycolysis / Gluconeogenesis|Fatty acid degradation|Tyrosine metabolism|Retinol metabolism|Metabolism of xenobiotics by cytochrome P450|Drug metabolism - cytochrome P450|Chemical carcinogenesis
ENSMUST00000185272	633.902791381637	258.603312642189	1009.20227012109	3.90251099187367	1.96440269572639	1.08439677112312e-09	9.58782891341242e-08	Up	11.66163	11.8826	6.217195	11.61227	59.24573	50.65491	51.9224	34.50731	Chr7	59692438	59696211	-	ENSMUSG00000100826.6	XM_017312436.1	0	sense	genic	exonic	nested	LOC102640399	GeneID:102640399,Genbank:XM_017312436.1	uncharacterized LOC102640399, transcript variant X7
ENSMUST00000185501	3.60619584056889	0.542448859208724	6.66994282192906	12.2959846051821	3.62011535874686	0.0192475325948524	0.223353446193964	Up	0	0.00644838	0.007001825	0	0.0371128	0.061984	0.04461321	0.0215315	Chr9	88916940	88922621	-	ENSMUSG00000099930.1	XM_017313727.1	0	sense	genic	exonic	nested	LOC105245043	GeneID:105245043,Genbank:XM_017313727.1	uncharacterized LOC105245043, transcript variant X7
ENSMUST00000185513	17.2081089947768	28.6654603013784	5.7507576881751	0.200616268767837	-2.31748949033816	0.000548151384523832	0.0129022983995083	Down	0.5606361	0.5904249	0.902691	0.98073	0.3184331	1.541376e-16	0.3079025	0.1348061	Chr10	77893428	77894511	+	ENSMUSG00000096573.2	NM_145152.4	3064	antisense	intergenic	downstream	convergent	Lrrc3	GeneID:237387,Genbank:NM_145152.4,MGI:MGI:2447899	leucine rich repeat containing 3	GO:0016020,GO:0016021,GO:0019221,GO:0046426,GO:0004860,GO:0005737,GO:0006469	membrane|integral component of membrane|cytokine-mediated signaling pathway|negative regulation of JAK-STAT cascade|protein kinase inhibitor activity|cytoplasm|negative regulation of protein kinase activity
ENSMUST00000185535	11.1630982129084	4.43076127574903	17.8954351500678	4.03890754575635	2.01396512182574	0.00969872841004777	0.133017678304104	Up	0.1036304	0.5457263	0.2690826	0.12628	0.4666999	2.050993	1.788323	1.11828	Chr1	105979350	105990282	-	ENSMUSG00000099843.1	XM_983271.5	0	sense	genic	exonic	nested	Gm7160	GeneID:635504,Genbank:XM_983271.5,MGI:MGI:3646078	predicted gene 7160	GO:0003674,GO:0005575,GO:0008150	molecular_function|cellular_component|biological_process
ENSMUST00000185587	7155.39432228657	4078.88472014541	10231.9039244277	2.50850529653188	1.32682798425418	1.07146328435978e-05	0.000430017223202274	Up	79.84545	85.14637	76.06871	83.13638	278.3463	262.2638	255.4742	195.1737	Chr1	62534491	62535942	-	ENSMUSG00000100750.1	XM_006496298.3	0	antisense	genic	intronic	nested	Pard3b	GeneID:72823,Genbank:XM_006496298.3,MGI:MGI:1919301	par-3 family cell polarity regulator beta, transcript variant X1	GO:0032991,GO:0005737,GO:0035091,GO:0005912,GO:0043296,GO:0005913,GO:0005923,GO:0005938,GO:0007049,GO:0007155,GO:0045197,GO:0008150,GO:0051301,GO:0016020,GO:0016324,GO:0016604,GO:0000226,GO:0030010,GO:0005515,GO:0030054,GO:0005654	protein-containing complex|cytoplasm|phosphatidylinositol binding|adherens junction|apical junction complex|cell-cell adherens junction|bicellular tight junction|cell cortex|cell cycle|cell adhesion|establishment or maintenance of epithelial cell apical/basal polarity|biological_process|cell division|membrane|apical plasma membrane|nuclear body|microtubule cytoskeleton organization|establishment …
ENSMUST00000185626	7.83247746527161	14.1238767420618	1.54107818848142	0.109111557444564	-3.19612417026661	0.00128048542800283	0.0261165049004137	Down	0.2326657	0.1670883	0.1550822	0.1919823	0.06025492	0.03328208	0.01594369	5.238451e-30	Chr17	13489273	13668891	-	ENSMUSG00000117042.1	NM_022311.2	47545	sense	intergenic	downstream	same_strand	Tcte2	GeneID:21646,Genbank:NM_022311.2,MGI:MGI:98641	t-complex-associated testis expressed 2	GO:0003674,GO:0005575,GO:0008150	molecular_function|cellular_component|biological_process
ENSMUST00000185813	1.76698451121582	0	3.53396902243164	Inf	Inf	0.0474074966650794	0.419798564774964	Up	0	0	0	0	0.3061719	0.3157706	0.1020772	0	Chr1	13376070	13388413	+	ENSMUSG00000101476.1	NM_008678.3	1987	antisense	intergenic	upstream	divergent	Ncoa2	GeneID:17978,Genbank:NM_008678.3,MGI:MGI:1276533	nuclear receptor coactivator 2, transcript variant a	GO:0005634,GO:0005654,GO:0005737,GO:0005791,GO:0005794,GO:0005874,GO:0030331,GO:0006351,GO:0030374,GO:0006355,GO:0007623,GO:0030375,GO:0030425,GO:0030522,GO:0045892,GO:0032570,GO:0045925,GO:0032870,GO:0045944,GO:0032922,GO:0046965,GO:0046966,GO:0000122,GO:0046983,GO:0000978,GO:0048511,GO:0001162,GO:0048786,GO:0003682,GO:0003713,GO:0005102,GO:0005515,GO:0008134,GO:0010468,GO:0010906,GO:0014069,GO:…	nucleus|nucleoplasm|cytoplasm|rough endoplasmic reticulum|Golgi apparatus|microtubule|estrogen receptor binding|transcription, DNA-templated|ligand-dependent nuclear receptor transcription coactivator activity|regulation of transcription, DNA-templated|circadian rhythm|thyroid hormone receptor coactivator activity|dendrite|intracellular receptor signaling pathway|negative regulation of transcript…	mmu04915,mmu04919	Estrogen signaling pathway|Thyroid hormone signaling pathway
ENSMUST00000185973	6.93135571800701	2.70108207292914	11.1616293630849	4.13228071629117	2.04693826345876	0.0434480838297682	0.39705074719145	Up	0.1381625	0.009695039	0.02966219	0.04933616	0.2458232	0.066325	0.4595277	0.2892108	Chr13	84220610	84222100	-	ENSMUSG00000097292.2	XM_006517402.1	87	antisense	intergenic	upstream	divergent	Tmem161b	GeneID:72745,Genbank:XM_006517402.1,MGI:MGI:1919995	transmembrane protein 161B, transcript variant X1	GO:0016020,GO:0016021,GO:0003674,GO:0005575,GO:0006950	membrane|integral component of membrane|molecular_function|cellular_component|response to stress
ENSMUST00000186169	16.0612257628565	4.21089185470987	27.9115596710032	6.62841997231161	2.72866501366021	0.000135189354845109	0.00389344406133639	Up	0.3379513	0.08243535	0.05346105	0.2069402	0.6857093	1.717271	1.467043	1.222399	Chr11	116529215	116533077	-	ENSMUSG00000100779.1	XM_006532674.3	0	antisense	genic	exonic	overlapping	Sphk1	GeneID:20698,Genbank:XM_006532674.3,MGI:MGI:1316649	sphingosine kinase 1, transcript variant X7	GO:0005634,GO:0005737,GO:0005829,GO:0005886,GO:0006670,GO:0006954,GO:0007420,GO:0019722,GO:0008021,GO:0030307,GO:0008152,GO:0030335,GO:0008284,GO:0030424,GO:0031398,GO:0032651,GO:0038036,GO:0043005,GO:0043066,GO:0045766,GO:0000166,GO:0000287,GO:0001568,GO:0001934,GO:0001956,GO:0003677,GO:0003951,GO:0005516,GO:0005524,GO:0008481,GO:0010800,GO:0010803,GO:0010976,GO:0016020,GO:0016301,GO:0016310,GO:…	nucleus|cytoplasm|cytosol|plasma membrane|sphingosine metabolic process|inflammatory response|brain development|calcium-mediated signaling|synaptic vesicle|positive regulation of cell growth|metabolic process|positive regulation of cell migration|positive regulation of cell proliferation|axon|positive regulation of protein ubiquitination|regulation of interleukin-1 beta production|sphingosine-1-p…	mmu00600,mmu04370,mmu04371,mmu04020,mmu04072,mmu04071,mmu04666,mmu05152	Sphingolipid metabolism|VEGF signaling pathway|Apelin signaling pathway|Calcium signaling pathway|Phospholipase D signaling pathway|Sphingolipid signaling pathway|Fc gamma R-mediated phagocytosis|Tuberculosis
ENSMUST00000186170	7.14766840891016	12.2690268185715	2.02630999924884	0.165156538429082	-2.59809400886981	0.00908793830521968	0.127139111115948	Down	0.1928366	0.4987672	0.3064434	0.5170472	0.05102891	0.1094712	0.0530691	0.05095657	Chr9	25152114	25175561	+	ENSMUSG00000100002.2	NM_020586.2	333	antisense	intergenic	upstream	divergent	Herpud2	GeneID:80517,Genbank:NM_020586.2,MGI:MGI:1915393	HERPUD family member 2	GO:0007283,GO:0008150,GO:0016020,GO:0016021,GO:0003674,GO:0005575,GO:0006986	spermatogenesis|biological_process|membrane|integral component of membrane|molecular_function|cellular_component|response to unfolded protein
ENSMUST00000186428	16.1722597110163	9.51803794845475	22.8264814735779	2.39823392144426	1.26197238471062	0.0473604302079707	0.419595103439691	Up	0.1414156	0.3280068	0.09736196	0.2781688	0.7119695	0.5754609	1.032036	0.248837	Chr1	51847840	51849118	-	ENSMUSG00000101724.1	XM_006495769.3	0	sense	genic	intronic	nested	Myo1b	GeneID:17912,Genbank:XM_006495769.3,MGI:MGI:107752	myosin IB, transcript variant X5	GO:0048471,GO:0010008,GO:0003779,GO:0051015,GO:0016459,GO:0005516,GO:0051017,GO:0030048,GO:0005524,GO:0071944,GO:0005546,GO:0005547,GO:0005737,GO:0005769,GO:0030175,GO:0005884,GO:0030898,GO:0005886,GO:0032588,GO:0005903,GO:0033572,GO:0000146,GO:0045177,GO:0006892,GO:0000166,GO:0045296,GO:0007015,GO:0003774	perinuclear region of cytoplasm|endosome membrane|actin binding|actin filament binding|myosin complex|calmodulin binding|actin filament bundle assembly|actin filament-based movement|ATP binding|cell periphery|phosphatidylinositol-4,5-bisphosphate binding|phosphatidylinositol-3,4,5-trisphosphate binding|cytoplasm|early endosome|filopodium|actin filament|actin-dependent ATPase activity|plasma membr…
ENSMUST00000186597	116.694304098127	158.057566086625	75.3310421096287	0.476605100121197	-1.06913370508769	0.00311621937581673	0.0540620608445975	Down	1.770494	1.980227	1.915306	1.627634	1.018653	0.881683	1.01249	1.246254	Chr1	151342734	151345231	-	ENSMUSG00000100954.4	XM_006529088.3	0	antisense	genic	exonic	overlapping	Ivns1abp	GeneID:117198,Genbank:XM_006529088.3,MGI:MGI:2152389	influenza virus NS1A binding protein, transcript variant X1	GO:0005634,GO:0005737,GO:0005829,GO:0005856,GO:0006357,GO:0015629,GO:0045893,GO:2001243,GO:0000976,GO:0003700,GO:0005515	nucleus|cytoplasm|cytosol|cytoskeleton|regulation of transcription by RNA polymerase II|actin cytoskeleton|positive regulation of transcription, DNA-templated|negative regulation of intrinsic apoptotic signaling pathway|transcription regulatory region sequence-specific DNA binding|DNA binding transcription factor activity|protein binding	mmu05164	Influenza A
ENSMUST00000186677	3.21655248478233	0.516914277286069	5.91619069227859	11.445206588876	3.51667159902666	0.0324682553734277	0.322976625981932	Up	1.296347e-46	0.01363143	1.122455e-06	0.01592694	0.02709396	0.1001262	0.2090957	0.05785983	Chr10	61585393	61611074	-	ENSMUSG00000101792.1	NM_001177511.1	0	antisense	genic	intronic	overlapping	Npffr1	GeneID:237362,Genbank:NM_001177511.1,MGI:MGI:2685082	neuropeptide FF receptor 1	GO:0032870,GO:0042277,GO:1901652,GO:0004930,GO:0005887,GO:0007186	cellular response to hormone stimulus|peptide binding|response to peptide|G-protein coupled receptor activity|integral component of plasma membrane|G-protein coupled receptor signaling pathway	mmu04080	Neuroactive ligand-receptor interaction
ENSMUST00000186785	27.7298550552094	37.9273284034717	17.5323817069471	0.462262501604047	-1.11321575793334	0.0377207435882463	0.359420083052557	Down	0.5807533	0.5062548	0.6138456	0.541441	0.4215068	0.3156281	0.360592	0.167703	Chr1	153404827	153407790	-	ENSMUSG00000073538.10	XM_006529876.3	17306	antisense	intergenic	upstream	divergent	Shcbp1l	GeneID:71836,Genbank:XM_006529876.3,MGI:MGI:1919086	Shc SH2-domain binding protein 1-like, transcript variant X1	GO:0007283,GO:0030154,GO:0072687,GO:2001252,GO:0005515,GO:0005737,GO:0005856	spermatogenesis|cell differentiation|meiotic spindle|positive regulation of chromosome organization|protein binding|cytoplasm|cytoskeleton
ENSMUST00000186806	12.9192795060581	5.21385534431681	20.6247036677993	3.95574911572501	1.98395092938898	0.0119663607574293	0.15836882684486	Up	0.06736448	0.04121009	0.06336692	0.08860673	0.6105667	0.306991	0.1716711	0.1912236	Chr16	50726751	50732737	-	ENSMUSG00000022639.14
ENSMUST00000186819	20.3705515336282	0.253614066883895	40.4874890003726	159.642126707852	7.31869759304521	1.08303416542991e-11	1.30098545472125e-09	Up	0	0.03520595	0	0	2.646966	1.087697	4.037431	2.701934	Chr13	5855508	5857712	-	ENSMUSG00000100625.7	NM_011803.2	3777	antisense	intergenic	upstream	divergent	Klf6	GeneID:23849,Genbank:NM_011803.2,MGI:MGI:1346318	Kruppel-like factor 6	GO:0045944,GO:0003676,GO:0046872,GO:0003677,GO:0003690,GO:0003700,GO:0005634,GO:0005730,GO:0005737,GO:0005829,GO:0006351,GO:0006355,GO:0000978,GO:0019221,GO:0001077,GO:0043231,GO:0001650	positive regulation of transcription by RNA polymerase II|nucleic acid binding|metal ion binding|DNA binding|double-stranded DNA binding|DNA binding transcription factor activity|nucleus|nucleolus|cytoplasm|cytosol|transcription, DNA-templated|regulation of transcription, DNA-templated|RNA polymerase II proximal promoter sequence-specific DNA binding|cytokine-mediated signaling pathway|transcript…
ENSMUST00000186821	10.0900532456123	2.49808719964101	17.6820192915835	7.07822340794369	2.82338729785327	0.00126908417334093	0.0259447278535826	Up	0.05759631	0.01071467	0.0124642	0.03506234	0.2239698	0.3305815	0.1917168	0.1420896	Chr9	96705828	96711449	+	ENSMUSG00000102097.1	XM_006511195.3	0	antisense	genic	exonic	nested	Zbtb38	GeneID:245007,Genbank:XM_006511195.3,MGI:MGI:2442866	zinc finger and BTB domain containing 38, transcript variant X7	GO:0006275,GO:0006974,GO:0008327,GO:0042803,GO:0045892,GO:0045944,GO:0003700,GO:0005634,GO:0005654	regulation of DNA replication|cellular response to DNA damage stimulus|methyl-CpG binding|protein homodimerization activity|negative regulation of transcription, DNA-templated|positive regulation of transcription by RNA polymerase II|DNA binding transcription factor activity|nucleus|nucleoplasm
ENSMUST00000186993	95.6180525540547	56.6102264774616	134.625878630648	2.37811941424129	1.24982115999874	0.000791631988406598	0.0175875586403905	Up	0.4785795	0.2405395	0.5906207	0.7635461	1.708683	1.458098	1.635891	1.216317	Chr2	158353700	158356843	-	ENSMUSG00000085385.7	NM_175692.3	18795	antisense	intergenic	upstream	divergent	Snhg11	GeneID:319317,Genbank:NM_175692.3,MGI:MGI:2441845	small nucleolar RNA host gene 11	GO:0003674,GO:0005575,GO:0008150	molecular_function|cellular_component|biological_process
ENSMUST00000187034	6.14162316105758	0	12.2832463221152	Inf	Inf	1.74267034812164e-05	0.000664197639465706	Up	0	0	0	0	0.182794	0.1723127	0.3066481	0.08029267	Chr2	24442849	24445264	+	ENSMUSG00000085057.7	XM_006497780.2	0	antisense	genic	exonic	nested	Pax8	GeneID:18510,Genbank:XM_006497780.2,MGI:MGI:97492	paired box 8, transcript variant X3	GO:0003677,GO:0003700,GO:0005515,GO:0005634,GO:0030878,GO:0005654,GO:0005667,GO:0039003,GO:0006351,GO:0042472,GO:0042981,GO:0043565,GO:0044212,GO:0072289,GO:0072305,GO:0045893,GO:0072307,GO:0090190,GO:1900212,GO:1900215,GO:1900218,GO:0000978,GO:2000594,GO:0000979,GO:2000611,GO:0001077,GO:0001655,GO:0001656,GO:0001823,GO:0003281,GO:0006355,GO:0007275,GO:0007417,GO:0009887,GO:0010667,GO:0030154,GO:…	DNA binding|DNA binding transcription factor activity|protein binding|nucleus|thyroid gland development|nucleoplasm|transcription factor complex|pronephric field specification|transcription, DNA-templated|inner ear morphogenesis|regulation of apoptotic process|sequence-specific DNA binding|transcription regulatory region DNA binding|metanephric nephron tubule formation|negative regulation of mese…	mmu04918,mmu05200,mmu05202,mmu05216	Thyroid hormone synthesis|Pathways in cancer|Transcriptional misregulation in cancers|Thyroid cancer
ENSMUST00000187172	13.8595148464015	7.20138485906095	20.5176448337421	2.84912488851729	1.51051886213056	0.0301129468533617	0.307809453222919	Up	0.07171575	0.1243955	0.03779047	0.1412963	0.240756	0.5286533	0.3538857	0.1919268	Chr6	42377956	42381215	+	ENSMUSG00000101268.6	XM_011241203.2	4646	antisense	intergenic	upstream	divergent	Epha1	GeneID:13835,Genbank:XM_011241203.2,MGI:MGI:107381	Eph receptor A1, transcript variant X1	GO:0004871,GO:0004888,GO:0005003,GO:0005005,GO:0005524,GO:0005737,GO:0016301,GO:0005886,GO:0016310,GO:0005887,GO:0016740,GO:0018108,GO:0019901,GO:0030154,GO:0030335,GO:0090630,GO:0030336,GO:0031434,GO:0033674,GO:0000166,GO:0001525,GO:0001954,GO:0004672,GO:0004709,GO:0004713,GO:0004714,GO:0006468,GO:0006469,GO:0007155,GO:0007166,GO:0007169,GO:0007275,GO:0008284,GO:0034446,GO:0009968,GO:0043005,GO:…	signal transducer activity|transmembrane signaling receptor activity|ephrin receptor activity|transmembrane-ephrin receptor activity|ATP binding|cytoplasm|kinase activity|plasma membrane|phosphorylation|integral component of plasma membrane|transferase activity|peptidyl-tyrosine phosphorylation|protein kinase binding|cell differentiation|positive regulation of cell migration|activation of GTPase …	mmu04360	Axon guidance
ENSMUST00000187268	12.1265601360183	6.04578326360301	18.2073370084336	3.01157620354106	1.59051876467546	0.0334778296602808	0.330003869282836	Up	0.01395189	0.06778031	0.04446249	0.07060606	0.1354265	0.2708352	0.06724695	0.2471583	Chr1	34175031	34178446	-	ENSMUSG00000096992.3	NM_010081.2	0	antisense	genic	exonic	nested	Dst	GeneID:13518,Genbank:NM_010081.2,MGI:MGI:104627	dystonin, transcript variant 4	GO:0005856,GO:0005874,GO:0005882,GO:0005886,GO:0005925,GO:0007155,GO:0007409,GO:0031110,GO:0008017,GO:0031122,GO:0008090,GO:0031410,GO:0009898,GO:0031673,GO:0042383,GO:0042803,GO:0042995,GO:0046872,GO:0046907,GO:0048471,GO:0001725,GO:0003779,GO:0005509,GO:0005515,GO:0005634,GO:0005635,GO:0005737,GO:0005783,GO:0005789,GO:0014069,GO:0014704,GO:0015629,GO:0015630,GO:0016020,GO:0016021,GO:0030018,GO:…	cytoskeleton|microtubule|intermediate filament|plasma membrane|focal adhesion|cell adhesion|axonogenesis|regulation of microtubule polymerization or depolymerization|microtubule binding|cytoplasmic microtubule organization|retrograde axonal transport|cytoplasmic vesicle|cytoplasmic side of plasma membrane|H zone|sarcolemma|protein homodimerization activity|cell projection|metal ion binding|intrac…
ENSMUST00000187719	12.1141731442609	21.4222492051531	2.8060970833688	0.13098984408667	-2.93247313391683	0.00501342832549084	0.0794575928784344	Down	0.4188751	0.9250562	0.6077848	1.857863	0.1879715	0.1363567	0.3056639	0	Chr2	129948568	129949207	+	ENSMUSG00000100255.1	XM_011239437.2	38587	sense	intergenic	upstream	same_strand	Tgm3	GeneID:21818,Genbank:XM_011239437.2,MGI:MGI:98732	transglutaminase 3, E polypeptide, transcript variant X2	GO:0043588,GO:0003824,GO:0046872,GO:0051262,GO:0005509,GO:0005737,GO:0008544,GO:0016740,GO:0016746,GO:0018149,GO:0031234,GO:0031424,GO:0001533,GO:0035315,GO:0003810,GO:0043163	skin development|catalytic activity|metal ion binding|protein tetramerization|calcium ion binding|cytoplasm|epidermis development|transferase activity|transferase activity, transferring acyl groups|peptide cross-linking|extrinsic component of cytoplasmic side of plasma membrane|keratinization|cornified envelope|hair cell differentiation|protein-glutamine gamma-glutamyltransferase activity|cell en…
ENSMUST00000187897	6.50497533369749	2.20392192427364	10.8060287431213	4.90309054241235	2.29369140324775	0.0234897146334392	0.259280006010927	Up	0.01457624	4.070809e-06	0.06251108	0.02982275	0.1116542	0.05895158	0.1605102	0.2538612	Chr19	29046245	29048729	+	ENSMUSG00000100075.1	XM_006527222.3	0	antisense	genic	exonic	overlapping	Ak3	GeneID:56248,Genbank:XM_006527222.3,MGI:MGI:1860835	adenylate kinase 3, transcript variant X1	GO:0046899,GO:0016776,GO:0005525,GO:0051260,GO:0019205,GO:0005739,GO:0042802,GO:0005758,GO:0005759,GO:0046033,GO:0006139,GO:0046034,GO:0006172,GO:0046039,GO:0006756,GO:0046041,GO:0016301,GO:0000166,GO:0046051,GO:0016310,GO:0004017,GO:0046060,GO:0016740,GO:0005524	nucleoside triphosphate adenylate kinase activity|phosphotransferase activity, phosphate group as acceptor|GTP binding|protein homooligomerization|nucleobase-containing compound kinase activity|mitochondrion|identical protein binding|mitochondrial intermembrane space|mitochondrial matrix|AMP metabolic process|nucleobase-containing compound metabolic process|ATP metabolic process|ADP biosynthetic …	mmu00230	Purine metabolism
ENSMUST00000187911	8.30926664842	13.7832603894835	2.83527290735653	0.205704080691954	-2.28135768101649	0.0133219883905507	0.170744954957036	Down	0.4135928	0.3955305	0.4205108	0.5670416	0.3684174	5.275136e-19	0.09332331	0	Chr5	43151686	43234985	-	ENSMUSG00000085720.8	XM_006503927.2	0	antisense	genic	exonic	overlapping	Cpeb2	GeneID:231207,Genbank:XM_006503927.2,MGI:MGI:2442640	cytoplasmic polyadenylation element binding protein 2, transcript variant X1	GO:0071243,GO:0032869,GO:0003723,GO:0071456,GO:0034599,GO:0003730,GO:0035925,GO:1990124,GO:0005515,GO:0005634,GO:0005737,GO:0043005,GO:0043022,GO:2000766,GO:0005844,GO:0045182,GO:0006417,GO:0000900,GO:0045202,GO:0008135,GO:0045900,GO:0008187,GO:0003676	cellular response to arsenic-containing substance|cellular response to insulin stimulus|RNA binding|cellular response to hypoxia|cellular response to oxidative stress|mRNA 3'-UTR binding|mRNA 3'-UTR AU-rich region binding|messenger ribonucleoprotein complex|protein binding|nucleus|cytoplasm|neuron projection|ribosome binding|negative regulation of cytoplasmic translation|polysome|translation regu…	mmu04114,mmu04914	Oocyte meiosis|Progesterone-mediated oocyte maturation
ENSMUST00000188153	49.6661645765323	69.912605415761	29.4197237373037	0.42080714289431	-1.2487689013533	0.00390683386913642	0.0655580272953932	Down	4.255512	5.670532	3.486406	2.765809	0.9440855	1.765523	2.827735	2.674959	Chr1	42648200	42694825	-	ENSMUSG00000060424.14	NM_008900.2	2321	antisense	intergenic	upstream	divergent	Pou3f3	GeneID:18993,Genbank:NM_008900.2,MGI:MGI:102564	POU domain, class 3, transcription factor 3	GO:0045944,GO:0010628,GO:0003700,GO:0048878,GO:0021799,GO:0003705,GO:0071837,GO:0021869,GO:0005515,GO:0072218,GO:0005634,GO:0006351,GO:0006355,GO:0043066,GO:0006357,GO:0072227,GO:0043565,GO:0007275,GO:0072233,GO:0045892,GO:0007399,GO:0072236,GO:0045893,GO:0007420,GO:0000122,GO:0072240,GO:0007588,GO:0001822,GO:0008284,GO:0003677	positive regulation of transcription by RNA polymerase II|positive regulation of gene expression|DNA binding transcription factor activity|chemical homeostasis|cerebral cortex radially oriented cell migration|transcription factor activity, RNA polymerase II distal enhancer sequence-specific binding|HMG box domain binding|forebrain ventricular zone progenitor cell division|protein binding|metaneph…
ENSMUST00000188160	5.80513928587546	9.57424329783951	2.03603527391142	0.212657565780772	-2.23339591182478	0.0336629034298291	0.330891902901108	Down	0.7757074	0.5625219	0.2605599	0.3896439	0.2311689	0.1199226	0.06359693	0.1107446	Chr18	35830389	35831093	-	ENSMUSG00000100320.1	XM_006526177.3	0	antisense	genic	exonic	nested	Cxxc5	GeneID:67393,Genbank:XM_006526177.3,MGI:MGI:1914643	CXXC finger 5, transcript variant X1	GO:0005654,GO:0005737,GO:0005829,GO:0008134,GO:0008270,GO:0043565,GO:0046872,GO:0000122,GO:0003677,GO:0005634	nucleoplasm|cytoplasm|cytosol|transcription factor binding|zinc ion binding|sequence-specific DNA binding|metal ion binding|negative regulation of transcription by RNA polymerase II|DNA binding|nucleus
ENSMUST00000188287	2.64180284516175	5.28360569032351	0	0	-Inf	0.0462916669314231	0.413067894389335	Down	8.404506e-34	0.5846065	0.2507046	1.027215e-39	1.446728e-15	1.781086e-26	8.437058e-45	2.586904e-57	Chr7	39903772	39910970	-	ENSMUSG00000109083.2
ENSMUST00000188474	17.1245059827782	7.93433099581551	26.3146809697408	3.31655951631195	1.72968741555347	0.0089933195043639	0.126022235822213	Up	0.1089702	0.1380834	0.008762181	0.02570987	0.2146279	0.3817935	0.3377459	0.1933728	Chr1	134435628	134439597	+	ENSMUSG00000101061.1	NM_001306069.1	2277	sense	intergenic	downstream	same_strand	Adipor1	GeneID:72674,Genbank:NM_001306069.1,MGI:MGI:1919924	adiponectin receptor 1, transcript variant 1	GO:0097003,GO:0042593,GO:0019901,GO:0005886,GO:1901223,GO:0042802,GO:0030308,GO:0006629,GO:0046426,GO:0031226,GO:0006631,GO:0046427,GO:0009755,GO:0010633,GO:0010719,GO:0033210,GO:0010906,GO:0046628,GO:0033211,GO:0016020,GO:0046872,GO:0016021,GO:0046982,GO:0019216,GO:0005515,GO:0055100,GO:0019395,GO:0038023	adipokinetic hormone receptor activity|glucose homeostasis|protein kinase binding|plasma membrane|negative regulation of NIK/NF-kappaB signaling|identical protein binding|negative regulation of cell growth|lipid metabolic process|negative regulation of JAK-STAT cascade|intrinsic component of plasma membrane|fatty acid metabolic process|positive regulation of JAK-STAT cascade|hormone-mediated sign…	mmu04152,mmu04920,mmu04211,mmu04932	AMPK signaling pathway|Adipocytokine signaling pathway|Longevity regulating pathway - mammal|Non-alcoholic fatty liver disease (NAFLD)
ENSMUST00000188481	88.7060005106357	48.0362560171901	129.375745004081	2.69329368545674	1.42937155455197	0.00123678816396458	0.0254337381817415	Up	0.5142389	0.2123978	0.3094839	0.2982235	0.7005821	1.693318	1.118542	0.8076528	Chr17	69417402	69421632	+	ENSMUSG00000073374.3	XM_006524415.3	15956	sense	intergenic	upstream	same_strand	Akain1	GeneID:320722,Genbank:XM_006524415.3,MGI:MGI:2444600	A kinase (PRKA) anchor inhibitor 1, transcript variant X1	GO:0008104,GO:0010738,GO:0031333,GO:0034237,GO:0051018,GO:0005829	protein localization|regulation of protein kinase A signaling|negative regulation of protein complex assembly|protein kinase A regulatory subunit binding|protein kinase A binding|cytosol
ENSMUST00000188589	15.1564250997768	6.79546324114021	23.5173869584134	3.46074816740049	1.79108396292459	0.00910951950124605	0.127139111115948	Up	0.1561261	0.114551	0.01814446	0.1786676	0.1830692	0.5074819	0.9185181	0.41237	Chr1	92842177	92848771	-	ENSMUSG00000101995.1	NM_016696.4	0	antisense	genic	intronic	nested	Gpc1	GeneID:14733,Genbank:NM_016696.4,MGI:MGI:1194891	glypican 1	GO:0043025,GO:0005654,GO:0043236,GO:0005768,GO:0043395,GO:0005829,GO:0005886,GO:0009966,GO:0014037,GO:0016020,GO:0045121,GO:0017134,GO:0030200,GO:0046658,GO:0031012,GO:0070052,GO:0031225,GO:0005507,GO:2001016,GO:0032288,GO:0005576,GO:0040037,GO:0005578	neuronal cell body|nucleoplasm|laminin binding|endosome|heparan sulfate proteoglycan binding|cytosol|plasma membrane|regulation of signal transduction|Schwann cell differentiation|membrane|membrane raft|fibroblast growth factor binding|heparan sulfate proteoglycan catabolic process|anchored component of plasma membrane|extracellular matrix|collagen V binding|anchored component of membrane|copper …	mmu05205,mmu05418	Proteoglycans in cancer|Fluid shear stress and atherosclerosis
ENSMUST00000189302	5.64658224085739	0.780214487688243	10.5129499940265	13.4744357608331	3.75215295657822	0.00233974192559481	0.0431712127754348	Up	3.651652e-05	0.04238706	2.939489e-08	0.06846306	0.3575874	0.627696	0.6666191	0.1111073	Chr5	20702277	20706052	+	ENSMUSG00000073174.6	XM_006535752.3	0	sense	genic	exonic	overlapping	Magi2	GeneID:50791,Genbank:XM_006535752.3,MGI:MGI:1354953	membrane associated guanylate kinase, WW and PDZ domain containing 2, transcript variant X13	GO:0005886,GO:0005923,GO:0007165,GO:0007399,GO:0008285,GO:0010976,GO:0014069,GO:0032991,GO:0016020,GO:0036057,GO:0019894,GO:0038180,GO:0019902,GO:0043005,GO:0043113,GO:0044877,GO:0045202,GO:0046332,GO:0048471,GO:0051291,GO:0002092,GO:0004871,GO:0005515,GO:0005634,GO:0005737,GO:0005768,GO:0005770,GO:0030054,GO:0030159,GO:0030336,GO:0030425,GO:0031697,GO:0051898,GO:0032516,GO:0060395,GO:0032926,GO:…	plasma membrane|bicellular tight junction|signal transduction|nervous system development|negative regulation of cell proliferation|positive regulation of neuron projection development|postsynaptic density|protein-containing complex|membrane|slit diaphragm|kinesin binding|nerve growth factor signaling pathway|phosphatase binding|neuron projection|receptor clustering|protein-containing complex bind…	mmu04015	Rap1 signaling pathway
ENSMUST00000189460	12.4328839067516	0	24.8657678135032	Inf	Inf	2.59692656859901e-08	1.81659706714287e-06	Up	0	0	0	0	0.7748343	2.694181	2.136192	0.8645174	Chr1	51457932	51458931	-	ENSMUSG00000101702.1	NM_001310549.1	10557	sense	intergenic	downstream	same_strand	Nabp1	GeneID:109019,Genbank:NM_001310549.1,MGI:MGI:1923258	nucleic acid binding protein 1, transcript variant 3	GO:0003697,GO:0003723,GO:0005634,GO:0005654,GO:0005829,GO:0006281,GO:0006974,GO:0007093,GO:0010212,GO:0070876,GO:0000724,GO:0000784,GO:0003677	single-stranded DNA binding|RNA binding|nucleus|nucleoplasm|cytosol|DNA repair|cellular response to DNA damage stimulus|mitotic cell cycle checkpoint|response to ionizing radiation|SOSS complex|double-strand break repair via homologous recombination|nuclear chromosome, telomeric region|DNA binding
ENSMUST00000189802	118.822492890943	234.594110716094	3.05087506579238	0.0130049090170237	-6.26479988362323	2.16167249995733e-26	1.25506705347523e-23	Down	5.74451	8.368616	9.977061	6.639334	0.07292495	0.07589863	0.3062937	0.07025598	Chr1	62821355	62832370	-	ENSMUSG00000100426.1	NM_001077404.1	2663	antisense	intergenic	downstream	convergent	Nrp2	GeneID:18187,Genbank:NM_001077404.1,MGI:MGI:1100492	neuropilin 2, transcript variant 2	GO:1902285,GO:0048846,GO:0021649,GO:0003148,GO:1903375,GO:0050919,GO:0021675,GO:0005021,GO:1904835,GO:0021828,GO:0005515,GO:1990830,GO:0061549,GO:0005886,GO:0007275,GO:0007399,GO:0007411,GO:0030154,GO:0007507,GO:0061551,GO:0030424,GO:0008201,GO:0097374,GO:0036486,GO:0016020,GO:0097490,GO:0038084,GO:0016021,GO:0001525,GO:0097491,GO:0042802,GO:0017154,GO:0001755,GO:1901166,GO:0046872,GO:0021612,GO:…	semaphorin-plexin signaling pathway involved in neuron projection guidance|axon extension involved in axon guidance|vestibulocochlear nerve structural organization|outflow tract septum morphogenesis|facioacoustic ganglion development|negative chemotaxis|nerve development|vascular endothelial growth factor-activated receptor activity|dorsal root ganglion morphogenesis|gonadotrophin-releasing hormo…
ENSMUST00000189938	5.37623200779321	10.2575069301564	0.494957085429998	0.0482531563273777	-4.37323287498112	0.000916555769069223	0.0197581291901581	Down	0.6337405	0.914003	1.066947	0.7904928	0	0	0	0.1688164	Chr1	105356763	105361737	+	ENSMUSG00000097482.2	XM_017321207.1	0	antisense	genic	exonic	overlapping	Rnf152	GeneID:320311,Genbank:XM_017321207.1,MGI:MGI:2443787	ring finger protein 152, transcript variant X2	GO:0034198,GO:0005765,GO:0046872,GO:0061630,GO:0006915,GO:0010508,GO:0016020,GO:0016021,GO:0070534,GO:0016740,GO:0070936,GO:0031267,GO:0031301,GO:0000209,GO:1904262,GO:0004842,GO:0005764	cellular response to amino acid starvation|lysosomal membrane|metal ion binding|ubiquitin protein ligase activity|apoptotic process|positive regulation of autophagy|membrane|integral component of membrane|protein K63-linked ubiquitination|transferase activity|protein K48-linked ubiquitination|small GTPase binding|integral component of organelle membrane|protein polyubiquitination|negative regulat…	mmu04150	mTOR signaling pathway
ENSMUST00000190169	130.246625506317	180.717009358163	79.7762416544707	0.441442905334727	-1.17970123802598	0.000838668870241542	0.0183747602287637	Down	1.775429	1.589026	1.763285	1.708	0.7115555	0.7309663	0.8466525	1.287998	Chr1	51507086	51512329	-	ENSMUSG00000099413.1	NM_001310549.1	28687	sense	intergenic	upstream	same_strand	Nabp1	GeneID:109019,Genbank:NM_001310549.1,MGI:MGI:1923258	nucleic acid binding protein 1, transcript variant 3	GO:0003697,GO:0003723,GO:0005634,GO:0005654,GO:0005829,GO:0006281,GO:0006974,GO:0007093,GO:0010212,GO:0070876,GO:0000724,GO:0000784,GO:0003677	single-stranded DNA binding|RNA binding|nucleus|nucleoplasm|cytosol|DNA repair|cellular response to DNA damage stimulus|mitotic cell cycle checkpoint|response to ionizing radiation|SOSS complex|double-strand break repair via homologous recombination|nuclear chromosome, telomeric region|DNA binding
ENSMUST00000190235	111.413087971649	153.659749943879	69.1664259994197	0.450127154473967	-1.15159549518667	0.00182676354774183	0.0350039246144854	Down	2.395494	1.916886	2.109312	2.458977	1.243508	1.163675	1.439384	1.009964	Chr9	118924452	118926455	-	ENSMUSG00000086119.2	NM_133710.3	81	antisense	intergenic	upstream	divergent	Ctdspl	GeneID:69274,Genbank:NM_133710.3,MGI:MGI:1916524	CTD (carboxy-terminal domain, RNA polymerase II, polypeptide A) small phosphatase-like	GO:0008420,GO:0016787,GO:0016791,GO:0046872,GO:2000134,GO:0001933,GO:0004721,GO:0005634	CTD phosphatase activity|hydrolase activity|phosphatase activity|metal ion binding|negative regulation of G1/S transition of mitotic cell cycle|negative regulation of protein phosphorylation|phosphoprotein phosphatase activity|nucleus
ENSMUST00000190461	11.9439375257675	21.7288753276037	2.15899972393124	0.0993608592888614	-3.33117853950117	5.19661011690009e-05	0.0017273770041253	Down	0.8286123	0.5385059	0.1962718	0.9066749	0.01724941	0.1083942	0.148199	9.158208e-08	Chr8	13200752	13201790	+	ENSMUSG00000099338.1	XM_006508851.3	100	antisense	intergenic	upstream	divergent	Grtp1	GeneID:66790,Genbank:XM_006508851.3,MGI:MGI:1914040	GH regulated TBC protein 1, transcript variant X3	GO:0012505,GO:0017137,GO:0031338,GO:0090630,GO:0005096,GO:0005622,GO:0006886	endomembrane system|Rab GTPase binding|regulation of vesicle fusion|activation of GTPase activity|GTPase activator activity|intracellular|intracellular protein transport
ENSMUST00000190683	57.4760692085989	34.2618457053248	80.690292711873	2.35510641796313	1.23579225100534	0.00506552479390897	0.079910095040802	Up	1.192602	1.262361	0.227129	0.1731252	1.944225	2.376073	2.368233	1.335664	Chr15	99251838	99253265	+	ENSMUSG00000100599.2	NM_016766.3	0	antisense	genic	exonic	overlapping	Mcrs1	GeneID:51812,Genbank:NM_016766.3,MGI:MGI:1858420	microspherule protein 1, transcript variant 1	GO:1904751,GO:0043996,GO:0030425,GO:0005654,GO:0031011,GO:0005730,GO:0044545,GO:0034046,GO:0005737,GO:0045944,GO:0005783,GO:0005844,GO:0006281,GO:0006310,GO:0043204,GO:0006325,GO:0046972,GO:0043981,GO:0006351,GO:0043982,GO:0006355,GO:0051974,GO:0043984,GO:0006974,GO:0000123,GO:0071339,GO:0043995,GO:0008266,GO:0002151,GO:1904357,GO:0010521,GO:0005634	positive regulation of protein localization to nucleolus|histone acetyltransferase activity (H4-K8 specific)|dendrite|nucleoplasm|Ino80 complex|nucleolus|NSL complex|poly(G) binding|cytoplasm|positive regulation of transcription by RNA polymerase II|endoplasmic reticulum|polysome|DNA repair|DNA recombination|perikaryon|chromatin organization|histone acetyltransferase activity (H4-K16 specific)|hi…	mmu05168	Herpes simplex infection
ENSMUST00000190739	19.6489338569681	27.7563056601046	11.5415620538316	0.41581765942363	-1.26597706535416	0.0334038377808835	0.329647618395144	Down	0.4175762	0.4256276	0.418475	0.4411043	0.1861734	0.1997179	0.2243539	0.2382653	Chr10	86020441	86022329	-	ENSMUSG00000097692.2	XM_006514059.1	0	antisense	genic	exonic	overlapping	Fbxo7	GeneID:69754,Genbank:XM_006514059.1,MGI:MGI:1917004	F-box protein 7, transcript variant X2	GO:0005739,GO:0005829,GO:0006511,GO:0006626,GO:0010975,GO:0016567,GO:0019901,GO:0097409,GO:0097414,GO:0097462,GO:0031625,GO:1901215,GO:1903204,GO:1903208,GO:1903599,GO:1990037,GO:0000151,GO:0000422,GO:0004842,GO:0005634,GO:0005737,GO:0031647,GO:0032991,GO:0040012,GO:0043130,GO:0045620,GO:1990038,GO:2000134,GO:0045736,GO:0046982	mitochondrion|cytosol|ubiquitin-dependent protein catabolic process|protein targeting to mitochondrion|regulation of neuron projection development|protein ubiquitination|protein kinase binding|glial cytoplasmic inclusion|classical Lewy body|Lewy neurite|ubiquitin protein ligase binding|negative regulation of neuron death|negative regulation of oxidative stress-induced neuron death|negative regula…
ENSMUST00000190861	7.9788317481732	2.27174622043459	13.6859172759118	6.02440411380706	2.59081854846782	0.00700238819610659	0.103625826337965	Up	0.00841885	0.05437931	1.073062e-29	0.008483403	0.09263072	0.2176053	0.13461	0.1033377	Chr15	75007303	75024410	+	ENSMUSG00000100287.1	NM_001271419.1	9272	antisense	intergenic	upstream	divergent	Ly6a	GeneID:110454,Genbank:NM_001271419.1,MGI:MGI:107527	lymphocyte antigen 6 complex, locus A, transcript variant 5	GO:0009897,GO:0016020,GO:0031225,GO:0005515,GO:0005622,GO:0005886	external side of plasma membrane|membrane|anchored component of membrane|protein binding|intracellular|plasma membrane
ENSMUST00000190930	71.1481065902832	33.9582755047751	108.337937675791	3.19032506996879	1.6737034311809	0.00044922079635735	0.0109740923295264	Up	3.599825	1.313037	1.552044	0.6661043	9.065124	8.650036	5.127454	4.032563	Chr2	163419795	163420361	+	ENSMUSG00000099632.1	XM_017319364.1	0	sense	genic	exonic	nested	LOC108168734	GeneID:108168734,Genbank:XM_017319364.1	sensor histidine kinase AruS-like
ENSMUST00000191079	139.784927868899	64.4616768202982	215.108178917501	3.33699322648966	1.73854875810558	1.82151312486398e-05	0.000689719904540887	Up	1.12615	1.102703	8.206417e-05	1.359535	4.079435	4.802217	3.38987	2.19143	Chr16	50719299	50732683	-	ENSMUSG00000022639.14
ENSMUST00000191287	16.7449161735768	28.6846595824449	4.80517276470868	0.167517161948454	-2.57761918922983	9.193209610464e-05	0.00282411507927799	Down	1.134631	1.284804	1.44364	1.112331	0.06880543	0.000980976	0.1477655	0.7517699	Chr1	9748481	9771256	+	ENSMUSG00000097893.8	NM_173443.3	99	antisense	intergenic	upstream	divergent	Vcpip1	GeneID:70675,Genbank:NM_173443.3,MGI:MGI:1917925	valosin containing protein (p97)/p47 complex interacting protein 1	GO:0005783,GO:0005794,GO:0006508,GO:0007030,GO:0008233,GO:0008234,GO:0016320,GO:0016567,GO:0016787,GO:0035871,GO:0036459,GO:0000278,GO:0071108,GO:0004843,GO:0090168,GO:0005737	endoplasmic reticulum|Golgi apparatus|proteolysis|Golgi organization|peptidase activity|cysteine-type peptidase activity|endoplasmic reticulum membrane fusion|protein ubiquitination|hydrolase activity|protein K11-linked deubiquitination|thiol-dependent ubiquitinyl hydrolase activity|mitotic cell cycle|protein K48-linked deubiquitination|thiol-dependent ubiquitin-specific protease activity|Golgi r…
ENSMUST00000191636	19.1428722699382	2.46722213467582	35.8185224052005	14.5177533476964	3.85974630545808	3.93301537893678e-05	0.00135923138631589	Up	0.08540417	3.819859e-07	0.3833908	0.1985638	5.179574	2.760441	1.779367	1.599645	Chr1	171913476	171919308	-	ENSMUSG00000104413.1	XM_006496885.3	0	antisense	genic	intronic	overlapping	Slamf6	GeneID:30925,Genbank:XM_006496885.3,MGI:MGI:1353620	SLAM family member 6, transcript variant X3	GO:0002376,GO:0005886,GO:0005887,GO:0016020,GO:0016021,GO:0032729,GO:0032740,GO:0045087,GO:0045954,GO:0072540,GO:0001779,GO:0001787,GO:0002250	immune system process|plasma membrane|integral component of plasma membrane|membrane|integral component of membrane|positive regulation of interferon-gamma production|positive regulation of interleukin-17 production|innate immune response|positive regulation of natural killer cell mediated cytotoxicity|T-helper 17 cell lineage commitment|natural killer cell differentiation|natural killer cell pro…
ENSMUST00000192087	4.6296040530656	0.992895504494654	8.26631260163655	8.32546080047345	3.05753012517608	0.0394065290061389	0.372225664253979	Up	0.03418626	0	0	0.0356246	0.3460935	0.03680379	0.2862151	0.03550909	Chr2	11521706	11530836	+	ENSMUSG00000102329.1	NM_001177758.1	0	antisense	genic	intronic	nested	Pfkfb3	GeneID:170768,Genbank:NM_001177758.1,MGI:MGI:2181202	6-phosphofructo-2-kinase/fructose-2,6-biphosphatase 3, transcript variant 8	GO:0006003,GO:0003873,GO:0004331,GO:0005654	fructose 2,6-bisphosphate metabolic process|6-phosphofructo-2-kinase activity|fructose-2,6-bisphosphate 2-phosphatase activity|nucleoplasm	mmu00051,mmu04066,mmu04152	Fructose and mannose metabolism|HIF-1 signaling pathway|AMPK signaling pathway
ENSMUST00000192137	44.2395562580085	60.2426639684016	28.2364485476153	0.468711817963858	-1.09322692391743	0.0172653221029492	0.205555283929712	Down	0.1807499	0.3448632	0.255879	0.3152595	0.1885267	0.194662	0.1414291	0.1101197	Chr18	37655451	37661742	+	ENSMUSG00000073590.3	NM_001174154.2	0	sense	genic	intronic	nested	Gm37013	GeneID:100384868,Genbank:NM_001174154.2,MGI:MGI:5610241	predicted gene, 37013	GO:0007399,GO:0005887,GO:0007155,GO:0007267	nervous system development|integral component of plasma membrane|cell adhesion|cell-cell signaling
ENSMUST00000192568	8.99826156189184	14.2829908557374	3.71353226804631	0.25999682458346	-1.94343409157852	0.0262301860375113	0.280292871411884	Down	0.2062512	0.4370235	0.277586	0.2613325	0.06401355	0.128063	0.1629729	0.02083772	Chr1	182484179	182492473	+	ENSMUSG00000102234.1	NM_009794.3	0	antisense	genic	exonic	nested	Capn2	GeneID:12334,Genbank:NM_009794.3,MGI:MGI:88264	calpain 2	GO:0005634,GO:0005737,GO:0005764,GO:0005783,GO:0005794,GO:0030425,GO:0005829,GO:0031143,GO:0045121,GO:0005886,GO:0046872,GO:0046982,GO:0051493,GO:0051603,GO:0071230,GO:0000785,GO:0001824,GO:0004198,GO:0005509,GO:0005622,GO:0006508,GO:0007520,GO:0008092,GO:0008233,GO:0008234,GO:0097038,GO:0016020,GO:0016540,GO:0016787	nucleus|cytoplasm|lysosome|endoplasmic reticulum|Golgi apparatus|dendrite|cytosol|pseudopodium|membrane raft|plasma membrane|metal ion binding|protein heterodimerization activity|regulation of cytoskeleton organization|proteolysis involved in cellular protein catabolic process|cellular response to amino acid stimulus|chromatin|blastocyst development|calcium-dependent cysteine-type endopeptidase a…	mmu04141,mmu04210,mmu04217,mmu04218,mmu04510,mmu05010	Protein processing in endoplasmic reticulum|Apoptosis|Necroptosis|Cellular senescence|Focal adhesion|Alzheimer's disease
ENSMUST00000192778	19.9889225099366	2.43380804364524	37.5440369762279	15.4260468791927	3.9472964951969	3.30564774650122e-08	2.24913173627181e-06	Up	0.06423876	0.06378116	2.587032e-22	0.00469372	0.6645559	0.6643179	0.7072842	0.225728	Chr1	191436340	191465048	-	ENSMUSG00000103114.1	NM_144880.4	39299	sense	intergenic	upstream	same_strand	Ppp2r5a	GeneID:226849,Genbank:NM_144880.4,MGI:MGI:2388479	protein phosphatase 2, regulatory subunit B', alpha	GO:0031430,GO:0005515,GO:0035307,GO:0005634,GO:0090219,GO:0005694,GO:0005737,GO:0005813,GO:0005829,GO:0006470,GO:1903077,GO:0007165,GO:0016020,GO:0019888,GO:0019900,GO:0000159,GO:0030018,GO:0000775,GO:0004721	M band|protein binding|positive regulation of protein dephosphorylation|nucleus|negative regulation of lipid kinase activity|chromosome|cytoplasm|centrosome|cytosol|protein dephosphorylation|negative regulation of protein localization to plasma membrane|signal transduction|membrane|protein phosphatase regulator activity|kinase binding|protein phosphatase type 2A complex|Z disc|chromosome, centrom…	mmu03015,mmu04071,mmu04151,mmu04152,mmu04114,mmu04261,mmu04728,mmu05165	mRNA surveillance pathway|Sphingolipid signaling pathway|PI3K-Akt signaling pathway|AMPK signaling pathway|Oocyte meiosis|Adrenergic signaling in cardiomyocytes|Dopaminergic synapse|Human papillomavirus infection
ENSMUST00000192860	47.2089879444863	28.7904434779579	65.6275324110146	2.27949015308706	1.18871117708022	0.00842307622578999	0.119376030676005	Up	1.218477	0.4531675	0.7706654	1.232913	1.992971	2.953602	2.614307	2.481512	Chr1	183420655	183422213	+	ENSMUSG00000104022.1	XM_017312944.1	0	sense	genic	intronic	nested	Hhipl2	GeneID:78772,Genbank:XM_017312944.1,MGI:MGI:1926022	hedgehog interacting protein-like 2, transcript variant X7	GO:0005576,GO:0008150,GO:0003674,GO:0003824,GO:0005575	extracellular region|biological_process|molecular_function|catalytic activity|cellular_component
ENSMUST00000192898	17.6647937586966	32.8045105389744	2.52507697841876	0.0769734691032432	-3.69949492044548	5.6094597949187e-05	0.00184698621375981	Down	0.8496976	0.260345	0.7478116	0.2554352	0.05971566	6.973836e-20	0.04755351	0.08563141	Chr3	63963635	63965450	+	ENSMUSG00000097724.2	NM_015728.5	0	antisense	genic	exonic	overlapping	Slc33a1	GeneID:11416,Genbank:NM_015728.5,MGI:MGI:1332247	solute carrier family 33 (acetyl-CoA transporter), member 1, transcript variant 1	GO:0008521,GO:0015295,GO:0016020,GO:0016021,GO:0030509,GO:0060395,GO:0005783,GO:0005887,GO:0006810	acetyl-CoA transmembrane transporter activity|solute:proton symporter activity|membrane|integral component of membrane|BMP signaling pathway|SMAD protein signal transduction|endoplasmic reticulum|integral component of plasma membrane|transport	mmu00604	Glycosphingolipid biosynthesis - ganglio series
ENSMUST00000193499	3.84179623379633	0	7.68359246759266	Inf	Inf	0.00734152125341611	0.107729247844989	Up	2.664988e-14	2.404384e-28	1.231412e-27	2.715946e-17	0.01336748	0.2147616	0.1458247	0.01600681	Chr2	3351134	3354004	-	ENSMUSG00000103786.1	NM_145921.1	0	sense	genic	intronic	nested	Olah	GeneID:99035,Genbank:NM_145921.1,MGI:MGI:2139018	oleoyl-ACP hydrolase	GO:0006629,GO:0006631,GO:0006633,GO:0008610,GO:0009058,GO:0016295,GO:0016296,GO:0016297,GO:0016787,GO:0016788,GO:0003674,GO:0004320,GO:0005575	lipid metabolic process|fatty acid metabolic process|fatty acid biosynthetic process|lipid biosynthetic process|biosynthetic process|myristoyl-[acyl-carrier-protein] hydrolase activity|palmitoyl-[acyl-carrier-protein] hydrolase activity|acyl-[acyl-carrier-protein] hydrolase activity|hydrolase activity|hydrolase activity, acting on ester bonds|molecular_function|oleoyl-[acyl-carrier-protein] hydro…	mmu00061	Fatty acid biosynthesis
ENSMUST00000193926	1629.47498271864	2231.07160025141	1027.87836518588	0.460710613263177	-1.11806726159515	0.000213031133508762	0.00577789175540918	Down	31.60899	25.83118	25.69227	28.9577	13.81751	14.46773	16.64137	17.00186	Chr3	31341012	31345280	+	ENSMUSG00000103998.1	XM_006535472.3	30438	antisense	intergenic	upstream	divergent	Slc7a14	GeneID:241919,Genbank:XM_006535472.3,MGI:MGI:3040688	solute carrier family 7 (cationic amino acid transporter, y+ system), member 14, transcript variant X1	GO:0016020,GO:0016021,GO:0022857,GO:0055085,GO:0005764,GO:0006865,GO:0010923	membrane|integral component of membrane|transmembrane transporter activity|transmembrane transport|lysosome|amino acid transport|negative regulation of phosphatase activity
ENSMUST00000193955	4.67343810464322	9.34687620928644	0	0	-Inf	0.00027546377431248	0.00715056336956004	Down	0.9825237	0.4972343	0.09998687	0.2642812	3.235268e-29	1.085017e-24	8.349778e-27	0	Chr1	164804095	164899591	-	ENSMUSG00000103659.1	NM_019759.2	0	antisense	genic	intronic	overlapping	Dpt	GeneID:56429,Genbank:NM_019759.2,MGI:MGI:1928392	dermatopontin	GO:0005615,GO:0007155,GO:0008285,GO:0030199,GO:0031012,GO:0003674,GO:0005576,GO:0005578	extracellular space|cell adhesion|negative regulation of cell proliferation|collagen fibril organization|extracellular matrix|molecular_function|extracellular region|proteinaceous extracellular matrix
ENSMUST00000194223	103.588851120591	49.6890298833782	157.488672357804	3.16948575424868	1.66424878358922	0.00623424664367352	0.0945066214443041	Up	0.2470114	0.341591	0.3257398	0.775829	1.643126	2.831671	1.594223	0.6525083	Chr3	61358549	61361897	-	ENSMUSG00000103473.1	NM_028712.4	2610	antisense	intergenic	upstream	divergent	Rap2b	GeneID:74012,Genbank:NM_028712.4,MGI:MGI:1921262	RAP2B, member of RAS oncogene family	GO:0032486,GO:0005768,GO:0044291,GO:0005829,GO:0045121,GO:0005886,GO:0005923,GO:0007165,GO:0016020,GO:0055037,GO:0055038,GO:0019003,GO:0061097,GO:0019904,GO:0070062,GO:0030168,GO:0000166,GO:0070527,GO:0030336,GO:0003924,GO:0031954,GO:0005525	Rap protein signal transduction|endosome|cell-cell contact zone|cytosol|membrane raft|plasma membrane|bicellular tight junction|signal transduction|membrane|recycling endosome|recycling endosome membrane|GDP binding|regulation of protein tyrosine kinase activity|protein domain specific binding|extracellular exosome|platelet activation|nucleotide binding|platelet aggregation|negative regulation of…
ENSMUST00000194503	14.863142137636	24.8161626697785	4.91012160549353	0.19785982509992	-2.33744938807566	0.0167807518206431	0.200884629011657	Down	0.7325321	0.2736261	1.113117	0.3243581	0.06039844	0.1782212	0.4295551	0.002001334	Chr1	170981944	170986466	+	ENSMUSG00000104340.1	NM_001077189.1	5873	antisense	intergenic	upstream	divergent	Fcgr2b	GeneID:14130,Genbank:NM_001077189.1,MGI:MGI:95499	Fc receptor, IgG, low affinity IIb, transcript variant 1	GO:0005576,GO:0005737,GO:0005856,GO:0005886,GO:0005887,GO:0019864,GO:0006898,GO:0006911,GO:0019865,GO:0006952,GO:0019886,GO:0021549,GO:0030889,GO:0032456,GO:0051091,GO:0032693,GO:0055037,GO:0033030,GO:0071219,GO:0038096,GO:1901216,GO:1902950,GO:0001540,GO:1904646,GO:0001811,GO:0002434,GO:1905898,GO:0002638,GO:0002862,GO:0002865,GO:0002924,GO:0005057,GO:0005515,GO:0006955,GO:0007166,GO:0009617,GO:…	extracellular region|cytoplasm|cytoskeleton|plasma membrane|integral component of plasma membrane|IgG binding|receptor-mediated endocytosis|phagocytosis, engulfment|immunoglobulin binding|defense response|antigen processing and presentation of exogenous peptide antigen via MHC class II|cerebellum development|negative regulation of B cell proliferation|endocytic recycling|positive regulation of DN…	mmu04145,mmu04662,mmu04666,mmu04380,mmu05150,mmu05152,mmu05162	Phagosome|B cell receptor signaling pathway|Fc gamma R-mediated phagocytosis|Osteoclast differentiation|Staphylococcus aureus infection|Tuberculosis|Measles
ENSMUST00000194584	207.579456351574	111.576369043611	303.582543659537	2.72084982027761	1.44405732795103	1.21166748556932e-05	0.000479655096901057	Up	2.973325e-06	0.7973987	1.124963	0.8899056	2.039262	2.102245	3.275289	2.228489	Chr1	195024109	195037904	+	ENSMUSG00000096929.7	XM_006497239.3	1067	antisense	intergenic	downstream	convergent	Cd46	GeneID:17221,Genbank:XM_006497239.3,MGI:MGI:1203290	CD46 antigen, complement regulatory protein, transcript variant X9	GO:0045296,GO:0016020,GO:0002456,GO:0045591,GO:0016021,GO:0004175,GO:0045916,GO:0016323,GO:0004857,GO:0071636,GO:0005576,GO:0005737,GO:0005794,GO:0005886,GO:0031410,GO:0006508,GO:0032613,GO:0007338,GO:0032733,GO:0008593,GO:0035581,GO:0009986,GO:0001669,GO:0042102,GO:0010628,GO:0001848,GO:0043382,GO:0010629,GO:0002079	cadherin binding|membrane|T cell mediated immunity|positive regulation of regulatory T cell differentiation|integral component of membrane|endopeptidase activity|negative regulation of complement activation|basolateral plasma membrane|enzyme inhibitor activity|positive regulation of transforming growth factor beta production|extracellular region|cytoplasm|Golgi apparatus|plasma membrane|cytoplasm…	mmu04610,mmu05162	Complement and coagulation cascades|Measles
ENSMUST00000194628	15.9773850167826	1.56659127026258	30.3881787633026	19.3976433675703	4.27780948397815	9.78025382570627e-08	6.12778637180402e-06	Up	3.198029e-07	0.2028929	0.07907192	0.07645891	1.943386	1.907163	1.52083	1.988732	Chr9	107563753	107566931	-	ENSMUSG00000097099.2	NM_019742.4	0	antisense	genic	intronic	overlapping	Tusc2	GeneID:80385,Genbank:NM_019742.4,MGI:MGI:1931086	tumor suppressor candidate 2	GO:2000377,GO:0005739,GO:0006909,GO:0006954,GO:0032618,GO:0032700,GO:0032733,GO:0048469,GO:0050829,GO:0051881,GO:0052567,GO:0001779,GO:0070945,GO:0071609,GO:0003674	regulation of reactive oxygen species metabolic process|mitochondrion|phagocytosis|inflammatory response|interleukin-15 production|negative regulation of interleukin-17 production|positive regulation of interleukin-10 production|cell maturation|defense response to Gram-negative bacterium|regulation of mitochondrial membrane potential|response to defense-related host reactive oxygen species produc…
ENSMUST00000194835	20.2261685367806	32.6371249861334	7.81521208742785	0.239457736879346	-2.06215704508442	0.000746801383028685	0.0167842406317337	Down	1.913219	1.187599	1.817766	1.165648	0.4772577	0.5621841	0.4632479	0.2952756	Chr1	170973373	170977746	+	ENSMUSG00000103676.1	NM_010187.2	0	antisense	genic	intronic	overlapping	Fcgr2b	GeneID:14130,Genbank:NM_010187.2,MGI:MGI:95499	Fc receptor, IgG, low affinity IIb, transcript variant 2	GO:0005576,GO:0005737,GO:0005856,GO:0005886,GO:0005887,GO:0019864,GO:0006898,GO:0006911,GO:0019865,GO:0006952,GO:0019886,GO:0021549,GO:0030889,GO:0032456,GO:0051091,GO:0032693,GO:0055037,GO:0033030,GO:0071219,GO:0038096,GO:1901216,GO:1902950,GO:0001540,GO:1904646,GO:0001811,GO:0002434,GO:1905898,GO:0002638,GO:0002862,GO:0002865,GO:0002924,GO:0005057,GO:0005515,GO:0006955,GO:0007166,GO:0009617,GO:…	extracellular region|cytoplasm|cytoskeleton|plasma membrane|integral component of plasma membrane|IgG binding|receptor-mediated endocytosis|phagocytosis, engulfment|immunoglobulin binding|defense response|antigen processing and presentation of exogenous peptide antigen via MHC class II|cerebellum development|negative regulation of B cell proliferation|endocytic recycling|positive regulation of DN…	mmu04145,mmu04662,mmu04666,mmu04380,mmu05150,mmu05152,mmu05162	Phagosome|B cell receptor signaling pathway|Fc gamma R-mediated phagocytosis|Osteoclast differentiation|Staphylococcus aureus infection|Tuberculosis|Measles
ENSMUST00000195992	31.4692577826792	16.5287457705876	46.4097697947708	2.80782162415224	1.48945128673755	0.00289398426430485	0.0510196537607914	Up	0.1499493	0.2231767	0.2514053	0.08958495	0.6116919	0.8079255	0.6813292	0.3952609	Chr5	123138931	123141569	+	ENSMUSG00000105881.1	XM_006530238.3	536	sense	intergenic	upstream	same_strand	Setd1b	GeneID:208043,Genbank:XM_006530238.3,MGI:MGI:2652820	SET domain containing 1B, transcript variant X2	GO:0005634,GO:0005694,GO:0006325,GO:0006351,GO:0006355,GO:0008168,GO:0016740,GO:0018024,GO:0032259,GO:0003674,GO:0003676,GO:0003723	nucleus|chromosome|chromatin organization|transcription, DNA-templated|regulation of transcription, DNA-templated|methyltransferase activity|transferase activity|histone-lysine N-methyltransferase activity|methylation|molecular_function|nucleic acid binding|RNA binding	mmu00310	Lysine degradation
ENSMUST00000195996	26.6869888916318	38.3097632085058	15.0642145747577	0.393221291731009	-1.34658665356722	0.0117771683403273	0.156233601029566	Down	0.7694187	0.5391192	0.6822066	0.8295867	0.2556045	0.3154594	0.4265719	0.3467806	Chr3	127861599	127865261	+	ENSMUSG00000105550.1	NM_027482.3	4427	antisense	intergenic	downstream	convergent	5730508B09Rik	GeneID:70617,Genbank:NM_027482.3,MGI:MGI:1917867	RIKEN cDNA 5730508B09 gene	GO:0016020,GO:0016021,GO:0043231,GO:0003674,GO:0005794,GO:0008150	membrane|integral component of membrane|intracellular membrane-bounded organelle|molecular_function|Golgi apparatus|biological_process
ENSMUST00000196091	9.41888024274955	18.8377604854991	0	0	-Inf	3.3768791393532e-08	2.28865684238343e-06	Down	0.2269937	0.20072	0.1938209	0.1735761	0	0	0	0	Chr3	57953655	57958225	-	ENSMUSG00000105003.1	XM_011240343.1	0	sense	genic	exonic	overlapping	Gm40055	GeneID:105244449,Genbank:XM_011240343.1,MGI:MGI:5622940	predicted gene, 40055, transcript variant X1
ENSMUST00000196117	38.1493480458279	24.519649419261	51.7790466723947	2.11173682735123	1.07843005177366	0.0226868657511331	0.252337054695553	Up	0.4370527	0.4974377	0.3771372	0.396834	1.100871	1.321877	1.128838	0.851895	Chr3	104144199	104145855	-	ENSMUSG00000104583.1	NM_001159354.1	0	sense	genic	intronic	nested	Magi3	GeneID:99470,Genbank:NM_001159354.1,MGI:MGI:1923484	membrane associated guanylate kinase, WW and PDZ domain containing 3, transcript variant 1	GO:0005524,GO:0005634,GO:0005886,GO:0005911,GO:0005923,GO:0007165,GO:0016020,GO:0030054,GO:0032947,GO:0043507,GO:0046328,GO:0000166,GO:0005109,GO:0005515	ATP binding|nucleus|plasma membrane|cell-cell junction|bicellular tight junction|signal transduction|membrane|cell junction|protein-containing complex scaffold activity|positive regulation of JUN kinase activity|regulation of JNK cascade|nucleotide binding|frizzled binding|protein binding	mmu04015	Rap1 signaling pathway
ENSMUST00000196283	54.0861713836305	100.286284584576	7.8860581826853	0.0786354606250734	-3.66867614788662	3.26916697714928e-14	5.63785647603823e-12	Down	1.951569	1.894325	1.715942	2.054457	8.050764e-16	0.3374446	0.09281034	0.2868064	Chr5	64595228	64603160	-	ENSMUSG00000105402.4
ENSMUST00000196302	34.9411997981397	20.8752649260864	49.007134670193	2.34761737605314	1.23119729147498	0.0116953472061984	0.155622274742219	Up	0.5011058	0.4879992	0.3971542	0.4379867	1.626783	1.687058	1.102024	0.8256181	Chr3	103071174	103072492	+	ENSMUSG00000104671.1	XM_006501400.3	1076	sense	intergenic	upstream	same_strand	Ampd1	GeneID:229665,Genbank:XM_006501400.3,MGI:MGI:88015	adenosine monophosphate deaminase 1, transcript variant X1	GO:0009168,GO:0010033,GO:0016787,GO:0019239,GO:0032036,GO:0032264,GO:0046872,GO:0003876,GO:0005575,GO:0009117	purine ribonucleoside monophosphate biosynthetic process|response to organic substance|hydrolase activity|deaminase activity|myosin heavy chain binding|IMP salvage|metal ion binding|AMP deaminase activity|cellular_component|nucleotide metabolic process	mmu00230	Purine metabolism
ENSMUST00000196399	12.6529651459649	3.99968691749966	21.3062433744302	5.32697778948895	2.41331726568206	0.0014275039394886	0.0284488142082521	Up	0.007079763	0.3896301	0.2961412	0.09220061	1.405922	1.73636	0.547061	1.564371	Chr5	100428736	100429375	-	ENSMUSG00000097772.7	XM_006535207.3	12481	sense	intergenic	upstream	same_strand	Sec31a	GeneID:69162,Genbank:XM_006535207.3,MGI:MGI:1916412	Sec31 homolog A (S. cerevisiae), transcript variant X19	GO:0070971,GO:0030134,GO:0005737,GO:0090110,GO:0005768,GO:0031410,GO:0005783,GO:0090114,GO:0005829,GO:0006886,GO:0006888,GO:0007029,GO:0043231,GO:0015031,GO:0048306,GO:0016020,GO:0048471,GO:0016192,GO:0051592,GO:0030120,GO:0005198,GO:0030127,GO:0005622,GO:0005623	endoplasmic reticulum exit site|COPII-coated ER to Golgi transport vesicle|cytoplasm|cargo loading into COPII-coated vesicle|endosome|cytoplasmic vesicle|endoplasmic reticulum|COPII-coated vesicle budding|cytosol|intracellular protein transport|ER to Golgi vesicle-mediated transport|endoplasmic reticulum organization|intracellular membrane-bounded organelle|protein transport|calcium-dependent pro…	mmu04141	Protein processing in endoplasmic reticulum
ENSMUST00000196630	2.28091486118764	0	4.56182972237527	Inf	Inf	0.0175061720889058	0.20771287836823	Up	0	0	0	0	0.2430922	0.06017848	0.148556	0	Chr5	3498625	3500072	-	ENSMUSG00000105534.1	NM_009873.3	0	antisense	genic	intronic	nested	Cdk6	GeneID:12571,Genbank:NM_009873.3,MGI:MGI:1277162	cyclin-dependent kinase 6	GO:0004674,GO:0004693,GO:0005515,GO:0005524,GO:0005634,GO:0010468,GO:0005654,GO:0010628,GO:0005737,GO:0016301,GO:0016310,GO:0016740,GO:0030097,GO:0030154,GO:0045786,GO:0030332,GO:0048146,GO:0050680,GO:0033077,GO:0051301,GO:0060218,GO:0097132,GO:0098770,GO:0000082,GO:1902036,GO:0000122,GO:2000773,GO:0000166,GO:0000307,GO:0001726,GO:0001954,GO:0002244,GO:0003323,GO:0004672,GO:0005813,GO:0005829,GO:…	protein serine/threonine kinase activity|cyclin-dependent protein serine/threonine kinase activity|protein binding|ATP binding|nucleus|regulation of gene expression|nucleoplasm|positive regulation of gene expression|cytoplasm|kinase activity|phosphorylation|transferase activity|hemopoiesis|cell differentiation|negative regulation of cell cycle|cyclin binding|positive regulation of fibroblast prol…	mmu04151,mmu04110,mmu04115,mmu04218,mmu05200,mmu05206,mmu05203,mmu05212,mmu05225,mmu05214,mmu05220,mmu05218,mmu05224,mmu05222,mmu05223,mmu04934,mmu05162,mmu05161,mmu05167,mmu05165	PI3K-Akt signaling pathway|Cell cycle|p53 signaling pathway|Cellular senescence|Pathways in cancer|MicroRNAs in cancer|Viral carcinogenesis|Pancreatic cancer|Hepatocellular carcinoma|Glioma|Chronic myeloid leukemia|Melanoma|Breast cancer|Small cell lung cancer|Non-small cell lung cancer|Cushing's syndrome|Measles|Hepatitis B|Kaposi's sarcoma-associated herpesvirus infection|Human papillomavirus i…
ENSMUST00000196653	7.70637156130601	2.54408830660241	12.8686548160096	5.05825791605304	2.33864060060814	0.0140484910766072	0.176294393063649	Up	0.1333346	0.05645085	0.05771429	0.06577614	0.1216383	0.3813444	0.9190707	0.4229417	Chr3	109120533	109122895	-	ENSMUSG00000105139.1	NM_172685.3	254	antisense	intergenic	upstream	divergent	Slc25a24	GeneID:229731,Genbank:NM_172685.3,MGI:MGI:1917160	solute carrier family 25 (mitochondrial carrier, phosphate carrier), member 24	GO:0034599,GO:0005739,GO:0046872,GO:0055085,GO:0005743,GO:0006839,GO:0010941,GO:0071277,GO:0015217,GO:0015867,GO:0016020,GO:0016021,GO:0005347,GO:0022857,GO:0005509	cellular response to oxidative stress|mitochondrion|metal ion binding|transmembrane transport|mitochondrial inner membrane|mitochondrial transport|regulation of cell death|cellular response to calcium ion|ADP transmembrane transporter activity|ATP transport|membrane|integral component of membrane|ATP transmembrane transporter activity|transmembrane transporter activity|calcium ion binding
ENSMUST00000196850	5.48539463873708	10.9707892774742	0	0	-Inf	0.0330232104083903	0.32718900960941	Down	0.03219452	0.0565809	0.02083965	0.3502165	6.620092e-42	2.97666e-24	1.645992e-32	7.125094e-46	Chr3	34637169	34677993	+	ENSMUSG00000105265.4	NM_011443.4	0	sense	genic	intronic	containing	Sox2	GeneID:20674,Genbank:NM_011443.4,MGI:MGI:98364	SRY (sex determining region Y)-box 2	GO:0003677,GO:0003682,GO:0003700,GO:0005515,GO:0005634,GO:0007605,GO:0008134,GO:0010033,GO:0005654,GO:0010468,GO:0019827,GO:0021879,GO:0021984,GO:0043565,GO:0021987,GO:0022409,GO:0043586,GO:0030178,GO:0044212,GO:0044798,GO:0045165,GO:0000122,GO:0048286,GO:0045596,GO:0000976,GO:0048568,GO:0045597,GO:0000981,GO:0048646,GO:0045665,GO:0001077,GO:0048663,GO:0001649,GO:0048852,GO:0001708,GO:0048863,GO:…	DNA binding|chromatin binding|DNA binding transcription factor activity|protein binding|nucleus|sensory perception of sound|transcription factor binding|response to organic substance|nucleoplasm|regulation of gene expression|stem cell population maintenance|forebrain neuron differentiation|adenohypophysis development|sequence-specific DNA binding|cerebral cortex development|positive regulation of…	mmu04390,mmu04550	Hippo signaling pathway|Signaling pathways regulating pluripotency of stem cells
ENSMUST00000196858	3.5273361714639	0	7.05467234292779	Inf	Inf	0.00419558770689696	0.0693141358353022	Up	0	0	0	0	0.3094611	0.6045122	0.1433532	1.08326	Chr5	52990427	52992343	-	ENSMUSG00000106352.4	XM_006503807.1	56860	antisense	intergenic	upstream	divergent	Slc34a2	GeneID:20531,Genbank:XM_006503807.1,MGI:MGI:1342284	solute carrier family 34 (sodium phosphate), member 2, transcript variant X1	GO:0031402,GO:0015321,GO:0005737,GO:0031526,GO:0016020,GO:0005886,GO:0031528,GO:0016021,GO:0031982,GO:0005903,GO:0006811,GO:0006814,GO:0016324,GO:0006817,GO:0042301,GO:0044341,GO:0019904,GO:0015293,GO:0001701,GO:0030643,GO:0005436	sodium ion binding|sodium-dependent phosphate transmembrane transporter activity|cytoplasm|brush border membrane|membrane|plasma membrane|microvillus membrane|integral component of membrane|vesicle|brush border|ion transport|sodium ion transport|apical plasma membrane|phosphate ion transport|phosphate ion binding|sodium-dependent phosphate transport|protein domain specific binding|symporter activ…	mmu04978	Mineral absorption
ENSMUST00000197086	115.477561481039	60.5923322852091	170.362790676868	2.81162292738573	1.49140312454289	6.16480594797851e-05	0.00199960130357337	Up	0.766711	0.5681373	0.5476894	0.5507072	1.973264	1.79005	2.442541	2.006172	Chr3	102491342	102494247	+	ENSMUSG00000106121.1	NM_013609.3	0	sense	genic	intronic	nested	Ngf	GeneID:18049,Genbank:NM_013609.3,MGI:MGI:97321	nerve growth factor, transcript variant 1	GO:0005615,GO:0007169,GO:0007267,GO:0007422,GO:0010976,GO:0007613,GO:0014042,GO:0007623,GO:0019233,GO:0021675,GO:0030297,GO:0040011,GO:0030307,GO:0043388,GO:0030414,GO:0043524,GO:0030424,GO:0044306,GO:0045664,GO:0001934,GO:0051279,GO:0051388,GO:0045666,GO:0004857,GO:0051402,GO:0045773,GO:0004871,GO:0071229,GO:0005057,GO:0097192,GO:0005102,GO:2000648,GO:0005163,GO:2000675,GO:0005576,GO:0008021,GO:…	extracellular space|transmembrane receptor protein tyrosine kinase signaling pathway|cell-cell signaling|peripheral nervous system development|positive regulation of neuron projection development|memory|positive regulation of neuron maturation|circadian rhythm|sensory perception of pain|nerve development|transmembrane receptor protein tyrosine kinase activator activity|locomotion|positive regulat…	mmu04014,mmu04015,mmu04010,mmu04151,mmu04210,mmu04722,mmu04750	Ras signaling pathway|Rap1 signaling pathway|MAPK signaling pathway|PI3K-Akt signaling pathway|Apoptosis|Neurotrophin signaling pathway|Inflammatory mediator regulation of TRP channels
ENSMUST00000197148	37.981652215465	21.6317447128501	54.3315597180798	2.51165869601839	1.32864043277428	0.0480922818389423	0.423708328310924	Up	1.121032	0.7008324	0.947874	0.3817122	1.801653	4.577611	1.664447	1.419192	Chr3	145652094	145677580	+	ENSMUSG00000097183.2	NM_010516.2	2109	antisense	intergenic	upstream	divergent	Cyr61	GeneID:16007,Genbank:NM_010516.2,MGI:MGI:88613	cysteine rich protein 61	GO:0005520,GO:0005576,GO:0005578,GO:0005615,GO:0006935,GO:0007155,GO:0043065,GO:0043066,GO:0007165,GO:0043280,GO:0007267,GO:0044319,GO:0045597,GO:0045669,GO:0045860,GO:0045944,GO:0050840,GO:0060413,GO:0001558,GO:0001649,GO:0001934,GO:0002041,GO:0003181,GO:0003278,GO:0003281,GO:0005178,GO:0008201,GO:0010518,GO:0010811,GO:0019838,GO:0030198,GO:0030335,GO:0060548,GO:0030513,GO:0060591,GO:0031012,GO:…	insulin-like growth factor binding|extracellular region|proteinaceous extracellular matrix|extracellular space|chemotaxis|cell adhesion|positive regulation of apoptotic process|negative regulation of apoptotic process|signal transduction|positive regulation of cysteine-type endopeptidase activity involved in apoptotic process|cell-cell signaling|wound healing, spreading of cells|positive regulati…
ENSMUST00000197200	20.4550347144602	38.3947177251642	2.51535170375619	0.0655129625320205	-3.93207580021725	1.12011569230018e-08	8.37346572037961e-07	Down	0.384863	0.3587598	0.4041676	0.3323769	0.01080425	0.01128107	0.04481354	0.05271689	Chr3	58117053	58165073	+	ENSMUSG00000104586.1	XM_011240343.1	85340	antisense	intergenic	upstream	divergent	Gm40055	GeneID:105244449,Genbank:XM_011240343.1,MGI:MGI:5622940	predicted gene, 40055, transcript variant X1
ENSMUST00000197360	159.983374786562	222.640782672435	97.3259669006893	0.437143481676859	-1.19382120800234	0.002509805513954	0.0454898984828832	Down	14.79077	6.424637	6.319464	7.459469	4.200765	3.162703	5.433281	5.20744	Chr3	101580304	101581055	-	ENSMUSG00000104737.1	NM_144900.2	0	sense	genic	intronic	nested	Atp1a1	GeneID:11928,Genbank:NM_144900.2,MGI:MGI:88105	ATPase, Na+/K+ transporting, alpha 1 polypeptide	GO:0005524,GO:0005768,GO:0005783,GO:0005794,GO:0005886,GO:0005890,GO:0016020,GO:0005901,GO:0016021,GO:0006811,GO:0016323,GO:0006813,GO:0016324,GO:0016787,GO:0016791,GO:0019901,GO:0042383,GO:0019904,GO:0042493,GO:0030007,GO:0043209,GO:0043531,GO:0043548,GO:0045121,GO:0045822,GO:0000166,GO:0045823,GO:0002026,GO:0045989,GO:0002028,GO:0046872,GO:0005391,GO:0005515,GO:0006814,GO:0006883,GO:0008217,GO:…	ATP binding|endosome|endoplasmic reticulum|Golgi apparatus|plasma membrane|sodium:potassium-exchanging ATPase complex|membrane|caveola|integral component of membrane|ion transport|basolateral plasma membrane|potassium ion transport|apical plasma membrane|hydrolase activity|phosphatase activity|protein kinase binding|sarcolemma|protein domain specific binding|response to drug|cellular potassium io…	mmu04024,mmu04022,mmu04911,mmu04918,mmu04919,mmu04925,mmu04260,mmu04261,mmu04970,mmu04971,mmu04972,mmu04976,mmu04973,mmu04974,mmu04978,mmu04960,mmu04961,mmu04964	cAMP signaling pathway|cGMP - PKG signaling pathway|Insulin secretion|Thyroid hormone synthesis|Thyroid hormone signaling pathway|Aldosterone synthesis and secretion|Cardiac muscle contraction|Adrenergic signaling in cardiomyocytes|Salivary secretion|Gastric acid secretion|Pancreatic secretion|Bile secretion|Carbohydrate digestion and absorption|Protein digestion and absorption|Mineral absorption…
ENSMUST00000197378	74.8036588550686	41.7842209074827	107.823096802655	2.58047402729832	1.36763610984053	0.000617937554734985	0.0142748492418753	Up	0.57869	0.5768952	0.519216	0.3200153	1.590532	1.500913	1.877394	1.271857	Chr3	104180612	104183041	-	ENSMUSG00000105933.1	NM_133853.3	0	sense	genic	intronic	nested	Magi3	GeneID:99470,Genbank:NM_133853.3,MGI:MGI:1923484	membrane associated guanylate kinase, WW and PDZ domain containing 3, transcript variant 2	GO:0005524,GO:0005634,GO:0005886,GO:0005911,GO:0005923,GO:0007165,GO:0016020,GO:0030054,GO:0032947,GO:0043507,GO:0046328,GO:0000166,GO:0005109,GO:0005515	ATP binding|nucleus|plasma membrane|cell-cell junction|bicellular tight junction|signal transduction|membrane|cell junction|protein-containing complex scaffold activity|positive regulation of JUN kinase activity|regulation of JNK cascade|nucleotide binding|frizzled binding|protein binding	mmu04015	Rap1 signaling pathway
ENSMUST00000198132	8.74308021361876	17.4861604272375	0	0	-Inf	1.47890609966123e-05	0.000572435254308872	Down	1.941215	0.4683927	0.2887275	1.456764	0	0	0	0	Chr5	96456389	96457743	-	ENSMUSG00000106263.1	NM_175473.3	0	antisense	genic	intronic	nested	Fras1	GeneID:231470,Genbank:NM_175473.3,MGI:MGI:2385368	Fraser extracellular matrix complex subunit 1	GO:0005604,GO:0005886,GO:0007154,GO:0015031,GO:0016020,GO:0016021,GO:0030326,GO:0031012,GO:0043588,GO:0046872,GO:0060021,GO:0002009,GO:0061618,GO:0003338,GO:0005515	basement membrane|plasma membrane|cell communication|protein transport|membrane|integral component of membrane|embryonic limb morphogenesis|extracellular matrix|skin development|metal ion binding|roof of mouth development|morphogenesis of an epithelium|sublamina densa|metanephros morphogenesis|protein binding
ENSMUST00000198175	22.7917004203004	40.8541966080432	4.72920423255753	0.115758101375232	-3.11081493030142	2.85122467165148e-07	1.61767528764904e-05	Down	1.74419	1.024279	1.086631	0.8174108	0.0771759	0.0395766	0.08666467	0.3898364	Chr3	108226787	108240247	+	ENSMUSG00000105961.1	XM_006501094.3	0	antisense	genic	exonic	overlapping	Sypl2	GeneID:17306,Genbank:XM_006501094.3,MGI:MGI:1328311	synaptophysin-like 2, transcript variant X1	GO:0016021,GO:0030285,GO:0006874,GO:0008021,GO:0016020	integral component of membrane|integral component of synaptic vesicle membrane|cellular calcium ion homeostasis|synaptic vesicle|membrane
ENSMUST00000198222	8.71550937801991	0	17.4310187560398	Inf	Inf	0.0266369863866199	0.282731888410814	Up	0	0	0	0	0.6955396	2.05736	0.00046573	0.009022053	Chr3	122377097	122391811	-	ENSMUSG00000104554.1	NM_013867.2	27969	antisense	intergenic	upstream	divergent	Bcar3	GeneID:29815,Genbank:NM_013867.2,MGI:MGI:1352501	breast cancer anti-estrogen resistance 3	GO:0007165,GO:0007264,GO:0033138,GO:0002089,GO:0005070,GO:0005085	signal transduction|small GTPase mediated signal transduction|positive regulation of peptidyl-serine phosphorylation|lens morphogenesis in camera-type eye|SH3/SH2 adaptor activity|guanyl-nucleotide exchange factor activity
ENSMUST00000198429	5.6050308719573	0	11.2100617439146	Inf	Inf	4.83187478987576e-05	0.00163103866453597	Up	0	0	0	0	0.5268664	0.4279415	0.2232496	0.2046635	Chr3	89912916	89914053	+	ENSMUSG00000105941.1	NM_010559.3	0	antisense	genic	exonic	overlapping	Il6ra	GeneID:16194,Genbank:NM_010559.3,MGI:MGI:105304	interleukin 6 receptor, alpha, transcript variant 1	GO:0070119,GO:0042531,GO:0019899,GO:0004915,GO:0070120,GO:0042803,GO:0019981,GO:0043410,GO:0005138,GO:0048589,GO:0005576,GO:0005615,GO:0005896,GO:0008284,GO:0031018,GO:0009986,GO:0048661,GO:0032722,GO:0010536,GO:0050731,GO:0032755,GO:0016020,GO:0070102,GO:0032809,GO:0016021,GO:0004896,GO:0032966,GO:0016324,GO:0004897,GO:0070110,GO:0034097,GO:0019221	ciliary neurotrophic factor binding|positive regulation of tyrosine phosphorylation of STAT protein|enzyme binding|interleukin-6 receptor activity|ciliary neurotrophic factor-mediated signaling pathway|protein homodimerization activity|interleukin-6 binding|positive regulation of MAPK cascade|interleukin-6 receptor binding|developmental growth|extracellular region|extracellular space|interleukin-…	mmu04630,mmu04066,mmu04151,mmu04060,mmu04640,mmu04659,mmu05200,mmu04932,mmu01521	Jak-STAT signaling pathway|HIF-1 signaling pathway|PI3K-Akt signaling pathway|Cytokine-cytokine receptor interaction|Hematopoietic cell lineage|Th17 cell differentiation|Pathways in cancer|Non-alcoholic fatty liver disease (NAFLD)|EGFR tyrosine kinase inhibitor resistance
ENSMUST00000198446	89.4238599884804	52.121930314107	126.725789662854	2.43133339266514	1.28174773415894	0.000848727499643104	0.0185484762719995	Up	0.5267193	0.5339018	0.3838877	0.3979466	1.286872	1.27335	1.890994	1.042266	Chr3	104163924	104167200	-	ENSMUSG00000106432.1	NM_001159354.1	0	sense	genic	intronic	nested	Magi3	GeneID:99470,Genbank:NM_001159354.1,MGI:MGI:1923484	membrane associated guanylate kinase, WW and PDZ domain containing 3, transcript variant 1	GO:0005524,GO:0005634,GO:0005886,GO:0005911,GO:0005923,GO:0007165,GO:0016020,GO:0030054,GO:0032947,GO:0043507,GO:0046328,GO:0000166,GO:0005109,GO:0005515	ATP binding|nucleus|plasma membrane|cell-cell junction|bicellular tight junction|signal transduction|membrane|cell junction|protein-containing complex scaffold activity|positive regulation of JUN kinase activity|regulation of JNK cascade|nucleotide binding|frizzled binding|protein binding	mmu04015	Rap1 signaling pathway
ENSMUST00000198677	7446.5278225603	3393.78329454979	11499.2723505708	3.38833430202746	1.76057622180237	8.30187345501421e-09	6.42675697064166e-07	Up	248.406	318.5996	199.8948	527.0462	1240.15	1071.412	1751.885	1285.876	Chr5	44136620	44136921	+	ENSMUSG00000105353.1	XM_017320724.1	34370	antisense	intergenic	upstream	divergent	Prom1	GeneID:19126,Genbank:XM_017320724.1,MGI:MGI:1100886	prominin 1, transcript variant X4	GO:0071914,GO:0045296,GO:0015485,GO:0005793,GO:0072112,GO:0045494,GO:0016020,GO:0005886,GO:0072139,GO:0016021,GO:0005887,GO:2000768,GO:0060042,GO:0005902,GO:0005903,GO:0016324,GO:0005929,GO:0060219,GO:0032420,GO:0009986,GO:0042622,GO:0001750,GO:0070062,GO:0042805,GO:0005615,GO:0042995,GO:0010842,GO:0005783	prominosome|cadherin binding|cholesterol binding|endoplasmic reticulum-Golgi intermediate compartment|glomerular visceral epithelial cell differentiation|photoreceptor cell maintenance|membrane|plasma membrane|glomerular parietal epithelial cell differentiation|integral component of membrane|integral component of plasma membrane|positive regulation of nephron tubule epithelial cell differentiatio…	mmu05202	Transcriptional misregulation in cancers
ENSMUST00000198720	37.0501161765331	20.9982539241646	53.1019784289016	2.52887590657204	1.33849624484394	0.00766045444091685	0.1112842330708	Up	1.281493	0.4768375	0.1553338	1.058713	2.354313	2.687452	1.742337	2.047568	Chr5	52190713	52245896	+	ENSMUSG00000097145.5	NM_001042620.2	167	antisense	intergenic	upstream	divergent	Dhx15	GeneID:13204,Genbank:NM_001042620.2,MGI:MGI:1099786	DEAH (Asp-Glu-Ala-His) box polypeptide 15, transcript variant 1	GO:0016607,GO:0003723,GO:0016787,GO:0003725,GO:0071008,GO:0004004,GO:0004386,GO:0005515,GO:0005524,GO:0005634,GO:0005681,GO:0005689,GO:0005737,GO:0006396,GO:0000166,GO:0006397,GO:0000398,GO:0008380,GO:0003676	nuclear speck|RNA binding|hydrolase activity|double-stranded RNA binding|U2-type post-mRNA release spliceosomal complex|ATP-dependent RNA helicase activity|helicase activity|protein binding|ATP binding|nucleus|spliceosomal complex|U12-type spliceosomal complex|cytoplasm|RNA processing|nucleotide binding|mRNA processing|mRNA splicing, via spliceosome|RNA splicing|nucleic acid binding	mmu03040	Spliceosome
ENSMUST00000198817	20.5712986040898	8.57139922366795	32.5711979845116	3.799986108986	1.92599414473158	0.00133659383103572	0.0269765832549018	Up	0.1156139	0.1055102	0.1328289	0.02127412	0.5027866	0.5297417	0.4567326	0.2809174	Chr5	5309002	5311623	-	ENSMUSG00000104867.1	NM_011074.3	0	sense	genic	intronic	nested	Cdk14	GeneID:18647,Genbank:NM_011074.3,MGI:MGI:894318	cyclin-dependent kinase 14, transcript variant 1	GO:0030332,GO:0005886,GO:0004672,GO:0006468,GO:0004674,GO:0051301,GO:0004693,GO:0060828,GO:0005524,GO:0005634,GO:0007049,GO:0016020,GO:0005737,GO:0016055,GO:0016301,GO:0005829,GO:0000086,GO:0016310,GO:0000166,GO:0016740,GO:0000308	cyclin binding|plasma membrane|protein kinase activity|protein phosphorylation|protein serine/threonine kinase activity|cell division|cyclin-dependent protein serine/threonine kinase activity|regulation of canonical Wnt signaling pathway|ATP binding|nucleus|cell cycle|membrane|cytoplasm|Wnt signaling pathway|kinase activity|cytosol|G2/M transition of mitotic cell cycle|phosphorylation|nucleotide …	mmu05202	Transcriptional misregulation in cancers
ENSMUST00000198824	9.62306400174186	16.2313726632814	3.01475534020235	0.185736314650845	-2.42867218028887	0.00505856068549592	0.079910095040802	Down	0.4138477	0.3866856	0.2857056	0.5170751	0.02355651	0.07315239	0.251537	0.02271265	Chr5	101703586	101705850	+	ENSMUSG00000106164.1	NM_144955.2	38875	antisense	intergenic	upstream	divergent	Nkx6-1	GeneID:18096,Genbank:NM_144955.2,MGI:MGI:1206039	NK6 homeobox 1	GO:0050796,GO:0031018,GO:0007275,GO:0001764,GO:2001222,GO:0008283,GO:0003309,GO:0032024,GO:0021912,GO:0003677,GO:0043565,GO:0003682,GO:0003700,GO:0005634,GO:0021913,GO:0044342,GO:0021953,GO:0006355,GO:0045666,GO:0022008,GO:0006357,GO:0045686,GO:0030154,GO:0000122,GO:0045687,GO:0006366,GO:0000978,GO:0048709,GO:0030516,GO:0007224,GO:0001078	regulation of insulin secretion|endocrine pancreas development|multicellular organism development|neuron migration|regulation of neuron migration|cell proliferation|type B pancreatic cell differentiation|positive regulation of insulin secretion|regulation of transcription from RNA polymerase II promoter involved in spinal cord motor neuron fate specification|DNA binding|sequence-specific DNA bind…	mmu04950	Maturity onset diabetes of the young
ENSMUST00000199060	152.128192152818	55.6964069124309	248.559977393205	4.46276503588472	2.15793785084533	2.87347366307317e-09	2.41788233156562e-07	Up	0.2117027	0.2043628	0.2334786	0.2828408	1.309008	1.413766	1.125604	1.21074	Chr3	122286877	122293720	-	ENSMUSG00000057359.7	NM_153806.1	1606	antisense	intergenic	downstream	convergent	Dnttip2	GeneID:99480,Genbank:NM_153806.1,MGI:MGI:1923173	deoxynucleotidyltransferase, terminal, interacting protein 2	GO:0006355,GO:0008150,GO:0005634,GO:0005730,GO:0006351	regulation of transcription, DNA-templated|biological_process|nucleus|nucleolus|transcription, DNA-templated
ENSMUST00000199099	4.3392937455894	0	8.6785874911788	Inf	Inf	0.00043104516195505	0.0106044415691145	Up	0	0	0	0	0.4925232	0.1993443	0.7003632	0.4134115	Chr5	124035201	124052352	-	ENSMUSG00000104818.1	NM_177876.4	2941	sense	intergenic	upstream	same_strand	Vps37b	GeneID:330192,Genbank:NM_177876.4,MGI:MGI:1916724	vacuolar protein sorting 37B	GO:0005886,GO:0010008,GO:0015031,GO:0016020,GO:0030496,GO:0048306,GO:1902188,GO:1903774,GO:0000813,GO:0005737,GO:0005768	plasma membrane|endosome membrane|protein transport|membrane|midbody|calcium-dependent protein binding|positive regulation of viral release from host cell|positive regulation of viral budding via host ESCRT complex|ESCRT I complex|cytoplasm|endosome	mmu04144	Endocytosis
ENSMUST00000199187	89.6223879784269	122.33135721237	56.9134187444836	0.465239821100656	-1.10395350872599	0.00372333318602956	0.0632095686493791	Down	1.596014	1.588951	1.040069	1.486978	0.6026324	0.9005392	1.091847	0.6461482	Chr3	133307518	133310008	-	ENSMUSG00000105957.1	XM_006502216.3	62	antisense	intergenic	upstream	divergent	Ppa2	GeneID:74776,Genbank:XM_006502216.3,MGI:MGI:1922026	pyrophosphatase (inorganic) 2, transcript variant X1	GO:0005737,GO:0005739,GO:0006796,GO:0016787,GO:0046872,GO:0051881,GO:0000287,GO:0004427,GO:0004722	cytoplasm|mitochondrion|phosphate-containing compound metabolic process|hydrolase activity|metal ion binding|regulation of mitochondrial membrane potential|magnesium ion binding|inorganic diphosphatase activity|protein serine/threonine phosphatase activity	mmu00190	Oxidative phosphorylation
ENSMUST00000199606	30.4367528204914	19.6071264630113	41.2663791779714	2.10466226429559	1.07358874221408	0.0287406881911265	0.297979349353001	Up	0.1736298	0.2499466	0.2405581	0.2562021	0.7730955	0.5444376	0.8411312	0.2899343	Chr5	143270075	143272513	+	ENSMUSG00000105345.1	XM_006504718.3	52	antisense	intergenic	upstream	divergent	Zfp316	GeneID:54201,Genbank:XM_006504718.3,MGI:MGI:1860402	zinc finger protein 316, transcript variant X1	GO:0005634,GO:0006351,GO:0006355,GO:0008150,GO:0046872,GO:0003676,GO:0003677,GO:0005622	nucleus|transcription, DNA-templated|regulation of transcription, DNA-templated|biological_process|metal ion binding|nucleic acid binding|DNA binding|intracellular
ENSMUST00000199632	256.385428863711	346.658746274425	166.112111452997	0.479180500241867	-1.06135889455857	0.00124917569077745	0.0256279648786356	Down	5.557066	5.181573	4.732054	5.151297	2.94667	2.630672	3.381507	2.971345	Chr5	3629777	3631722	-	ENSMUSG00000104950.1	XM_006503607.2	0	antisense	genic	exonic	nested	Pex1	GeneID:71382,Genbank:XM_006503607.2,MGI:MGI:1918632	peroxisomal biogenesis factor 1, transcript variant X2	GO:0060152,GO:0005777,GO:0005778,GO:0005829,GO:0006625,GO:0007031,GO:0008022,GO:0008289,GO:0015031,GO:0016020,GO:0016558,GO:0000166,GO:0042623,GO:0005524,GO:0044877,GO:0005737	microtubule-based peroxisome localization|peroxisome|peroxisomal membrane|cytosol|protein targeting to peroxisome|peroxisome organization|protein C-terminus binding|lipid binding|protein transport|membrane|protein import into peroxisome matrix|nucleotide binding|ATPase activity, coupled|ATP binding|protein-containing complex binding|cytoplasm	mmu04146	Peroxisome
ENSMUST00000199721	4.17402862038823	8.34805724077646	0	0	-Inf	0.0436469834091862	0.398033066503249	Down	0.0003491583	0.3302482	0.8839179	5.670689e-14	4.421664e-10	4.248132e-06	1.497833e-15	6.743499e-10	Chr3	96171375	96172416	-	ENSMUSG00000097204.2	XM_011240043.1	0	antisense	genic	exonic	overlapping	Mtmr11	GeneID:194126,Genbank:XM_011240043.1,MGI:MGI:2652817	myotubularin related protein 11, transcript variant X2	GO:0003674,GO:0005737,GO:0008150	molecular_function|cytoplasm|biological_process
ENSMUST00000199794	81.4186368811873	162.616189670587	0.221084091787537	0.00135954539480595	-9.52265996134793	0.000114881689490907	0.00340872457777242	Down	2.091438	0.1826312	16.46256	13.9476	0.03837678	0.0001201587	1.731002e-10	9.839017e-08	Chr3	36088859	36091446	+	ENSMUSG00000105055.1	NM_172678.3	0	sense	genic	exonic	nested	Acad9	GeneID:229211,Genbank:NM_172678.3,MGI:MGI:1914272	acyl-Coenzyme A dehydrogenase family, member 9	GO:0050660,GO:0004466,GO:0051791,GO:0005634,GO:0055114,GO:0005739,GO:0008152,GO:0016491,GO:0070991,GO:0016627,GO:0017099,GO:0030425,GO:0031966,GO:0000062,GO:0032981,GO:0001676,GO:0042760,GO:0003995	flavin adenine dinucleotide binding|long-chain-acyl-CoA dehydrogenase activity|medium-chain fatty acid metabolic process|nucleus|oxidation-reduction process|mitochondrion|metabolic process|oxidoreductase activity|medium-chain-acyl-CoA dehydrogenase activity|oxidoreductase activity, acting on the CH-CH group of donors|very-long-chain-acyl-CoA dehydrogenase activity|dendrite|mitochondrial membrane|…
ENSMUST00000199941	1065.92552240304	329.915948322497	1801.93509648358	5.46180051508804	2.44937662257101	1.86552823348495e-14	3.45678412455755e-12	Up	2.575736	4.386659	3.558698	2.939952	25.18878	22.32444	22.47028	19.97035	Chr5	23700649	23712666	-	ENSMUSG00000105987.4	XM_011249800.1	0	sense	genic	exonic	containing	Gm42226	GeneID:105247050,Genbank:XM_011249800.1,MGI:MGI:5625111	predicted gene, 42226
ENSMUST00000199958	88486.8223037174	31410.4940402468	145563.150567188	4.63422034625356	2.21232664258203	1.00570590240494e-12	1.4126923716201e-10	Up	186.0214	178.7807	169.292	206.4306	969.4765	1025.46	1078.699	1064.727	Chr14	54292443	54297343	-	ENSMUSG00000105703.2	XM_017316278.1	0	sense	genic	exonic	containing	LOC108168162	GeneID:108168162,Genbank:XM_017316278.1	leucine-rich repeat extensin-like protein 3, transcript variant X2
ENSMUST00000199995	102.84491660303	59.8719776140426	145.817855592017	2.43549422289027	1.28421456104022	0.000624854967189741	0.0143964600773954	Up	0.4400707	0.7175608	0.5854757	0.4780482	1.612965	1.519256	1.520767	1.874353	Chr3	104187103	104190193	-	ENSMUSG00000105818.1	NM_001159354.1	0	sense	genic	intronic	nested	Magi3	GeneID:99470,Genbank:NM_001159354.1,MGI:MGI:1923484	membrane associated guanylate kinase, WW and PDZ domain containing 3, transcript variant 1	GO:0005524,GO:0005634,GO:0005886,GO:0005911,GO:0005923,GO:0007165,GO:0016020,GO:0030054,GO:0032947,GO:0043507,GO:0046328,GO:0000166,GO:0005109,GO:0005515	ATP binding|nucleus|plasma membrane|cell-cell junction|bicellular tight junction|signal transduction|membrane|cell junction|protein-containing complex scaffold activity|positive regulation of JUN kinase activity|regulation of JNK cascade|nucleotide binding|frizzled binding|protein binding	mmu04015	Rap1 signaling pathway
ENSMUST00000200006	7.49076133372349	14.5652346744595	0.416287992987439	0.028580932768451	-5.12880318872031	0.00503244039609046	0.0796864061991851	Down	0.443959	1.698813	0.2872587	0.5340429	2.948637e-05	8.103242e-28	0.08686346	1.027561e-29	Chr3	88172009	88177706	-	ENSMUSG00000096935.5	NM_001310587.1	0	antisense	genic	exonic	overlapping	Mef2d	GeneID:17261,Genbank:NM_001310587.1,MGI:MGI:99533	myocyte enhancer factor 2D, transcript variant 1	GO:0001077,GO:0001102,GO:0001205,GO:0001649,GO:0001958,GO:0002062,GO:0003677,GO:0007399,GO:0003700,GO:0007507,GO:0005515,GO:0008134,GO:0005634,GO:0019899,GO:0030154,GO:0033613,GO:0035914,GO:0046983,GO:0042803,GO:1904707,GO:0042826,GO:0000790,GO:0000976,GO:0000977,GO:0000978,GO:0000981,GO:0000982,GO:0005654,GO:0005737,GO:0006351,GO:0006355,GO:0006915,GO:0043231,GO:0007275,GO:0043565,GO:0044212,GO:…	transcriptional activator activity, RNA polymerase II proximal promoter sequence-specific DNA binding|RNA polymerase II activating transcription factor binding|transcriptional activator activity, RNA polymerase II distal enhancer sequence-specific DNA binding|osteoblast differentiation|endochondral ossification|chondrocyte differentiation|DNA binding|nervous system development|DNA binding transcr…	mmu04371,mmu04022	Apelin signaling pathway|cGMP - PKG signaling pathway
ENSMUST00000200007	54.8942732212903	35.6666249907162	74.1219214518644	2.07818714193333	1.05532557560039	0.0134722865967114	0.171660781230079	Up	0.4846592	0.3762626	0.4204616	0.4350754	1.104801	1.25062	1.08528	0.9046684	Chr5	103354306	103356698	-	ENSMUSG00000104684.1	NM_011204.2	68494	antisense	intergenic	upstream	divergent	Ptpn13	GeneID:19249,Genbank:NM_011204.2,MGI:MGI:103293	protein tyrosine phosphatase, non-receptor type 13	GO:0035335,GO:0005634,GO:0036312,GO:0042995,GO:0005737,GO:0005856,GO:0005886,GO:0006470,GO:0043005,GO:0014066,GO:0044297,GO:0016311,GO:0016787,GO:0016791,GO:0004721,GO:0030027,GO:0004725,GO:0030496,GO:0005515	peptidyl-tyrosine dephosphorylation|nucleus|phosphatidylinositol 3-kinase regulatory subunit binding|cell projection|cytoplasm|cytoskeleton|plasma membrane|protein dephosphorylation|neuron projection|regulation of phosphatidylinositol 3-kinase signaling|cell body|dephosphorylation|hydrolase activity|phosphatase activity|phosphoprotein phosphatase activity|lamellipodium|protein tyrosine phosphatas…	mmu04210	Apoptosis
ENSMUST00000200072	10.3630182436042	18.6565820479983	2.06945443921005	0.110923556838326	-3.17236231167048	0.000227390490692886	0.00609336548752107	Down	0.4310979	0.2869036	0.438517	0.1514058	0.06018982	0	0.04072998	0.07751772	Chr3	58163932	58167616	+	ENSMUSG00000104586.1
ENSMUST00000200347	386.907386926722	542.166231150831	231.648542702612	0.42726479332898	-1.22679765121794	0.00242281326824779	0.0443452926737034	Down	20.40348	8.444762	7.931273	11.73837	6.143219	4.657049	7.139515	6.501042	Chr3	101595810	101597130	-	ENSMUSG00000104693.1	NM_144900.2	0	sense	genic	intronic	nested	Atp1a1	GeneID:11928,Genbank:NM_144900.2,MGI:MGI:88105	ATPase, Na+/K+ transporting, alpha 1 polypeptide	GO:0005524,GO:0005768,GO:0005783,GO:0005794,GO:0005886,GO:0005890,GO:0016020,GO:0005901,GO:0016021,GO:0006811,GO:0016323,GO:0006813,GO:0016324,GO:0016787,GO:0016791,GO:0019901,GO:0042383,GO:0019904,GO:0042493,GO:0030007,GO:0043209,GO:0043531,GO:0043548,GO:0045121,GO:0045822,GO:0000166,GO:0045823,GO:0002026,GO:0045989,GO:0002028,GO:0046872,GO:0005391,GO:0005515,GO:0006814,GO:0006883,GO:0008217,GO:…	ATP binding|endosome|endoplasmic reticulum|Golgi apparatus|plasma membrane|sodium:potassium-exchanging ATPase complex|membrane|caveola|integral component of membrane|ion transport|basolateral plasma membrane|potassium ion transport|apical plasma membrane|hydrolase activity|phosphatase activity|protein kinase binding|sarcolemma|protein domain specific binding|response to drug|cellular potassium io…	mmu04024,mmu04022,mmu04911,mmu04918,mmu04919,mmu04925,mmu04260,mmu04261,mmu04970,mmu04971,mmu04972,mmu04976,mmu04973,mmu04974,mmu04978,mmu04960,mmu04961,mmu04964	cAMP signaling pathway|cGMP - PKG signaling pathway|Insulin secretion|Thyroid hormone synthesis|Thyroid hormone signaling pathway|Aldosterone synthesis and secretion|Cardiac muscle contraction|Adrenergic signaling in cardiomyocytes|Salivary secretion|Gastric acid secretion|Pancreatic secretion|Bile secretion|Carbohydrate digestion and absorption|Protein digestion and absorption|Mineral absorption…
ENSMUST00000200940	65.1247214370424	89.6899892277842	40.5594536463006	0.452218290976627	-1.14490874860155	0.00491934741014397	0.0783945042908396	Down	1.616196	1.784427	1.174601	1.539871	0.7383145	0.6997838	1.121216	0.8059113	Chr5	53281810	53283509	+	ENSMUSG00000106981.1	NM_001145433.1	3270	sense	intergenic	downstream	same_strand	Smim20	GeneID:66278,Genbank:NM_001145433.1,MGI:MGI:1913528	small integral membrane protein 20	GO:0033617,GO:0003674,GO:0005739,GO:0005743	mitochondrial respiratory chain complex IV assembly|molecular_function|mitochondrion|mitochondrial inner membrane
ENSMUST00000201653	454.068585531537	263.751979849342	644.385191213732	2.44314826217347	1.28874141604566	9.9116636190067e-05	0.00301820554048704	Up	13.45381	11.54588	20.11283	20.63826	55.73004	67.67742	38.50689	34.83043	Chr5	129789878	129791064	+	ENSMUSG00000029447.11	NM_009838.2	0	sense	genic	exonic	nested	Cct6a	GeneID:12466,Genbank:NM_009838.2,MGI:MGI:107943	chaperonin containing Tcp1, subunit 6a (zeta)	GO:1904874,GO:0044183,GO:0005515,GO:0044297,GO:0005524,GO:0050821,GO:0005737,GO:0005829,GO:0005832,GO:0051082,GO:0005874,GO:0061077,GO:0006457,GO:0071987,GO:0006458,GO:1901998,GO:0007339,GO:0000166,GO:1904851,GO:0032212,GO:0001669,GO:1904871,GO:0002199	positive regulation of telomerase RNA localization to Cajal body|protein binding involved in protein folding|protein binding|cell body|ATP binding|protein stabilization|cytoplasm|cytosol|chaperonin-containing T-complex|unfolded protein binding|microtubule|chaperone-mediated protein folding|protein folding|WD40-repeat domain binding|'de novo' protein folding|toxin transport|binding of sperm to zon…
ENSMUST00000201775	7058.10964049148	2765.10883721785	11351.1104437651	4.10512247871812	2.03742526629133	4.48125050018019e-11	4.90908309510305e-09	Up	101.6953	112.1485	82.59138	136.8539	502.3968	534.0508	619.0321	503.8412	Chr6	18845910	18846763	-	ENSMUSG00000106874.1	NM_133939.1	1872	antisense	intergenic	upstream	divergent	Lsm8	GeneID:76522,Genbank:NM_133939.1,MGI:MGI:1923772	LSM8 homolog, U6 small nuclear RNA associated	GO:0005681,GO:0005688,GO:0006397,GO:0008380,GO:0016070,GO:0046540,GO:0071011,GO:0000398,GO:0003723,GO:0005634	spliceosomal complex|U6 snRNP|mRNA processing|RNA splicing|RNA metabolic process|U4/U6 x U5 tri-snRNP complex|precatalytic spliceosome|mRNA splicing, via spliceosome|RNA binding|nucleus	mmu03040,mmu03018	Spliceosome|RNA degradation
ENSMUST00000202148	476.397972600032	91.3575335871963	861.438411612868	9.42930897746563	3.23715204753743	2.48120195273868e-09	2.1081744201367e-07	Up	4.547845	1.246864	6.894918	9.568421	70.97191	92.04568	71.13239	28.04404	Chr6	18846295	18846764	-	ENSMUSG00000106874.1	NM_133939.1	1871	antisense	intergenic	upstream	divergent	Lsm8	GeneID:76522,Genbank:NM_133939.1,MGI:MGI:1923772	LSM8 homolog, U6 small nuclear RNA associated	GO:0005681,GO:0005688,GO:0006397,GO:0008380,GO:0016070,GO:0046540,GO:0071011,GO:0000398,GO:0003723,GO:0005634	spliceosomal complex|U6 snRNP|mRNA processing|RNA splicing|RNA metabolic process|U4/U6 x U5 tri-snRNP complex|precatalytic spliceosome|mRNA splicing, via spliceosome|RNA binding|nucleus	mmu03040,mmu03018	Spliceosome|RNA degradation
ENSMUST00000202536	2.67761087022973	5.10774319774447	0.247478542714999	0.0484516415829761	-4.36731064356681	0.0237119583644383	0.260412919793056	Down	0.03223568	0.07808012	0	0.1110264	0	0	0	0.01673552	Chr5	90832328	90835951	+	ENSMUSG00000107044.1	NM_011339.2	29261	sense	intergenic	downstream	same_strand	Cxcl15	GeneID:20309,Genbank:NM_011339.2,MGI:MGI:1339941	chemokine (C-X-C motif) ligand 15	GO:0042127,GO:0005615,GO:0045236,GO:0006935,GO:0048248,GO:0006952,GO:0006954,GO:0006955,GO:0007186,GO:0070098,GO:0008009,GO:0010818,GO:0030097,GO:0002690,GO:0030593,GO:0005125,GO:0032496,GO:0005576	regulation of cell proliferation|extracellular space|CXCR chemokine receptor binding|chemotaxis|CXCR3 chemokine receptor binding|defense response|inflammatory response|immune response|G-protein coupled receptor signaling pathway|chemokine-mediated signaling pathway|chemokine activity|T cell chemotaxis|hemopoiesis|positive regulation of leukocyte chemotaxis|neutrophil chemotaxis|cytokine activity|…	mmu04060,mmu04062	Cytokine-cytokine receptor interaction|Chemokine signaling pathway
ENSMUST00000202542	359.243281581537	138.272871602125	580.213691560948	4.19614986539436	2.06906620465499	8.15286537857216e-08	5.16387669687163e-06	Up	4.955856	3.268962	8.945102	4.193464	16.67034	32.00492	39.39633	22.94889	Chr6	18845912	18848207	-	ENSMUSG00000106874.1	NM_133939.1	428	antisense	intergenic	upstream	divergent	Lsm8	GeneID:76522,Genbank:NM_133939.1,MGI:MGI:1923772	LSM8 homolog, U6 small nuclear RNA associated	GO:0005681,GO:0005688,GO:0006397,GO:0008380,GO:0016070,GO:0046540,GO:0071011,GO:0000398,GO:0003723,GO:0005634	spliceosomal complex|U6 snRNP|mRNA processing|RNA splicing|RNA metabolic process|U4/U6 x U5 tri-snRNP complex|precatalytic spliceosome|mRNA splicing, via spliceosome|RNA binding|nucleus	mmu03040,mmu03018	Spliceosome|RNA degradation
ENSMUST00000202696	19.826170012775	11.4661037393054	28.1862362862446	2.45822268201037	1.29761561045451	0.0222945651646545	0.249407023788024	Up	0.4259399	1.322527	1.611965	0.219402	3.506587	2.437258	4.157569	1.2345	Chr6	3341271	3346058	-	ENSMUSG00000106734.3	NM_010156.3	26199	sense	intergenic	downstream	same_strand	Samd9l	GeneID:209086,Genbank:NM_010156.3,MGI:MGI:1343184	sterile alpha motif domain containing 9-like	GO:0005769,GO:0017145,GO:0034058,GO:0035726,GO:0042176,GO:0048536,GO:0002244,GO:0005515,GO:0005737	early endosome|stem cell division|endosomal vesicle fusion|common myeloid progenitor cell proliferation|regulation of protein catabolic process|spleen development|hematopoietic progenitor cell differentiation|protein binding|cytoplasm
ENSMUST00000202871	4.07084608601951	0.962742835937633	7.17894933610139	7.45676734027284	2.8985503284799	0.0405001221331122	0.379558777312041	Up	0.01764776	1.508471e-37	0	0.00876763	0.04634344	0.04858836	0.07593691	0.05504309	Chr5	131130021	131134711	-	ENSMUSG00000106710.1	NM_145218.3	0	sense	genic	intronic	nested	Wbscr17	GeneID:212996,Genbank:NM_145218.3,MGI:MGI:2137594	Williams-Beuren syndrome chromosome region 17 homolog (human)	GO:0030246,GO:0005575,GO:0046872,GO:0005794,GO:0008150,GO:0009312,GO:0016020,GO:0016021,GO:0016266,GO:0016740,GO:0016757,GO:0003674,GO:0018242,GO:0004653,GO:0018243	carbohydrate binding|cellular_component|metal ion binding|Golgi apparatus|biological_process|oligosaccharide biosynthetic process|membrane|integral component of membrane|O-glycan processing|transferase activity|transferase activity, transferring glycosyl groups|molecular_function|protein O-linked glycosylation via serine|polypeptide N-acetylgalactosaminyltransferase activity|protein O-linked glyc…	mmu00512	Mucin type O-glycan biosynthesis
ENSMUST00000203350	2.44881090971328	0	4.89762181942655	Inf	Inf	0.0134066002754387	0.171152387572456	Up	0	0	0	0	0.08867571	0.06032187	0.05916202	0.02801807	Chr6	128843786	128846959	-	ENSMUSG00000108095.1	NM_001254946.1	1085	sense	intergenic	downstream	same_strand	BC035044	GeneID:232406,Genbank:NM_001254946.1,MGI:MGI:2448540	cDNA sequence BC035044, transcript variant 1	GO:0003674,GO:0005575,GO:0008150	molecular_function|cellular_component|biological_process
ENSMUST00000203474	1.71729152862391	3.43458305724782	0	0	-Inf	0.0457473262674089	0.409890395537926	Down	0.03167768	2.337798e-09	0.05034278	0.07809767	0	0	0	0.001659795	Chr6	101059171	101198013	+	ENSMUSG00000107427.1	NM_018884.2	0	antisense	genic	intronic	overlapping	Pdzrn3	GeneID:55983,Genbank:NM_018884.2,MGI:MGI:1933157	PDZ domain containing RING finger 3	GO:0046872,GO:0005654,GO:0061630,GO:0005737,GO:0005829,GO:0007528,GO:0008270,GO:0016567,GO:0016740,GO:0030054,GO:0031594,GO:0004842,GO:0005515,GO:0045202,GO:0005634	metal ion binding|nucleoplasm|ubiquitin protein ligase activity|cytoplasm|cytosol|neuromuscular junction development|zinc ion binding|protein ubiquitination|transferase activity|cell junction|neuromuscular junction|ubiquitin-protein transferase activity|protein binding|synapse|nucleus
ENSMUST00000203592	9.2482192883357	15.9692561110699	2.52718246560149	0.158252986114341	-2.65969537241096	0.0123675459682042	0.161846668425379	Down	1.142718	1.415711	0.2316082	0.3550415	0.1417716	0.2890346	0	0.1429103	Chr6	129418179	129418772	+	ENSMUSG00000107792.1	NM_001205363.1	0	sense	genic	intronic	nested	Clec9a	GeneID:232414,Genbank:NM_001205363.1,MGI:MGI:2444608	C-type lectin domain family 9, member a, transcript variant 1	GO:0009986,GO:0016020,GO:0016021,GO:0030246,GO:0050715,GO:0006898	cell surface|membrane|integral component of membrane|carbohydrate binding|positive regulation of cytokine secretion|receptor-mediated endocytosis
ENSMUST00000203902	4.78406495220767	8.94369791493418	0.624431989481159	0.0698180993388074	-3.84025510690011	0.00476550624772785	0.0765734205008521	Down	0.5019766	0.2817383	0.2334401	0.5289796	0	0	0.1580386	0	Chr15	32226385	32227040	+	ENSMUSG00000107924.1	XM_011245340.1	17702	sense	intergenic	upstream	same_strand	Sema5a	GeneID:20356,Genbank:XM_011245340.1,MGI:MGI:107556	sema domain, seven thrombospondin repeats (type 1 and type 1-like), transmembrane domain (TM) and short cytoplasmic domain, (semaphorin) 5A, transcript variant X1	GO:0008046,GO:0016020,GO:0016021,GO:0021536,GO:0030154,GO:0030215,GO:0051897,GO:0030836,GO:0060326,GO:0035373,GO:0071526,GO:0038191,GO:0090091,GO:0090263,GO:0097485,GO:1990138,GO:1990256,GO:0001569,GO:0001938,GO:0002043,GO:0005615,GO:0007162,GO:0007275,GO:0007399,GO:0007411,GO:0007413,GO:0043395,GO:0045545,GO:0045766,GO:0048675,GO:0048754,GO:0048842,GO:0048843,GO:2000352,GO:0050908,GO:2001028,GO:…	axon guidance receptor activity|membrane|integral component of membrane|diencephalon development|cell differentiation|semaphorin receptor binding|positive regulation of protein kinase B signaling|positive regulation of actin filament depolymerization|cell chemotaxis|chondroitin sulfate proteoglycan binding|semaphorin-plexin signaling pathway|neuropilin binding|positive regulation of extracellular…	mmu04360	Axon guidance
ENSMUST00000204288	451.753162711293	783.735360151913	119.770965270673	0.152820673099983	-2.71008837506462	5.07427640147817e-16	1.09115736248082e-13	Down	45.95206	53.68079	53.2899	57.1309	8.016013	9.308168	7.944398	13.02005	Chr6	86513891	86516273	-	ENSMUSG00000107689.1	NM_011865.3	8221	sense	intergenic	downstream	same_strand	Pcbp1	GeneID:23983,Genbank:NM_011865.3,MGI:MGI:1345635	poly(rC) binding protein 1	GO:0016607,GO:0003697,GO:0036464,GO:0039694,GO:0003723,GO:0003729,GO:0005515,GO:0005634,GO:0045296,GO:0005654,GO:0045944,GO:0005737,GO:0098847,GO:0005829,GO:0000981,GO:0006397,GO:0003676,GO:0008494,GO:0003677	nuclear speck|single-stranded DNA binding|cytoplasmic ribonucleoprotein granule|viral RNA genome replication|RNA binding|mRNA binding|protein binding|nucleus|cadherin binding|nucleoplasm|positive regulation of transcription by RNA polymerase II|cytoplasm|sequence-specific single stranded DNA binding|cytosol|RNA polymerase II transcription factor activity, sequence-specific DNA binding|mRNA proces…	mmu03040,mmu04216	Spliceosome|Ferroptosis
ENSMUST00000204442	19.7077980418802	31.7949928244239	7.62060325933663	0.23967935144438	-2.06082246980501	0.00087514556540248	0.0189593102713687	Down	0.5576224	0.4145076	0.6506871	0.465043	0.2070795	0.1296337	0.1468795	0.1195807	Chr6	90459711	90461468	-	ENSMUSG00000107605.1	XM_017321712.1	1077	antisense	intergenic	upstream	divergent	Klf15	GeneID:66277,Genbank:XM_017321712.1,MGI:MGI:1929988	Kruppel-like factor 15, transcript variant X5	GO:0046872,GO:0003700,GO:0072112,GO:0005515,GO:2000757,GO:0005634,GO:0006351,GO:0006355,GO:0010001,GO:0010468,GO:2001275,GO:0014898,GO:0044212,GO:0045893,GO:0003676,GO:0045944,GO:0003677,GO:0046326	metal ion binding|DNA binding transcription factor activity|glomerular visceral epithelial cell differentiation|protein binding|negative regulation of peptidyl-lysine acetylation|nucleus|transcription, DNA-templated|regulation of transcription, DNA-templated|glial cell differentiation|regulation of gene expression|positive regulation of glucose import in response to insulin stimulus|cardiac muscl…
ENSMUST00000204449	15.8458952034211	23.7269015061767	7.96488890066557	0.335690224810522	-1.57479756804765	0.0154766982545491	0.190162268346813	Down	0.4270931	0.2176487	0.269798	0.6767843	0.1813104	0.1451383	2.632652e-23	0.277526	Chr6	92940329	93272979	+	ENSMUSG00000097462.7	XM_006505260.3	0	antisense	genic	intronic	overlapping	Adamts9	GeneID:101401,Genbank:XM_006505260.3,MGI:MGI:1916320	a disintegrin-like and metallopeptidase (reprolysin type) with thrombospondin type 1 motif, 9, transcript variant X1	GO:0090673,GO:0005578,GO:1903671,GO:0005615,GO:0005783,GO:0006508,GO:0008237,GO:0009986,GO:0010596,GO:0030198,GO:0035909,GO:0043231,GO:0003179,GO:0045636,GO:0003229,GO:0048070,GO:0004175	endothelial cell-matrix adhesion|proteinaceous extracellular matrix|negative regulation of sprouting angiogenesis|extracellular space|endoplasmic reticulum|proteolysis|metallopeptidase activity|cell surface|negative regulation of endothelial cell migration|extracellular matrix organization|aorta morphogenesis|intracellular membrane-bounded organelle|heart valve morphogenesis|positive regulation o…
ENSMUST00000204570	132.266232409779	257.036140076266	7.49632474329216	0.0291644775752854	-5.09964395845848	6.21817984345591e-30	6.37107391254795e-27	Down	10.88358	9.520752	11.14321	11.4669	0.4255299	0.06708992	1.099752	0.09615456	Chr5	148958598	148959704	-	ENSMUSG00000108207.2	XM_006504899.3	0	sense	genic	exonic	nested	Gm15411	GeneID:100039964,Genbank:XM_006504899.3,MGI:MGI:3705213	predicted gene 15411, transcript variant X1
ENSMUST00000205064	52.8701116943618	81.5666435918305	24.1735797968931	0.29636599880045	-1.75454815390941	0.00312668248889657	0.054152178081269	Down	2.321226	0.7881615	1.573053	3.10208	0.7881228	0.387208	0.7809653	0.7855521	Chr6	90478466	90479686	+	ENSMUSG00000107451.1	XM_011241425.2	0	sense	genic	exonic	overlapping	Klf15	GeneID:66277,Genbank:XM_011241425.2,MGI:MGI:1929988	Kruppel-like factor 15, transcript variant X3	GO:0046872,GO:0003700,GO:0072112,GO:0005515,GO:2000757,GO:0005634,GO:0006351,GO:0006355,GO:0010001,GO:0010468,GO:2001275,GO:0014898,GO:0044212,GO:0045893,GO:0003676,GO:0045944,GO:0003677,GO:0046326	metal ion binding|DNA binding transcription factor activity|glomerular visceral epithelial cell differentiation|protein binding|negative regulation of peptidyl-lysine acetylation|nucleus|transcription, DNA-templated|regulation of transcription, DNA-templated|glial cell differentiation|regulation of gene expression|positive regulation of glucose import in response to insulin stimulus|cardiac muscl…
ENSMUST00000205216	14.9674648153202	24.822856570394	5.11207306024635	0.205942174533751	-2.27968878769476	0.000769801970024145	0.0171902701460007	Down	1.282547	0.9861829	0.8001097	0.9803978	0.1924268	0.1438164	0.1950388	0.4690369	Chr6	117578715	117612570	-	ENSMUSG00000107785.1
ENSMUST00000205326	153.487708857603	278.311855783715	28.6635619314918	0.102990804508763	-3.27941256215679	8.87639852946083e-18	2.30759865053953e-15	Down	5.798534	4.706495	4.108723	5.72049	0.6909733	0.3126519	0.7855122	0.73264	Chr7	74823615	74853810	-	ENSMUSG00000108652.1
ENSMUST00000205533	14.465067876182	25.0624801200638	3.86765563230019	0.154320546640711	-2.69599793600379	0.000192760876228757	0.00531251414897546	Down	0.3167261	0.5383251	0.4721695	0.3743272	0.07185539	0.1002398	0.04933575	0.09484855	Chr6	91599232	91605514	+	ENSMUSG00000108308.1	NM_026309.2	76612	sense	intergenic	downstream	same_strand	Lsm3	GeneID:67678,Genbank:NM_026309.2,MGI:MGI:1914928	LSM3 homolog, U6 small nuclear RNA and mRNA degradation associated	GO:0071013,GO:0000956,GO:1990726,GO:0003723,GO:0005634,GO:0005681,GO:0005688,GO:0006397,GO:0008380,GO:0030629,GO:0033962,GO:0046540,GO:0000398,GO:0071011,GO:0000932	catalytic step 2 spliceosome|nuclear-transcribed mRNA catabolic process|Lsm1-7-Pat1 complex|RNA binding|nucleus|spliceosomal complex|U6 snRNP|mRNA processing|RNA splicing|U6 snRNA 3'-end binding|cytoplasmic mRNA processing body assembly|U4/U6 x U5 tri-snRNP complex|mRNA splicing, via spliceosome|precatalytic spliceosome|P-body	mmu03040,mmu03018	Spliceosome|RNA degradation
ENSMUST00000205621	10.3216583562472	18.8413056256643	1.80201108683007	0.0956415188327233	-3.38621914886112	0.000109492558640971	0.0032712545221414	Down	0.482064	0.6337389	0.2555094	0.2759168	0.03661779	0.03891345	0.0371439	0.03626226	Chr7	128215616	128220788	-	ENSMUSG00000108604.1	NM_009943.2	9250	sense	intergenic	upstream	same_strand	Cox6a2	GeneID:12862,Genbank:NM_009943.2,MGI:MGI:104649	cytochrome c oxidase subunit VIa polypeptide 2	GO:0005743,GO:0005751,GO:0006123,GO:0009060,GO:0016020,GO:0030234,GO:0050790,GO:0004129,GO:0005739	mitochondrial inner membrane|mitochondrial respiratory chain complex IV|mitochondrial electron transport, cytochrome c to oxygen|aerobic respiration|membrane|enzyme regulator activity|regulation of catalytic activity|cytochrome-c oxidase activity|mitochondrion	mmu00190,mmu04260,mmu04714,mmu05010,mmu05012,mmu05016,mmu04932	Oxidative phosphorylation|Cardiac muscle contraction|Thermogenesis|Alzheimer's disease|Parkinson's disease|Huntington's disease|Non-alcoholic fatty liver disease (NAFLD)
ENSMUST00000205852	5.1339278110917	0	10.2678556221834	Inf	Inf	0.00912491426636271	0.127150205353205	Up	5.497547e-09	1.382899e-08	7.040702e-06	7.204034e-16	0.434052	1.892412	0.3526854	0.1634178	Chr19	8724897	8726443	+	ENSMUSG00000108414.1	NM_001161413.1	1528	antisense	intergenic	upstream	divergent	Slc3a2	GeneID:17254,Genbank:NM_001161413.1,MGI:MGI:96955	solute carrier family 3 (activators of dibasic and neutral amino acid transport), member 2, transcript variant 1	GO:0005634,GO:0005829,GO:0005886,GO:0005975,GO:0006865,GO:0009986,GO:0015175,GO:0015804,GO:0016020,GO:0016021,GO:0043330,GO:0003725,GO:0045296,GO:0003824,GO:1903801,GO:0005515	nucleus|cytosol|plasma membrane|carbohydrate metabolic process|amino acid transport|cell surface|neutral amino acid transmembrane transporter activity|neutral amino acid transport|membrane|integral component of membrane|response to exogenous dsRNA|double-stranded RNA binding|cadherin binding|catalytic activity|L-leucine import across plasma membrane|protein binding	mmu04150,mmu04216,mmu04974	mTOR signaling pathway|Ferroptosis|Protein digestion and absorption
ENSMUST00000206155	440.28417062476	221.133516120061	659.434825129458	2.98206638550181	1.57631237464624	1.03054142218112e-06	5.05293180895384e-05	Up	11.92154	11.31723	11.55674	7.470107	44.23942	42.7473	33.18119	32.21817	Chr19	8723475	8726443	+	ENSMUSG00000108414.1	NM_001161413.1	106	antisense	intergenic	upstream	divergent	Slc3a2	GeneID:17254,Genbank:NM_001161413.1,MGI:MGI:96955	solute carrier family 3 (activators of dibasic and neutral amino acid transport), member 2, transcript variant 1	GO:0005634,GO:0005829,GO:0005886,GO:0005975,GO:0006865,GO:0009986,GO:0015175,GO:0015804,GO:0016020,GO:0016021,GO:0043330,GO:0003725,GO:0045296,GO:0003824,GO:1903801,GO:0005515	nucleus|cytosol|plasma membrane|carbohydrate metabolic process|amino acid transport|cell surface|neutral amino acid transmembrane transporter activity|neutral amino acid transport|membrane|integral component of membrane|response to exogenous dsRNA|double-stranded RNA binding|cadherin binding|catalytic activity|L-leucine import across plasma membrane|protein binding	mmu04150,mmu04216,mmu04974	mTOR signaling pathway|Ferroptosis|Protein digestion and absorption
ENSMUST00000206226	5.64431367712092	10.6253750788792	0.66325227536261	0.0624215399869508	-4.00181223969269	0.00163526904787433	0.0319705399171278	Down	0.3063031	0.1901373	0.6234729	0.4928879	0.1163732	1.139897e-22	3.92512e-05	2.031263e-05	Chr7	26304421	26307286	-	ENSMUSG00000108431.1	NM_009997.2	0	antisense	genic	exonic	overlapping	Cyp2a4	GeneID:13086,Genbank:NM_009997.2,MGI:MGI:88596	cytochrome P450, family 2, subfamily a, polypeptide 4	GO:0055114,GO:0006805,GO:0008389,GO:0008392,GO:0008395,GO:0009804,GO:0016712,GO:0019373,GO:0019899,GO:0020037,GO:0035634,GO:0005737,GO:0042738,GO:0005881,GO:0043231,GO:0006082	oxidation-reduction process|xenobiotic metabolic process|coumarin 7-hydroxylase activity|arachidonic acid epoxygenase activity|steroid hydroxylase activity|coumarin metabolic process|oxidoreductase activity, acting on paired donors, with incorporation or reduction of molecular oxygen, reduced flavin or flavoprotein as one donor, and incorporation of one atom of oxygen|epoxygenase P450 pathway|enz…	mmu00830	Retinol metabolism
ENSMUST00000206300	15.9796234367509	22.9614625104236	8.99778436307818	0.391864601786299	-1.35157283869612	0.0389106459627555	0.369142500751239	Down	0.4127894	0.362383	0.1797643	0.461551	0.00880686	0.1095545	0.4233256	0.1438039	Chr7	25395414	25566417	+	ENSMUSG00000053714.8	NM_010719.5	0	antisense	genic	exonic	overlapping	Lipe	GeneID:16890,Genbank:NM_010719.5,MGI:MGI:96790	lipase, hormone sensitive, transcript variant 1	GO:0019433,GO:0008202,GO:0005634,GO:0008203,GO:0005737,GO:0019901,GO:0016020,GO:0033878,GO:0005739,GO:0005811,GO:0005829,GO:0016042,GO:0005886,GO:0042134,GO:0016298,GO:0005901,GO:0042758,GO:0016787,GO:0006361,GO:0046340,GO:0016788,GO:0006363,GO:0004806,GO:0017171,GO:0006629,GO:0005515,GO:0047372,GO:0008152,GO:0005615	triglyceride catabolic process|steroid metabolic process|nucleus|cholesterol metabolic process|cytoplasm|protein kinase binding|membrane|hormone-sensitive lipase activity|mitochondrion|lipid droplet|cytosol|lipid catabolic process|plasma membrane|rRNA primary transcript binding|lipase activity|caveola|long-chain fatty acid catabolic process|hydrolase activity|transcription initiation from RNA pol…	mmu04371,mmu04024,mmu04152,mmu04910,mmu04923,mmu04925,mmu04714	Apelin signaling pathway|cAMP signaling pathway|AMPK signaling pathway|Insulin signaling pathway|Regulation of lipolysis in adipocyte|Aldosterone synthesis and secretion|Thermogenesis
ENSMUST00000206423	89.2388525062307	122.869752920972	55.6079520914893	0.452576413393257	-1.14376669624649	0.00273877157433174	0.048677472736439	Down	3.127524	2.322988	1.894235	2.527074	1.294757	0.9689087	2.082966	1.110455	Chr7	80088982	80090431	-	ENSMUSG00000108655.1	XM_006540743.3	0	antisense	genic	exonic	nested	Zfp710	GeneID:209225,Genbank:XM_006540743.3,MGI:MGI:1921747	zinc finger protein 710, transcript variant X2	GO:0005634,GO:0006351,GO:0006355,GO:0046872,GO:0003676,GO:0003677	nucleus|transcription, DNA-templated|regulation of transcription, DNA-templated|metal ion binding|nucleic acid binding|DNA binding
ENSMUST00000206462	8.80935535534459	0	17.6187107106892	Inf	Inf	0.0375228512621118	0.358515097796743	Up	1.733257e-22	1.322547e-16	5.005871e-18	1.685026e-08	0.009376644	2.343053	4.077922e-13	0.5444932	Chr19	8724663	8726443	+	ENSMUSG00000108414.1	NM_001161413.1	1294	antisense	intergenic	upstream	divergent	Slc3a2	GeneID:17254,Genbank:NM_001161413.1,MGI:MGI:96955	solute carrier family 3 (activators of dibasic and neutral amino acid transport), member 2, transcript variant 1	GO:0005634,GO:0005829,GO:0005886,GO:0005975,GO:0006865,GO:0009986,GO:0015175,GO:0015804,GO:0016020,GO:0016021,GO:0043330,GO:0003725,GO:0045296,GO:0003824,GO:1903801,GO:0005515	nucleus|cytosol|plasma membrane|carbohydrate metabolic process|amino acid transport|cell surface|neutral amino acid transmembrane transporter activity|neutral amino acid transport|membrane|integral component of membrane|response to exogenous dsRNA|double-stranded RNA binding|cadherin binding|catalytic activity|L-leucine import across plasma membrane|protein binding	mmu04150,mmu04216,mmu04974	mTOR signaling pathway|Ferroptosis|Protein digestion and absorption
ENSMUST00000206492	3.25256759713308	0.577669584649658	5.92746560961651	10.2609965404555	3.3590989461205	0.0345223492980166	0.337435622936505	Up	6.1927e-14	6.899765e-16	0.02641336	2.326939e-24	0.1602719	0.02942978	0.08223668	0.1444866	Chr7	116336004	116338633	+	ENSMUSG00000108738.1	NM_011083.2	0	antisense	genic	exonic	overlapping	Pik3c2a	GeneID:18704,Genbank:NM_011083.2,MGI:MGI:1203729	phosphatidylinositol 3-kinase, C2 domain containing, alpha polypeptide	GO:0071583,GO:0035091,GO:0016301,GO:0005737,GO:0090050,GO:0036092,GO:0016303,GO:1905037,GO:0005794,GO:0046854,GO:0005886,GO:0005942,GO:0006887,GO:0016310,GO:0006897,GO:0016477,GO:0009267,GO:0048015,GO:0016740,GO:0014065,GO:0031410,GO:0016020,GO:0000166,GO:0048268,GO:0031982,GO:0005524,GO:0052742,GO:0035005,GO:0016236,GO:0005634	negative regulation of zinc ion transmembrane transport|phosphatidylinositol binding|kinase activity|cytoplasm|positive regulation of cell migration involved in sprouting angiogenesis|phosphatidylinositol-3-phosphate biosynthetic process|1-phosphatidylinositol-3-kinase activity|autophagosome organization|Golgi apparatus|phosphatidylinositol phosphorylation|plasma membrane|phosphatidylinositol 3-k…	mmu00562,mmu04070	Inositol phosphate metabolism|Phosphatidylinositol signaling system
ENSMUST00000206519	242.230941593867	149.136014130996	335.325869056737	2.24845669244049	1.16893509650279	0.000450283841524825	0.010984655394509	Up	1.544919	1.807201	1.313548	1.647321	4.40584	4.866788	4.572536	3.443387	Chr19	8723487	8726442	+	ENSMUSG00000108414.1	NM_001161413.1	118	antisense	intergenic	upstream	divergent	Slc3a2	GeneID:17254,Genbank:NM_001161413.1,MGI:MGI:96955	solute carrier family 3 (activators of dibasic and neutral amino acid transport), member 2, transcript variant 1	GO:0005634,GO:0005829,GO:0005886,GO:0005975,GO:0006865,GO:0009986,GO:0015175,GO:0015804,GO:0016020,GO:0016021,GO:0043330,GO:0003725,GO:0045296,GO:0003824,GO:1903801,GO:0005515	nucleus|cytosol|plasma membrane|carbohydrate metabolic process|amino acid transport|cell surface|neutral amino acid transmembrane transporter activity|neutral amino acid transport|membrane|integral component of membrane|response to exogenous dsRNA|double-stranded RNA binding|cadherin binding|catalytic activity|L-leucine import across plasma membrane|protein binding	mmu04150,mmu04216,mmu04974	mTOR signaling pathway|Ferroptosis|Protein digestion and absorption
ENSMUST00000206566	3.71823188301087	0.466295083690306	6.97016868233143	14.9479780639522	3.90187844657585	0.0178139700966368	0.210504566582917	Up	0.03440076	0.0004670101	0.0001059144	0.002762282	0.1374324	0.04048233	0.08792452	0.2397446	Chr11	88253368	88256990	+	ENSMUSG00000108634.1	NM_028859.1	37053	sense	intergenic	upstream	same_strand	Ccdc182	GeneID:74297,Genbank:NM_028859.1,MGI:MGI:1921547	coiled-coil domain containing 182	GO:0008585,GO:0003674,GO:0005575,GO:0008150	female gonad development|molecular_function|cellular_component|biological_process
ENSMUST00000206672	125.55191058504	229.972546588023	21.1312745820577	0.0918860746448689	-3.44400995245017	9.84208008371301e-18	2.52101986614872e-15	Down	7.96393	9.089474	9.136592	6.754114	0.3350416	1.309052	1.401662	0.6767916	Chr7	74818818	74853813	-	ENSMUSG00000108652.1
ENSMUST00000206786	8.61489313694808	1.86518033476122	15.3646059391349	8.23759807713279	3.0422237370009	0.0222903159805251	0.249407023788024	Up	0.3109627	7.161769e-08	2.58473e-19	0.01430119	0.5750685	1.174944	1.225764e-11	1.057145	Chr19	8725475	8726443	+	ENSMUSG00000108414.1	NM_001161413.1	2106	antisense	intergenic	upstream	divergent	Slc3a2	GeneID:17254,Genbank:NM_001161413.1,MGI:MGI:96955	solute carrier family 3 (activators of dibasic and neutral amino acid transport), member 2, transcript variant 1	GO:0005634,GO:0005829,GO:0005886,GO:0005975,GO:0006865,GO:0009986,GO:0015175,GO:0015804,GO:0016020,GO:0016021,GO:0043330,GO:0003725,GO:0045296,GO:0003824,GO:1903801,GO:0005515	nucleus|cytosol|plasma membrane|carbohydrate metabolic process|amino acid transport|cell surface|neutral amino acid transmembrane transporter activity|neutral amino acid transport|membrane|integral component of membrane|response to exogenous dsRNA|double-stranded RNA binding|cadherin binding|catalytic activity|L-leucine import across plasma membrane|protein binding	mmu04150,mmu04216,mmu04974	mTOR signaling pathway|Ferroptosis|Protein digestion and absorption
ENSMUST00000206838	100.882308509599	174.615409340182	27.1492076790166	0.155480021961436	-2.68519887831801	1.58532441139663e-11	1.86575544579098e-09	Down	4.973143	5.227487	5.108508	5.58708	0.9102887	1.60768	0.8220557	0.6556431	Chr6	72347029	72348458	-	ENSMUSG00000108435.1	NM_026696.1	0	antisense	genic	exonic	overlapping	0610030E20Rik	GeneID:68364,Genbank:NM_026696.1,MGI:MGI:1915614	RIKEN cDNA 0610030E20 gene	GO:0003674,GO:0005575,GO:0008150	molecular_function|cellular_component|biological_process
ENSMUST00000206967	62.4634156430026	40.7723986365437	84.1544326494615	2.06400495098748	1.04544643139901	0.0156514193544774	0.191501771116762	Up	3.672654	1.457248	1.77394	1.352639	4.300016	6.34319	3.716876	5.563588	Chr7	122995348	122995931	+	ENSMUSG00000108551.1	NM_011247.2	0	sense	genic	intronic	nested	Rbbp6	GeneID:19647,Genbank:NM_011247.2,MGI:MGI:894835	retinoblastoma binding protein 6, transcript variant 1	GO:0016607,GO:0005634,GO:0016740,GO:0005694,GO:0019901,GO:0005737,GO:0005813,GO:0005856,GO:0006260,GO:0006275,GO:0032991,GO:0006397,GO:0035264,GO:0006511,GO:0046872,GO:0048568,GO:0006974,GO:0001701,GO:0061053,GO:0008270,GO:0003676,GO:0061630,GO:0016567,GO:0004842	nuclear speck|nucleus|transferase activity|chromosome|protein kinase binding|cytoplasm|centrosome|cytoskeleton|DNA replication|regulation of DNA replication|protein-containing complex|mRNA processing|multicellular organism growth|ubiquitin-dependent protein catabolic process|metal ion binding|embryonic organ development|cellular response to DNA damage stimulus|in utero embryonic development|somit…
ENSMUST00000207060	22.5912574913048	38.4367260254657	6.7457889571438	0.175503734440714	-2.5104263657719	0.000452720838883007	0.0110286595407891	Down	3.402814	0.9480235	1.367014	3.328446	0.1582151	0.335389	0.4170425	0.8966657	Chr7	119611257	119620297	-	ENSMUSG00000109093.1	NM_054094.5	0	antisense	genic	intronic	overlapping	Acsm1	GeneID:117147,Genbank:NM_054094.5,MGI:MGI:2152200	acyl-CoA synthetase medium-chain family member 1	GO:0006637,GO:0003996,GO:0008152,GO:0015645,GO:0004321,GO:0005524,GO:0005525,GO:0005739,GO:0005759,GO:0016874,GO:0046872,GO:0006629,GO:0047760,GO:0006631,GO:0000166,GO:0006633,GO:0003824	acyl-CoA metabolic process|acyl-CoA ligase activity|metabolic process|fatty acid ligase activity|fatty-acyl-CoA synthase activity|ATP binding|GTP binding|mitochondrion|mitochondrial matrix|ligase activity|metal ion binding|lipid metabolic process|butyrate-CoA ligase activity|fatty acid metabolic process|nucleotide binding|fatty acid biosynthetic process|catalytic activity	mmu00650	Butanoate metabolism
ENSMUST00000207110	1048.19602810444	1674.80213867096	421.589917537915	0.251725208490877	-1.99007839549729	1.79321473113965e-10	1.75473113410059e-08	Down	37.45702	24.40298	29.78432	33.12065	9.281215	4.399578	10.06146	13.29062	Chr7	119610153	119620375	-	ENSMUSG00000109093.1	XM_006507214.3	0	antisense	genic	intronic	overlapping	Acsm1	GeneID:117147,Genbank:XM_006507214.3,MGI:MGI:2152200	acyl-CoA synthetase medium-chain family member 1, transcript variant X1	GO:0006637,GO:0003996,GO:0008152,GO:0015645,GO:0004321,GO:0005524,GO:0005525,GO:0005739,GO:0005759,GO:0016874,GO:0046872,GO:0006629,GO:0047760,GO:0006631,GO:0000166,GO:0006633,GO:0003824	acyl-CoA metabolic process|acyl-CoA ligase activity|metabolic process|fatty acid ligase activity|fatty-acyl-CoA synthase activity|ATP binding|GTP binding|mitochondrion|mitochondrial matrix|ligase activity|metal ion binding|lipid metabolic process|butyrate-CoA ligase activity|fatty acid metabolic process|nucleotide binding|fatty acid biosynthetic process|catalytic activity	mmu00650	Butanoate metabolism
ENSMUST00000207364	64.3194500318655	107.159005008695	21.4798950550363	0.200448810189059	-2.31869424082815	2.22904415467458e-06	0.000102441928987129	Down	10.31066	7.411727	5.430963	3.974321	2.336881	0.6059158	3.345129	0.455649	Chr7	119612769	119642408	-	ENSMUSG00000109093.1	XM_006507214.3	0	antisense	genic	intronic	overlapping	Acsm1	GeneID:117147,Genbank:XM_006507214.3,MGI:MGI:2152200	acyl-CoA synthetase medium-chain family member 1, transcript variant X1	GO:0006637,GO:0003996,GO:0008152,GO:0015645,GO:0004321,GO:0005524,GO:0005525,GO:0005739,GO:0005759,GO:0016874,GO:0046872,GO:0006629,GO:0047760,GO:0006631,GO:0000166,GO:0006633,GO:0003824	acyl-CoA metabolic process|acyl-CoA ligase activity|metabolic process|fatty acid ligase activity|fatty-acyl-CoA synthase activity|ATP binding|GTP binding|mitochondrion|mitochondrial matrix|ligase activity|metal ion binding|lipid metabolic process|butyrate-CoA ligase activity|fatty acid metabolic process|nucleotide binding|fatty acid biosynthetic process|catalytic activity	mmu00650	Butanoate metabolism
ENSMUST00000207365	187.707188655694	68.4531566554739	306.961220655914	4.48425223398909	2.1648674303491	5.55865856763099e-09	4.54557347093881e-07	Up	3.597195	2.51102	3.94595	3.221892	24.89603	16.4272	13.50576	16.75189	Chr7	118273292	118275363	-	ENSMUSG00000108980.1	XM_006507677.2	29635	sense	intergenic	upstream	same_strand	Smg1	GeneID:233789,Genbank:XM_006507677.2,MGI:MGI:1919742	SMG1 homolog, phosphatidylinositol 3-kinase-related kinase (C. elegans), transcript variant X1	GO:0046777,GO:0005524,GO:0046854,GO:0005634,GO:0046872,GO:0005654,GO:0005737,GO:0006281,GO:0006974,GO:2001020,GO:0016301,GO:0016310,GO:0016740,GO:0018105,GO:0000166,GO:0032204,GO:0000184,GO:0042162,GO:0004674	protein autophosphorylation|ATP binding|phosphatidylinositol phosphorylation|nucleus|metal ion binding|nucleoplasm|cytoplasm|DNA repair|cellular response to DNA damage stimulus|regulation of response to DNA damage stimulus|kinase activity|phosphorylation|transferase activity|peptidyl-serine phosphorylation|nucleotide binding|regulation of telomere maintenance|nuclear-transcribed mRNA catabolic pr…	mmu03015	mRNA surveillance pathway
ENSMUST00000207391	26.830412301601	52.7959387853771	0.864885817824994	0.0163816732446198	-5.93177346659145	3.23870355438218e-15	6.41042483070781e-13	Down	4.089775	1.928203	1.984721	3.644896	3.524522e-29	0.1059831	0.1015752	6.880197e-53	Chr7	89426339	89441928	+	ENSMUSG00000109311.1	NM_008055.4	16229	sense	intergenic	downstream	same_strand	Fzd4	GeneID:14366,Genbank:NM_008055.4,MGI:MGI:108520	frizzled class receptor 4	GO:0005886,GO:0005911,GO:0007165,GO:0007166,GO:0007186,GO:0007223,GO:0019955,GO:0007275,GO:0030165,GO:0007605,GO:0030425,GO:0009986,GO:0030947,GO:0031625,GO:0031987,GO:0034446,GO:0051091,GO:0035426,GO:0060070,GO:0035567,GO:0038023,GO:0061299,GO:0001540,GO:0001553,GO:0061301,GO:0001568,GO:0061304,GO:0001570,GO:0004871,GO:0004888,GO:0004930,GO:0005515,GO:0010812,GO:0016020,GO:0016021,GO:0016055,GO:…	plasma membrane|cell-cell junction|signal transduction|cell surface receptor signaling pathway|G-protein coupled receptor signaling pathway|Wnt signaling pathway, calcium modulating pathway|cytokine binding|multicellular organism development|PDZ domain binding|sensory perception of sound|dendrite|cell surface|regulation of vascular endothelial growth factor receptor signaling pathway|ubiquitin pr…	mmu04310,mmu04390,mmu04150,mmu04550,mmu04916,mmu05200,mmu05205,mmu05225,mmu05226,mmu05217,mmu05224,mmu04934,mmu05166,mmu05165	Wnt signaling pathway|Hippo signaling pathway|mTOR signaling pathway|Signaling pathways regulating pluripotency of stem cells|Melanogenesis|Pathways in cancer|Proteoglycans in cancer|Hepatocellular carcinoma|Gastric cancer|Basal cell carcinoma|Breast cancer|Cushing's syndrome|HTLV-I infection|Human papillomavirus infection
ENSMUST00000207445	362.619576098765	219.875078068482	505.364074129049	2.2984145295978	1.20063901811553	0.000160509709570818	0.00453856837874109	Up	3.485767	6.80982	6.985591	4.568517	9.67368	17.989	17.26132	16.56639	Chr1	9748589	9791924	+	ENSMUSG00000097893.8	NM_173443.3	207	antisense	intergenic	upstream	divergent	Vcpip1	GeneID:70675,Genbank:NM_173443.3,MGI:MGI:1917925	valosin containing protein (p97)/p47 complex interacting protein 1	GO:0005783,GO:0005794,GO:0006508,GO:0007030,GO:0008233,GO:0008234,GO:0016320,GO:0016567,GO:0016787,GO:0035871,GO:0036459,GO:0000278,GO:0071108,GO:0004843,GO:0090168,GO:0005737	endoplasmic reticulum|Golgi apparatus|proteolysis|Golgi organization|peptidase activity|cysteine-type peptidase activity|endoplasmic reticulum membrane fusion|protein ubiquitination|hydrolase activity|protein K11-linked deubiquitination|thiol-dependent ubiquitinyl hydrolase activity|mitotic cell cycle|protein K48-linked deubiquitination|thiol-dependent ubiquitin-specific protease activity|Golgi r…
ENSMUST00000207472	44.2966044979205	79.0557250188729	9.53748397696815	0.120642546440391	-3.05118930942617	6.136658031623e-10	5.56709945806299e-08	Down	1.312247	1.045497	1.306369	0.9028332	0.3181405	0.06997599	0.09763899	0.1736772	Chr7	70871000	70915663	+	ENSMUSG00000109532.1
ENSMUST00000207795	742.570090996574	1091.76600666487	393.374175328279	0.360309968369467	-1.47268952883385	2.49002536394502e-06	0.000113240892399985	Down	8.92053	5.466444	6.100367	9.290162	2.997023	1.848835	4.716859	3.371932	Chr7	119626519	119631058	-	ENSMUSG00000108884.1	XM_006507214.3	0	antisense	genic	intronic	nested	Acsm1	GeneID:117147,Genbank:XM_006507214.3,MGI:MGI:2152200	acyl-CoA synthetase medium-chain family member 1, transcript variant X1	GO:0006637,GO:0003996,GO:0008152,GO:0015645,GO:0004321,GO:0005524,GO:0005525,GO:0005739,GO:0005759,GO:0016874,GO:0046872,GO:0006629,GO:0047760,GO:0006631,GO:0000166,GO:0006633,GO:0003824	acyl-CoA metabolic process|acyl-CoA ligase activity|metabolic process|fatty acid ligase activity|fatty-acyl-CoA synthase activity|ATP binding|GTP binding|mitochondrion|mitochondrial matrix|ligase activity|metal ion binding|lipid metabolic process|butyrate-CoA ligase activity|fatty acid metabolic process|nucleotide binding|fatty acid biosynthetic process|catalytic activity	mmu00650	Butanoate metabolism
ENSMUST00000207914	17.588265960155	28.3394932718878	6.83703864842219	0.241254795307311	-2.05137047645557	0.00134361376112156	0.0270444012176969	Down	0.5572458	0.4731409	0.6014074	0.459751	0.03997674	0.02082205	0.2641049	0.2701585	Chr8	10899937	10903893	+	ENSMUSG00000109089.1	NM_001081212.1	83068	antisense	intergenic	downstream	convergent	Irs2	GeneID:384783,Genbank:NM_001081212.1,MGI:MGI:109334	insulin receptor substrate 2	GO:0005886,GO:0007165,GO:0007420,GO:0008283,GO:0008284,GO:0008286,GO:0032024,GO:0032869,GO:0009749,GO:0032991,GO:0033673,GO:0043548,GO:0045725,GO:0046326,GO:0002053,GO:0002903,GO:0004871,GO:0005158,GO:0005515,GO:0005737,GO:0005829,GO:0010748,GO:0010907,GO:0019216,GO:0019901,GO:0019903,GO:0019904,GO:0030335,GO:0071889,GO:0030879,GO:0030890,GO:0032000	plasma membrane|signal transduction|brain development|cell proliferation|positive regulation of cell proliferation|insulin receptor signaling pathway|positive regulation of insulin secretion|cellular response to insulin stimulus|response to glucose|protein-containing complex|negative regulation of kinase activity|phosphatidylinositol 3-kinase binding|positive regulation of glycogen biosynthetic p…	mmu04068,mmu04022,mmu04152,mmu04140,mmu04910,mmu04923,mmu04920,mmu04211,mmu04213,mmu05206,mmu04930,mmu04932,mmu04931	FoxO signaling pathway|cGMP - PKG signaling pathway|AMPK signaling pathway|Autophagy - animal|Insulin signaling pathway|Regulation of lipolysis in adipocyte|Adipocytokine signaling pathway|Longevity regulating pathway - mammal|Longevity regulating pathway - multiple species|MicroRNAs in cancer|Type II diabetes mellitus|Non-alcoholic fatty liver disease (NAFLD)|Insulin resistance
ENSMUST00000207973	16.1831856531453	27.8030727540089	4.56329855228177	0.164129288609792	-2.60709538643336	0.000113888283581846	0.00338516403315459	Down	1.458106	0.8481681	0.5917465	1.761441	0.523263	0.1442635	3.968187e-20	0.204014	Chr7	119600840	119604780	-	ENSMUSG00000109478.1	NM_146197.4	146	antisense	intergenic	downstream	convergent	Acsm2	GeneID:233799,Genbank:NM_146197.4,MGI:MGI:2385289	acyl-CoA synthetase medium-chain family member 2, transcript variant 3	GO:0047760,GO:0004321,GO:0005524,GO:0005739,GO:0005759,GO:0006629,GO:0006631,GO:0006633,GO:0006637,GO:0008152,GO:0015645,GO:0016874,GO:0000166,GO:0036112,GO:0003824,GO:0046872,GO:0003996	butyrate-CoA ligase activity|fatty-acyl-CoA synthase activity|ATP binding|mitochondrion|mitochondrial matrix|lipid metabolic process|fatty acid metabolic process|fatty acid biosynthetic process|acyl-CoA metabolic process|metabolic process|fatty acid ligase activity|ligase activity|nucleotide binding|medium-chain fatty-acyl-CoA metabolic process|catalytic activity|metal ion binding|acyl-CoA ligase…	mmu00650	Butanoate metabolism
ENSMUST00000208057	21.3422222467177	37.06427104276	5.62017345067542	0.15163318453482	-2.72134257670317	0.000223285606707717	0.00600183440993059	Down	2.479	3.002778	0.8019031	1.394616	0.6378218	0.2195641	0.2174278	0.284544	Chr7	70871068	70975114	+	ENSMUSG00000109532.1
ENSMUST00000208167	976.667725214783	1476.96407451179	476.371375917775	0.322534165954739	-1.63247610197106	1.69768130363851e-07	1.00922228487289e-05	Down	10.91216	10.2139	9.622878	9.978168	2.963421	2.693554	5.821059	4.433729	Chr7	119607681	119643469	-	ENSMUSG00000109093.1	XM_006507214.3	0	antisense	genic	intronic	overlapping	Acsm1	GeneID:117147,Genbank:XM_006507214.3,MGI:MGI:2152200	acyl-CoA synthetase medium-chain family member 1, transcript variant X1	GO:0006637,GO:0003996,GO:0008152,GO:0015645,GO:0004321,GO:0005524,GO:0005525,GO:0005739,GO:0005759,GO:0016874,GO:0046872,GO:0006629,GO:0047760,GO:0006631,GO:0000166,GO:0006633,GO:0003824	acyl-CoA metabolic process|acyl-CoA ligase activity|metabolic process|fatty acid ligase activity|fatty-acyl-CoA synthase activity|ATP binding|GTP binding|mitochondrion|mitochondrial matrix|ligase activity|metal ion binding|lipid metabolic process|butyrate-CoA ligase activity|fatty acid metabolic process|nucleotide binding|fatty acid biosynthetic process|catalytic activity	mmu00650	Butanoate metabolism
ENSMUST00000208211	218.20569654423	327.660418837488	108.750974250971	0.331901468712061	-1.59117308132256	2.16747587848579e-06	9.98759123054644e-05	Down	36.25333	30.63242	33.3898	34.1158	8.710902	10.28964	14.29283	19.52844	Chr7	119631119	119642360	-	ENSMUSG00000109093.1	XM_006507214.3	0	antisense	genic	intronic	nested	Acsm1	GeneID:117147,Genbank:XM_006507214.3,MGI:MGI:2152200	acyl-CoA synthetase medium-chain family member 1, transcript variant X1	GO:0006637,GO:0003996,GO:0008152,GO:0015645,GO:0004321,GO:0005524,GO:0005525,GO:0005739,GO:0005759,GO:0016874,GO:0046872,GO:0006629,GO:0047760,GO:0006631,GO:0000166,GO:0006633,GO:0003824	acyl-CoA metabolic process|acyl-CoA ligase activity|metabolic process|fatty acid ligase activity|fatty-acyl-CoA synthase activity|ATP binding|GTP binding|mitochondrion|mitochondrial matrix|ligase activity|metal ion binding|lipid metabolic process|butyrate-CoA ligase activity|fatty acid metabolic process|nucleotide binding|fatty acid biosynthetic process|catalytic activity	mmu00650	Butanoate metabolism
ENSMUST00000208263	2.99153873434963	0	5.98307746869926	Inf	Inf	0.00487139394510544	0.0779108796199618	Up	0.006917918	0	0	0	0.2459474	0.1698287	0.1090392	0.03898592	Chr7	19340968	19342515	-	ENSMUSG00000108854.1	XM_006539539.3	1903	antisense	intergenic	upstream	divergent	Ercc1	GeneID:13870,Genbank:XM_006539539.3,MGI:MGI:95412	excision repair cross-complementing rodent repair deficiency, complementation group 1, transcript variant X1	GO:0001302,GO:0003677,GO:0003684,GO:0003697,GO:0004518,GO:0006302,GO:0004519,GO:0005515,GO:0006303,GO:0005634,GO:0006310,GO:0006312,GO:0019904,GO:0006949,GO:0032205,GO:0006974,GO:0035166,GO:0006979,GO:0035264,GO:0036297,GO:0045190,GO:0000014,GO:0048468,GO:0048477,GO:0000109,GO:0051276,GO:0000110,GO:0000710,GO:0000720,GO:0000784,GO:0001094,GO:0005654,GO:0005669,GO:0005829,GO:0006281,GO:0006289,GO:…	replicative cell aging|DNA binding|damaged DNA binding|single-stranded DNA binding|nuclease activity|double-strand break repair|endonuclease activity|protein binding|double-strand break repair via nonhomologous end joining|nucleus|DNA recombination|mitotic recombination|protein domain specific binding|syncytium formation|negative regulation of telomere maintenance|cellular response to DNA damage …	mmu03420,mmu03460,mmu01524	Nucleotide excision repair|Fanconi anemia pathway|Platinum drug resistance
ENSMUST00000208276	21.9870185275033	39.977420778995	3.99661627601152	0.0999718390564963	-3.32233442863915	0.00244332802584012	0.0444868594290353	Down	0.6931758	0.8286783	1.538821	3.005594	0.2763612	0.2003697	0.1541421	0.09378525	Chr7	70870913	70972119	+	ENSMUSG00000109532.1
ENSMUST00000208277	29.0539438223602	40.7751632516452	17.3327243930752	0.425080441397762	-1.23419221499191	0.0162895593296586	0.196218218813274	Down	0.61209	0.4235294	0.3581816	0.2616949	0.1458649	0.2299633	0.3283951	0.1522023	Chr8	10962957	10970814	-	ENSMUSG00000109508.1	NM_001081212.1	16147	sense	intergenic	downstream	same_strand	Irs2	GeneID:384783,Genbank:NM_001081212.1,MGI:MGI:109334	insulin receptor substrate 2	GO:0005886,GO:0007165,GO:0007420,GO:0008283,GO:0008284,GO:0008286,GO:0032024,GO:0032869,GO:0009749,GO:0032991,GO:0033673,GO:0043548,GO:0045725,GO:0046326,GO:0002053,GO:0002903,GO:0004871,GO:0005158,GO:0005515,GO:0005737,GO:0005829,GO:0010748,GO:0010907,GO:0019216,GO:0019901,GO:0019903,GO:0019904,GO:0030335,GO:0071889,GO:0030879,GO:0030890,GO:0032000	plasma membrane|signal transduction|brain development|cell proliferation|positive regulation of cell proliferation|insulin receptor signaling pathway|positive regulation of insulin secretion|cellular response to insulin stimulus|response to glucose|protein-containing complex|negative regulation of kinase activity|phosphatidylinositol 3-kinase binding|positive regulation of glycogen biosynthetic p…	mmu04068,mmu04022,mmu04152,mmu04140,mmu04910,mmu04923,mmu04920,mmu04211,mmu04213,mmu05206,mmu04930,mmu04932,mmu04931	FoxO signaling pathway|cGMP - PKG signaling pathway|AMPK signaling pathway|Autophagy - animal|Insulin signaling pathway|Regulation of lipolysis in adipocyte|Adipocytokine signaling pathway|Longevity regulating pathway - mammal|Longevity regulating pathway - multiple species|MicroRNAs in cancer|Type II diabetes mellitus|Non-alcoholic fatty liver disease (NAFLD)|Insulin resistance
ENSMUST00000208578	22.2870871165927	32.3693183198236	12.2048559133617	0.377050137193876	-1.40717172027502	0.0160393868518517	0.194195111455609	Down	1.415548	1.568305	1.755587	2.544764	0.6887053	1.294164	1.027946	0.4031004	Chr7	6179975	6183561	+	ENSMUSG00000109165.1	XM_006540383.3	0	sense	genic	intronic	nested	Zfp444	GeneID:72667,Genbank:XM_006540383.3,MGI:MGI:1923365	zinc finger protein 444, transcript variant X4	GO:0000981,GO:0005634	RNA polymerase II transcription factor activity, sequence-specific DNA binding|nucleus
ENSMUST00000208649	10.6459087952058	0.263300210402174	21.0285173800094	79.8651749950738	6.31949465167977	1.23699270838047e-07	7.53354510299684e-06	Up	0	0	0	0.02520045	0.6204284	0.3918114	0.6421868	0.4447237	Chr8	10675348	10676913	-	ENSMUSG00000109258.1	NM_001319151.1	40606	antisense	intergenic	downstream	convergent	Myo16	GeneID:244281,Genbank:NM_001319151.1,MGI:MGI:2685951	myosin XVI	GO:0005515,GO:0005524,GO:0005654,GO:0005737,GO:0014065,GO:0016459,GO:0048471,GO:0048812,GO:0000166,GO:0003774,GO:0003779	protein binding|ATP binding|nucleoplasm|cytoplasm|phosphatidylinositol 3-kinase signaling|myosin complex|perinuclear region of cytoplasm|neuron projection morphogenesis|nucleotide binding|motor activity|actin binding
ENSMUST00000208692	34.735973321156	62.357102709571	7.11484393274099	0.114098372496209	-3.1316498817743	5.90187583254887e-09	4.75920709496927e-07	Down	1.033614	1.554863	0.9934641	1.365941	0.08760448	0.0635475	0.3665568	0.1867713	Chr7	70870913	70984893	+	ENSMUSG00000109532.1
ENSMUST00000208774	2.36409398679498	4.72818797358995	0	0	-Inf	0.0127425005070388	0.165386642199405	Down	0.2346645	0.3447497	0.3644727	0.3756835	0	0	0	0	Chr7	119720811	119735760	-	ENSMUSG00000109233.1	XM_017322199.1	0	sense	genic	exonic	overlapping	Thumpd1	GeneID:233802,Genbank:XM_017322199.1,MGI:MGI:2444479	THUMP domain containing 1, transcript variant X1	GO:0003723,GO:0005575,GO:0006400	RNA binding|cellular_component|tRNA modification
ENSMUST00000208808	47.3654105188401	83.9665487173825	10.7642723202978	0.128197150945533	-2.9635638950401	6.26216595096218e-09	4.9805665083954e-07	Down	1.524345	2.621141	1.54529	1.43464	0.08269448	0.2764274	0.1400573	0.5415755	Chr7	70870992	71073345	+	ENSMUSG00000109532.1
ENSMUST00000209028	363.346803179186	487.651672505251	239.041933853122	0.490189919015499	-1.02858728007448	0.00115458962228695	0.024027051422932	Down	3.043918	3.234957	2.249483	2.518377	1.854357	1.347518	1.613343	1.676107	Chr7	30169875	30182324	+	ENSMUSG00000066647.7	NM_001033540.2	0	sense	genic	exonic	containing	Gm5113	GeneID:330503,Genbank:NM_001033540.2,MGI:MGI:3644651	predicted gene 5113	GO:0003674,GO:0005575,GO:0008150	molecular_function|cellular_component|biological_process
ENSMUST00000209158	21.3332394505854	38.9482629825867	3.71821591858405	0.0954655133207458	-3.3888765325087	1.212803434174e-07	7.41214393559394e-06	Down	1.316304	0.9500156	0.7460398	1.45171	0.08658446	0.2213742	0	0.1654802	Chr7	71097047	71123594	+	ENSMUSG00000109161.1
ENSMUST00000209166	37.4542774172003	58.7577767997926	16.1507780346081	0.274870475267285	-1.86317614428616	0.000863404266311361	0.0187750006374673	Down	4.783959	4.983546	5.850059	9.300341	1.870804	0.748624	5.5973	0.7093631	Chr7	90124831	90129940	-	ENSMUSG00000097162.2	XM_006507604.3	280	antisense	intergenic	upstream	divergent	Picalm	GeneID:233489,Genbank:XM_006507604.3,MGI:MGI:2385902	phosphatidylinositol binding clathrin assembly protein, transcript variant X11	GO:0005905,GO:0006897,GO:0006898,GO:0007275,GO:0007409,GO:0017137,GO:0030097,GO:0007611,GO:0030100,GO:0008021,GO:0030122,GO:0030132,GO:0030136,GO:0030276,GO:0043547,GO:0031224,GO:0045056,GO:0031410,GO:0045202,GO:0031623,GO:0045211,GO:0045296,GO:0045893,GO:0048261,GO:0005543,GO:0097753,GO:0048268,GO:0005545,GO:0098711,GO:0048471,GO:0005546,GO:1900223,GO:0048813,GO:0005622,GO:0005634,GO:1901216,GO:…	clathrin-coated pit|endocytosis|receptor-mediated endocytosis|multicellular organism development|axonogenesis|Rab GTPase binding|hemopoiesis|learning or memory|regulation of endocytosis|synaptic vesicle|AP-2 adaptor complex|clathrin coat of coated pit|clathrin-coated vesicle|clathrin binding|positive regulation of GTPase activity|intrinsic component of membrane|transcytosis|cytoplasmic vesicle|sy…
ENSMUST00000209402	33.8943114826473	59.3985945537768	8.39002841151778	0.141249611620386	-2.82368119418511	8.41986141837015e-08	5.31366471685403e-06	Down	1.032025	0.6643292	0.8121385	1.158035	0.2223862	0.05480317	0.1589268	0.1902581	Chr7	123031494	123068305	+	ENSMUSG00000109814.1	XM_011241757.1	0	sense	genic	exonic	nested	Tnrc6a	GeneID:233833,Genbank:XM_011241757.1,MGI:MGI:2385292	trinucleotide repeat containing 6a, transcript variant X1	GO:0048471,GO:0003723,GO:0005654,GO:0005737,GO:0005794,GO:0006417,GO:0009267,GO:0031047,GO:0032507,GO:0032947,GO:0035068,GO:0035195,GO:0000932,GO:0035278,GO:0043231,GO:0003676	perinuclear region of cytoplasm|RNA binding|nucleoplasm|cytoplasm|Golgi apparatus|regulation of translation|cellular response to starvation|gene silencing by RNA|maintenance of protein location in cell|protein-containing complex scaffold activity|micro-ribonucleoprotein complex|gene silencing by miRNA|P-body|miRNA mediated inhibition of translation|intracellular membrane-bounded organelle|nucleic…
ENSMUST00000209416	16.3165424165728	29.4031607820784	3.22992405106723	0.109849552400363	-3.18639910360675	8.98778097808987e-06	0.000368350986062046	Down	1.456746	0.7515426	0.9025659	0.9282205	0.03937974	0.03879831	0.4001678	0.06385493	Chr7	45568101	45575147	-	ENSMUSG00000109644.1	XM_017321954.1	0	antisense	genic	exonic	overlapping	Bcat2	GeneID:12036,Genbank:XM_017321954.1,MGI:MGI:1276534	branched chain aminotransferase 2, mitochondrial, transcript variant X2	GO:0010817,GO:0008483,GO:0004084,GO:0016740,GO:0008652,GO:0005634,GO:0052654,GO:0009081,GO:0005737,GO:0052655,GO:0005739,GO:0009082,GO:0006549,GO:0052656,GO:0009083,GO:0006550,GO:1990830,GO:0009098,GO:0006551,GO:0003824,GO:0006573,GO:0009099,GO:0008152	regulation of hormone levels|transaminase activity|branched-chain-amino-acid transaminase activity|transferase activity|cellular amino acid biosynthetic process|nucleus|L-leucine transaminase activity|branched-chain amino acid metabolic process|cytoplasm|L-valine transaminase activity|mitochondrion|branched-chain amino acid biosynthetic process|isoleucine metabolic process|L-isoleucine transamina…	mmu00270,mmu00280,mmu00290,mmu00770	Cysteine and methionine metabolism|Valine, leucine and isoleucine degradation|Valine, leucine and isoleucine biosynthesis|Pantothenate and CoA biosynthesis
ENSMUST00000209496	125.916386584061	217.444960283879	34.3878128842435	0.158144906367798	-2.66068100552754	3.40064221527847e-12	4.29220189171887e-10	Down	6.815972	6.870446	7.948268	7.744641	0.4275378	3.39406	0.7818382	1.026392	Chr7	140906083	140907979	+	ENSMUSG00000109628.1	NM_007751.3	5637	antisense	intergenic	upstream	divergent	Cox8b	GeneID:12869,Genbank:NM_007751.3,MGI:MGI:105958	cytochrome c oxidase subunit VIIIb	GO:0005751,GO:0006123,GO:0016020,GO:0016021,GO:1902600,GO:0004129,GO:0005739,GO:0005743	mitochondrial respiratory chain complex IV|mitochondrial electron transport, cytochrome c to oxygen|membrane|integral component of membrane|proton transmembrane transport|cytochrome-c oxidase activity|mitochondrion|mitochondrial inner membrane	mmu00190,mmu04260,mmu04714,mmu05010,mmu05012,mmu05016,mmu04932	Oxidative phosphorylation|Cardiac muscle contraction|Thermogenesis|Alzheimer's disease|Parkinson's disease|Huntington's disease|Non-alcoholic fatty liver disease (NAFLD)
ENSMUST00000209510	28.6380028135489	54.8540091018027	2.42199652529507	0.0441535006274586	-4.50132836599689	8.00087019009014e-05	0.0024930081747941	Down	1.902905	3.477927	3.526622	0.4130199	0.07592962	1.067443e-22	1.010892e-09	0.3781364	Chr7	45568220	45575157	-	ENSMUSG00000109644.1	NM_001243053.1	0	antisense	genic	exonic	overlapping	Bcat2	GeneID:12036,Genbank:NM_001243053.1,MGI:MGI:1276534	branched chain aminotransferase 2, mitochondrial, transcript variant 3	GO:0010817,GO:0008483,GO:0004084,GO:0016740,GO:0008652,GO:0005634,GO:0052654,GO:0009081,GO:0005737,GO:0052655,GO:0005739,GO:0009082,GO:0006549,GO:0052656,GO:0009083,GO:0006550,GO:1990830,GO:0009098,GO:0006551,GO:0003824,GO:0006573,GO:0009099,GO:0008152	regulation of hormone levels|transaminase activity|branched-chain-amino-acid transaminase activity|transferase activity|cellular amino acid biosynthetic process|nucleus|L-leucine transaminase activity|branched-chain amino acid metabolic process|cytoplasm|L-valine transaminase activity|mitochondrion|branched-chain amino acid biosynthetic process|isoleucine metabolic process|L-isoleucine transamina…	mmu00270,mmu00280,mmu00290,mmu00770	Cysteine and methionine metabolism|Valine, leucine and isoleucine degradation|Valine, leucine and isoleucine biosynthesis|Pantothenate and CoA biosynthesis
ENSMUST00000209603	12.981932095344	5.24291377487165	20.7209504158163	3.95218218448072	1.98264945263837	0.00606382288851674	0.0924056579809139	Up	0.1032808	0	0.1100879	0.2015412	0.4859675	0.8878461	0.4424856	0.2343359	Chr2	160605996	160619971	-	ENSMUSG00000078956.3	NM_009408.2	25926	antisense	intergenic	upstream	divergent	Top1	GeneID:21969,Genbank:NM_009408.2,MGI:MGI:98788	topoisomerase (DNA) I	GO:0003916,GO:0003917,GO:0004674,GO:0005524,GO:0005634,GO:0007059,GO:0009303,GO:0005654,GO:0009330,GO:0005694,GO:0016853,GO:0018105,GO:0019904,GO:0031298,GO:0031490,GO:0032922,GO:0032993,GO:0000228,GO:0000932,GO:0001046,GO:0001650,GO:0001651,GO:0003677,GO:0003682,GO:0003690,GO:0003697,GO:0005730,GO:0005737,GO:0006260,GO:0006265,GO:0040016,GO:0043204,GO:0006338,GO:0044877,GO:0048511,GO:0097100	DNA topoisomerase activity|DNA topoisomerase type I activity|protein serine/threonine kinase activity|ATP binding|nucleus|chromosome segregation|rRNA transcription|nucleoplasm|DNA topoisomerase complex (ATP-hydrolyzing)|chromosome|isomerase activity|peptidyl-serine phosphorylation|protein domain specific binding|replication fork protection complex|chromatin DNA binding|circadian regulation of gen…
ENSMUST00000209624	102.746654777082	57.9291194724383	147.564190081726	2.54732320162289	1.34898201881771	0.00957870892392383	0.131786691972279	Up	2.350058	1.08811	1.283273	0.8413213	4.342725	6.976031	2.907425	2.666822	Chr7	16406755	16407983	-	ENSMUSG00000109781.1	XM_006540104.2	0	antisense	genic	intronic	nested	Zc3h4	GeneID:330474,Genbank:XM_006540104.2,MGI:MGI:2682314	zinc finger CCCH-type containing 4, transcript variant X5	GO:0005654,GO:0005829,GO:0006357,GO:0045892,GO:0046872,GO:0001162,GO:0003700,GO:0005634	nucleoplasm|cytosol|regulation of transcription by RNA polymerase II|negative regulation of transcription, DNA-templated|metal ion binding|RNA polymerase II intronic transcription regulatory region sequence-specific DNA binding|DNA binding transcription factor activity|nucleus
ENSMUST00000209817	53.7621717567409	103.105132000157	4.41921151332503	0.0428612177453817	-4.54418335025336	2.99121656535772e-11	3.38318247632472e-09	Down	3.27729	1.809754	4.316719	4.956247	0.1264108	0.08587452	0.1572193	0.3806365	Chr7	140906021	140907961	+	ENSMUSG00000109628.1	NM_007751.3	5575	antisense	intergenic	upstream	divergent	Cox8b	GeneID:12869,Genbank:NM_007751.3,MGI:MGI:105958	cytochrome c oxidase subunit VIIIb	GO:0005751,GO:0006123,GO:0016020,GO:0016021,GO:1902600,GO:0004129,GO:0005739,GO:0005743	mitochondrial respiratory chain complex IV|mitochondrial electron transport, cytochrome c to oxygen|membrane|integral component of membrane|proton transmembrane transport|cytochrome-c oxidase activity|mitochondrion|mitochondrial inner membrane	mmu00190,mmu04260,mmu04714,mmu05010,mmu05012,mmu05016,mmu04932	Oxidative phosphorylation|Cardiac muscle contraction|Thermogenesis|Alzheimer's disease|Parkinson's disease|Huntington's disease|Non-alcoholic fatty liver disease (NAFLD)
ENSMUST00000209823	10310.3795128554	3837.22453618267	16783.5344895281	4.37387344192909	2.12891147659478	5.39417881720988e-12	6.66353238568523e-10	Up	54.45369	55.87181	63.68701	60.30537	325.3757	301.3084	309.9389	304.9008	Chr8	85125872	85132289	-	ENSMUSG00000110386.1	XM_011248563.1	0	sense	genic	exonic	containing	Gm42031	GeneID:105246807,Genbank:XM_011248563.1,MGI:MGI:5624916	predicted gene, 42031
ENSMUST00000209836	66.5144866146083	100.134614547879	32.8943586813374	0.328501376171064	-1.60602868053151	8.15431826591519e-05	0.00253628420635198	Down	1.116699	0.9650626	1.025649	1.029971	0.4409438	0.2625063	0.3427563	0.5604196	Chr11	75530277	75533071	-	ENSMUSG00000109715.1	XM_006532822.3	0	antisense	genic	exonic	overlapping	Slc43a2	GeneID:215113,Genbank:XM_006532822.3,MGI:MGI:2442746	solute carrier family 43, member 2, transcript variant X5	GO:0015179,GO:0015804,GO:0015807,GO:0016020,GO:0016021,GO:0055085,GO:0005886,GO:0005887,GO:0015175	L-amino acid transmembrane transporter activity|neutral amino acid transport|L-amino acid transport|membrane|integral component of membrane|transmembrane transport|plasma membrane|integral component of plasma membrane|neutral amino acid transmembrane transporter activity
ENSMUST00000209842	54.7881420935274	104.468927144292	5.10735704276317	0.0488887670465778	-4.35435316811077	2.8111505630947e-10	2.69036376417492e-08	Down	2.537396	3.365541	5.454779	5.901578	0.5172403	0.4922381	0.05463553	1.161155e-13	Chr7	140906042	140907979	+	ENSMUSG00000109628.1	NM_007751.3	5596	antisense	intergenic	upstream	divergent	Cox8b	GeneID:12869,Genbank:NM_007751.3,MGI:MGI:105958	cytochrome c oxidase subunit VIIIb	GO:0005751,GO:0006123,GO:0016020,GO:0016021,GO:1902600,GO:0004129,GO:0005739,GO:0005743	mitochondrial respiratory chain complex IV|mitochondrial electron transport, cytochrome c to oxygen|membrane|integral component of membrane|proton transmembrane transport|cytochrome-c oxidase activity|mitochondrion|mitochondrial inner membrane	mmu00190,mmu04260,mmu04714,mmu05010,mmu05012,mmu05016,mmu04932	Oxidative phosphorylation|Cardiac muscle contraction|Thermogenesis|Alzheimer's disease|Parkinson's disease|Huntington's disease|Non-alcoholic fatty liver disease (NAFLD)
ENSMUST00000210072	13.0146232517085	6.4869937356202	19.5422527677968	3.01252838591317	1.5909748353752	0.0264857808634056	0.281848817922802	Up	0.1586109	0.1855372	0.1721262	0.164162	0.4697837	0.6997616	0.7208112	0.5636754	Chr8	25101216	25109368	+	ENSMUSG00000110148.1	XM_006509227.2	0	antisense	genic	exonic	overlapping	Plekha2	GeneID:83436,Genbank:XM_006509227.2,MGI:MGI:1928144	pleckstrin homology domain-containing, family A (phosphoinositide binding specific) member 2, transcript variant X1	GO:0043325,GO:0005634,GO:0005737,GO:0005886,GO:0008289,GO:0016020,GO:0030165,GO:0032991,GO:0035091,GO:0001954,GO:0043236,GO:0001968,GO:0005515	phosphatidylinositol-3,4-bisphosphate binding|nucleus|cytoplasm|plasma membrane|lipid binding|membrane|PDZ domain binding|protein-containing complex|phosphatidylinositol binding|positive regulation of cell-matrix adhesion|laminin binding|fibronectin binding|protein binding
ENSMUST00000210080	47.6428444246328	88.7919396884381	6.49374916082747	0.0731344442256063	-3.77330515555655	2.19526679879643e-13	3.4140318840568e-11	Down	3.534473	3.1925	2.759935	4.557996	0.2005187	0.4160447	0.6852373	0.04849219	Chr7	140906014	140907983	+	ENSMUSG00000109628.1	NM_007751.3	5568	antisense	intergenic	upstream	divergent	Cox8b	GeneID:12869,Genbank:NM_007751.3,MGI:MGI:105958	cytochrome c oxidase subunit VIIIb	GO:0005751,GO:0006123,GO:0016020,GO:0016021,GO:1902600,GO:0004129,GO:0005739,GO:0005743	mitochondrial respiratory chain complex IV|mitochondrial electron transport, cytochrome c to oxygen|membrane|integral component of membrane|proton transmembrane transport|cytochrome-c oxidase activity|mitochondrion|mitochondrial inner membrane	mmu00190,mmu04260,mmu04714,mmu05010,mmu05012,mmu05016,mmu04932	Oxidative phosphorylation|Cardiac muscle contraction|Thermogenesis|Alzheimer's disease|Parkinson's disease|Huntington's disease|Non-alcoholic fatty liver disease (NAFLD)
ENSMUST00000210265	35.279896951898	22.6270084527314	47.9327854510647	2.11838810027397	1.08296692315847	0.026171185845929	0.279834079229215	Up	0.1465579	0.1664349	0.09900887	0.2037396	0.3477279	0.5588143	0.3987001	0.2826788	Chr11	61408018	61412286	+	ENSMUSG00000109829.1	XM_011249188.2	29235	antisense	intergenic	upstream	divergent	Slc47a1	GeneID:67473,Genbank:XM_011249188.2,MGI:MGI:1914723	solute carrier family 47, member 1, transcript variant X1	GO:0006855,GO:0015238,GO:0015297,GO:0015695,GO:0015893,GO:0016020,GO:0016021,GO:0031982,GO:0005451,GO:0055085,GO:0005886	drug transmembrane transport|drug transmembrane transporter activity|antiporter activity|organic cation transport|drug transport|membrane|integral component of membrane|vesicle|monovalent cation:proton antiporter activity|transmembrane transport|plasma membrane
ENSMUST00000210567	569.37488536059	1100.16206127495	38.5877094462291	0.0350745683790538	-4.83343083935022	3.24907947512649e-39	1.41481165744383e-35	Down	23.64365	18.7481	16.71776	21.1737	0.01087958	1.339754	1.00332	1.022654	Chr7	140906048	140907979	+	ENSMUSG00000109628.1	NM_007751.3	5602	antisense	intergenic	upstream	divergent	Cox8b	GeneID:12869,Genbank:NM_007751.3,MGI:MGI:105958	cytochrome c oxidase subunit VIIIb	GO:0005751,GO:0006123,GO:0016020,GO:0016021,GO:1902600,GO:0004129,GO:0005739,GO:0005743	mitochondrial respiratory chain complex IV|mitochondrial electron transport, cytochrome c to oxygen|membrane|integral component of membrane|proton transmembrane transport|cytochrome-c oxidase activity|mitochondrion|mitochondrial inner membrane	mmu00190,mmu04260,mmu04714,mmu05010,mmu05012,mmu05016,mmu04932	Oxidative phosphorylation|Cardiac muscle contraction|Thermogenesis|Alzheimer's disease|Parkinson's disease|Huntington's disease|Non-alcoholic fatty liver disease (NAFLD)
ENSMUST00000210827	3.37353559038417	6.06714972914084	0.679921451627496	0.112066041218959	-3.1575789227848	0.0412946793482722	0.384020675327392	Down	0.1332808	0.1907644	0.2584946	0.06991117	0	0.04264057	0.01889254	0.01753003	Chr13	97559971	97583996	+	ENSMUSG00000110235.1
ENSMUST00000210866	356.07554333754	654.23439178966	57.91669488542	0.0885259099983857	-3.49775642095904	7.08899901412264e-23	2.80627692790882e-20	Down	6.296049	7.419774	8.574074	8.547276	0.6157822	0.4531519	1.147432	1.089242	Chr7	45569086	45575173	-	ENSMUSG00000109644.1	XM_017321954.1	0	antisense	genic	exonic	overlapping	Bcat2	GeneID:12036,Genbank:XM_017321954.1,MGI:MGI:1276534	branched chain aminotransferase 2, mitochondrial, transcript variant X2	GO:0010817,GO:0008483,GO:0004084,GO:0016740,GO:0008652,GO:0005634,GO:0052654,GO:0009081,GO:0005737,GO:0052655,GO:0005739,GO:0009082,GO:0006549,GO:0052656,GO:0009083,GO:0006550,GO:1990830,GO:0009098,GO:0006551,GO:0003824,GO:0006573,GO:0009099,GO:0008152	regulation of hormone levels|transaminase activity|branched-chain-amino-acid transaminase activity|transferase activity|cellular amino acid biosynthetic process|nucleus|L-leucine transaminase activity|branched-chain amino acid metabolic process|cytoplasm|L-valine transaminase activity|mitochondrion|branched-chain amino acid biosynthetic process|isoleucine metabolic process|L-isoleucine transamina…	mmu00270,mmu00280,mmu00290,mmu00770	Cysteine and methionine metabolism|Valine, leucine and isoleucine degradation|Valine, leucine and isoleucine biosynthesis|Pantothenate and CoA biosynthesis
ENSMUST00000210938	4.48401524732068	8.5388024063601	0.429228088281256	0.050267949514975	-4.3142173486609	0.00335191148342036	0.0575320560626569	Down	0.07776191	0.1210337	0.0683878	0.1428028	0.01702367	0	0.01752476	0	Chr16	13464796	13467226	+	ENSMUSG00000109857.1	XM_006522108.2	47267	sense	intergenic	downstream	same_strand	Mkl2	GeneID:239719,Genbank:XM_006522108.2,MGI:MGI:3050795	MKL/myocardin-like 2, transcript variant X1	GO:0051145,GO:0045296,GO:0007275,GO:0001889,GO:0045844,GO:0007507,GO:0003007,GO:0045893,GO:0007517,GO:0003700,GO:0045944,GO:0003713,GO:0003779,GO:0005515,GO:0010467,GO:0005634,GO:0010468,GO:0048514,GO:0030036,GO:0005737,GO:0048568,GO:0030154,GO:0006351,GO:0001105,GO:0048738,GO:0030900,GO:0006355,GO:0001701,GO:0031175,GO:0006357,GO:0001764	smooth muscle cell differentiation|cadherin binding|multicellular organism development|liver development|positive regulation of striated muscle tissue development|heart development|heart morphogenesis|positive regulation of transcription, DNA-templated|muscle organ development|DNA binding transcription factor activity|positive regulation of transcription by RNA polymerase II|transcription coactiv…
ENSMUST00000210965	63.108332243033	116.401626880308	9.81503760575827	0.0843204503992953	-3.56797361659592	2.2978271165283e-13	3.54190731997256e-11	Down	5.869939	5.682535	2.762298	6.507964	0.1258158	0.0003387802	0.9601352	0.9535175	Chr7	45574073	45575156	-	ENSMUSG00000109644.1	NM_001243053.1	0	antisense	genic	exonic	nested	Bcat2	GeneID:12036,Genbank:NM_001243053.1,MGI:MGI:1276534	branched chain aminotransferase 2, mitochondrial, transcript variant 3	GO:0010817,GO:0008483,GO:0004084,GO:0016740,GO:0008652,GO:0005634,GO:0052654,GO:0009081,GO:0005737,GO:0052655,GO:0005739,GO:0009082,GO:0006549,GO:0052656,GO:0009083,GO:0006550,GO:1990830,GO:0009098,GO:0006551,GO:0003824,GO:0006573,GO:0009099,GO:0008152	regulation of hormone levels|transaminase activity|branched-chain-amino-acid transaminase activity|transferase activity|cellular amino acid biosynthetic process|nucleus|L-leucine transaminase activity|branched-chain amino acid metabolic process|cytoplasm|L-valine transaminase activity|mitochondrion|branched-chain amino acid biosynthetic process|isoleucine metabolic process|L-isoleucine transamina…	mmu00270,mmu00280,mmu00290,mmu00770	Cysteine and methionine metabolism|Valine, leucine and isoleucine degradation|Valine, leucine and isoleucine biosynthesis|Pantothenate and CoA biosynthesis
ENSMUST00000211162	8.32333335589095	16.6466667117819	0	0	-Inf	1.81653771987645e-07	1.07255776287485e-05	Down	0.3551544	0.1648541	0.1014575	0.2830228	0	0	0	0	Chr8	60719291	60725806	+	ENSMUSG00000109992.1	NM_001177882.1	42560	sense	intergenic	downstream	same_strand	Mfap3l	GeneID:71306,Genbank:NM_001177882.1,MGI:MGI:1918556	microfibrillar-associated protein 3-like, transcript variant 3	GO:0005886,GO:0008150,GO:0016020,GO:0016021,GO:0003674,GO:0005634,GO:0005737	plasma membrane|biological_process|membrane|integral component of membrane|molecular_function|nucleus|cytoplasm
ENSMUST00000211209	20.3420548212161	37.2094815600543	3.47462808237782	0.0933801799084445	-3.42073982166185	1.9411388560258e-07	1.13840931293796e-05	Down	1.444104	0.935887	1.299928	0.7834814	0.2730733	0.00917084	0.001294923	0.1728249	Chr7	45568124	45575327	-	ENSMUSG00000109644.1	XM_017321954.1	0	antisense	genic	exonic	overlapping	Bcat2	GeneID:12036,Genbank:XM_017321954.1,MGI:MGI:1276534	branched chain aminotransferase 2, mitochondrial, transcript variant X2	GO:0010817,GO:0008483,GO:0004084,GO:0016740,GO:0008652,GO:0005634,GO:0052654,GO:0009081,GO:0005737,GO:0052655,GO:0005739,GO:0009082,GO:0006549,GO:0052656,GO:0009083,GO:0006550,GO:1990830,GO:0009098,GO:0006551,GO:0003824,GO:0006573,GO:0009099,GO:0008152	regulation of hormone levels|transaminase activity|branched-chain-amino-acid transaminase activity|transferase activity|cellular amino acid biosynthetic process|nucleus|L-leucine transaminase activity|branched-chain amino acid metabolic process|cytoplasm|L-valine transaminase activity|mitochondrion|branched-chain amino acid biosynthetic process|isoleucine metabolic process|L-isoleucine transamina…	mmu00270,mmu00280,mmu00290,mmu00770	Cysteine and methionine metabolism|Valine, leucine and isoleucine degradation|Valine, leucine and isoleucine biosynthesis|Pantothenate and CoA biosynthesis
ENSMUST00000211253	24.4869245892845	34.2218067613394	14.7520424172295	0.431071407775436	-1.21400122067662	0.0244925286526691	0.26629891639962	Down	0.8950468	0.5650285	0.6479618	0.730362	0.509232	0.2618159	0.2848772	0.3999307	Chr8	36159479	36161588	+	ENSMUSG00000109704.1	NM_172911.3	11692	sense	intergenic	downstream	same_strand	D8Ertd82e	GeneID:244418,Genbank:NM_172911.3,MGI:MGI:1196223	DNA segment, Chr 8, ERATO Doi 82, expressed	GO:0004715,GO:0005524,GO:0005575,GO:0006468,GO:0016301,GO:0016310,GO:0016740,GO:0000166,GO:0004672,GO:0004713	non-membrane spanning protein tyrosine kinase activity|ATP binding|cellular_component|protein phosphorylation|kinase activity|phosphorylation|transferase activity|nucleotide binding|protein kinase activity|protein tyrosine kinase activity
ENSMUST00000211443	14.2404984746817	5.54369131537466	22.9373056339888	4.13755101594047	2.04877710043721	0.0041178677375259	0.0683746618229038	Up	0.4423617	0.08175856	0.1493311	0.1931844	1.387409	1.212887	1.050136	0.5816183	Chr16	21794318	21809040	+	ENSMUSG00000097290.9	NM_023737.3	6484	antisense	intergenic	upstream	divergent	Ehhadh	GeneID:74147,Genbank:NM_023737.3,MGI:MGI:1277964	enoyl-Coenzyme A, hydratase/3-hydroxyacyl Coenzyme A dehydrogenase	GO:0006635,GO:0003857,GO:0004165,GO:0006637,GO:0004300,GO:0005102,GO:0005739,GO:0005777,GO:0008152,GO:0016491,GO:0005829,GO:0016829,GO:0006475,GO:0016853,GO:0006629,GO:0003824,GO:0019899,GO:0006631,GO:0055114	fatty acid beta-oxidation|3-hydroxyacyl-CoA dehydrogenase activity|dodecenoyl-CoA delta-isomerase activity|acyl-CoA metabolic process|enoyl-CoA hydratase activity|signaling receptor binding|mitochondrion|peroxisome|metabolic process|oxidoreductase activity|cytosol|lyase activity|internal protein amino acid acetylation|isomerase activity|lipid metabolic process|catalytic activity|enzyme binding|fa…	mmu00640,mmu00650,mmu00071,mmu00280,mmu00310,mmu00380,mmu00410,mmu04146,mmu03320	Propanoate metabolism|Butanoate metabolism|Fatty acid degradation|Valine, leucine and isoleucine degradation|Lysine degradation|Tryptophan metabolism|beta-Alanine metabolism|Peroxisome|PPAR signaling pathway
ENSMUST00000211470	135.572876991564	262.174078525633	8.97167545749571	0.0342202993825667	-4.86900380820997	2.61551349486244e-29	2.07077336606882e-26	Down	3.863128	3.844649	3.757566	3.958469	0.2300709	0.158245	0.03907607	0.2030881	Chr14	27838165	27876217	-	ENSMUSG00000109849.1	XM_006518948.3	0	antisense	genic	exonic	overlapping	Erc2	GeneID:238988,Genbank:XM_006518948.3,MGI:MGI:1098749	ELKS/RAB6-interacting/CAST family member 2, transcript variant X36	GO:0014069,GO:0016020,GO:0030054,GO:0030165,GO:0030426,GO:0032991,GO:0042734,GO:0043005,GO:0043025,GO:0043195,GO:0044877,GO:0005515,GO:0045202,GO:0005737,GO:0048786,GO:0005856	postsynaptic density|membrane|cell junction|PDZ domain binding|growth cone|protein-containing complex|presynaptic membrane|neuron projection|neuronal cell body|terminal bouton|protein-containing complex binding|protein binding|synapse|cytoplasm|presynaptic active zone|cytoskeleton
ENSMUST00000211528	35.2967201803471	48.7205970456335	21.8728433150607	0.448944484292214	-1.15539104009498	0.0210606807999974	0.23941821493854	Down	1.652301	1.671823	2.842291	1.875074	1.136962	1.176866	1.368911	0.8319897	Chr7	46784746	46785546	-	ENSMUSG00000110087.1	NM_001005248.2	0	sense	genic	intronic	nested	Hps5	GeneID:246694,Genbank:NM_001005248.2,MGI:MGI:2180307	Hermansky-Pudlak syndrome 5, transcript variant 2	GO:0007596,GO:0031084,GO:0043473,GO:0005515,GO:0005737,GO:0006996	blood coagulation|BLOC-2 complex|pigmentation|protein binding|cytoplasm|organelle organization
ENSMUST00000211530	66.6673375207736	127.96881619426	5.36585884728742	0.0419309876176546	-4.57583937880548	0.000177249063869196	0.0049555765561375	Down	9.766354	4.409479e-06	14.67403	12.21113	4.077657e-08	4.0823e-16	0.1390613	1.483845	Chr7	45570988	45575138	-	ENSMUSG00000109644.1	XM_017321954.1	0	antisense	genic	exonic	overlapping	Bcat2	GeneID:12036,Genbank:XM_017321954.1,MGI:MGI:1276534	branched chain aminotransferase 2, mitochondrial, transcript variant X2	GO:0010817,GO:0008483,GO:0004084,GO:0016740,GO:0008652,GO:0005634,GO:0052654,GO:0009081,GO:0005737,GO:0052655,GO:0005739,GO:0009082,GO:0006549,GO:0052656,GO:0009083,GO:0006550,GO:1990830,GO:0009098,GO:0006551,GO:0003824,GO:0006573,GO:0009099,GO:0008152	regulation of hormone levels|transaminase activity|branched-chain-amino-acid transaminase activity|transferase activity|cellular amino acid biosynthetic process|nucleus|L-leucine transaminase activity|branched-chain amino acid metabolic process|cytoplasm|L-valine transaminase activity|mitochondrion|branched-chain amino acid biosynthetic process|isoleucine metabolic process|L-isoleucine transamina…	mmu00270,mmu00280,mmu00290,mmu00770	Cysteine and methionine metabolism|Valine, leucine and isoleucine degradation|Valine, leucine and isoleucine biosynthesis|Pantothenate and CoA biosynthesis
ENSMUST00000211534	7.84361736489671	2.32678920316163	13.3604455266318	5.74200942160023	2.52155569774899	0.00794113104456703	0.114692056827752	Up	0.2100159	0.1991137	0.2367588	0	1.149902	1.158755	1.24996	0.6652718	Chr8	44934712	44935159	-	ENSMUSG00000110409.1	XM_006509276.3	0	antisense	genic	exonic	overlapping	Fat1	GeneID:14107,Genbank:XM_006509276.3,MGI:MGI:109168	FAT atypical cadherin 1, transcript variant X11	GO:0005886,GO:0005911,GO:0007015,GO:0007163,GO:0016324,GO:0030027,GO:0030054,GO:0030175,GO:0045197,GO:0048471,GO:0003382,GO:0048593,GO:0005515,GO:0098609,GO:0005634	plasma membrane|cell-cell junction|actin filament organization|establishment or maintenance of cell polarity|apical plasma membrane|lamellipodium|cell junction|filopodium|establishment or maintenance of epithelial cell apical/basal polarity|perinuclear region of cytoplasm|epithelial cell morphogenesis|camera-type eye morphogenesis|protein binding|cell-cell adhesion|nucleus
ENSMUST00000211564	26.6858200116528	8.54938849037747	44.822251532928	5.24274356971571	2.3903219832476	2.04477038760647e-05	0.000765931410996334	Up	0.1377113	0.1000823	0.1355632	0.1022055	0.6323641	1.060097	0.842014	0.4629249	Chr7	141462916	141465031	-	ENSMUSG00000073787.4	XM_006536174.2	0	antisense	genic	exonic	nested	Cracr2b	GeneID:213573,Genbank:XM_006536174.2,MGI:MGI:2446129	calcium release activated channel regulator 2B, transcript variant X3	GO:0005737,GO:0034613,GO:2001256,GO:0002115,GO:0005509,GO:0005515	cytoplasm|cellular protein localization|regulation of store-operated calcium entry|store-operated calcium entry|calcium ion binding|protein binding
[truncated: 1,411 more rows]
