# Supplementary material for: Regulation Networks of Non-Coding RNA-Associated ceRNAs in Cisplatin-Induced Acute Kidney Injury
Source: Cells. 2022 Sep 23;11(19):2971. doi: 10.3390/cells11192971 (PMC9563924; doi:10.3390/cells11192971)
Supplement: Supplementary file 1 [file cells-11-02971-s001.zip › cells-1827820-supplementary/Supplementary materials_cells/Table S5 Differentially expressed circRNAs.xls]

circRNA_id	BaseMean	BaseMean_control_control	BaseMean_case_AKI	FoldChange	log2FoldChange	pValue	qValue	Regulation	Expression_CON_1	Expression_CON_2	Expression_CON_3	Expression_CON_4	Expression_AKI_1	Expression_AKI_2	Expression_AKI_3	Expression_AKI_4	genomic_length	circRNA_length	type	best.transcript	transcript_position	gene	Dbxref	product	GO_id	GO_term	pathway	pathway_description	circAtlas_id	circAtlas_data	circBase_id	transcript_circBase	genesymbol_circBase	CIRCpedia_id	transcript_CIRCpedia	genesymbol_CIRCpedia	Conservation
circRNA_0153|Chr1:82455723_82456895_-	1.283430359	2.566860718	0	0	#NAME?	0.033140515	0.934147683	Down	0	0.020177116	0.05685884	0.032131821	0	0	0	0	1173	306	sense-overlapping	XM_011238652.1	Chr1:82448419_82540974_-	Col4a4(Down)	GeneID:12829,Genbank:XM_011238652.1,MGI:MGI:104687	collagen, type IV, alpha 4, transcript variant X1	GO:0005578,GO:0005581,GO:0005587,GO:0005604,GO:0005605,GO:0032836,GO:0005201,GO:0005576	proteinaceous extracellular matrix|collagen trimer|collagen type IV trimer|basement membrane|basal lamina|glomerular basement membrane development|extracellular matrix structural constituent|extracellular region	mmu04151,mmu04512,mmu04510,mmu04926,mmu04974,mmu05200,mmu05222,mmu04933,mmu05165,mmu05146	PI3K-Akt signaling pathway|ECM-receptor interaction|Focal adhesion|Relaxin signaling pathway|Protein digestion and absorption|Pathways in cancer|Small cell lung cancer|AGE-RAGE signaling pathway in diabetic complications|Human papillomavirus infection|Amoebiasis	mmu-Col4a4_0001	http://159.226.67.237:8080/new/circ_detail.php?ID=mmu-Col4a4_0001
circRNA_0161|Chr1:84912196_84929564_-	1.386709712	2.773419423	0	0	#NAME?	0.022075163	0.934147683	Down	0	0.050442791	0.045487072	0.021421214	0	0	0	0	17369	1400	sense-overlapping	XM_006496551.3	Chr1:84905488_84935286_-	Slc16a14(Down)	GeneID:71781,Genbank:XM_006496551.3,MGI:MGI:1919031	solute carrier family 16 (monocarboxylic acid transporters), member 14, transcript variant X1	GO:0008028,GO:0015293,GO:0015718,GO:0016020,GO:0016021,GO:0055085,GO:0005215,GO:0005886,GO:0005887	monocarboxylic acid transmembrane transporter activity|symporter activity|monocarboxylic acid transport|membrane|integral component of membrane|transmembrane transport|transporter activity|plasma membrane|integral component of plasma membrane			mmu-Slc16a14_0003	http://159.226.67.237:8080/new/circ_detail.php?ID=mmu-Slc16a14_0003				MMU_CIRCpedia_31849	ENSMUST00000027422	Slc16a14	HSA_CIRCpedia_135415
circRNA_0270|Chr1:157286731_157299264_-	1.263415829	0	2.526831659	inf	inf	0.038418805	0.934147683	Up	0	0	0	0	0.041748471	0.032061436	0	0.041651047	12534	252	sense-overlapping	NM_177644.5	Chr1:157135183_157412595_-	Rasal2	GeneID:226525,Genbank:NM_177644.5,MGI:MGI:2443881	RAS protein activator like 2	GO:0046580,GO:0005096,GO:0005737,GO:0031235	negative regulation of Ras protein signal transduction|GTPase activator activity|cytoplasm|intrinsic component of the cytoplasmic side of the plasma membrane	mmu04014	Ras signaling pathway	mmu-Rasal2_0001	http://159.226.67.237:8080/new/circ_detail.php?ID=mmu-Rasal2_0001	mmu_circ_0000100	NM_177644	Rasal2	MMU_CIRCpedia_10816	NM_177644	Rasal2	HSA_CIRCpedia_28936
circRNA_0278|Chr1:162285997_162313696_-	1.409989636	0	2.819979271	inf	inf	0.024704127	0.934147683	Up	0	0	0	0	0	0.032061436	0.041489099	0.052063808	27700	501	sense-overlapping	XM_006496604.3	Chr1:161982450_162478328_-	Dnm3	GeneID:103967,Genbank:XM_006496604.3,MGI:MGI:1341299	dynamin 3, transcript variant X4	GO:0005737,GO:0005739,GO:0005794,GO:0005856,GO:0005874,GO:0005886,GO:0006897,GO:0031798,GO:0007416,GO:0031802,GO:0008017,GO:0031966,GO:0014069,GO:0042802,GO:0043083,GO:0043197,GO:0061002,GO:0044327,GO:0061025,GO:0061828,GO:0045202,GO:0061829,GO:0098844,GO:0098884,GO:0000166,GO:0000266,GO:1903423,GO:0001917,GO:0003374,GO:0003924,GO:0005515,GO:0005525,GO:0015630,GO:0016020,GO:0016185,GO:0016787,GO:…	cytoplasm|mitochondrion|Golgi apparatus|cytoskeleton|microtubule|plasma membrane|endocytosis|type 1 metabotropic glutamate receptor binding|synapse assembly|type 5 metabotropic glutamate receptor binding|microtubule binding|mitochondrial membrane|postsynaptic density|identical protein binding|synaptic cleft|dendritic spine|negative regulation of dendritic spine morphogenesis|dendritic spine head|…	mmu04072,mmu04144,mmu04961,mmu04721,mmu05100	Phospholipase D signaling pathway|Endocytosis|Endocrine and other factor-regulated calcium reabsorption|Synaptic vesicle cycle|Bacterial invasion of epithelial cells	mmu-Dnm3_0002	http://159.226.67.237:8080/new/circ_detail.php?ID=mmu-Dnm3_0002	mmu_circ_0008354	ENSMUST00000086074	Dnm3	MMU_CIRCpedia_11269	NM_001038619	Dnm3	species_specific
circRNA_0308|Chr1:179784090_179786131_-	1.292790422	0	2.585580844	inf	inf	0.036605017	0.934147683	Up	0	0	0	0	0	0.02137429	0.041489099	0.052063808	2042	282	sense-overlapping	XM_006496800.3	Chr1:179744894_179803224_-	Ahctf1	GeneID:226747,Genbank:XM_006496800.3,MGI:MGI:1915033	AT hook containing transcription factor 1, transcript variant X1	GO:0030097,GO:0000785,GO:0031080,GO:0003677,GO:0031965,GO:0003700,GO:0005634,GO:0005643,GO:0005694,GO:0005737,GO:0032465,GO:0006351,GO:0051028,GO:0006355,GO:0051292,GO:0007049,GO:0007275,GO:0000775,GO:0051301,GO:0015031,GO:0000776,GO:0016363,GO:0000777	hemopoiesis|chromatin|nuclear pore outer ring|DNA binding|nuclear membrane|DNA binding transcription factor activity|nucleus|nuclear pore|chromosome|cytoplasm|regulation of cytokinesis|transcription, DNA-templated|mRNA transport|regulation of transcription, DNA-templated|nuclear pore complex assembly|cell cycle|multicellular organism development|chromosome, centromeric region|cell division|protei…			mmu-Ahctf1_0007	http://159.226.67.237:8080/new/circ_detail.php?ID=mmu-Ahctf1_0007	mmu_circ_0008502	ENSMUST00000027768	Ahctf1	MMU_CIRCpedia_12208	ENSMUST00000027768	Ahctf1	HSA_CIRCpedia_371229
circRNA_0340|Chr10:7152864_7154485_-	3.99304021	1.484053126	6.502027294	4.381263163	2.131346873	0.020159184	0.934147683	Up	0.020448579	0.040354233	0	0	0.104371178	0.064122871	0.041489099	0.083302093	1622	291	sense-overlapping	XM_011243079.1	Chr10:7119061_7183696_-	Cnksr3	GeneID:215748,Genbank:XM_011243079.1,MGI:MGI:2674130	Cnksr family member 3, transcript variant X1	GO:0005886,GO:0005938,GO:0007165,GO:0007265,GO:0009966,GO:0010765,GO:0016020,GO:0019887,GO:0033137,GO:0070373,GO:0003674,GO:2000651,GO:0005575,GO:0005737	plasma membrane|cell cortex|signal transduction|Ras protein signal transduction|regulation of signal transduction|positive regulation of sodium ion transport|membrane|protein kinase regulator activity|negative regulation of peptidyl-serine phosphorylation|negative regulation of ERK1 and ERK2 cascade|molecular_function|positive regulation of sodium ion transmembrane transporter activity|cellular_c…			mmu-Cnksr3_0002	http://159.226.67.237:8080/new/circ_detail.php?ID=mmu-Cnksr3_0002	mmu_circ_0002162	ENSMUST00000015346	Cnksr3	MMU_CIRCpedia_27840	NM_172546	Cnksr3	HSA_CIRCpedia_54027
circRNA_0388|Chr10:42196466_42197901_-	1.510288643	0	3.020577285	inf	inf	0.016998042	0.934147683	Up	0	0	0	0	0.052185589	0	0.031116824	0.052063808	1436	1436	exonic	XM_006512806.1	Chr10:42181845_42276746_-	Foxo3	GeneID:56484,Genbank:XM_006512806.1,MGI:MGI:1890081	forkhead box O3, transcript variant X1	GO:0001547,GO:0001556,GO:0003677,GO:0003700,GO:0005515,GO:0005829,GO:0005634,GO:0006351,GO:0006355,GO:0006357,GO:0006390,GO:0034599,GO:0006417,GO:0006915,GO:0042593,GO:0007568,GO:0043065,GO:0043525,GO:0043565,GO:0000122,GO:2000353,GO:0045648,GO:0000981,GO:2000377,GO:0045665,GO:0001047,GO:0045893,GO:0001221,GO:0001227,GO:0001228,GO:0001542,GO:0001544,GO:0005654,GO:0005737,GO:0005739,GO:0005741,GO:…	antral ovarian follicle growth|oocyte maturation|DNA binding|DNA binding transcription factor activity|protein binding|cytosol|nucleus|transcription, DNA-templated|regulation of transcription, DNA-templated|regulation of transcription by RNA polymerase II|mitochondrial transcription|cellular response to oxidative stress|regulation of translation|apoptotic process|glucose homeostasis|aging|positiv…	mmu04068,mmu04151,mmu04152,mmu04137,mmu04218,mmu04062,mmu04917,mmu04722,mmu04211,mmu04213,mmu05213,mmu05223,mmu01521	FoxO signaling pathway|PI3K-Akt signaling pathway|AMPK signaling pathway|Mitophagy - animal|Cellular senescence|Chemokine signaling pathway|Prolactin signaling pathway|Neurotrophin signaling pathway|Longevity regulating pathway - mammal|Longevity regulating pathway - multiple species|Endometrial cancer|Non-small cell lung cancer|EGFR tyrosine kinase inhibitor resistance	mmu-Foxo3_0001	http://159.226.67.237:8080/new/circ_detail.php?ID=mmu-Foxo3_0001	mmu_circ_0002207	ENSMUST00000105502	Foxo3	MMU_CIRCpedia_19807	ENSMUST00000105502	Foxo3	HSA_CIRCpedia_53247
circRNA_0421|Chr10:67157907_67189849_+	7.811276227	1.533869731	14.08868272	9.185058181	3.19928886	7.82E-06	0.008943489	Up	0.020448579	0	0	0.042842428	0.166993884	0.085497161	0.197073218	0.177016948	31943	279	sense-overlapping	XM_006513042.3	Chr10:67096327_67256320_+	Jmjd1c	GeneID:108829,Genbank:XM_006513042.3,MGI:MGI:1918614	jumonji domain containing 1C, transcript variant X11	GO:0072520,GO:0005634,GO:0098727,GO:0006325,GO:1990636,GO:0006351,GO:0006355,GO:0008584,GO:0016491,GO:0031490,GO:0032454,GO:0033169,GO:0036098,GO:0046872,GO:0000785,GO:0051213,GO:0000976,GO:0055114,GO:0003382	seminiferous tubule development|nucleus|maintenance of cell number|chromatin organization|reproductive senescence|transcription, DNA-templated|regulation of transcription, DNA-templated|male gonad development|oxidoreductase activity|chromatin DNA binding|histone demethylase activity (H3-K9 specific)|histone H3-K9 demethylation|male germ-line stem cell population maintenance|metal ion binding|chro…	mmu05202	Transcriptional misregulation in cancers	mmu-Jmjd1c_0001	http://159.226.67.237:8080/new/circ_detail.php?ID=mmu-Jmjd1c_0001	mmu_circ_0000173	NM_207221	Jmjd1c	MMU_CIRCpedia_26716	uc011xfo.1	Jmjd1c	HSA_CIRCpedia_76130
circRNA_0466|Chr10:89473752_89483524_-	16.36953093	22.18172669	10.55733517	0.475947401	-1.071125951	0.019493949	0.934147683	Down	0.204485788	0.211859722	0.272922431	0.235633354	0.09393406	0.128245742	0.124467296	0.12495314	9773	636	sense-overlapping	NM_001163700.1	Chr10:89454234_89506658_-	Nr1h4(Down)	GeneID:20186,Genbank:NM_001163700.1,MGI:MGI:1352464	nuclear receptor subfamily 1, group H, member 4, transcript variant 1	GO:2000213,GO:2001250,GO:2001275,GO:0001076,GO:0001077,GO:0001080,GO:0001133,GO:0001190,GO:0002376,GO:0003677,GO:0006109,GO:0003690,GO:0006351,GO:0003700,GO:0006355,GO:0006357,GO:0006629,GO:0006954,GO:0007043,GO:0032052,GO:0007219,GO:0007275,GO:0032088,GO:0008134,GO:0032689,GO:0032692,GO:0032703,GO:0032715,GO:0000122,GO:0038183,GO:0032720,GO:0038185,GO:0033993,GO:0042277,GO:0034142,GO:0000976,GO:…	positive regulation of glutamate metabolic process|positive regulation of ammonia assimilation cycle|positive regulation of glucose import in response to insulin stimulus|transcription factor activity, RNA polymerase II transcription factor binding|transcriptional activator activity, RNA polymerase II proximal promoter sequence-specific DNA binding|nitrogen catabolite activation of transcription …	mmu04976	Bile secretion	mmu-Nr1h4_0001	http://159.226.67.237:8080/new/circ_detail.php?ID=mmu-Nr1h4_0001				MMU_CIRCpedia_39015	ENSMUST00000058126	Nr1h4	HSA_CIRCpedia_127762
circRNA_0475|Chr10:103137107_103146293_-	2.128267256	0.528524299	3.728010213	7.053621219	2.818364105	0.041314059	0.934147683	Up	0	0	0.022743536	0	0.041748471	0.042748581	0.031116824	0.052063808	9187	496	sense-overlapping	XM_006514256.1	Chr10:103044377_103236315_-	Lrriq1	GeneID:74978,Genbank:XM_006514256.1,MGI:MGI:1922228	leucine-rich repeats and IQ motif containing 1, transcript variant X4	GO:0003674,GO:0005575,GO:0008150	molecular_function|cellular_component|biological_process			mmu-Lrriq1_0001	http://159.226.67.237:8080/new/circ_detail.php?ID=mmu-Lrriq1_0001				MMU_CIRCpedia_874	NM_001163559	Lrriq1	HSA_CIRCpedia_119202
circRNA_0494|Chr10:116953785_116964118_-	2.401635894	4.342950228	0.46032156	0.105992824	-3.2379615	0.015399457	0.934147683	Down	0.061345737	0.020177116	0.022743536	0.074974249	0.020874236	0	0	0	10334	10334	intergenic										mmu-Gm10271_0001	http://159.226.67.237:8080/new/circ_detail.php?ID=mmu-Gm10271_0001
circRNA_0500|Chr10:117701565_117705229_-	4.110453243	0.483275006	7.737631479	16.01082485	4.00097573	0.000239009	0.12149641	Up	0	0.020177116	0	0	0.083496942	0.128245742	0.072605922	0.06247657	3665	259	sense-overlapping	NM_001288586.2	Chr10:117688875_117710758_-	Mdm2(Up)	GeneID:17246,Genbank:NM_001288586.2,MGI:MGI:96952	transformed mouse 3T3 cell double minute 2, transcript variant 2	GO:0003203,GO:0003281,GO:0003283,GO:0004842,GO:0005515,GO:0005634,GO:0007507,GO:0008097,GO:0005654,GO:0008270,GO:0005730,GO:0010468,GO:0010628,GO:0010629,GO:0010955,GO:0034504,GO:0010977,GO:0042176,GO:0016567,GO:0042802,GO:0016604,GO:0042975,GO:0043021,GO:0043066,GO:0043154,GO:0000122,GO:0061630,GO:0043518,GO:0001568,GO:0061663,GO:0045184,GO:0001974,GO:0065003,GO:0045202,GO:0002027,GO:0071157,GO:…	endocardial cushion morphogenesis|ventricular septum development|atrial septum development|ubiquitin-protein transferase activity|protein binding|nucleus|heart development|5S rRNA binding|nucleoplasm|zinc ion binding|nucleolus|regulation of gene expression|positive regulation of gene expression|negative regulation of gene expression|negative regulation of protein processing|protein localization t…	mmu04120,mmu04068,mmu04151,mmu04144,mmu04110,mmu04115,mmu04218,mmu04625,mmu04919,mmu05200,mmu05202,mmu05206,mmu05205,mmu05203,mmu05214,mmu05220,mmu05218,mmu05219,mmu05215,mmu05169,mmu05165,mmu01524,mmu01522	Ubiquitin mediated proteolysis|FoxO signaling pathway|PI3K-Akt signaling pathway|Endocytosis|Cell cycle|p53 signaling pathway|Cellular senescence|C-type lectin receptor signaling pathway|Thyroid hormone signaling pathway|Pathways in cancer|Transcriptional misregulation in cancers|MicroRNAs in cancer|Proteoglycans in cancer|Viral carcinogenesis|Glioma|Chronic myeloid leukemia|Melanoma|Bladder canc…	mmu-Mdm2_0001	http://159.226.67.237:8080/new/circ_detail.php?ID=mmu-Mdm2_0001				MMU_CIRCpedia_4329	uc007hdl.2	Mdm2	HSA_CIRCpedia_9455
circRNA_0523|Chr10:128084304_128084452_+	3.165938247	6.331876494	0	0	#NAME?	0.043793806	0.934147683	Down	0.17381292	0.080708465	0	0	0	0	0	0	149	149	exonic	NM_016774.3	Chr10:128083307_128090388_+	Atp5b(Down)	GeneID:11947,Genbank:NM_016774.3,MGI:MGI:107801	ATP synthase, H+ transporting mitochondrial F1 complex, beta subunit	GO:0005743,GO:0005753,GO:0005886,GO:0006629,GO:0006754,GO:0006811,GO:0043532,GO:0006898,GO:0043536,GO:0006933,GO:0045121,GO:0009986,GO:0045259,GO:0045261,GO:0046034,GO:0046933,GO:0046961,GO:0051453,GO:1902600,GO:0000166,GO:0000275,GO:0001525,GO:0005509,GO:0005515,GO:0005524,GO:0005739,GO:0015986,GO:0016020,GO:0016787,GO:0016887,GO:0030228,GO:0031966,GO:0042288,GO:0042645,GO:0043209	mitochondrial inner membrane|mitochondrial proton-transporting ATP synthase complex|plasma membrane|lipid metabolic process|ATP biosynthetic process|ion transport|angiostatin binding|receptor-mediated endocytosis|positive regulation of blood vessel endothelial cell migration|negative regulation of cell adhesion involved in substrate-bound cell migration|membrane raft|cell surface|proton-transport…	mmu00190,mmu04714,mmu05010,mmu05012,mmu05016	Oxidative phosphorylation|Thermogenesis|Alzheimer's disease|Parkinson's disease|Huntington's disease	mmu-Atp5b_0005	http://159.226.67.237:8080/new/circ_detail.php?ID=mmu-Atp5b_0005
circRNA_0595|Chr11:26534211_26550075_-	1.290984208	0	2.581968415	inf	inf	0.036712545	0.934147683	Up	0	0	0	0	0.041748471	0.02137429	0.031116824	0.020825523	15865	407	sense-overlapping	XM_011243748.2	Chr11:26471398_26559263_-	Vrk2	GeneID:69922,Genbank:XM_011243748.2,MGI:MGI:1917172	vaccinia related kinase 2, transcript variant X3	GO:0019904,GO:0008360,GO:0004674,GO:0031966,GO:0016020,GO:0032991,GO:0016021,GO:0005524,GO:0034599,GO:0005634,GO:0005737,GO:0016055,GO:0005739,GO:0043408,GO:0016301,GO:0005783,GO:0046777,GO:0016310,GO:0016740,GO:0005789,GO:0000166,GO:2000659,GO:0018105,GO:0006468,GO:0004672,GO:0019901,GO:0006897	protein domain specific binding|regulation of cell shape|protein serine/threonine kinase activity|mitochondrial membrane|membrane|protein-containing complex|integral component of membrane|ATP binding|cellular response to oxidative stress|nucleus|cytoplasm|Wnt signaling pathway|mitochondrion|regulation of MAPK cascade|kinase activity|endoplasmic reticulum|protein autophosphorylation|phosphorylatio…			mmu-Vrk2_0001	http://159.226.67.237:8080/new/circ_detail.php?ID=mmu-Vrk2_0001	mmu_circ_0002930	ENSMUST00000078362	Vrk2	MMU_CIRCpedia_14788	ENSMUST00000109504	Vrk2	HSA_CIRCpedia_41750
circRNA_0599|Chr11:29705535_29708770_+	1.896073359	0	3.792146717	inf	inf	0.01268881	0.934147683	Up	0	0	0	0	0.083496942	0.02137429	0.062233648	0	3236	2418	sense-overlapping	NM_194054.3	Chr11:29692898_29744414_+	Rtn4(Up)	GeneID:68585,Genbank:NM_194054.3,MGI:MGI:1915835	reticulon 4, transcript variant 1	GO:0005886,GO:0007399,GO:0007409,GO:0007413,GO:0010634,GO:0030517,GO:0010977,GO:0031625,GO:0012505,GO:0032991,GO:0014069,GO:0033601,GO:0033603,GO:0042995,GO:0043005,GO:0051897,GO:0043025,GO:0051930,GO:0051960,GO:0043209,GO:0060317,GO:0070571,GO:0071782,GO:0071786,GO:0001525,GO:0071787,GO:0005515,GO:0098826,GO:0005622,GO:1903860,GO:0005635,GO:0005737,GO:0005783,GO:0005789,GO:0016020,GO:0016021,GO:…	plasma membrane|nervous system development|axonogenesis|axonal fasciculation|positive regulation of epithelial cell migration|negative regulation of axon extension|negative regulation of neuron projection development|ubiquitin protein ligase binding|endomembrane system|protein-containing complex|postsynaptic density|positive regulation of mammary gland epithelial cell proliferation|positive regul…	mmu05010	Alzheimer's disease	mmu-Rtn4_0001	http://159.226.67.237:8080/new/circ_detail.php?ID=mmu-Rtn4_0001	mmu_circ_0000250	NM_194051	Rtn4	MMU_CIRCpedia_15565	NM_194054	Rtn4	HSA_CIRCpedia_41691
circRNA_0601|Chr11:30219579_30219772_-	1.879048716	0	3.758097433	inf	inf	0.00494461	0.934147683	Up	0	0	0	0	0.062622707	0.042748581	0.041489099	0.020825523	194	194	exonic	NM_175836.2	Chr11:30099395_30219772_-	Sptbn1	GeneID:20742,Genbank:NM_175836.2,MGI:MGI:98388	spectrin beta, non-erythrocytic 1, transcript variant 1	GO:0051020,GO:0030506,GO:0005515,GO:0051693,GO:0030673,GO:0005516,GO:0071709,GO:0030863,GO:0005543,GO:0072659,GO:0005634,GO:0005730,GO:0005737,GO:0005856,GO:0031430,GO:0005886,GO:0032437,GO:0007009,GO:1900042,GO:0032991,GO:0007182,GO:1903076,GO:0043001,GO:0008091,GO:0000281,GO:1903078,GO:0044877,GO:0014069,GO:0003779,GO:0045296,GO:0016020,GO:0005200	GTPase binding|ankyrin binding|protein binding|actin filament capping|axolemma|calmodulin binding|membrane assembly|cortical cytoskeleton|phospholipid binding|protein localization to plasma membrane|nucleus|nucleolus|cytoplasm|cytoskeleton|M band|plasma membrane|cuticular plate|plasma membrane organization|positive regulation of interleukin-2 secretion|protein-containing complex|common-partner SM…			mmu-Sptbn1_0002	http://159.226.67.237:8080/new/circ_detail.php?ID=mmu-Sptbn1_0002	mmu_circ_0002964	ENSMUST00000006629	Spnb2	MMU_CIRCpedia_15745	ENSMUST00000006629	Sptbn1	HSA_CIRCpedia_41669
circRNA_0746|Chr11:96322111_96323445_+	1.761587276	0	3.523174552	inf	inf	0.007367846	0.934147683	Up	0	0	0	0	0	0.064122871	0.041489099	0.052063808	1335	1335	sense-overlapping	XM_006532290.3	Chr11:96307103_96347930_+	Hoxb3	GeneID:15410,Genbank:XM_006532290.3,MGI:MGI:96184	homeobox B3, transcript variant X8	GO:0048704,GO:0002244,GO:0003677,GO:0050767,GO:0003700,GO:0005634,GO:0006351,GO:0006355,GO:0007275,GO:0051216,GO:0009952,GO:0060216,GO:0021546,GO:0060324,GO:0021615,GO:0030878,GO:0000122,GO:0043565,GO:0000978,GO:0045944	embryonic skeletal system morphogenesis|hematopoietic progenitor cell differentiation|DNA binding|regulation of neurogenesis|DNA binding transcription factor activity|nucleus|transcription, DNA-templated|regulation of transcription, DNA-templated|multicellular organism development|cartilage development|anterior/posterior pattern specification|definitive hemopoiesis|rhombomere development|face dev…			mmu-Hoxb3_0001	http://159.226.67.237:8080/new/circ_detail.php?ID=mmu-Hoxb3_0001	mmu_circ_0003577	ENSMUST00000093944	Hoxb3
circRNA_0765|Chr11:104423922_104426468_-	3.432562158	1.279778077	5.58534624	4.364308423	2.12575306	0.030150018	0.934147683	Up	0.020448579	0	0	0.032131821	0.062622707	0.042748581	0.051861373	0.093714855	2547	1417	sense-overlapping	XM_006534448.3	Chr11:104334002_104468258_-	Kansl1	GeneID:76719,Genbank:XM_006534448.3,MGI:MGI:1923969	KAT8 regulatory NSL complex subunit 1, transcript variant X4	GO:0044545,GO:0001047,GO:0046972,GO:0005634,GO:0005654,GO:0005694,GO:0006325,GO:0035035,GO:0043981,GO:0071339,GO:0043982,GO:0043984,GO:0043995,GO:0000123,GO:0043996,GO:0000775,GO:0000776	NSL complex|core promoter binding|histone acetyltransferase activity (H4-K16 specific)|nucleus|nucleoplasm|chromosome|chromatin organization|histone acetyltransferase binding|histone H4-K5 acetylation|MLL1 complex|histone H4-K8 acetylation|histone H4-K16 acetylation|histone acetyltransferase activity (H4-K5 specific)|histone acetyltransferase complex|histone acetyltransferase activity (H4-K8 spec…			mmu-Kansl1_0019	http://159.226.67.237:8080/new/circ_detail.php?ID=mmu-Kansl1_0019	mmu_circ_0002685	ENSMUST00000106977	1700081L11Rik
circRNA_0933|Chr12:77323845_77332329_+	2.014181341	3.576866052	0.451496629	0.126226877	-2.98590897	0.04327069	0.934147683	Down	0.030672868	0.020177116	0.034115304	0.064263642	0	0	0	0.020825523	8485	527	sense-overlapping	NM_001252614.1	Chr12:77238104_77475996_+	Fut8(Down)	GeneID:53618,Genbank:NM_001252614.1,MGI:MGI:1858901	fucosyltransferase 8, transcript variant 2	GO:0032580,GO:0006491,GO:0033578,GO:0007179,GO:0036071,GO:0007229,GO:0007585,GO:0008424,GO:0010468,GO:0016020,GO:0016021,GO:0043112,GO:0016477,GO:0046368,GO:0016740,GO:0046921,GO:0016757,GO:0005794,GO:0017124,GO:0005829,GO:1900407,GO:0018279,GO:0006487	Golgi cisterna membrane|N-glycan processing|protein glycosylation in Golgi|transforming growth factor beta receptor signaling pathway|N-glycan fucosylation|integrin-mediated signaling pathway|respiratory gaseous exchange|glycoprotein 6-alpha-L-fucosyltransferase activity|regulation of gene expression|membrane|integral component of membrane|receptor metabolic process|cell migration|GDP-L-fucose me…	mmu00510,mmu00533,mmu05202	N-Glycan biosynthesis|Glycosaminoglycan biosynthesis - keratan sulfate|Transcriptional misregulation in cancers	mmu-Fut8_0013	http://159.226.67.237:8080/new/circ_detail.php?ID=mmu-Fut8_0013	mmu_circ_0004208	ENSMUST00000062804	Fut8	MMU_CIRCpedia_29621	NM_001252614	Fut8	species_specific
circRNA_0948|Chr12:83990494_84009966_+	6.416561444	12.83312289	0	0	#NAME?	0.010824338	0.934147683	Down	0.214710078	0	0.318409503	0	0	0	0	0	19473	17668	sense-overlapping	NM_134188.3	Chr12:83987861_83993877_+	Acot2	GeneID:171210,Genbank:NM_134188.3,MGI:MGI:2159605	acyl-CoA thioesterase 2	GO:0047617,GO:0005102,GO:0005739,GO:0052689,GO:0006631,GO:0006637,GO:0102991,GO:0016290,GO:0016787,GO:0016790,GO:0000038,GO:0042760,GO:0001666,GO:0001676	acyl-CoA hydrolase activity|signaling receptor binding|mitochondrion|carboxylic ester hydrolase activity|fatty acid metabolic process|acyl-CoA metabolic process|myristoyl-CoA hydrolase activity|palmitoyl-CoA hydrolase activity|hydrolase activity|thiolester hydrolase activity|very long-chain fatty acid metabolic process|very long-chain fatty acid catabolic process|response to hypoxia|long-chain fa…	mmu00062,mmu01040,mmu04913	Fatty acid elongation|Biosynthesis of unsaturated fatty acids|Ovarian Steroidogenesis	mmu-Acot1_0001	http://159.226.67.237:8080/new/circ_detail.php?ID=mmu-Acot1_0001
circRNA_1004|Chr12:104393733_104412484_+	1.789243063	0	3.578486126	inf	inf	0.007055538	0.934147683	Up	0	0	0	0	0.020874236	0.042748581	0.072605922	0.020825523	18752	14138	sense-overlapping	XM_011244046.2	Chr12:104406698_104414334_+	Serpina3n(Up)	GeneID:20716,Genbank:XM_011244046.2,MGI:MGI:105045	serine (or cysteine) peptidase inhibitor, clade A, member 3N, transcript variant X1	GO:0005615,GO:0006953,GO:0010466,GO:0010951,GO:0030414,GO:0034097,GO:0043434,GO:0004867,GO:0005576	extracellular space|acute-phase response|negative regulation of peptidase activity|negative regulation of endopeptidase activity|peptidase inhibitor activity|response to cytokine|response to peptide hormone|serine-type endopeptidase inhibitor activity|extracellular region
circRNA_1056|Chr13:17644781_17672602_-	2.369084623	4.047686907	0.690482339	0.170586895	-2.55142128	0.042939353	0.934147683	Down	0.030672868	0.050442791	0.034115304	0.053553035	0.031311353	0	0	0	27822	384	sense-overlapping	NM_138654.3	Chr13:16857472_17694765_-	Sugct(Down)	GeneID:192136,Genbank:NM_138654.3,MGI:MGI:1923221	succinyl-CoA glutarate-CoA transferase	GO:0008152,GO:0016740,GO:0033608,GO:0047369,GO:0003824,GO:0005739	metabolic process|transferase activity|formyl-CoA transferase activity|succinate-hydroxymethylglutarate CoA-transferase activity|catalytic activity|mitochondrion			mmu-Sugct_0004	http://159.226.67.237:8080/new/circ_detail.php?ID=mmu-Sugct_0004				MMU_CIRCpedia_12017	NM_138654	Sugct	HSA_CIRCpedia_58045
circRNA_1065|Chr13:25102333_25119406_+	4.324264342	1.742804683	6.905724001	3.962419924	1.98638178	0.030737128	0.934147683	Up	0.030672868	0.040354233	0	0	0.052185589	0.074810016	0.13483957	0.041651047	17074	571	sense-overlapping	XM_011244294.2	Chr13:25055232_25205971_+	Dcdc2a(Up)	GeneID:195208,Genbank:XM_011244294.2,MGI:MGI:2652818	doublecortin domain containing 2a, transcript variant X3	GO:0060271,GO:0032502,GO:0007165,GO:0003674,GO:0072686,GO:0035556,GO:0007399,GO:0005654,GO:1902017,GO:0042995,GO:0007605,GO:0005737,GO:0045880,GO:0005815,GO:0005829,GO:0005856,GO:0008542,GO:0005874,GO:0048813,GO:0015630,GO:0005929,GO:0019894,GO:0060091,GO:0030030,GO:0001764,GO:0030111,GO:0005930,GO:0030864	cilium assembly|developmental process|signal transduction|molecular_function|mitotic spindle|intracellular signal transduction|nervous system development|nucleoplasm|regulation of cilium assembly|cell projection|sensory perception of sound|cytoplasm|positive regulation of smoothened signaling pathway|microtubule organizing center|cytosol|cytoskeleton|visual learning|microtubule|dendrite morphogen…			mmu-Dcdc2a_0001	http://159.226.67.237:8080/new/circ_detail.php?ID=mmu-Dcdc2a_0001	mmu_circ_0004549	ENSMUST00000069614	Dcdc2a	MMU_CIRCpedia_14386	NM_001195617	Dcdc2a	HSA_CIRCpedia_359848
circRNA_1238|Chr14:21626719_21664748_+	3.141750892	5.380508526	0.902993259	0.16782675	-2.574955409	0.022177211	0.934147683	Down	0.040897158	0.020177116	0.05685884	0.10710607	0	0	0	0.041651047	38030	1712	sense-overlapping	XM_017316085.1	Chr14:21622547_21672478_+	Kat6b	GeneID:54169,Genbank:XM_017316085.1,MGI:MGI:1858746	K(lysine) acetyltransferase 6B, transcript variant X9	GO:0005634,GO:0006325,GO:0006334,GO:0006351,GO:0006355,GO:0016573,GO:0016740,GO:0016746,GO:0044877,GO:0045944,GO:0046872,GO:0000786,GO:1990830,GO:0003677,GO:0004402	nucleus|chromatin organization|nucleosome assembly|transcription, DNA-templated|regulation of transcription, DNA-templated|histone acetylation|transferase activity|transferase activity, transferring acyl groups|protein-containing complex binding|positive regulation of transcription by RNA polymerase II|metal ion binding|nucleosome|cellular response to leukemia inhibitory factor|DNA binding|histon…			mmu-Kat6b_0021	http://159.226.67.237:8080/new/circ_detail.php?ID=mmu-Kat6b_0021	mmu_circ_0005113	ENSMUST00000069648	Myst4	MMU_CIRCpedia_13322	ENSMUST00000182855	Kat6b	HSA_CIRCpedia_372716
circRNA_1306|Chr14:57303593_57313129_-	5.39404979	8.206305983	2.581793597	0.314610935	-1.66835928	0.026795166	0.934147683	Down	0.071570026	0.080708465	0.159204751	0.032131821	0.020874236	0.032061436	0.031116824	0.031238285	9537	357	sense-overlapping	NM_030004.3	Chr14:57275034_57398483_-	Cryl1(Down)	GeneID:68631,Genbank:NM_030004.3,MGI:MGI:1915881	crystallin, lambda 1	GO:0016491,GO:0042803,GO:0050104,GO:0055114,GO:0070403,GO:0003857,GO:0005737,GO:0006631	oxidoreductase activity|protein homodimerization activity|L-gulonate 3-dehydrogenase activity|oxidation-reduction process|NAD+ binding|3-hydroxyacyl-CoA dehydrogenase activity|cytoplasm|fatty acid metabolic process	mmu00040	Pentose and glucuronate interconversions	mmu-Cryl1_0005	http://159.226.67.237:8080/new/circ_detail.php?ID=mmu-Cryl1_0005	mmu_circ_0000543	NM_030004	Cryl1	MMU_CIRCpedia_23805	NM_030004	Cryl1	HSA_CIRCpedia_10293
circRNA_1345|Chr14:75770171_75771533_-	2.368979417	3.996927021	0.741031813	0.185400386	-2.431283847	0.042942033	0.934147683	Down	0.040897158	0.070619907	0	0.053553035	0	0	0.031116824	0	1363	181	sense-overlapping	XM_006519456.3	Chr14:75757535_75787039_-	Slc25a30	GeneID:67554,Genbank:XM_006519456.3,MGI:MGI:1914804	solute carrier family 25, member 30, transcript variant X2	GO:0006839,GO:0016020,GO:0016021,GO:0022857,GO:0055085,GO:0005739,GO:0005743	mitochondrial transport|membrane|integral component of membrane|transmembrane transporter activity|transmembrane transport|mitochondrion|mitochondrial inner membrane			mmu-Slc25a30_0003	http://159.226.67.237:8080/new/circ_detail.php?ID=mmu-Slc25a30_0003	mmu_circ_0000556	NM_026232	Slc25a30	MMU_CIRCpedia_29141	NM_026232	Slc25a30	HSA_CIRCpedia_10805
circRNA_1383|Chr14:105287617_105294892_+	2.324997427	0.483275006	4.166719847	8.62184014	3.107995813	0.023389062	0.934147683	Up	0	0.020177116	0	0	0.020874236	0.064122871	0.020744549	0.083302093	7276	391	sense-overlapping	NM_001190989.1	Chr14:105258673_105309298_+	Ndfip2	GeneID:76273,Genbank:NM_001190989.1,MGI:MGI:1923523	Nedd4 family interacting protein 2, transcript variant 2	GO:0032410,GO:0005768,GO:0043123,GO:0005783,GO:0043231,GO:0005794,GO:0007034,GO:0010629,GO:0048471,GO:0016020,GO:0016021,GO:0050699,GO:0030001,GO:0031398,GO:0004871,GO:0051224,GO:0005737,GO:0005739	negative regulation of transporter activity|endosome|positive regulation of I-kappaB kinase/NF-kappaB signaling|endoplasmic reticulum|intracellular membrane-bounded organelle|Golgi apparatus|vacuolar transport|negative regulation of gene expression|perinuclear region of cytoplasm|membrane|integral component of membrane|WW domain binding|metal ion transport|positive regulation of protein ubiquitin…			mmu-Ndfip2_0005	http://159.226.67.237:8080/new/circ_detail.php?ID=mmu-Ndfip2_0005	mmu_circ_0004964	ENSMUST00000136040	Ndfip2	MMU_CIRCpedia_1450	ENSMUST00000181969	Ndfip2	species_specific
circRNA_1388|Chr14:118654150_118669107_-	1.857699018	0	3.715398036	inf	inf	0.005111389	0.934147683	Up	0	0	0	0	0.041748471	0.053435726	0.020744549	0.052063808	14958	457	sense-overlapping	NM_001163675.1	Chr14:118482692_118676931_-	Abcc4	GeneID:239273,Genbank:NM_001163675.1,MGI:MGI:2443111	ATP-binding cassette, sub-family C (CFTR/MRP), member 4, transcript variant 2	GO:0060271,GO:0005887,GO:0005929,GO:0006855,GO:0015132,GO:0015238,GO:0016020,GO:0016323,GO:0031088,GO:0032310,GO:0042626,GO:0005886,GO:0048661,GO:0055085	cilium assembly|integral component of plasma membrane|cilium|drug transmembrane transport|prostaglandin transmembrane transporter activity|drug transmembrane transporter activity|membrane|basolateral plasma membrane|platelet dense granule membrane|prostaglandin secretion|ATPase activity, coupled to transmembrane movement of substances|plasma membrane|positive regulation of smooth muscle cell prol…	mmu02010,mmu04024,mmu04976,mmu01523	ABC transporters|cAMP signaling pathway|Bile secretion|Antifolate resistance	mmu-Abcc4_0013	http://159.226.67.237:8080/new/circ_detail.php?ID=mmu-Abcc4_0013	mmu_circ_0004979	ENSMUST00000036554	Abcc4	MMU_CIRCpedia_4569	NM_001163675	Abcc4	HSA_CIRCpedia_11243
circRNA_1391|Chr14:120324794_120325412_+	4.956311682	1.276061455	8.636561909	6.768139475	2.758759299	0.001203562	0.423561175	Up	0	0.020177116	0.034115304	0	0.114808295	0.106871452	0.072605922	0.093714855	619	619	exonic	XM_006518376.3	Chr14:120275662_120431688_+	Mbnl2	GeneID:105559,Genbank:XM_006518376.3,MGI:MGI:2145597	muscleblind-like 2, transcript variant X8	GO:0003723,GO:0005634,GO:0005654,GO:0005737,GO:0006397,GO:0008380,GO:0032502,GO:0000381,GO:0043484,GO:0046872	RNA binding|nucleus|nucleoplasm|cytoplasm|mRNA processing|RNA splicing|developmental process|regulation of alternative mRNA splicing, via spliceosome|regulation of RNA splicing|metal ion binding			mmu-Mbnl2_0001	http://159.226.67.237:8080/new/circ_detail.php?ID=mmu-Mbnl2_0001	mmu_circ_0004992	ENSMUST00000088419	Mbnl2	MMU_CIRCpedia_5057	uc007uzq.1	Mbnl2	species_specific
circRNA_1421|Chr15:9306075_9351214_+	6.144033406	12.28806681	0	0	#NAME?	0.009692188	0.934147683	Down	0.245382946	0	0.261550663	0	0	0	0	0	45140	37993	sense-overlapping	XM_006520011.3	Chr15:9279824_9315025_+	Ugt3a1(Down)	GeneID:105887,Genbank:XM_006520011.3,MGI:MGI:2146055	UDP glycosyltransferases 3 family, polypeptide A1, transcript variant X1	GO:0008194,GO:0015020,GO:0016020,GO:0016021,GO:0016740,GO:0016757,GO:0016758,GO:0043231,GO:0043541,GO:0071412,GO:0008152	UDP-glycosyltransferase activity|glucuronosyltransferase activity|membrane|integral component of membrane|transferase activity|transferase activity, transferring glycosyl groups|transferase activity, transferring hexosyl groups|intracellular membrane-bounded organelle|UDP-N-acetylglucosamine transferase complex|cellular response to genistein|metabolic process
circRNA_1422|Chr15:9311749_9365377_+	91.62128451	173.7611398	9.481429219	0.054565878	-4.195857116	0.000206752	0.118236462	Down	0	2.723910706	2.581391325	2.045725938	0	0	0	0.43733599	53629	25021	sense-overlapping	NM_144845.3	Chr15:9335598_9370870_+	Ugt3a2(Down)	GeneID:223337,Genbank:NM_144845.3,MGI:MGI:2145969	UDP glycosyltransferases 3 family, polypeptide A2	GO:0008194,GO:0015020,GO:0016020,GO:0016021,GO:0016740,GO:0016757,GO:0016758,GO:0043231,GO:0071412,GO:0008152	UDP-glycosyltransferase activity|glucuronosyltransferase activity|membrane|integral component of membrane|transferase activity|transferase activity, transferring glycosyl groups|transferase activity, transferring hexosyl groups|intracellular membrane-bounded organelle|cellular response to genistein|metabolic process			mmu-Ugt3a2_0001	http://159.226.67.237:8080/new/circ_detail.php?ID=mmu-Ugt3a2_0001
circRNA_1424|Chr15:9321419_9367467_+	1.401068469	2.802136938	0	0	#NAME?	0.021573973	0.934147683	Down	0.030672868	0.030265675	0.034115304	0.021421214	0	0	0	0	46049	15571	sense-overlapping	NM_144845.3	Chr15:9335598_9370870_+	Ugt3a2(Down)	GeneID:223337,Genbank:NM_144845.3,MGI:MGI:2145969	UDP glycosyltransferases 3 family, polypeptide A2	GO:0008194,GO:0015020,GO:0016020,GO:0016021,GO:0016740,GO:0016757,GO:0016758,GO:0043231,GO:0071412,GO:0008152	UDP-glycosyltransferase activity|glucuronosyltransferase activity|membrane|integral component of membrane|transferase activity|transferase activity, transferring glycosyl groups|transferase activity, transferring hexosyl groups|intracellular membrane-bounded organelle|cellular response to genistein|metabolic process
circRNA_1468|Chr15:50822105_50846942_-	5.822092095	8.836642279	2.807541912	0.317715918	-1.654190723	0.020601735	0.934147683	Down	0.102242894	0.141239814	0.079602376	0.042842428	0.020874236	0.032061436	0.031116824	0.041651047	24838	2063	sense-overlapping	NM_001310485.1	Chr15:50654757_50889049_-	Trps1(Down)	GeneID:83925,Genbank:NM_001310485.1,MGI:MGI:1927616	trichorhinophalangeal syndrome I (human), transcript variant 3	GO:0045892,GO:0005667,GO:0000977,GO:0006351,GO:0001085,GO:0046872,GO:0006355,GO:0001228,GO:0051291,GO:0001942,GO:0002062,GO:0003676,GO:0003677,GO:0007178,GO:0003682,GO:1902043,GO:0008270,GO:0003700,GO:0019904,GO:0005515,GO:0032330,GO:0005634,GO:0000122,GO:0032991,GO:0000790,GO:0043565,GO:0005654	negative regulation of transcription, DNA-templated|transcription factor complex|RNA polymerase II regulatory region sequence-specific DNA binding|transcription, DNA-templated|RNA polymerase II transcription factor binding|metal ion binding|regulation of transcription, DNA-templated|transcriptional activator activity, RNA polymerase II transcription regulatory region sequence-specific DNA binding…			mmu-Trps1_0004	http://159.226.67.237:8080/new/circ_detail.php?ID=mmu-Trps1_0004	mmu_circ_0005693	ENSMUST00000165201	Trps1	MMU_CIRCpedia_21954	ENSMUST00000165201	Trps1	HSA_CIRCpedia_59848
circRNA_1478|Chr15:62107148_62107465_+	10.53077069	4.863098003	16.19844338	3.330889769	1.735907611	0.001809043	0.551758122	Up	0.030672868	0.040354233	0.079602376	0.053553035	0.18786812	0.170994323	0.197073218	0.166604187	318	318	intergenic										mmu-Pvt1_0001	http://159.226.67.237:8080/new/circ_detail.php?ID=mmu-Pvt1_0001	mmu_circ_0000604	NR_003368	Pvt1	MMU_CIRCpedia_25177	ENSMUST00000182956	Pvt1	species_specific
circRNA_1537|Chr15:91705106_91712862_+	1.399926641	2.799853282	0	0	#NAME?	0.021613281	0.934147683	Down	0.030672868	0.040354233	0.045487072	0	0	0	0	0	7757	362	sense-overlapping	XM_006521277.3	Chr15:91672809_91794322_+	Lrrk2(Down)	GeneID:66725,Genbank:XM_006521277.3,MGI:MGI:1913975	leucine-rich repeat kinase 2, transcript variant X3	GO:0035556,GO:0035564,GO:0035640,GO:0035641,GO:0004672,GO:0035751,GO:0036465,GO:0004674,GO:0036479,GO:0044325,GO:0040012,GO:0044753,GO:0042391,GO:0044754,GO:0042802,GO:0004708,GO:0044877,GO:0005764,GO:0004871,GO:0045121,GO:0005768,GO:0005096,GO:0005515,GO:0045202,GO:0005783,GO:0060161,GO:0060828,GO:0046039,GO:0061001,GO:0046777,GO:0005794,GO:0006897,GO:0006914,GO:0070997,GO:0006979,GO:0005798,GO:…	intracellular signal transduction|regulation of kidney size|exploration behavior|locomotory exploration behavior|protein kinase activity|regulation of lysosomal lumen pH|synaptic vesicle recycling|protein serine/threonine kinase activity|peroxidase inhibitor activity|ion channel binding|regulation of locomotion|amphisome|regulation of membrane potential|autolysosome|identical protein binding|MAP …	mmu05012	Parkinson's disease	mmu-Lrrk2_0001	http://159.226.67.237:8080/new/circ_detail.php?ID=mmu-Lrrk2_0001	mmu_circ_0000639	NM_025730	Lrrk2	MMU_CIRCpedia_36826	ENSMUST00000060642	Lrrk2	species_specific
circRNA_1599|Chr16:17015898_17018475_+	2.104171813	0	4.208343627	inf	inf	0.015121709	0.934147683	Up	0	0	0	0	0	0.02137429	0.062233648	0.104127617	2578	373	sense-overlapping	XM_006522147.3	Chr16:16983379_17045286_+	Mapk1	GeneID:26413,Genbank:XM_006522147.3,MGI:MGI:1346858	mitogen-activated protein kinase 1, transcript variant X1	GO:0060425,GO:0060440,GO:0060716,GO:0061308,GO:0004707,GO:0070371,GO:0004708,GO:0070849,GO:0005515,GO:0071276,GO:0005524,GO:0071310,GO:0005634,GO:0005829,GO:0005654,GO:0005856,GO:0005886,GO:0005901,GO:0009636,GO:0005925,GO:0009887,GO:0006351,GO:0010468,GO:0006468,GO:0010628,GO:0010800,GO:0014032,GO:0015966,GO:0000165,GO:0030424,GO:0016020,GO:0030641,GO:0016301,GO:0000166,GO:0030878,GO:0016310,GO:…	lung morphogenesis|trachea formation|labyrinthine layer blood vessel development|cardiac neural crest cell development involved in heart development|MAP kinase activity|ERK1 and ERK2 cascade|MAP kinase kinase activity|response to epidermal growth factor|protein binding|cellular response to cadmium ion|ATP binding|cellular response to organic substance|nucleus|cytosol|nucleoplasm|cytoskeleton|plas…	mmu04014,mmu04015,mmu04010,mmu04012,mmu04350,mmu04370,mmu04371,mmu04668,mmu04066,mmu04068,mmu04072,mmu04071,mmu04024,mmu04022,mmu04151,mmu04150,mmu04140,mmu04114,mmu04210,mmu04218,mmu04510,mmu04520,mmu04540,mmu04550,mmu04810,mmu04611,mmu04620,mmu04621,mmu04625,mmu04650,mmu04660,mmu04658,mmu04659,mmu04657,mmu04662,mmu04664,mmu04666,mmu04062,mmu04910,mmu04912,mmu04915,mmu04914,mmu04917,mmu04921,mmu…	Ras signaling pathway|Rap1 signaling pathway|MAPK signaling pathway|ErbB signaling pathway|TGF-beta signaling pathway|VEGF signaling pathway|Apelin signaling pathway|TNF signaling pathway|HIF-1 signaling pathway|FoxO signaling pathway|Phospholipase D signaling pathway|Sphingolipid signaling pathway|cAMP signaling pathway|cGMP - PKG signaling pathway|PI3K-Akt signaling pathway|mTOR signaling pathw…	mmu-Mapk1_0001	http://159.226.67.237:8080/new/circ_detail.php?ID=mmu-Mapk1_0001	mmu_circ_0006095	ENSMUST00000069107	Mapk1	MMU_CIRCpedia_11792	NM_001038663	Mapk1	HSA_CIRCpedia_36057
circRNA_1684|Chr16:93847288_93853217_+	1.263415829	0	2.526831659	inf	inf	0.038418805	0.934147683	Up	0	0	0	0	0.041748471	0.032061436	0	0.041651047	5930	420	sense-overlapping	NM_001045529.3	Chr16:93832121_93876073_+	Morc3	GeneID:338467,Genbank:NM_001045529.3,MGI:MGI:2136841	microrchidia 3	GO:0050821,GO:0005634,GO:0051457,GO:0005654,GO:0006468,GO:0007569,GO:0008270,GO:0009791,GO:0016605,GO:0018105,GO:0003674,GO:0046872,GO:0003723,GO:0048147,GO:0005623	protein stabilization|nucleus|maintenance of protein location in nucleus|nucleoplasm|protein phosphorylation|cell aging|zinc ion binding|post-embryonic development|PML body|peptidyl-serine phosphorylation|molecular_function|metal ion binding|RNA binding|negative regulation of fibroblast proliferation|cell			mmu-Morc3_0001	http://159.226.67.237:8080/new/circ_detail.php?ID=mmu-Morc3_0001	mmu_circ_0006475	ENSMUST00000044068	Morc3
circRNA_1766|Chr17:32544883_32629156_+	11.65002552	5.095997976	18.20405306	3.572225332	1.836823087	0.000622792	0.237439375	Up	0.051121447	0.040354233	0.045487072	0.074974249	0.166993884	0.149620032	0.197073218	0.301970088	84274	78851	sense-overlapping	XM_006524880.3	Chr17:32536562_32551797_+	Cyp4f16(Up)	GeneID:70101,Genbank:XM_006524880.3,MGI:MGI:1917351	cytochrome P450, family 4, subfamily f, polypeptide 16, transcript variant X1	GO:0003674,GO:0005575	molecular_function|cellular_component			mmu-Cyp4f37_0003	http://159.226.67.237:8080/new/circ_detail.php?ID=mmu-Cyp4f37_0003
circRNA_1821|Chr17:63471408_63490887_-	2.85549107	1.016366617	4.694615523	4.619017826	2.207586114	0.046408043	0.934147683	Up	0	0	0	0.042842428	0.020874236	0.053435726	0.062233648	0.072889332	19480	513	sense-overlapping	NM_015794.1	Chr17:63045949_63500580_-	Fbxl17	GeneID:50758,Genbank:NM_015794.1,MGI:MGI:1354704	F-box and leucine-rich repeat protein 17	GO:0003674,GO:0005575,GO:0008150	molecular_function|cellular_component|biological_process			mmu-Fbxl17_0002	http://159.226.67.237:8080/new/circ_detail.php?ID=mmu-Fbxl17_0002	mmu_circ_0000802	NM_015794	Fbxl17	MMU_CIRCpedia_25589	uc008dfk.2	Fbxl17	HSA_CIRCpedia_49763
circRNA_1830|Chr17:65592291_65595054_-	7.025256213	3.591114175	10.45939825	2.912577474	1.542296426	0.017687805	0.934147683	Up	0	0.030265675	0.079602376	0.042842428	0.104371178	0.106871452	0.082978197	0.177016948	2764	338	sense-overlapping	NM_013933.3	Chr17:65580053_65613555_-	Vapa	GeneID:30960,Genbank:NM_013933.3,MGI:MGI:1353561	vesicle-associated membrane protein, associated protein A	GO:0046982,GO:0031175,GO:0005783,GO:0048471,GO:0031965,GO:0070972,GO:0031982,GO:0005789,GO:0090114,GO:0005886,GO:0005923,GO:0006888,GO:0008017,GO:0033149,GO:0008219,GO:0042802,GO:0015630,GO:0044791,GO:0016020,GO:0044828,GO:0016021,GO:0000139,GO:0044829,GO:0019904,GO:0005515,GO:0045296,GO:0030054,GO:0005634	protein heterodimerization activity|neuron projection development|endoplasmic reticulum|perinuclear region of cytoplasm|nuclear membrane|protein localization to endoplasmic reticulum|vesicle|endoplasmic reticulum membrane|COPII-coated vesicle budding|plasma membrane|bicellular tight junction|ER to Golgi vesicle-mediated transport|microtubule binding|FFAT motif binding|cell death|identical protein…	mmu04979	Cholesterol metabolism	mmu-Vapa_0001	http://159.226.67.237:8080/new/circ_detail.php?ID=mmu-Vapa_0001	mmu_circ_0000805	NM_013933	Vapa	MMU_CIRCpedia_26207	NM_013933	Vapa	HSA_CIRCpedia_24511
circRNA_1891|Chr17:88462713_88463263_+	2.231491935	0.483275006	3.979708864	8.234874167	3.041746605	0.030983906	0.934147683	Up	0	0.020177116	0	0	0.041748471	0.074810016	0.031116824	0.031238285	551	551	exonic	NM_180974.4	Chr17:88440712_88490533_+	Foxn2	GeneID:14236,Genbank:NM_180974.4,MGI:MGI:1347478	forkhead box N2	GO:0035914,GO:0043231,GO:0043565,GO:0045893,GO:0003700,GO:0005634	skeletal muscle cell differentiation|intracellular membrane-bounded organelle|sequence-specific DNA binding|positive regulation of transcription, DNA-templated|DNA binding transcription factor activity|nucleus			mmu-Foxn2_0001	http://159.226.67.237:8080/new/circ_detail.php?ID=mmu-Foxn2_0001	mmu_circ_0007088	ENSMUST00000112238	Foxn2	MMU_CIRCpedia_33118	ENSMUST00000112238	Foxn2	HSA_CIRCpedia_41572
circRNA_2103|Chr19:12650257_12714633_+	3.105037576	6.210075153	0	0	#NAME?	0.023386966	0.934147683	Down	0	0	0.125089447	0.139237891	0	0	0	0	64377	45910	sense-overlapping	NM_029550.4	Chr19:12695790_12719902_+	Keg1(Down)	GeneID:64697,Genbank:NM_029550.4,MGI:MGI:1928492	kidney expressed gene 1	GO:0005813,GO:0005856,GO:0005874,GO:0016740,GO:0016746,GO:0047961,GO:0005737,GO:0005739	centrosome|cytoskeleton|microtubule|transferase activity|transferase activity, transferring acyl groups|glycine N-acyltransferase activity|cytoplasm|mitochondrion	mmu00360	Phenylalanine metabolism	mmu-Gm15962_0001	http://159.226.67.237:8080/new/circ_detail.php?ID=mmu-Gm15962_0001
circRNA_2118|Chr19:23063340_23064443_-	3.261599174	6.523198348	0	0	#NAME?	3.32E-05	0.025332615	Down	0.051121447	0.11097414	0.034115304	0.074974249	0	0	0	0	1104	1104	intergenic										mmu-C330002G04Rik_0001	http://159.226.67.237:8080/new/circ_detail.php?ID=mmu-C330002G04Rik_0001				MMU_CIRCpedia_212826	ENSMUST00000181623	C330002G04Rik	species_specific
circRNA_2140|Chr19:28665753_28666236_-	4.399381096	2.007824932	6.790937259	3.382235747	1.757977222	0.039181591	0.934147683	Up	0	0.020177116	0	0.064263642	0.073059824	0.053435726	0.082978197	0.093714855	484	484	exonic	NM_001305671.1	Chr19:28258851_28680077_-	Glis3	GeneID:226075,Genbank:NM_001305671.1,MGI:MGI:2444289	GLIS family zinc finger 3, transcript variant 2	GO:0046872,GO:0000978,GO:0001077,GO:0001078,GO:0003676,GO:0003677,GO:0003700,GO:0005634,GO:0006351,GO:0006355,GO:0006357,GO:0000122,GO:0006366,GO:0045944,GO:0000977	metal ion binding|RNA polymerase II proximal promoter sequence-specific DNA binding|transcriptional activator activity, RNA polymerase II proximal promoter sequence-specific DNA binding|transcriptional repressor activity, RNA polymerase II proximal promoter sequence-specific DNA binding|nucleic acid binding|DNA binding|DNA binding transcription factor activity|nucleus|transcription, DNA-templated…			mmu-Glis3_0012	http://159.226.67.237:8080/new/circ_detail.php?ID=mmu-Glis3_0012	mmu_circ_0007673	ENSMUST00000162022	Glis3	MMU_CIRCpedia_15265	NM_001305671	Glis3	HSA_CIRCpedia_64191
circRNA_2154|Chr19:34587061_34607998_+	8.496428712	4.073538491	12.91931893	3.171522489	1.665175572	0.006293343	0.934147683	Up	0.020448579	0.050442791	0.068230608	0.032131821	0.177431002	0.213742903	0.124467296	0.06247657	20938	20938	antisense	XM_011247153.1	Chr19:34583142_34588735_+	Ifit3(Up)	GeneID:15959,Genbank:XM_011247153.1,MGI:MGI:1101055	interferon-induced protein with tetratricopeptide repeats 3, transcript variant X3	GO:0005737,GO:0005739,GO:0005829,GO:0035457,GO:0035458,GO:0035634,GO:0042802,GO:0045087,GO:0051607,GO:0002376,GO:0003723,GO:0005515	cytoplasm|mitochondrion|cytosol|cellular response to interferon-alpha|cellular response to interferon-beta|response to stilbenoid|identical protein binding|innate immune response|defense response to virus|immune system process|RNA binding|protein binding			mmu-I830012O16Rik_0001	http://159.226.67.237:8080/new/circ_detail.php?ID=mmu-I830012O16Rik_0001
circRNA_2240|Chr2:5923869_5932542_-	6.233029506	9.582292872	2.88376614	0.300947401	-1.732416735	0.016658772	0.934147683	Down	0.122691473	0.121062698	0.022743536	0.128527284	0	0.032061436	0.072605922	0.020825523	8674	833	sense-overlapping	NM_001081131.2	Chr2:5898060_5942792_-	Dhtkd1(Down)	GeneID:209692,Genbank:NM_001081131.2,MGI:MGI:2445096	dehydrogenase E1 and transketolase domain containing 1	GO:0005739,GO:0005829,GO:0006091,GO:0006096,GO:0006099,GO:0008152,GO:0016491,GO:0016624,GO:0030976,GO:0045252,GO:0055114,GO:0002244,GO:0004591	mitochondrion|cytosol|generation of precursor metabolites and energy|glycolytic process|tricarboxylic acid cycle|metabolic process|oxidoreductase activity|oxidoreductase activity, acting on the aldehyde or oxo group of donors, disulfide as acceptor|thiamine pyrophosphate binding|oxoglutarate dehydrogenase complex|oxidation-reduction process|hematopoietic progenitor cell differentiation|oxoglutara…			mmu-Dhtkd1_0007	http://159.226.67.237:8080/new/circ_detail.php?ID=mmu-Dhtkd1_0007	mmu_circ_0010034	ENSMUST00000095147	Dhtkd1	MMU_CIRCpedia_24432	ENSMUST00000095147	Dhtkd1	species_specific
circRNA_2299|Chr2:31183580_31188813_+	1.252539823	2.505079646	0	0	#NAME?	0.034778953	0.934147683	Down	0.030672868	0.040354233	0	0.032131821	0	0	0	0	5234	399	sense-overlapping	NM_178760.4	Chr2:31152316_31216567_+	Gpr107	GeneID:277463,Genbank:NM_178760.4,MGI:MGI:2139054	G protein-coupled receptor 107	GO:0005794,GO:0016020,GO:0016021,GO:0030136,GO:0032050,GO:0072583,GO:0005515,GO:0005654,GO:0005769	Golgi apparatus|membrane|integral component of membrane|clathrin-coated vesicle|clathrin heavy chain binding|clathrin-dependent endocytosis|protein binding|nucleoplasm|early endosome			mmu-Gpr107_0002	http://159.226.67.237:8080/new/circ_detail.php?ID=mmu-Gpr107_0002	mmu_circ_0009830	ENSMUST00000056433	Gpr107	MMU_CIRCpedia_16080	uc008jdo.2	Gpr107	HSA_CIRCpedia_366117
circRNA_2378|Chr2:69533453_69538061_-	1.519557269	3.039114538	0	0	#NAME?	0.013873783	0.934147683	Down	0.020448579	0.040354233	0.034115304	0.032131821	0	0	0	0	4609	612	sense-overlapping	NM_001081088.1	Chr2:69424335_69586067_-	Lrp2(Down)	GeneID:14725,Genbank:NM_001081088.1,MGI:MGI:95794	low density lipoprotein receptor-related protein 2	GO:0005768,GO:0005783,GO:0005794,GO:0005886,GO:0005903,GO:0010165,GO:0005905,GO:0016020,GO:0006766,GO:0006897,GO:0016021,GO:0016197,GO:0016324,GO:0035258,GO:0017124,GO:0035904,GO:0020028,GO:0038023,GO:0030001,GO:0042562,GO:0042953,GO:0042954,GO:0001843,GO:0061156,GO:0042995,GO:0003139,GO:0070447,GO:0043235,GO:0003148,GO:0140058,GO:0044877,GO:0003223,GO:1904447,GO:0003281,GO:0005509,GO:0005515,GO:…	endosome|endoplasmic reticulum|Golgi apparatus|plasma membrane|brush border|response to X-ray|clathrin-coated pit|membrane|vitamin metabolic process|endocytosis|integral component of membrane|endosomal transport|apical plasma membrane|steroid hormone receptor binding|SH3 domain binding|aorta development|endocytic hemoglobin import|signaling receptor activity|metal ion transport|hormone binding|li…	mmu04340,mmu04918,mmu04979	Hedgehog signaling pathway|Thyroid hormone synthesis|Cholesterol metabolism	mmu-Lrp2_0005	http://159.226.67.237:8080/new/circ_detail.php?ID=mmu-Lrp2_0005				MMU_CIRCpedia_216405	NM_001081088	Lrp2	species_specific
circRNA_2408|Chr2:76584461_76586251_+	1.277203283	2.554406566	0	0	#NAME?	0.033461241	0.934147683	Down	0	0.030265675	0.05685884	0.021421214	0	0	0	0	1791	480	sense-overlapping	NM_001290733.1	Chr2:76406508_76600647_+	Osbpl6(Down)	GeneID:99031,Genbank:NM_001290733.1,MGI:MGI:2139014	oxysterol binding protein-like 6, transcript variant 2	GO:0005783,GO:0005829,GO:0005886,GO:0006869,GO:0008150,GO:0008289,GO:0016020,GO:0031965,GO:0097038,GO:0003674,GO:0005634,GO:0005737	endoplasmic reticulum|cytosol|plasma membrane|lipid transport|biological_process|lipid binding|membrane|nuclear membrane|perinuclear endoplasmic reticulum|molecular_function|nucleus|cytoplasm			mmu-Osbpl6_0011	http://159.226.67.237:8080/new/circ_detail.php?ID=mmu-Osbpl6_0011	mmu_circ_0010189	ENSMUST00000111929	Osbpl6	MMU_CIRCpedia_29372	NM_001290733	Osbpl6	species_specific
circRNA_2439|Chr2:105297726_105297968_+	2.429935533	4.859871066	0	0	#NAME?	0.000585534	0.237439375	Down	0.040897158	0.030265675	0.05685884	0.074974249	0	0	0	0	243	243	exonic	XM_011239807.2	Chr2:105224255_105342410_+	Them7(Down)	GeneID:74088,Genbank:XM_011239807.2,MGI:MGI:1921338	thioesterase superfamily member 7, transcript variant X1	GO:0003674,GO:0005739,GO:0008150	molecular_function|mitochondrion|biological_process			mmu-Them7_0001	http://159.226.67.237:8080/new/circ_detail.php?ID=mmu-Them7_0001				MMU_CIRCpedia_39914	ENSMUST00000068813	0610012H03Rik	species_specific
circRNA_2493|Chr2:126567747_126581003_+	1.277203283	2.554406566	0	0	#NAME?	0.033461241	0.934147683	Down	0	0.030265675	0.05685884	0.021421214	0	0	0	0	13257	708	sense-overlapping	NM_011978.2	Chr2:126553024_126588243_+	Slc27a2(Down)	GeneID:26458,Genbank:NM_011978.2,MGI:MGI:1347099	solute carrier family 27 (fatty acid transporter), member 2	GO:0004467,GO:0005102,GO:0005524,GO:0005739,GO:0005777,GO:0008152,GO:0015245,GO:0005778,GO:0015908,GO:0005779,GO:0016020,GO:0016021,GO:0016874,GO:0019899,GO:0030176,GO:0031957,GO:0000038,GO:0000166,GO:0001561,GO:0001676,GO:0003824,GO:0005783,GO:0005788,GO:0005789,GO:0006629,GO:0006631,GO:0042760,GO:0006635,GO:0043231,GO:0006699,GO:0044539,GO:0050197,GO:0070251,GO:0097089,GO:0102391	long-chain fatty acid-CoA ligase activity|signaling receptor binding|ATP binding|mitochondrion|peroxisome|metabolic process|fatty acid transmembrane transporter activity|peroxisomal membrane|fatty acid transport|integral component of peroxisomal membrane|membrane|integral component of membrane|ligase activity|enzyme binding|integral component of endoplasmic reticulum membrane|very long-chain fatt…	mmu04146,mmu03320,mmu04931	Peroxisome|PPAR signaling pathway|Insulin resistance	mmu-Slc27a2_0001	http://159.226.67.237:8080/new/circ_detail.php?ID=mmu-Slc27a2_0001				MMU_CIRCpedia_39923	ENSMUST00000061491	Slc27a2	species_specific
circRNA_2635|Chr3:27620605_27643089_-	2.013322954	0	4.026645908	inf	inf	0.003243437	0.746077424	Up	0	0	0	0	0.052185589	0.074810016	0.051861373	0	22485	215	sense-overlapping	XM_006535543.3	Chr3:27416161_27711048_-	Fndc3b	GeneID:72007,Genbank:XM_006535543.3,MGI:MGI:1919257	fibronectin type III domain containing 3B, transcript variant X6	GO:0016477,GO:0034446,GO:0045600,GO:0045668,GO:0048146,GO:0060510,GO:0005783,GO:0016020,GO:0016021	cell migration|substrate adhesion-dependent cell spreading|positive regulation of fat cell differentiation|negative regulation of osteoblast differentiation|positive regulation of fibroblast proliferation|Type II pneumocyte differentiation|endoplasmic reticulum|membrane|integral component of membrane			mmu-Fndc3b_0004	http://159.226.67.237:8080/new/circ_detail.php?ID=mmu-Fndc3b_0004	mmu_circ_0001113	NM_173182	Fndc3b	MMU_CIRCpedia_14999	uc008otq.2	Fndc3b	HSA_CIRCpedia_44410
circRNA_2750|Chr3:96850228_96851740_+	1.556966018	3.113932037	0	0	#NAME?	0.013065253	0.934147683	Down	0.030672868	0	0.05685884	0.042842428	0	0	0	0	1513	462	sense-overlapping	XM_017319675.1	Chr3:96829384_96870922_+	Pdzk1(Down)	GeneID:59020,Genbank:XM_017319675.1,MGI:MGI:1928901	PDZ domain containing 1, transcript variant X1	GO:0015879,GO:0016020,GO:0016324,GO:0030165,GO:0031526,GO:0031528,GO:0032414,GO:0044070,GO:0044877,GO:0045121,GO:0072659,GO:0005124,GO:0090314,GO:0005515,GO:1904064,GO:0005886	carnitine transport|membrane|apical plasma membrane|PDZ domain binding|brush border membrane|microvillus membrane|positive regulation of ion transmembrane transporter activity|regulation of anion transport|protein-containing complex binding|membrane raft|protein localization to plasma membrane|scavenger receptor binding|positive regulation of protein targeting to membrane|protein binding|positive…			mmu-Pdzk1_0001	http://159.226.67.237:8080/new/circ_detail.php?ID=mmu-Pdzk1_0001				MMU_CIRCpedia_39798	NM_021517	Pdzk1	species_specific
circRNA_2755|Chr3:103310309_103311513_+	3.236476724	1.30477897	5.168174477	3.960957828	1.985849341	0.047269892	0.934147683	Up	0.030672868	0	0.022743536	0	0.073059824	0.053435726	0.062233648	0.041651047	1205	397	sense-overlapping	NM_001079830.2	Chr3:103279293_103358770_+	Trim33	GeneID:94093,Genbank:NM_001079830.2,MGI:MGI:2137357	tripartite motif-containing 33, transcript variant 2	GO:0005634,GO:0006351,GO:0006355,GO:0008270,GO:0016567,GO:0016740,GO:0017015,GO:0030514,GO:0046872,GO:0070410,GO:0003677,GO:0070412,GO:0005515,GO:0005622	nucleus|transcription, DNA-templated|regulation of transcription, DNA-templated|zinc ion binding|protein ubiquitination|transferase activity|regulation of transforming growth factor beta receptor signaling pathway|negative regulation of BMP signaling pathway|metal ion binding|co-SMAD binding|DNA binding|R-SMAD binding|protein binding|intracellular			mmu-Trim33_0001	http://159.226.67.237:8080/new/circ_detail.php?ID=mmu-Trim33_0001	mmu_circ_0001153	NM_053170	Trim33	MMU_CIRCpedia_935	ENSMUST00000029444	Trim33	HSA_CIRCpedia_27423
circRNA_2781|Chr3:121228310_121235764_-	2.010626524	4.021253048	0	0	#NAME?	0.002986415	0.746077424	Down	0	0.060531349	0.034115304	0.074974249	0	0	0	0	7455	544	sense-overlapping	XM_006502477.2	Chr3:121202008_121263154_-	Tmem56(Down)	GeneID:99887,Genbank:XM_006502477.2,MGI:MGI:1923195	transmembrane protein 56, transcript variant X1	GO:0016020,GO:0016021,GO:0003674,GO:0005575,GO:0008150	membrane|integral component of membrane|molecular_function|cellular_component|biological_process			mmu-Tmem56_0002	http://159.226.67.237:8080/new/circ_detail.php?ID=mmu-Tmem56_0002	mmu_circ_0010409	ENSMUST00000128909	Tmem56	MMU_CIRCpedia_5375	uc008rdt.1	Tmem56	species_specific
circRNA_2783|Chr3:121765001_121772366_-	1.266607443	2.533214886	0	0	#NAME?	0.034017588	0.934147683	Down	0.020448579	0.030265675	0.022743536	0.032131821	0	0	0	0	7366	523	sense-overlapping	XM_006501152.2	Chr3:121758904_121815002_-	Abcd3	GeneID:19299,Genbank:XM_006501152.2,MGI:MGI:1349216	ATP-binding cassette, sub-family D (ALD), member 3, transcript variant X1	GO:0016020,GO:0005524,GO:0016021,GO:0005739,GO:0016887,GO:0005743,GO:0005777,GO:0005778,GO:0042626,GO:0042760,GO:0005782,GO:0042803,GO:0006633,GO:0043231,GO:0006635,GO:0000166,GO:0043621,GO:0007031,GO:0005324,GO:0055085,GO:0015910,GO:0005515	membrane|ATP binding|integral component of membrane|mitochondrion|ATPase activity|mitochondrial inner membrane|peroxisome|peroxisomal membrane|ATPase activity, coupled to transmembrane movement of substances|very long-chain fatty acid catabolic process|peroxisomal matrix|protein homodimerization activity|fatty acid biosynthetic process|intracellular membrane-bounded organelle|fatty acid beta-oxid…	mmu02010,mmu04146	ABC transporters|Peroxisome	mmu-Abcd3_0011	http://159.226.67.237:8080/new/circ_detail.php?ID=mmu-Abcd3_0011	mmu_circ_0010411	ENSMUST00000029770	Abcd3	MMU_CIRCpedia_39827	ENSMUST00000029770	Abcd3	HSA_CIRCpedia_108913
circRNA_2799|Chr3:129735802_129740041_-	4.054687769	6.916847095	1.192528442	0.172409253	-2.536090889	0.005661365	0.934147683	Down	0.081794315	0.050442791	0.090974144	0.064263642	0	0	0.031116824	0.020825523	4240	810	sense-overlapping	XM_011240010.2	Chr3:129677574_129755439_-	Egf(Down)	GeneID:13645,Genbank:XM_011240010.2,MGI:MGI:95290	epidermal growth factor, transcript variant X1	GO:0005615,GO:0005886,GO:0007173,GO:0008083,GO:0043235,GO:0008284,GO:0043388,GO:0043406,GO:0044332,GO:0045741,GO:0045840,GO:0045893,GO:0070371,GO:0046425,GO:0090263,GO:0048146,GO:0090279,GO:0048754,GO:0090370,GO:1900127,GO:2000008,GO:2000060,GO:0000186,GO:2000573,GO:0000187,GO:0001525,GO:0002092,GO:0004713,GO:0005154,GO:0005509,GO:0005515,GO:0010628,GO:0010800,GO:0016020,GO:0016021,GO:0017147,GO:…	extracellular space|plasma membrane|epidermal growth factor receptor signaling pathway|growth factor activity|receptor complex|positive regulation of cell proliferation|positive regulation of DNA binding|positive regulation of MAP kinase activity|Wnt signaling pathway involved in dorsal/ventral axis specification|positive regulation of epidermal growth factor-activated receptor activity|positive …	mmu04014,mmu04015,mmu04010,mmu04012,mmu04630,mmu04066,mmu04068,mmu04072,mmu04151,mmu04060,mmu04510,mmu04540,mmu04810,mmu05200,mmu05231,mmu05210,mmu05212,mmu05226,mmu05214,mmu05218,mmu05219,mmu05215,mmu05213,mmu05224,mmu05223,mmu05160,mmu05165,mmu01521	Ras signaling pathway|Rap1 signaling pathway|MAPK signaling pathway|ErbB signaling pathway|Jak-STAT signaling pathway|HIF-1 signaling pathway|FoxO signaling pathway|Phospholipase D signaling pathway|PI3K-Akt signaling pathway|Cytokine-cytokine receptor interaction|Focal adhesion|Gap junction|Regulation of actin cytoskeleton|Pathways in cancer|Choline metabolism in cancer|Colorectal cancer|Pancrea…	mmu-Egf_0004	http://159.226.67.237:8080/new/circ_detail.php?ID=mmu-Egf_0004
circRNA_2804|Chr3:131599865_131607463_+	3.373842905	5.605706842	1.141978969	0.203717212	-2.295360217	0.02308795	0.934147683	Down	0.081794315	0.050442791	0.045487072	0.053553035	0.031311353	0	0	0.020825523	7599	568	sense-overlapping	NM_001289478.1	Chr3:131564768_131643671_+	Papss1(Down)	GeneID:23971,Genbank:NM_001289478.1,MGI:MGI:1330587	3'-phosphoadenosine 5'-phosphosulfate synthase 1, transcript variant 3	GO:0042803,GO:0003824,GO:0050428,GO:0004020,GO:0004781,GO:0005524,GO:0008152,GO:0009336,GO:0016301,GO:0016310,GO:0000103,GO:0016740,GO:0016779,GO:0000166	protein homodimerization activity|catalytic activity|3'-phosphoadenosine 5'-phosphosulfate biosynthetic process|adenylylsulfate kinase activity|sulfate adenylyltransferase (ATP) activity|ATP binding|metabolic process|sulfate adenylyltransferase complex (ATP)|kinase activity|phosphorylation|sulfate assimilation|transferase activity|nucleotidyltransferase activity|nucleotide binding	mmu00920,mmu00230,mmu00450	Sulfur metabolism|Purine metabolism|Selenocompound metabolism	mmu-Papss1_0009	http://159.226.67.237:8080/new/circ_detail.php?ID=mmu-Papss1_0009	mmu_circ_0001170	NM_011863	Papss1	MMU_CIRCpedia_7727	ENSMUST00000029666	Papss1	HSA_CIRCpedia_47094
circRNA_2812|Chr3:132904658_132917553_-	4.546780265	7.048588302	2.044972228	0.290125078	-1.785253092	0.031536068	0.934147683	Down	0.071570026	0.121062698	0.05685884	0.042842428	0.031311353	0	0	0.06247657	12896	1080	sense-overlapping	NM_001287101.1	Chr3:132881745_132950291_-	Npnt	GeneID:114249,Genbank:NM_001287101.1,MGI:MGI:2148811	nephronectin, transcript variant 3	GO:0045669,GO:0016020,GO:0005178,GO:0045987,GO:0030154,GO:0005509,GO:0070374,GO:0030198,GO:0005576,GO:0071356,GO:0005578,GO:0005604,GO:0005615,GO:0030485,GO:0007155,GO:0097195,GO:0030511,GO:0007160,GO:2000721,GO:0031012,GO:0033631,GO:0007275,GO:0001657,GO:0034678,GO:0010694,GO:0001658,GO:0045184,GO:0010811	positive regulation of osteoblast differentiation|membrane|integrin binding|positive regulation of smooth muscle contraction|cell differentiation|calcium ion binding|positive regulation of ERK1 and ERK2 cascade|extracellular matrix organization|extracellular region|cellular response to tumor necrosis factor|proteinaceous extracellular matrix|basement membrane|extracellular space|smooth muscle con…	mmu04512	ECM-receptor interaction	mmu-Npnt_0001	http://159.226.67.237:8080/new/circ_detail.php?ID=mmu-Npnt_0001				MMU_CIRCpedia_7895	NM_001287103	Npnt	HSA_CIRCpedia_137638
circRNA_2820|Chr3:135655500_135669339_-	13.86109461	7.859246904	19.86294231	2.52733405	1.337616365	0.006658496	0.934147683	Up	0.051121447	0.090797024	0.079602376	0.10710607	0.219179473	0.245804339	0.186700943	0.239493518	13840	326	sense-overlapping	XM_006501107.1	Chr3:135584655_135691220_-	Nfkb1	GeneID:18033,Genbank:XM_006501107.1,MGI:MGI:97312	nuclear factor of kappa light polypeptide gene enhancer in B cells 1, p105, transcript variant X2	GO:0001818,GO:0003677,GO:0003682,GO:0003690,GO:0003700,GO:0005515,GO:0007165,GO:0005634,GO:0007249,GO:0010628,GO:0005654,GO:0010629,GO:0010956,GO:0014070,GO:0031072,GO:0044212,GO:0032991,GO:0045083,GO:0033256,GO:0045087,GO:0034097,GO:0045892,GO:0045893,GO:0045944,GO:0000122,GO:0071407,GO:0090263,GO:0046982,GO:0000976,GO:1900127,GO:0048535,GO:0000977,GO:1901653,GO:1902895,GO:0000980,GO:1904385,GO:…	negative regulation of cytokine production|DNA binding|chromatin binding|double-stranded DNA binding|DNA binding transcription factor activity|protein binding|signal transduction|nucleus|I-kappaB kinase/NF-kappaB signaling|positive regulation of gene expression|nucleoplasm|negative regulation of gene expression|negative regulation of calcidiol 1-monooxygenase activity|response to organic cyclic c…	mmu04014,mmu04010,mmu04064,mmu04668,mmu04066,mmu04071,mmu04024,mmu04151,mmu04210,mmu04218,mmu04620,mmu04621,mmu04622,mmu04623,mmu04625,mmu04660,mmu04658,mmu04659,mmu04657,mmu04662,mmu04062,mmu04920,mmu04917,mmu04926,mmu04722,mmu04380,mmu04211,mmu05200,mmu05202,mmu05206,mmu05203,mmu05212,mmu05221,mmu05220,mmu05215,mmu05222,mmu05321,mmu05030,mmu05418,mmu04932,mmu04931,mmu04933,mmu05132,mmu05133,mmu…	Ras signaling pathway|MAPK signaling pathway|NF-kappa B signaling pathway|TNF signaling pathway|HIF-1 signaling pathway|Sphingolipid signaling pathway|cAMP signaling pathway|PI3K-Akt signaling pathway|Apoptosis|Cellular senescence|Toll-like receptor signaling pathway|NOD-like receptor signaling pathway|RIG-I-like receptor signaling pathway|Cytosolic DNA-sensing pathway|C-type lectin receptor sign…	mmu-Nfkb1_0001	http://159.226.67.237:8080/new/circ_detail.php?ID=mmu-Nfkb1_0001	mmu_circ_0010477	ENSMUST00000029812	Nfkb1	MMU_CIRCpedia_37567	ENSMUST00000029812	Nfkb1	species_specific
circRNA_2899|Chr4:49536800_49538282_+	1.377255699	2.754511398	0	0	#NAME?	0.022413401	0.934147683	Down	0.020448579	0.040354233	0	0.053553035	0	0	0	0	1483	244	antisense	NM_144903.3	Chr4:49535993_49549546_-	Aldob(Down)	GeneID:230163,Genbank:NM_144903.3,MGI:MGI:87995	aldolase B, fructose-bisphosphate	GO:0070072,GO:0043434,GO:0016829,GO:0004332,GO:0048471,GO:0030388,GO:0005634,GO:0051117,GO:0030867,GO:0005737,GO:0061609,GO:0005764,GO:0005815,GO:0005829,GO:0005856,GO:0030868,GO:0005886,GO:0031210,GO:0006000,GO:0061615,GO:0032781,GO:0006096,GO:0061624,GO:0034451,GO:0006116,GO:0003824,GO:0061625,GO:0042802,GO:0008092,GO:0070061,GO:0043231,GO:0010043	vacuolar proton-transporting V-type ATPase complex assembly|response to peptide hormone|lyase activity|fructose-bisphosphate aldolase activity|perinuclear region of cytoplasm|fructose 1,6-bisphosphate metabolic process|nucleus|ATPase binding|rough endoplasmic reticulum membrane|cytoplasm|fructose-1-phosphate aldolase activity|lysosome|microtubule organizing center|cytosol|cytoskeleton|smooth endo…	mmu00010,mmu00030,mmu00051	Glycolysis / Gluconeogenesis|Pentose phosphate pathway|Fructose and mannose metabolism	mmu-Aldob_0002	http://159.226.67.237:8080/new/circ_detail.php?ID=mmu-Aldob_0002
circRNA_2947|Chr4:84291693_84293662_-	45.98791988	62.64181721	29.33402256	0.468281794	-1.094551144	0.001614515	0.52760034	Down	0.654354523	0.585136374	0.625447237	0.739031883	0.333987768	0.320614355	0.238562316	0.426923228	1970	1970	exonic	XM_006537933.3	Chr4:84266804_84610197_-	Bnc2(Down)	GeneID:242509,Genbank:XM_006537933.3,MGI:MGI:2443805	basonuclin 2, transcript variant X7	GO:0005634,GO:0005654,GO:0006351,GO:0006355,GO:0042981,GO:0043586,GO:0046872,GO:0060021,GO:0060485,GO:0003416,GO:0003676,GO:0003677	nucleus|nucleoplasm|transcription, DNA-templated|regulation of transcription, DNA-templated|regulation of apoptotic process|tongue development|metal ion binding|roof of mouth development|mesenchyme development|endochondral bone growth|nucleic acid binding|DNA binding			mmu-Bnc2_0001	http://159.226.67.237:8080/new/circ_detail.php?ID=mmu-Bnc2_0001	mmu_circ_0001223	NM_172870	Bnc2	MMU_CIRCpedia_31591	uc008tlg.2	Bnc2	HSA_CIRCpedia_63604
circRNA_2976|Chr4:96641272_96641448_-	14.39873554	28.33714951	0.46032156	0.016244455	-5.943908818	2.25E-15	1.03E-11	Down	0.265831525	0.262302512	0.375268342	0.278475782	0.020874236	0	0	0	177	177	exonic	NM_010007.4	Chr4:96627432_96664119_-	Cyp2j5(Down)	GeneID:13109,Genbank:NM_010007.4,MGI:MGI:1270149	cytochrome P450, family 2, subfamily j, polypeptide 5	GO:0042738,GO:0005506,GO:0043231,GO:0005737,GO:0005783,GO:0006082,GO:0006805,GO:0008395,GO:0016020,GO:0046872,GO:0016491,GO:0055114,GO:0016705,GO:0016712,GO:0070330,GO:0001990,GO:0097254,GO:0020037,GO:0001998,GO:2000863,GO:0004497	exogenous drug catabolic process|iron ion binding|intracellular membrane-bounded organelle|cytoplasm|endoplasmic reticulum|organic acid metabolic process|xenobiotic metabolic process|steroid hydroxylase activity|membrane|metal ion binding|oxidoreductase activity|oxidation-reduction process|oxidoreductase activity, acting on paired donors, with incorporation or reduction of molecular oxygen|oxidor…	mmu00590,mmu00591,mmu04913,mmu04726,mmu04750	Arachidonic acid metabolism|Linoleic acid metabolism|Ovarian Steroidogenesis|Serotonergic synapse|Inflammatory mediator regulation of TRP channels	mmu-Cyp2j5_0001	http://159.226.67.237:8080/new/circ_detail.php?ID=mmu-Cyp2j5_0001				MMU_CIRCpedia_39709	NM_010007	Cyp2j5	species_specific
circRNA_3023|Chr4:115524248_115606772_+	5.18024785	10.3604957	0	0	#NAME?	0.013246538	0.934147683	Down	0	0.252213954	0	0.182080319	0	0	0	0	82525	74667	sense-overlapping	NM_010011.3	Chr4:115518287_115533649_+	Cyp4a10	GeneID:13117,Genbank:NM_010011.3,MGI:MGI:88611	cytochrome P450, family 4, subfamily a, polypeptide 10	GO:0050051,GO:0005783,GO:0055114,GO:0006631,GO:0008391,GO:0008392,GO:0016020,GO:0016324,GO:0016491,GO:0016705,GO:0018685,GO:0020037,GO:0043231,GO:0004497,GO:0005506,GO:0046872,GO:0005737	leukotriene-B4 20-monooxygenase activity|endoplasmic reticulum|oxidation-reduction process|fatty acid metabolic process|arachidonic acid monooxygenase activity|arachidonic acid epoxygenase activity|membrane|apical plasma membrane|oxidoreductase activity|oxidoreductase activity, acting on paired donors, with incorporation or reduction of molecular oxygen|alkane 1-monooxygenase activity|heme bindin…	mmu00071,mmu00590,mmu00830,mmu03320,mmu04270,mmu04750	Fatty acid degradation|Arachidonic acid metabolism|Retinol metabolism|PPAR signaling pathway|Vascular smooth muscle contraction|Inflammatory mediator regulation of TRP channels	mmu-Cyp4a32_0003	http://159.226.67.237:8080/new/circ_detail.php?ID=mmu-Cyp4a32_0003
circRNA_3026|Chr4:115569709_115606772_+	49.66740904	69.22326519	30.1115529	0.434991802	-1.200939882	0.000336741	0.154059021	Down	0.674803102	0.736464746	0.796023757	0.674768241	0.553167241	0.30992721	0.466752358	0	37064	29674	sense-overlapping	XM_006503279.2	Chr4:115563626_115579015_+	Cyp4a31	GeneID:666168,Genbank:XM_006503279.2,MGI:MGI:3028580	cytochrome P450, family 4, subfamily a, polypeptide 31, transcript variant X1	GO:0016324,GO:0018685,GO:0043231,GO:0050051,GO:0005737,GO:0008391,GO:0008392	apical plasma membrane|alkane 1-monooxygenase activity|intracellular membrane-bounded organelle|leukotriene-B4 20-monooxygenase activity|cytoplasm|arachidonic acid monooxygenase activity|arachidonic acid epoxygenase activity	mmu00071,mmu00590,mmu00830,mmu03320,mmu04270,mmu04750	Fatty acid degradation|Arachidonic acid metabolism|Retinol metabolism|PPAR signaling pathway|Vascular smooth muscle contraction|Inflammatory mediator regulation of TRP channels	mmu-Cyp4a32_0009	http://159.226.67.237:8080/new/circ_detail.php?ID=mmu-Cyp4a32_0009
circRNA_3102|Chr4:143131710_143142234_-	1.401789923	0	2.803579847	inf	inf	0.025045557	0.934147683	Up	0	0	0	0	0.020874236	0.053435726	0.020744549	0.031238285	10525	4501	sense-overlapping	XM_006538488.3	Chr4:143107391_143161750_-	Prdm2	GeneID:110593,Genbank:XM_006538488.3,MGI:MGI:107628	PR domain containing 2, with ZNF domain, transcript variant X5	GO:0005794,GO:0008340,GO:0032355,GO:0045944,GO:0000977,GO:0001228,GO:0005634	Golgi apparatus|determination of adult lifespan|response to estradiol|positive regulation of transcription by RNA polymerase II|RNA polymerase II regulatory region sequence-specific DNA binding|transcriptional activator activity, RNA polymerase II transcription regulatory region sequence-specific DNA binding|nucleus	mmu00310	Lysine degradation	mmu-Prdm2_0013	http://159.226.67.237:8080/new/circ_detail.php?ID=mmu-Prdm2_0013	mmu_circ_0011386	ENSMUST00000105778	Prdm2	MMU_CIRCpedia_9316	ENSMUST00000105778	Prdm2	HSA_CIRCpedia_27672
circRNA_3145|Chr5:3755594_3772787_-	2.888626832	4.831735827	0.945517838	0.195689059	-2.353364997	0.030761862	0.934147683	Down	0.051121447	0.040354233	0.034115304	0.074974249	0	0	0.020744549	0.020825523	17194	755	sense-overlapping	NM_001289529.1	Chr5:3689999_3772787_-	Ankib1(Down)	GeneID:70797,Genbank:NM_001289529.1,MGI:MGI:1918047	ankyrin repeat and IBR domain containing 1, transcript variant 4	GO:0005737,GO:0006511,GO:0016567,GO:0016740,GO:0031624,GO:0032436,GO:0046872,GO:0061630,GO:0000151,GO:0000209,GO:0004842	cytoplasm|ubiquitin-dependent protein catabolic process|protein ubiquitination|transferase activity|ubiquitin conjugating enzyme binding|positive regulation of proteasomal ubiquitin-dependent protein catabolic process|metal ion binding|ubiquitin protein ligase activity|ubiquitin ligase complex|protein polyubiquitination|ubiquitin-protein transferase activity			mmu-Ankib1_0005	http://159.226.67.237:8080/new/circ_detail.php?ID=mmu-Ankib1_0005	mmu_circ_0012619	ENSMUST00000043551	Ankib1	MMU_CIRCpedia_18606	NM_001003909	Ankib1	HSA_CIRCpedia_59276
circRNA_3273|Chr5:89084642_89135820_+	1.293175509	2.586351019	0	0	#NAME?	0.040004286	0.934147683	Down	0.020448579	0.020177116	0.068230608	0	0	0	0	0	51179	767	sense-overlapping	XM_017320995.1	Chr5:88793897_89239653_+	Slc4a4(Down)	GeneID:54403,Genbank:XM_017320995.1,MGI:MGI:1927555	solute carrier family 4 (anion exchanger), member 4, transcript variant X2	GO:0015293,GO:0005886,GO:0015701,GO:0005887,GO:0006811,GO:0006814,GO:0006820,GO:0006885,GO:0016020,GO:0008509,GO:0016021,GO:0016323,GO:0008510,GO:0005452,GO:0042802,GO:0005515,GO:0051453,GO:0005623	symporter activity|plasma membrane|bicarbonate transport|integral component of plasma membrane|ion transport|sodium ion transport|anion transport|regulation of pH|membrane|anion transmembrane transporter activity|integral component of membrane|basolateral plasma membrane|sodium:bicarbonate symporter activity|inorganic anion exchanger activity|identical protein binding|protein binding|regulation o…	mmu04972,mmu04976,mmu04964	Pancreatic secretion|Bile secretion|Proximal tubule bicarbonate reclamation	mmu-Slc4a4_0058	http://159.226.67.237:8080/new/circ_detail.php?ID=mmu-Slc4a4_0058	mmu_circ_0012844	ENSMUST00000148750	Slc4a4	MMU_CIRCpedia_33337	ENSMUST00000148750	Slc4a4	HSA_CIRCpedia_103130
circRNA_3284|Chr5:89197649_89199816_+	2.365221222	4.0531975	0.677244944	0.167089056	-2.581310852	0.043038	0.934147683	Down	0.020448579	0.050442791	0.045487072	0.053553035	0	0	0	0.031238285	2168	276	sense-overlapping	XM_017320995.1	Chr5:88793897_89239653_+	Slc4a4(Down)	GeneID:54403,Genbank:XM_017320995.1,MGI:MGI:1927555	solute carrier family 4 (anion exchanger), member 4, transcript variant X2	GO:0015293,GO:0005886,GO:0015701,GO:0005887,GO:0006811,GO:0006814,GO:0006820,GO:0006885,GO:0016020,GO:0008509,GO:0016021,GO:0016323,GO:0008510,GO:0005452,GO:0042802,GO:0005515,GO:0051453,GO:0005623	symporter activity|plasma membrane|bicarbonate transport|integral component of plasma membrane|ion transport|sodium ion transport|anion transport|regulation of pH|membrane|anion transmembrane transporter activity|integral component of membrane|basolateral plasma membrane|sodium:bicarbonate symporter activity|inorganic anion exchanger activity|identical protein binding|protein binding|regulation o…	mmu04972,mmu04976,mmu04964	Pancreatic secretion|Bile secretion|Proximal tubule bicarbonate reclamation	mmu-Slc4a4_0026	http://159.226.67.237:8080/new/circ_detail.php?ID=mmu-Slc4a4_0026	mmu_circ_0012847	ENSMUST00000148750	Slc4a4	MMU_CIRCpedia_33389	ENSMUST00000148750	Slc4a4	HSA_CIRCpedia_49044
circRNA_3300|Chr5:100805898_100812202_-	4.607043531	7.125689456	2.088397607	0.293080076	-1.770633201	0.031078794	0.934147683	Down	0.081794315	0.070619907	0.068230608	0.074974249	0.052185589	0.042748581	0	0	6305	1103	sense-overlapping	NM_172405.3	Chr5:100804802_100820935_-	Fam175a	GeneID:70681,Genbank:NM_172405.3,MGI:MGI:1917931	family with sequence similarity 175, member A	GO:0006281,GO:0006302,GO:0006325,GO:0006974,GO:0010212,GO:0016604,GO:0031593,GO:0045739,GO:0005622,GO:0070531,GO:0005634,GO:0072425	DNA repair|double-strand break repair|chromatin organization|cellular response to DNA damage stimulus|response to ionizing radiation|nuclear body|polyubiquitin modification-dependent protein binding|positive regulation of DNA repair|intracellular|BRCA1-A complex|nucleus|signal transduction involved in G2 DNA damage checkpoint			mmu-Fam175a_0002	http://159.226.67.237:8080/new/circ_detail.php?ID=mmu-Fam175a_0002	mmu_circ_0001369	NM_172405	Fam175a	MMU_CIRCpedia_314	ENSMUST00000117364	Fam175a	species_specific
circRNA_3336|Chr5:109751595_109805077_-	2.165508983	3.870696407	0.46032156	0.118924739	-3.071879237	0.030229753	0.934147683	Down	0.040897158	0	0.045487072	0.074974249	0.020874236	0	0	0	53483	53298	sense-overlapping	XM_017321228.1	Chr5:109735515_109785380_-	4930522L14Rik	GeneID:100041734,Genbank:XM_017321228.1,MGI:MGI:1925270	RIKEN cDNA 4930522L14 gene, transcript variant X2	GO:0005634,GO:0006355,GO:0008150,GO:0003674,GO:0003700,GO:0005575	nucleus|regulation of transcription, DNA-templated|biological_process|molecular_function|DNA binding transcription factor activity|cellular_component			mmu-Gm8508_0001	http://159.226.67.237:8080/new/circ_detail.php?ID=mmu-Gm8508_0001
circRNA_3348|Chr5:113175205_113193907_-	1.269653877	2.539307754	0	0	#NAME?	0.033856204	0.934147683	Down	0.051121447	0.020177116	0	0.032131821	0	0	0	0	18703	4627	sense-overlapping	XM_006534936.3	Chr5:113086323_113219937_-	2900026A02Rik	GeneID:243219,Genbank:XM_006534936.3,MGI:MGI:1920194	RIKEN cDNA 2900026A02 gene, transcript variant X2	GO:0003674,GO:0005575,GO:0008150	molecular_function|cellular_component|biological_process			mmu-intergenic_000038	http://159.226.67.237:8080/new/circ_detail.php?ID=mmu-intergenic_000038
circRNA_3467|Chr6:23107140_23122737_-	77.73685724	113.4682844	42.00543009	0.37019534	-1.433641361	5.01E-06	0.008943489	Down	1.134896126	1.291335446	1.080317956	1.210298591	0.490544535	0.491608678	0.373401887	0.531050845	15598	1293	sense-overlapping	NM_013930.4	Chr6:23072173_23132986_-	Aass(Down)	GeneID:30956,Genbank:NM_013930.4,MGI:MGI:1353573	aminoadipate-semialdehyde synthase	GO:0005739,GO:0006091,GO:0008152,GO:0016491,GO:0019477,GO:0019878,GO:0043231,GO:0047130,GO:0047131,GO:0003824,GO:0055114,GO:0004753,GO:0005737	mitochondrion|generation of precursor metabolites and energy|metabolic process|oxidoreductase activity|L-lysine catabolic process|lysine biosynthetic process via aminoadipic acid|intracellular membrane-bounded organelle|saccharopine dehydrogenase (NADP+, L-lysine-forming) activity|saccharopine dehydrogenase (NAD+, L-glutamate-forming) activity|catalytic activity|oxidation-reduction process|saccha…	mmu00310	Lysine degradation	mmu-Aass_0001	http://159.226.67.237:8080/new/circ_detail.php?ID=mmu-Aass_0001				MMU_CIRCpedia_13680	NM_013930	Aass	HSA_CIRCpedia_56439
circRNA_3500|Chr6:38067737_38083002_-	1.267032788	2.534065576	0	0	#NAME?	0.033994984	0.934147683	Down	0	0.030265675	0.034115304	0.042842428	0	0	0	0	15266	933	sense-overlapping	NM_080467.3	Chr6:38048483_38124586_-	Atp6v0a4	GeneID:140494,Genbank:NM_080467.3,MGI:MGI:2153480	ATPase, H+ transporting, lysosomal V0 subunit A4	GO:0033179,GO:0016020,GO:0005886,GO:0045177,GO:0016021,GO:0016324,GO:0005903,GO:0046961,GO:0006811,GO:0006885,GO:0007035,GO:0007588,GO:0007605,GO:0051117,GO:0016471,GO:0008553,GO:0015078,GO:0070072,GO:0015986,GO:0000220,GO:1902600,GO:0015991,GO:0001503,GO:0031526,GO:0005768	proton-transporting V-type ATPase, V0 domain|membrane|plasma membrane|apical part of cell|integral component of membrane|apical plasma membrane|brush border|proton-transporting ATPase activity, rotational mechanism|ion transport|regulation of pH|vacuolar acidification|excretion|sensory perception of sound|ATPase binding|vacuolar proton-transporting V-type ATPase complex|proton-exporting ATPase ac…	mmu00190,mmu04145,mmu04142,mmu04966,mmu04721,mmu05323,mmu05152,mmu05165	Oxidative phosphorylation|Phagosome|Lysosome|Collecting duct acid secretion|Synaptic vesicle cycle|Rheumatoid arthritis|Tuberculosis|Human papillomavirus infection	mmu-Atp6v0a4_0001	http://159.226.67.237:8080/new/circ_detail.php?ID=mmu-Atp6v0a4_0001
circRNA_3527|Chr6:40714975_40750266_+	28.03981895	49.9065824	6.173055507	0.123692211	-3.015173442	0.003261541	0.746077424	Down	0	0.615402048	0.682306077	0.814006132	0	0.096184307	0	0.18742971	35292	2682	sense-overlapping	XM_006506044.2	Chr6:40628841_40769123_+	Mgam(Down)	GeneID:232714,Genbank:XM_006506044.2,MGI:MGI:1203495	maltase-glucoamylase, transcript variant X2	GO:0032450,GO:0004339,GO:0004558,GO:0016160	maltose alpha-glucosidase activity|glucan 1,4-alpha-glucosidase activity|alpha-1,4-glucosidase activity|amylase activity	mmu00052,mmu00500,mmu04973	Galactose metabolism|Starch and sucrose metabolism|Carbohydrate digestion and absorption	mmu-Mgam_0001	http://159.226.67.237:8080/new/circ_detail.php?ID=mmu-Mgam_0001
circRNA_3528|Chr6:40724571_40750981_+	2.318558386	0	4.637116773	inf	inf	0.041752991	0.934147683	Up	0	0	0	0	0.125245413	0.085497161	0	0	26411	2682	sense-overlapping	XM_006506044.2	Chr6:40628841_40769123_+	Mgam(Down)	GeneID:232714,Genbank:XM_006506044.2,MGI:MGI:1203495	maltase-glucoamylase, transcript variant X2	GO:0032450,GO:0004339,GO:0004558,GO:0016160	maltose alpha-glucosidase activity|glucan 1,4-alpha-glucosidase activity|alpha-1,4-glucosidase activity|amylase activity	mmu00052,mmu00500,mmu04973	Galactose metabolism|Starch and sucrose metabolism|Carbohydrate digestion and absorption	mmu-Mgam_0007	http://159.226.67.237:8080/new/circ_detail.php?ID=mmu-Mgam_0007
circRNA_3589|Chr6:84129471_84152409_+	1.252539823	2.505079646	0	0	#NAME?	0.034778953	0.934147683	Down	0.030672868	0.040354233	0	0.032131821	0	0	0	0	22939	1110	sense-overlapping	XM_006506164.3	Chr6:84008314_84211060_+	Dysf	GeneID:26903,Genbank:XM_006506164.3,MGI:MGI:1349385	dysferlin, transcript variant X2	GO:0030027,GO:0005515,GO:0030139,GO:0005543,GO:0030315,GO:0005544,GO:0005737,GO:0005768,GO:0005769,GO:0005770,GO:0005815,GO:0031410,GO:0005886,GO:0042383,GO:0006906,GO:0008289,GO:0001778,GO:0046872,GO:0016020,GO:0016021,GO:0005509	lamellipodium|protein binding|endocytic vesicle|phospholipid binding|T-tubule|calcium-dependent phospholipid binding|cytoplasm|endosome|early endosome|late endosome|microtubule organizing center|cytoplasmic vesicle|plasma membrane|sarcolemma|vesicle fusion|lipid binding|plasma membrane repair|metal ion binding|membrane|integral component of membrane|calcium ion binding			mmu-Dysf_0008	http://159.226.67.237:8080/new/circ_detail.php?ID=mmu-Dysf_0008				MMU_CIRCpedia_31530	ENSMUST00000113823	Dysf	species_specific
circRNA_3667|Chr6:124914408_124914686_-	3.9774414	7.9548828	0	0	#NAME?	0.018129123	0.934147683	Down	0.132915762	0.191682605	0	0	0	0	0	0	279	111	sense-overlapping	NM_026988.2	Chr6:124913675_124917946_-	Ptms	GeneID:69202,Genbank:NM_026988.2,MGI:MGI:1916452	parathymosin	GO:0002376,GO:0008150	immune system process|biological_process			mmu-Ptms_0016	http://159.226.67.237:8080/new/circ_detail.php?ID=mmu-Ptms_0016
circRNA_3669|Chr6:124914408_124914704_-	18.28551098	24.55858429	12.01243766	0.489133963	-1.031698453	0.019814255	0.934147683	Down	0.286280104	0.292568187	0.159204751	0.278475782	0.229616591	0.181681468	0.124467296	0	297	129	sense-overlapping	NM_026988.2	Chr6:124913675_124917946_-	Ptms	GeneID:69202,Genbank:NM_026988.2,MGI:MGI:1916452	parathymosin	GO:0002376,GO:0008150	immune system process|biological_process			mmu-Ptms_0014	http://159.226.67.237:8080/new/circ_detail.php?ID=mmu-Ptms_0014	mmu_circ_0013071	ENSMUST00000032216	Ptms
circRNA_3699|Chr6:140633689_140648085_+	3.964877099	0	7.929754199	inf	inf	6.40E-06	0.008943489	Up	0	0	0	0	0.156556766	0.074810016	0.062233648	0.06247657	14397	810	sense-overlapping	XM_006506909.3	Chr6:140622454_140655481_+	Aebp2	GeneID:11569,Genbank:XM_006506909.3,MGI:MGI:1338038	AE binding protein 2, transcript variant X4	GO:0001078,GO:0003676,GO:0003677,GO:0003714,GO:0005634,GO:0006325,GO:0006351,GO:0006355,GO:0035098,GO:0000122,GO:0000978,GO:0046872	transcriptional repressor activity, RNA polymerase II proximal promoter sequence-specific DNA binding|nucleic acid binding|DNA binding|transcription corepressor activity|nucleus|chromatin organization|transcription, DNA-templated|regulation of transcription, DNA-templated|ESC/E(Z) complex|negative regulation of transcription by RNA polymerase II|RNA polymerase II proximal promoter sequence-specif…			mmu-Aebp2_0006	http://159.226.67.237:8080/new/circ_detail.php?ID=mmu-Aebp2_0006	mmu_circ_0001533	NM_001005605	Aebp2	MMU_CIRCpedia_8997	ENSMUST00000032359	Aebp2	species_specific
circRNA_3706|Chr6:142145638_142167388_-	1.754496056	3.508992112	0	0	#NAME?	0.005727723	0.934147683	Down	0.030672868	0.050442791	0	0.064263642	0	0	0	0	21751	6664	sense-overlapping	XM_006506965.3	Chr6:142085761_142186177_-	Slco1a6(Down)	GeneID:28254,Genbank:XM_006506965.3,MGI:MGI:1351906	solute carrier organic anion transporter family, member 1a6, transcript variant X2	GO:0055085,GO:0006805,GO:0070328,GO:0006811,GO:0008206,GO:0015125,GO:0015347,GO:0015721,GO:0016020,GO:0016021,GO:0035264,GO:0042168,GO:0042493,GO:0005215,GO:0042632,GO:0005886,GO:0043252,GO:0005887	transmembrane transport|xenobiotic metabolic process|triglyceride homeostasis|ion transport|bile acid metabolic process|bile acid transmembrane transporter activity|sodium-independent organic anion transmembrane transporter activity|bile acid and bile salt transport|membrane|integral component of membrane|multicellular organism growth|heme metabolic process|response to drug|transporter activity|c…	mmu04976	Bile secretion	mmu-Slco1a6_0002	http://159.226.67.237:8080/new/circ_detail.php?ID=mmu-Slco1a6_0002
circRNA_3843|Chr7:87360728_87376282_+	6.035252234	9.697884943	2.372619525	0.244653297	-2.03118937	0.00470066	0.934147683	Down	0.143140052	0.100885582	0.11371768	0.042842428	0.020874236	0	0.051861373	0.031238285	15555	481	sense-overlapping	XM_011241854.2	Chr7:87246405_87396857_+	Nox4(Down)	GeneID:50490,Genbank:XM_011241854.2,MGI:MGI:1354184	NADPH oxidase 4, transcript variant X3	GO:0006801,GO:0007569,GO:0008285,GO:0010467,GO:0014911,GO:0016020,GO:0016021,GO:0051496,GO:0016174,GO:0051897,GO:0016175,GO:0055007,GO:0016324,GO:0055114,GO:0070374,GO:0071333,GO:0071944,GO:0072341,GO:0072593,GO:0000902,GO:0001725,GO:0005623,GO:0005634,GO:0005739,GO:0005783,GO:0005886,GO:0005925,GO:0016491,GO:0030054,GO:0042554,GO:0043020,GO:0043065,GO:0043406,GO:0045453,GO:2000379,GO:0048471,GO:…	superoxide metabolic process|cell aging|negative regulation of cell proliferation|gene expression|positive regulation of smooth muscle cell migration|membrane|integral component of membrane|positive regulation of stress fiber assembly|NAD(P)H oxidase activity|positive regulation of protein kinase B signaling|superoxide-generating NADPH oxidase activity|cardiac muscle cell differentiation|apical p…	mmu04933	AGE-RAGE signaling pathway in diabetic complications	mmu-Nox4_0001	http://159.226.67.237:8080/new/circ_detail.php?ID=mmu-Nox4_0001				MMU_CIRCpedia_32800	ENSMUST00000136577	Nox4	HSA_CIRCpedia_143072
circRNA_3873|Chr7:104315301_104348403_-	2.245789328	0.508183309	3.983395348	7.838500951	2.970577777	0.030608465	0.934147683	Up	0	0	0	0.021421214	0.052185589	0.02137429	0.051861373	0.052063808	33103	27024	sense-overlapping	NM_175677.4	Chr7:104338754_104353349_-	Trim12c	GeneID:319236,Genbank:NM_175677.4,MGI:MGI:4821183	tripartite motif-containing 12C, transcript variant 2	GO:0008329,GO:0019901,GO:0030674,GO:0042802,GO:0042803,GO:1990462,GO:0000932,GO:0004842,GO:0005737	signaling pattern recognition receptor activity|protein kinase binding|protein binding, bridging|identical protein binding|protein homodimerization activity|omegasome|P-body|ubiquitin-protein transferase activity|cytoplasm			mmu-Gm27995_0002	http://159.226.67.237:8080/new/circ_detail.php?ID=mmu-Gm27995_0002
circRNA_3907|Chr7:121052087_121057399_+	9.639515369	5.103884816	14.17514592	2.777324809	1.473695911	0.009044898	0.934147683	Up	0.051121447	0.050442791	0.068230608	0.042842428	0.18786812	0.138932887	0.103722746	0.208255233	5313	395	sense-overlapping	XM_006508093.3	Chr7:121032791_121076835_+	Mettl9	GeneID:59052,Genbank:XM_006508093.3,MGI:MGI:1914862	methyltransferase like 9, transcript variant X2	GO:0003674,GO:0005575,GO:0008150	molecular_function|cellular_component|biological_process			mmu-Mettl9_0002	http://159.226.67.237:8080/new/circ_detail.php?ID=mmu-Mettl9_0002	mmu_circ_0001625	NM_021554	Mettl9	MMU_CIRCpedia_5314	ENSMUST00000033163	Mettl9	HSA_CIRCpedia_16925
circRNA_4002|Chr8:31946984_31968185_-	1.627625647	0	3.255251294	inf	inf	0.011325303	0.934147683	Up	0	0	0	0	0.041748471	0.042748581	0.020744549	0.041651047	21202	402	sense-overlapping	XM_006509078.3	Chr8:31809465_32009847_-	Nrg1(Up)	GeneID:211323,Genbank:XM_006509078.3,MGI:MGI:96083	neuregulin 1, transcript variant X16	GO:0005576,GO:0005615,GO:0005634,GO:0005737,GO:0005886,GO:0005887,GO:0007171,GO:0016477,GO:0007399,GO:0021781,GO:0021842,GO:0007416,GO:0022008,GO:0030154,GO:0030296,GO:0045499,GO:0030424,GO:0045595,GO:0030425,GO:0045773,GO:0030673,GO:0045860,GO:0045892,GO:0045944,GO:0000165,GO:2000727,GO:0046579,GO:0000902,GO:2001223,GO:0048513,GO:0001964,GO:0048663,GO:0003161,GO:0003712,GO:0005102,GO:0005176,GO:…	extracellular region|extracellular space|nucleus|cytoplasm|plasma membrane|integral component of plasma membrane|activation of transmembrane receptor protein tyrosine kinase activity|cell migration|nervous system development|glial cell fate commitment|chemorepulsion involved in interneuron migration from the subpallium to the cortex|synapse assembly|neurogenesis|cell differentiation|protein tyros…	mmu04012,mmu01521	ErbB signaling pathway|EGFR tyrosine kinase inhibitor resistance	mmu-intergenic_000002	http://159.226.67.237:8080/new/circ_detail.php?ID=mmu-intergenic_000002	mmu_circ_0014776	ENSMUST00000080782	Nrg1	MMU_CIRCpedia_16319	uc009ljp.1	Nrg1	HSA_CIRCpedia_60888
circRNA_4010|Chr8:33834304_33866404_-	1.39300202	0	2.786004041	inf	inf	0.025418293	0.934147683	Up	0	0	0	0	0.031311353	0	0.031116824	0.06247657	32101	331	sense-overlapping	XM_006509037.3	Chr8:33782643_33878132_-	Rbpms	GeneID:19663,Genbank:XM_006509037.3,MGI:MGI:1334446	RNA binding protein gene with multiple splicing, transcript variant X9	GO:0035614,GO:0003723,GO:0042803,GO:0005634,GO:0060391,GO:0005654,GO:0005685,GO:0005737,GO:0005829,GO:0006351,GO:0006355,GO:0006979,GO:0008143,GO:0010494,GO:0000398,GO:0010862,GO:0003676,GO:0030619,GO:0003713	snRNA stem-loop binding|RNA binding|protein homodimerization activity|nucleus|positive regulation of SMAD protein signal transduction|nucleoplasm|U1 snRNP|cytoplasm|cytosol|transcription, DNA-templated|regulation of transcription, DNA-templated|response to oxidative stress|poly(A) binding|cytoplasmic stress granule|mRNA splicing, via spliceosome|positive regulation of pathway-restricted SMAD prot…			mmu-Rbpms_0001	http://159.226.67.237:8080/new/circ_detail.php?ID=mmu-Rbpms_0001				MMU_CIRCpedia_17004	ENSMUST00000053251	Rbpms	HSA_CIRCpedia_60828
circRNA_4011|Chr8:33862986_33866404_-	1.843055426	0	3.686110852	inf	inf	0.005230733	0.934147683	Up	0	0	0	0	0.073059824	0.053435726	0	0.041651047	3419	180	sense-overlapping	XM_006509037.3	Chr8:33782643_33878132_-	Rbpms	GeneID:19663,Genbank:XM_006509037.3,MGI:MGI:1334446	RNA binding protein gene with multiple splicing, transcript variant X9	GO:0035614,GO:0003723,GO:0042803,GO:0005634,GO:0060391,GO:0005654,GO:0005685,GO:0005737,GO:0005829,GO:0006351,GO:0006355,GO:0006979,GO:0008143,GO:0010494,GO:0000398,GO:0010862,GO:0003676,GO:0030619,GO:0003713	snRNA stem-loop binding|RNA binding|protein homodimerization activity|nucleus|positive regulation of SMAD protein signal transduction|nucleoplasm|U1 snRNP|cytoplasm|cytosol|transcription, DNA-templated|regulation of transcription, DNA-templated|response to oxidative stress|poly(A) binding|cytoplasmic stress granule|mRNA splicing, via spliceosome|positive regulation of pathway-restricted SMAD prot…			mmu-Rbpms_0002	http://159.226.67.237:8080/new/circ_detail.php?ID=mmu-Rbpms_0002				MMU_CIRCpedia_17025	ENSMUST00000053251	Rbpms	HSA_CIRCpedia_60827
circRNA_4016|Chr8:41082614_41084840_-	2.04252468	4.085049361	0	0	#NAME?	0.002218816	0.634442569	Down	0.030672868	0.020177116	0.034115304	0.085684856	0	0	0	0	2227	2227	exonic	NM_001286413.1	Chr8:40990912_41114667_-	Mtus1(Down)	GeneID:102103,Genbank:NM_001286413.1,MGI:MGI:2142572	mitochondrial tumor suppressor 1, transcript variant 5	GO:0005730,GO:0005737,GO:0005739,GO:0005794,GO:0005886,GO:0007049,GO:0008017,GO:0010758,GO:0015630,GO:0003674,GO:0005634,GO:0016020	nucleolus|cytoplasm|mitochondrion|Golgi apparatus|plasma membrane|cell cycle|microtubule binding|regulation of macrophage chemotaxis|microtubule cytoskeleton|molecular_function|nucleus|membrane			mmu-Mtus1_0009	http://159.226.67.237:8080/new/circ_detail.php?ID=mmu-Mtus1_0009				MMU_CIRCpedia_19545	NM_001286413	Mtus1	HSA_CIRCpedia_60473
circRNA_4053|Chr8:77344640_77384796_-	1.399163863	2.798327725	0	0	#NAME?	0.021639592	0.934147683	Down	0	0.030265675	0.045487072	0.042842428	0	0	0	0	40157	600	sense-overlapping	NM_030113.2	Chr8:77250366_77517907_-	Arhgap10	GeneID:78514,Genbank:NM_030113.2,MGI:MGI:1925764	Rho GTPase activating protein 10	GO:0005737,GO:0005829,GO:0005886,GO:0007010,GO:0007165,GO:0016020,GO:0043066,GO:0005096,GO:0005515	cytoplasm|cytosol|plasma membrane|cytoskeleton organization|signal transduction|membrane|negative regulation of apoptotic process|GTPase activator activity|protein binding	mmu05100	Bacterial invasion of epithelial cells	mmu-Arhgap10_0050	http://159.226.67.237:8080/new/circ_detail.php?ID=mmu-Arhgap10_0050				MMU_CIRCpedia_29634	NM_030113	Arhgap10	HSA_CIRCpedia_47612
circRNA_4120|Chr8:93271831_93328531_-	7.392563025	14.3163292	0.468796854	0.032745605	-4.932554926	0.029136236	0.934147683	Down	0	0.33292242	0.272922431	0	0	0.02137429	0	0	56701	32236	sense-overlapping	NM_021456.4	Chr8:93302369_93337209_-	Ces1g(Down)	GeneID:12623,Genbank:NM_021456.4,MGI:MGI:88378	carboxylesterase 1G	GO:0005783,GO:0010468,GO:0016042,GO:0016787,GO:0034378,GO:0052689,GO:0090207,GO:0090320,GO:0004771,GO:0004806,GO:0005615	endoplasmic reticulum|regulation of gene expression|lipid catabolic process|hydrolase activity|chylomicron assembly|carboxylic ester hydrolase activity|regulation of triglyceride metabolic process|regulation of chylomicron remnant clearance|sterol esterase activity|triglyceride lipase activity|extracellular space
circRNA_4157|Chr8:111715283_111715776_-	3.747153679	0	7.494307358	inf	inf	1.27E-05	0.011640189	Up	0	0	0	0	0.09393406	0.074810016	0.082978197	0.083302093	494	279	sense-overlapping	XM_011248299.1	Chr8:111710474_111732088_-	Bcar1	GeneID:12927,Genbank:XM_011248299.1,MGI:MGI:108091	breast cancer anti-estrogen resistance 1, transcript variant X1	GO:0005925,GO:0007015,GO:0007155,GO:0007169,GO:0007173,GO:0007186,GO:0030335,GO:0007229,GO:0035729,GO:0008286,GO:0048008,GO:0010595,GO:0048010,GO:0048011,GO:0048012,GO:0050851,GO:0050853,GO:0060326,GO:0071732,GO:0001726,GO:0004871,GO:0005515,GO:0005737,GO:0005886,GO:0015629,GO:0016477,GO:0017124,GO:0019901,GO:0019904,GO:0090527,GO:0030027,GO:1900025,GO:0030036,GO:1990859,GO:0030054	focal adhesion|actin filament organization|cell adhesion|transmembrane receptor protein tyrosine kinase signaling pathway|epidermal growth factor receptor signaling pathway|G-protein coupled receptor signaling pathway|positive regulation of cell migration|integrin-mediated signaling pathway|cellular response to hepatocyte growth factor stimulus|insulin receptor signaling pathway|platelet-derived …	mmu04015,mmu04510,mmu04810,mmu04670,mmu04062,mmu05100	Rap1 signaling pathway|Focal adhesion|Regulation of actin cytoskeleton|Leukocyte transendothelial migration|Chemokine signaling pathway|Bacterial invasion of epithelial cells						MMU_CIRCpedia_229682	NM_001198839	Bcar1	species_specific
circRNA_4228|Chr9:32181842_32208265_+	13.9696471	20.19346302	7.745831191	0.383581122	-1.382396377	0.005193388	0.934147683	Down	0.18403721	0.33292242	0.216063591	0.10710607	0.073059824	0.117558597	0.082978197	0.072889332	26424	514	sense-overlapping	XM_006510445.3	Chr9:32016881_32261299_+	Arhgap32	GeneID:330914,Genbank:XM_006510445.3,MGI:MGI:2450166	Rho GTPase activating protein 32, transcript variant X3	GO:0015629,GO:0005515,GO:0016020,GO:0005654,GO:0030054,GO:0005737,GO:0005768,GO:0005783,GO:0005794,GO:0005886,GO:0035091,GO:0005938,GO:0042995,GO:0045202,GO:0007165,GO:0045211,GO:0007264,GO:0001650,GO:0007266,GO:0005096	actin cytoskeleton|protein binding|membrane|nucleoplasm|cell junction|cytoplasm|endosome|endoplasmic reticulum|Golgi apparatus|plasma membrane|phosphatidylinositol binding|cell cortex|cell projection|synapse|signal transduction|postsynaptic membrane|small GTPase mediated signal transduction|fibrillar center|Rho protein signal transduction|GTPase activator activity			mmu-Arhgap32_0002	http://159.226.67.237:8080/new/circ_detail.php?ID=mmu-Arhgap32_0002	mmu_circ_0001765	NM_001195632	Arhgap32	MMU_CIRCpedia_16402	NM_001195632	Arhgap32	HSA_CIRCpedia_3704
circRNA_4231|Chr9:40413297_40456165_-	1.533982365	0	3.067964729	inf	inf	0.01757681	0.934147683	Up	0	0	0	0	0.073059824	0.02137429	0.041489099	0	42869	950	sense-overlapping	XM_017313324.1	Chr9:40293233_40457066_-	Gramd1b	GeneID:235283,Genbank:XM_017313324.1,MGI:MGI:1925037	GRAM domain containing 1B, transcript variant X7	GO:0016021,GO:0003674,GO:0008150,GO:0016020	integral component of membrane|molecular_function|biological_process|membrane			mmu-Gramd1b_0011	http://159.226.67.237:8080/new/circ_detail.php?ID=mmu-Gramd1b_0011
circRNA_4241|Chr9:44651337_44684725_+	1.377255699	2.754511398	0	0	#NAME?	0.022413401	0.934147683	Down	0.020448579	0.040354233	0	0.053553035	0	0	0	0	33389	23235	sense-overlapping	NM_021481.3	Chr9:44673233_44686305_+	Treh(Down)	GeneID:58866,Genbank:NM_021481.3,MGI:MGI:1926230	trehalase (brush-border membrane glycoprotein), transcript variant 1	GO:0005903,GO:0005991,GO:0008152,GO:0009887,GO:0016020,GO:0016787,GO:0016798,GO:0031225,GO:0003824,GO:0004555,GO:0005886	brush border|trehalose metabolic process|metabolic process|animal organ morphogenesis|membrane|hydrolase activity|hydrolase activity, acting on glycosyl bonds|anchored component of membrane|catalytic activity|alpha,alpha-trehalase activity|plasma membrane	mmu00500	Starch and sucrose metabolism	mmu-Treh_0001	http://159.226.67.237:8080/new/circ_detail.php?ID=mmu-Treh_0001
circRNA_4340|Chr9:73930597_73933809_-	1.381199119	2.762398238	0	0	#NAME?	0.022271514	0.934147683	Down	0.020448579	0.050442791	0.022743536	0.021421214	0	0	0	0	3213	3213	exonic	XM_006510930.1	Chr9:73479422_73967316_-	Unc13c(Down)	GeneID:208898,Genbank:XM_006510930.1,MGI:MGI:2149021	unc-13 homolog C (C. elegans), transcript variant X3	GO:0061789,GO:0031914,GO:0016188,GO:0005516,GO:0098793,GO:0035249,GO:0017075,GO:0005543,GO:0098831,GO:0035556,GO:0005737,GO:0099525,GO:0042734,GO:0005886,GO:0006887,GO:0007268,GO:0019905,GO:0007528,GO:0043195,GO:0019992,GO:0016020,GO:0044305,GO:0030054,GO:0016079,GO:0045202,GO:0030672,GO:0016081,GO:0001566,GO:0046872,GO:0016082,GO:0005509,GO:0048786,GO:0031594	dense core granule priming|negative regulation of synaptic plasticity|synaptic vesicle maturation|calmodulin binding|presynapse|synaptic transmission, glutamatergic|syntaxin-1 binding|phospholipid binding|presynaptic active zone cytoplasmic component|intracellular signal transduction|cytoplasm|presynaptic dense core vesicle exocytosis|presynaptic membrane|plasma membrane|exocytosis|chemical synap…	mmu04721	Synaptic vesicle cycle	mmu-Unc13c_0034	http://159.226.67.237:8080/new/circ_detail.php?ID=mmu-Unc13c_0034	mmu_circ_0015880	ENSMUST00000075245	Unc13c	MMU_CIRCpedia_28573	ENSMUST00000184666	Unc13c	HSA_CIRCpedia_343800
circRNA_4347|Chr9:77775079_77779635_+	2.833480597	0.528524299	5.138436894	9.722233962	3.281287852	0.006698065	0.934147683	Up	0	0	0.022743536	0	0.09393406	0.032061436	0.051861373	0.052063808	4557	410	sense-overlapping	NM_010295.2	Chr9:77754535_77794489_+	Gclc(Up)	GeneID:14629,Genbank:NM_010295.2,MGI:MGI:104990	glutamate-cysteine ligase, catalytic subunit	GO:0006534,GO:0006536,GO:0006749,GO:0006750,GO:0043066,GO:0006979,GO:0043524,GO:0008637,GO:0043531,GO:0009408,GO:0045454,GO:0045892,GO:0046685,GO:0046982,GO:0050662,GO:0050880,GO:0000166,GO:0000287,GO:0003824,GO:0004357,GO:0005524,GO:0005829,GO:0009410,GO:0009725,GO:0016595,GO:0016874,GO:0017109,GO:0051409,GO:0019852,GO:0051900,GO:0031397,GO:2000490,GO:0032436,GO:2001237	cysteine metabolic process|glutamate metabolic process|glutathione metabolic process|glutathione biosynthetic process|negative regulation of apoptotic process|response to oxidative stress|negative regulation of neuron apoptotic process|apoptotic mitochondrial changes|ADP binding|response to heat|cell redox homeostasis|negative regulation of transcription, DNA-templated|response to arsenic-contain…	mmu00270,mmu00480,mmu04216	Cysteine and methionine metabolism|Glutathione metabolism|Ferroptosis	mmu-Gclc_0001	http://159.226.67.237:8080/new/circ_detail.php?ID=mmu-Gclc_0001	mmu_circ_0015904	ENSMUST00000034905	Gclc	MMU_CIRCpedia_29764	ENSMUST00000034905	Gclc	HSA_CIRCpedia_55286
circRNA_4469|Chr9:123632110_123664693_-	6.425914051	0	12.8518281	inf	inf	0.000176748	0.115517548	Up	0	0	0	0	0.125245413	0	0.186700943	0.260319042	32584	6544	sense-overlapping	NM_139142.2	Chr9:123636907_123678832_-	Slc6a20a	GeneID:102680,Genbank:NM_139142.2,MGI:MGI:2143217	solute carrier family 6 (neurotransmitter transporter), member 20A	GO:0035524,GO:0006836,GO:0006865,GO:0015171,GO:0015193,GO:0015293,GO:0015816,GO:0015824,GO:0015838,GO:0016020,GO:0005328,GO:0016021,GO:0005886,GO:0016324,GO:0005887	proline transmembrane transport|neurotransmitter transport|amino acid transport|amino acid transmembrane transporter activity|L-proline transmembrane transporter activity|symporter activity|glycine transport|proline transport|amino-acid betaine transport|membrane|neurotransmitter:sodium symporter activity|integral component of membrane|plasma membrane|apical plasma membrane|integral component of …			mmu-Slc6a20a_0002	http://159.226.67.237:8080/new/circ_detail.php?ID=mmu-Slc6a20a_0002
circRNA_4473|ChrMT:5760_5954_-	18.86480277	25.39953311	12.33007244	0.485444846	-1.042620703	0.017683603	0.934147683	Down	0.17381292	0.302656745	0.318409503	0.267765175	0.125245413	0.149620032	0.093350472	0.18742971	195	195	intergenic										mmu-mt-Co1_0004	http://159.226.67.237:8080/new/circ_detail.php?ID=mmu-mt-Co1_0004
circRNA_4480|ChrMT:13917_14141_-	2.875952152	4.763861887	0.988042417	0.207403665	-2.269486704	0.042764665	0.934147683	Down	0.051121447	0.070619907	0	0.074974249	0	0	0.041489099	0	225	225	intergenic										mmu-mt-Te_0001	http://159.226.67.237:8080/new/circ_detail.php?ID=mmu-mt-Te_0001
circRNA_4526|ChrX:85746225_85761407_-	1.402210297	2.804420594	0	0	#NAME?	0.021534759	0.934147683	Down	0.030672868	0.020177116	0.022743536	0.042842428	0	0	0	0	15183	420	sense-overlapping	NM_001294138.1	ChrX:85701937_85776819_-	Gk(Down)	GeneID:14933,Genbank:NM_001294138.1,MGI:MGI:106594	glycerol kinase, transcript variant 3	GO:0016773,GO:0006071,GO:0004370,GO:0005524,GO:0019217,GO:0006072,GO:0005634,GO:0042393,GO:0005737,GO:0005739,GO:0006641,GO:0042593,GO:0016020,GO:0045471,GO:0016301,GO:0046167,GO:0016310,GO:0005741,GO:0000166,GO:0005829,GO:0016740,GO:0005975	phosphotransferase activity, alcohol group as acceptor|glycerol metabolic process|glycerol kinase activity|ATP binding|regulation of fatty acid metabolic process|glycerol-3-phosphate metabolic process|nucleus|histone binding|cytoplasm|mitochondrion|triglyceride metabolic process|glucose homeostasis|membrane|response to ethanol|kinase activity|glycerol-3-phosphate biosynthetic process|phosphorylat…	mmu00561,mmu03320	Glycerolipid metabolism|PPAR signaling pathway	mmu-Gyk_0009	http://159.226.67.237:8080/new/circ_detail.php?ID=mmu-Gyk_0009				MMU_CIRCpedia_32144	ENSMUST00000142152	Gyk	species_specific
circRNA_4574|ChrY:90739142_90793417_+	49.34416223	30.51667562	68.17164884	2.233914653	1.159574068	0.002592895	0.697793711	Up	0.35785013	0.292568187	0.250178895	0.364160638	1.033274659	0.609167275	0.42526326	1.010037881	54276	47981	antisense	XM_017318721.1	ChrY:90741968_90750205_-	LOC108168534	GeneID:108168534,Genbank:XM_017318721.1	vegetative cell wall protein gp1-like					mmu-Erdr1_0001	http://159.226.67.237:8080/new/circ_detail.php?ID=mmu-Erdr1_0001
