# Supplementary material for: Regulation Networks of Non-Coding RNA-Associated ceRNAs in Cisplatin-Induced Acute Kidney Injury
Source: Cells. 2022 Sep 23;11(19):2971. doi: 10.3390/cells11192971 (PMC9563924; doi:10.3390/cells11192971)
Supplement: Supplementary file 1 [file cells-11-02971-s001.zip › cells-1827820-supplementary/Supplementary materials_cells/Table S6 Differentially expressed miRNAs.xls]

miRNA_id	BaseMean	BaseMean_control_Control	BaseMean_case_AKI	FoldChange	log2FoldChange	pValue	qValue	Regulation	Expression_CON_1	Expression_CON_2	Expression_CON_3	Expression_CON_4	Expression_AKI_1	Expression_AKI_2	Expression_AKI_3	Expression_AKI_4	Sequence	Length
mmu-miR-106a-5p	292.0302099	401.6118635	182.4485562	0.454290754	-1.138312152	9.64E-10	6.03E-08	Down	16.06301159	20.89109968	18.5815165	14.12883971	5.651078431	7.196797894	9.794819256	7.719827784	CAAAGTGCTAACAGTGCAGGTAG	23
mmu-miR-124-5p	1.400779399	0	2.801558797	Inf	Inf	0.00256216	0.039651621	Up	0	0	0	0	0.162620962	0.080862898	0.094180954	0.121892018	CGTGTTCACAGCGGACCTTGAT	22
mmu-miR-1247-3p	45.70430286	17.00089997	74.40770575	4.376692169	2.129840917	2.58E-13	3.76E-11	Up	1.06540383	0.498396016	0.450212955	0.9251026	3.455695443	2.911064317	2.448704814	3.453607167	CGGGAACGTCGAGACTGGAGC	21
mmu-miR-125b-1-3p	464.5294581	223.1176204	705.9412959	3.163987204	1.661743765	1.94E-13	3.09E-11	Up	13.15363959	7.434407242	7.899190935	10.13407848	30.12553322	36.06485237	26.08812437	24.50029555	ACGGGTTAGGCTCTTGGGAGCT	22
mmu-miR-129-2-3p	11.24099144	6.189563601	16.29241929	2.632240387	1.396291248	0.001922263	0.031771748	Up	0.245862422	0.373797012	0.286499153	0.168200473	0.406552405	0.970354772	0.565085726	0.771982778	AAGCCCTTACCCCAAAAAGCAT	22
mmu-miR-129-5p	426.4845751	196.3297257	656.6394244	3.344574654	1.741822748	2.32E-22	2.03E-19	Up	8.154437005	8.223534268	9.3316867	8.325923402	27.15770066	24.25886931	27.12411486	30.06669769	CTTTTTGCGGTCTGGGCTTGC	21
mmu-miR-132-3p	616.5151345	171.7763374	1061.253932	6.178114795	2.627166678	1.20E-09	6.95E-08	Up	10.20329052	7.019077229	6.998765025	5.550615601	50.00594583	59.95983863	36.25966744	29.05093087	TAACAGTCTACAGCCATGGTCG	22
mmu-miR-132-5p	370.1536111	201.8955932	538.4116291	2.666782471	1.41510015	3.82E-15	8.38E-13	Up	9.957428102	8.348133272	8.308475439	8.36797352	20.81548314	22.96506294	20.95526235	24.4190342	AACCGTGGCTTTCGATTGTTAC	22
mmu-miR-135b-5p	5.173188081	2.61310491	7.733271253	2.959418592	1.565313772	0.027731354	0.257065246	Up	0.163908282	0.041533001	0.163713802	0.084100236	0.203276203	0.606471733	0.235452386	0.243784035	TATGGCTTTTCATTCCTATGTGA	23
mmu-miR-147-3p	33.61993959	11.19509871	56.04478047	5.00618904	2.32371277	2.14E-10	1.63E-08	Up	0.450747774	0.373797012	0.654855207	0.4625513	2.642590633	1.7385523	3.01379054	1.869010937	GTGTGCGGAAATGCTTCTGCTA	22
mmu-miR-147-5p	15.10267052	4.572104583	25.63323645	5.606441407	2.487085335	1.34E-08	6.01E-07	Up	0.163908282	0.207665007	0.081856901	0.336400946	0.81310481	1.334237812	1.224352407	0.893874796	TGGAAACATTTCTGCACAAACTAG	24
mmu-miR-154-5p	5.347141059	7.673506836	3.020775281	0.393662943	-1.344967184	0.033463982	0.293553305	Down	0.204885352	0.415330014	0.245570703	0.4625513	0.121965722	0.161725795	0.094180954	0.121892018	TAGGTTATCCGTGTTGCCTTCG	22
mmu-miR-155-3p	16.66315639	9.083648384	24.24266439	2.668824614	1.4162045	0.000283719	0.005713515	Up	0.491724845	0.456863015	0.245570703	0.378451064	1.057036253	1.172512016	0.800538112	0.975136141	CTCCTACCTGTTAGCATTAAC	21
mmu-miR-155-5p	1455.059476	877.4854124	2032.633539	2.316430006	1.21190309	2.70E-10	1.89E-08	Up	35.32223467	37.13050321	41.9516617	37.71895602	91.39298067	100.4317189	75.29767303	68.78772863	TTAATGCTAATTGTGATAGGGGT	23
mmu-miR-185-3p	154.0533129	215.9121208	92.19450496	0.427000136	-1.227691565	3.64E-09	1.82E-07	Down	8.892024272	9.261859302	9.249829799	10.00792813	3.577661165	3.15365301	4.19105247	4.347481963	AGGGGCTGGCTTTCCTCTGGT	21
mmu-miR-186-3p	1.902789759	0.472432013	3.333147505	7.05529561	2.818706532	0.016017296	0.167037519	Up	0	0.041533001	0.04092845	0	0.040655241	0.121294347	0.235452386	0.16252269	GCCCTAAGGTGAATTTTTTGGG	22
mmu-miR-18a-5p	82.66406806	53.71677531	111.6113608	2.077774776	1.05503928	9.71E-06	0.000274307	Up	2.581555434	1.785919058	2.414778576	2.523007091	4.390765975	4.609185168	5.650857263	3.859913892	TAAGGTGCATCTAGTGCAGATAG	23
mmu-miR-190a-3p	6.695143154	9.277679336	4.112606972	0.443279706	-1.173710778	0.033510651	0.293553305	Down	0.368793633	0.415330014	0.532069856	0.294350827	0.121965722	0.242588693	0.282542863	0.040630673	ACTATATATCAAGCATATTCCT	22
mmu-miR-190a-5p	118.5768887	170.2524252	66.90135208	0.392953886	-1.347568076	1.12E-09	6.76E-08	Down	7.908574583	7.102143232	7.817334034	6.685968792	2.479969671	2.628044175	2.6841572	3.291084477	TGATATGTTTGATATATTAGGT	22
mmu-miR-190b-5p	38.77226467	22.23140474	55.31312459	2.488062506	1.31502273	8.03E-06	0.000230602	Up	0.942472619	1.038325034	0.818569009	1.051252955	2.439314431	2.547181277	2.542885768	1.625226902	TGATATGTTTGATATTGGGTTG	22
mmu-miR-194-2-3p	540.889389	799.3068327	282.4719452	0.353396135	-1.500641834	2.41E-18	8.43E-16	Down	29.21665118	36.29984318	35.11661048	37.88715649	9.594636761	10.83562829	13.13824314	13.3268606	CCAGTGGGGCTGCTGTTATCTG	22
mmu-miR-1945	21.8041211	6.913196075	36.69504612	5.307971265	2.408160561	3.04E-10	2.05E-08	Up	0.286839493	0.249198008	0.368356054	0.294350827	1.788830582	1.576826505	1.553985747	1.137658831	TCTTCGCGGGTACTGTCGGGAC	22
mmu-miR-1954	4.316918523	2.384693761	6.249143284	2.620522344	1.38985441	0.038753199	0.321780121	Up	0.163908282	0.083066003	0.081856901	0.084100236	0.325241924	0.36388304	0.094180954	0.243784035	ACTGCAGAGTGAGACCCTGTT	21
mmu-miR-1981-3p	80.99326469	109.4048943	52.58163509	0.480615017	-1.05704637	6.86E-06	0.000200207	Down	4.958225516	4.61016315	5.238841656	4.162961701	2.073417266	1.334237812	2.825428632	2.478471026	CATCTAACCCTGGCCTTTGAC	21
mmu-miR-1983	32.23812733	10.51448656	53.9617681	5.132135346	2.359559218	1.05E-12	1.32E-10	Up	0.286839493	0.747594024	0.368356054	0.420501182	2.073417266	2.708907072	2.213252428	1.950272282	CTCACCTGGAGCATGTTTTCT	21
mmu-miR-200c-5p	2.786326092	0.960172514	4.612479669	4.803803068	2.264177009	0.016419954	0.170223425	Up	0.04097707	0.083066003	0	0.042050118	0.040655241	0.161725795	0.32963334	0.243784035	CGTCTTACCCAGCAGTGTTTGG	22
mmu-miR-203b-3p	410.3008726	580.1880872	240.413658	0.414371931	-1.271001815	7.32E-13	9.86E-11	Down	22.20957215	29.69609597	24.96635477	23.71626666	9.066118634	11.36123712	10.92499071	8.532441235	TTGAACTGTCAAGAACCACTGG	22
mmu-miR-206-3p	13.12646802	7.114799076	19.13813696	2.689905471	1.427555474	0.001034885	0.018886645	Up	0.327816563	0.332264011	0.450212955	0.126150355	0.609828608	0.849060426	1.035990498	0.690721433	TGGAATGTAAGGAAGTGTGTGG	22
mmu-miR-212-3p	67.31175559	12.13078628	122.4927249	10.09767398	3.335951098	1.27E-15	3.17E-13	Up	0.614656056	0.539929018	0.613926757	0.336400946	5.813699393	6.509463264	4.285233425	3.616129857	TAACAGTCTCCAGTCACGGCCA	22
mmu-miR-212-5p	437.0792208	212.2576564	661.9007852	3.118383555	1.640798388	2.51E-20	1.25E-17	Up	9.875473961	11.00624536	8.43126079	7.484921038	28.05211595	31.49609865	27.07702439	22.91569932	ACCTTGGCTCTAGACTGCTTACT	23
mmu-miR-214-3p	816.6794899	437.8962305	1195.462749	2.730013793	1.44890824	2.67E-12	3.11E-10	Up	17.90697976	17.36079457	21.85579253	18.79640283	46.79418183	63.88168917	45.48940097	41.93085407	ACAGCAGGCACAGACAGGCAGT	22
mmu-miR-21a-3p	118.7287399	31.26237022	206.1951095	6.595632641	2.721511047	2.85E-20	1.25E-17	Up	2.294715941	0.996792033	0.94135436	1.177403309	9.594636761	6.347737468	8.570466849	9.507577377	CAACAGCAGTCGATGGGCTGTC	22
mmu-miR-222-5p	21.62349396	13.13832428	30.10866363	2.291666958	1.196397396	0.000912963	0.016836953	Up	0.737587267	0.664528022	0.368356054	0.504601418	1.260312456	1.132080568	1.789438133	0.812613451	CTCAGTAGCCAGTGTAGATCC	21
mmu-miR-223-3p	238.1302615	139.1096999	337.1508231	2.42363274	1.2771711	0.000213427	0.004505108	Up	6.51535419	6.562214214	6.466695169	4.583462883	15.04243899	10.63347105	19.91927185	10.23892948	TGTCAGTTTGTCAAATACCCCA	22
mmu-miR-224-5p	82.5659495	47.78391204	117.347987	2.455805353	1.296196217	5.43E-08	2.21E-06	Up	1.762014026	2.201249072	2.046422522	2.270706382	4.878628861	5.336951247	4.944500105	4.266220618	TAAGTCACTAGTGGTTCCGTT	21
mmu-miR-25-5p	14.63901559	8.803761691	20.47426948	2.325627408	1.217619979	0.003345271	0.050964476	Up	0.327816563	0.207665007	0.613926757	0.378451064	1.057036253	0.525608835	0.894719067	0.893874796	AGGCGGAGACTTGGGCAATTGC	22
mmu-miR-27a-5p	1454.21809	923.7534618	1984.682719	2.148498275	1.103328619	1.39E-07	5.40E-06	Up	54.21266411	33.97399511	35.52589498	36.289252	87.00221469	99.21877546	70.07063006	71.75376772	AGGGCTTAGCTGCTTGTGAGCA	22
mmu-miR-3073a-3p	3.034522545	5.050878627	1.018166463	0.201582049	-2.310560922	0.009463604	0.109802881	Down	0.163908282	0.207665007	0.122785351	0.378451064	0.121965722	0.040431449	0	0	TTGATGTCCACTGTGACCATAG	22
mmu-miR-3073b-5p	220.7770632	301.9426279	139.6114986	0.46237757	-1.11285668	1.13E-08	5.23E-07	Down	12.33409818	14.12122046	12.19667823	13.66628841	4.594042178	6.428600366	6.451395376	5.72892483	ATGGTCACAGTGGACATCAACC	22
mmu-miR-3095-3p	6.639271836	3.821618349	9.456925322	2.474586539	1.307187496	0.021099005	0.209194076	Up	0.081954141	0.332264011	0.122785351	0.126150355	0.325241924	0.404314488	0.517995249	0.32504538	TGGACACTGGAGAGAGAGCTTTT	23
mmu-miR-31-3p	23.06722071	10.68751966	35.44692177	3.316664943	1.729733275	1.41E-06	4.48E-05	Up	0.696610196	0.332264011	0.572998306	0.252300709	1.707520101	1.293806363	1.50689527	1.340812194	TGCTATGCCAACATATTGCCATC	23
mmu-miR-31-5p	267.5294647	126.3588052	408.7001242	3.234441188	1.693516481	0.000156817	0.003434287	Up	5.081156727	5.81462019	5.238841656	5.760866192	11.09888066	25.67397001	20.06054328	11.37658831	AGGCAAGATGCTGGCATAGCTG	22
mmu-miR-3109-3p	11.09441397	6.654167949	15.53465999	2.334575879	1.22316048	0.007745102	0.095835328	Up	0.204885352	0.290731009	0.450212955	0.210250591	0.528518127	0.566040284	0.753447635	0.731352106	TAGGGCCATCTCATCCAGATA	21
mmu-miR-341-3p	8.289657517	4.563138126	12.01617691	2.633314307	1.396879729	0.017145519	0.174645057	Up	0.122931211	0.166132005	0.163713802	0.336400946	0.406552405	0.444745937	0.282542863	0.853244124	TCGGTCGATCGGTCGGTCGGT	21
mmu-miR-344d-3p	4.84439251	2.622326982	7.066458038	2.694728036	1.430139677	0.030699128	0.27724161	Up	0.081954141	0.083066003	0.163713802	0.126150355	0.162620962	0.202157244	0.282542863	0.528198743	GATATAACCACTGCCAGACTGA	22
mmu-miR-346-5p	41.00390883	60.45248817	21.55532949	0.356566456	-1.487757106	3.91E-07	1.35E-05	Down	2.17178473	3.156508103	3.274276035	1.892255319	0.77244957	0.808628977	0.894719067	1.097028159	TGTCTGCCCGAGTGCCTGCCTCT	23
mmu-miR-34a-5p	1187.840416	779.3880822	1596.29275	2.04813595	1.034311481	1.45E-11	1.59E-09	Up	33.4782665	31.98041104	37.4086037	32.25244065	56.83602623	64.97333829	66.96265857	75.938727	TGGCAGTGTCTTAGCTGGTTGT	22
mmu-miR-34b-3p	161.9449575	96.98127921	226.9086357	2.339715846	1.226333328	2.28E-09	1.21E-07	Up	5.163110868	4.194833137	4.174701945	3.279909219	9.228739596	11.11864843	8.099562077	9.101270651	AATCACTAACTCCACTGCCATC	22
mmu-miR-34c-3p	57.8341242	22.22785152	93.44039688	4.203752971	2.071677893	2.89E-14	5.06E-12	Up	0.696610196	0.91372603	1.064139711	1.177403309	4.106179292	4.285733577	4.143961993	2.925408424	AATCACTAACCACACAGCCAGG	22
mmu-miR-365-1-5p	9.932961395	15.49442303	4.371499758	0.282133755	-1.82554881	0.00019264	0.004115926	Down	0.942472619	0.581462019	0.613926757	0.546651536	0.203276203	0.121294347	0.235452386	0.16252269	AGGGACTTTTGGGGGCAGATGTG	23
mmu-miR-365-2-5p	87.34197957	117.2823913	57.40156784	0.489430401	-1.030824377	7.22E-05	0.001756063	Down	3.687936334	6.1468842	6.016482214	4.499362646	1.58555438	2.668475624	3.249242926	2.0721643	AGGGACTTTCAGGGGCAGCTGTG	23
mmu-miR-466d-3p	6.214255068	3.07775487	9.350755266	3.038174143	1.603204565	0.020275311	0.202984828	Up	0.204885352	0.083066003	0.204642252	0.042050118	0.569173367	0.242588693	0.188361909	0.528198743	TATACATACACGCACACATAG	21
mmu-miR-467b-5p	20.55385545	12.06624089	29.04147002	2.406836585	1.267138192	0.026795739	0.249713479	Up	0.532701915	0.290731009	0.163713802	1.093303073	0.935070532	1.374669261	1.883619088	0.650090761	GTAAGTGCCTGCATGTATATG	21
mmu-miR-504-5p	16.70843267	22.83143051	10.58543484	0.463634323	-1.10894072	0.006609702	0.086419388	Down	0.655633126	0.996792033	1.514352666	0.798952246	0.406552405	0.404314488	0.32963334	0.609460088	AGACCCTGGTCTGCACTCTATC	22
mmu-miR-5128	4.155448149	1.428540081	6.882356218	4.81775507	2.26836105	0.002134231	0.034304343	Up	0.04097707	0	0.122785351	0.084100236	0.365897165	0.323451591	0.282542863	0.16252269	CAATTGGGGCTGGCGAGATGGCT	23
mmu-miR-6240	11.61189398	0.245159657	22.97862831	93.72923977	6.550427276	0.000380474	0.007489784	Up	0	0	0	0.042050118	1.951451545	0.970354772	0.565085726	0.243784035	CCAAAGCATCGCGAAGGCCCACGGCG	26
mmu-miR-6395	5.954094685	1.899276458	10.00891291	5.269855723	2.397763465	0.036788582	0.311370029	Up	0.204885352	0	0.081856901	0.042050118	0.487862886	0.849060426	0.235452386	0.081261345	CTGGCCCTCTCTGCCCTGTTTA	22
mmu-miR-6481	1.162119173	0	2.324238347	Inf	Inf	0.007767475	0.095835328	Up	0	0	0	0	0.040655241	0.121294347	0.188361909	0.040630673	CACTGAAAATGCTTAGATG	19
mmu-miR-6539	15.67938657	8.127239089	23.23153404	2.858477989	1.515247181	0.000230524	0.004808065	Up	0.491724845	0.373797012	0.204642252	0.336400946	0.528518127	0.889491875	1.365623839	1.097028159	GCACAGTGATGAACTCTGAGGGCT	24
mmu-miR-669f-5p	2.014179481	0.7060464	3.322312562	4.705515904	2.234352906	0.038343636	0.319895475	Up	0	0.041533001	0.081856901	0	0.081310481	0.080862898	0.188361909	0.203153363	AGTTGTGTGTGCATGTGCATGTGT	24
mmu-miR-672-5p	271.8864963	135.2382694	408.5347232	3.020851458	1.594955245	6.17E-17	1.80E-14	Up	6.433400049	6.520681213	4.6249149	5.844966428	18.17289251	18.51760357	17.42347656	13.44875261	TGAGGTTGGTGTACTGTGTGTGA	23
mmu-miR-6897-5p	1.522003118	0.237377605	2.80662863	11.82347689	3.563582441	0.013109411	0.142253737	Up	0.04097707	0	0	0	0.162620962	0.040431449	0.094180954	0.16252269	TGGGGGCAGTGTCACACGCTGTT	23
mmu-miR-6944-3p	10.74739699	6.19534879	15.29944519	2.469505061	1.304221925	0.005102086	0.07094329	Up	0.409770704	0.207665007	0.245570703	0.210250591	0.650483848	0.606471733	0.706357158	0.568829416	TAACTCTTCCCTTGTGCCCTCAG	23
mmu-miR-6972-3p	12.02331476	16.66440061	7.382228915	0.442993966	-1.174641047	0.007643347	0.09565103	Down	0.573678985	0.498396016	1.105068162	0.714852009	0.284586684	0.242588693	0.32963334	0.365676053	TTACTGTACCTGTCTCCATAG	21
mmu-miR-6978-3p	4.748099186	0.711249638	8.784948733	12.35142805	3.626605948	1.32E-05	0.000357097	Up	0	0.083066003	0.04092845	0	0.325241924	0.161725795	0.565085726	0.406306725	ACGGCTTCACTCTCACCCTGCAG	23
mmu-miR-6990-5p	3.250525885	4.993152275	1.507899495	0.301993493	-1.727410632	0.032964113	0.293553305	Down	0.163908282	0.207665007	0.327427604	0.168200473	0.040655241	0.040431449	0.047090477	0.121892018	CCCAGGGTGAGTCAGGGCTCT	21
mmu-miR-702-3p	1.191626871	2.383253741	0	0	#NAME?	0.007389352	0.093812644	Down	0.204885352	0.041533001	0.081856901	0.084100236	0	0	0	0	TGCCCACCCTTTACCCCGCTCC	22
mmu-miR-7033-5p	85.03996177	2.908464482	167.1714591	57.47756594	5.844927063	3.18E-63	5.56E-60	Up	0.081954141	0.041533001	0.04092845	0.336400946	6.830080406	8.167152666	5.792128695	6.866583661	TCTCCAGGAGTCTGAGGGGCAGG	23
mmu-miR-704	7.78591956	10.47548507	5.096354049	0.486502917	-1.039479638	0.04650997	0.379002175	Down	0.327816563	0.498396016	0.613926757	0.378451064	0.040655241	0.202157244	0.32963334	0.284414708	AGACATGTGCTCTGCTCCTAG	21
mmu-miR-7061-5p	1.291554178	0.233614387	2.349493969	10.05714588	3.330149035	0.034594038	0.298565294	Up	0	0	0.04092845	0	0.081310481	0.040431449	0.188361909	0.081261345	TATGGAAATAGGAGGTGATTTT	22
mmu-miR-7093-3p	3.699605769	1.425961268	5.97325027	4.188928834	2.066581374	0.010412157	0.119229402	Up	0.081954141	0.041533001	0.081856901	0.042050118	0.162620962	0.161725795	0.470904772	0.203153363	TTTCCATCTGTCATCCTGCAG	21
mmu-miR-741-3p	1.507493697	0.233614387	2.781373008	11.90582928	3.573596207	0.013153599	0.142253737	Up	0	0	0.04092845	0	0.121965722	0.121294347	0.094180954	0.121892018	TGAGAGATGCCATTCTATGTAGA	23
mmu-miR-7649-3p	4.422500219	1.921483821	6.923516616	3.603213589	1.849284174	0.007922697	0.096392819	Up	0.081954141	0.083066003	0.04092845	0.126150355	0.365897165	0.242588693	0.32963334	0.203153363	TCTCTCCAGCACTGCTTGTTTCT	23
mmu-miR-7b-5p	83.48356359	50.12755723	116.8395699	2.330845076	1.220853116	0.006341758	0.084172425	Up	1.516151604	2.533513083	2.414778576	2.228656264	7.399253773	4.366596475	4.049781039	3.331715149	TGGAAGACTTGTGATTTTGTTGTT	24
mmu-miR-92a-1-5p	44.70604609	23.73184087	65.68025132	2.76760036	1.468635633	4.76E-06	0.000143873	Up	1.024426759	1.121391037	0.613926757	1.345603782	3.089798279	3.436673152	2.495795291	1.828380265	AGGTTGGGATTTGTCGCAATGCT	23
mmu-miR-96-3p	4.088846533	1.198688912	6.979004153	5.82219797	2.541563896	0.004716703	0.068294739	Up	0.081954141	0	0.04092845	0.084100236	0.487862886	0.161725795	0.32963334	0.16252269	CAATCATGTGTAGTGCCAATAT	22
novel104_mature	3.597465734	1.203892151	5.991039317	4.97639204	2.315100145	0.009463467	0.109802881	Up	0.081954141	0.041533001	0	0.084100236	0.162620962	0.485177386	0.188361909	0.16252269	AGCTCCTCACACCCACTGTAGG	22
novel150_mature	2.50758447	4.526224728	0.488944213	0.108024732	-3.210566445	0.002549317	0.039651621	Down	0.122931211	0.332264011	0.204642252	0.126150355	0	0	0	0.081261345	CTTGCTCAGACAGTGGCCTTCT	22
novel166_mature	9.139457426	13.17837333	5.100541521	0.387038779	-1.369449972	0.005955269	0.080218696	Down	0.532701915	0.581462019	0.409284504	0.756902127	0.162620962	0.283020142	0.282542863	0.121892018	GCCCATGGAGCTGTAGGA	18
novel169_mature	0.837442072	1.674884143	0	0	#NAME?	0.035396123	0.302507355	Down	0.122931211	0.041533001	0.04092845	0.084100236	0	0	0	0	TTTTGGGGTTTGGACAAA	18
novel182_mature	3.032141896	4.784951627	1.279332164	0.267365747	-1.903113447	0.024129502	0.23101031	Down	0.245862422	0.166132005	0.163713802	0.252300709	0	0.040431449	0.094180954	0.081261345	AGGCTGAGGATTGACTTG	18
novel222_mature	3.487323449	0.969093359	6.005553538	6.197084607	2.631589665	0.001231475	0.021793376	Up	0	0	0.04092845	0.126150355	0.203276203	0.242588693	0.141271432	0.406306725	CAGAGTTGTCATGTGTCT	18
novel257_mature	1.252975467	0.233614387	2.272336547	9.726869036	3.281975493	0.044477557	0.365843571	Up	0	0	0.04092845	0	0.040655241	0.040431449	0.094180954	0.203153363	TGCCTCTACCGGGTGCTCTGCCCGC	25
novel291_mature	4.274804566	6.689059376	1.860549756	0.27814819	-1.846074379	0.012511577	0.137001767	Down	0.081954141	0.290731009	0.409284504	0.378451064	0.081310481	0.040431449	0.188361909	0	AGGATGGAGGCAGATCTG	18
novel305_mature	9.685281047	13.60948066	5.761081432	0.423313834	-1.240200459	0.011526013	0.129445988	Down	0.491724845	0.415330014	0.736712108	0.714852009	0.203276203	0.242588693	0.141271432	0.365676053	CTCCACACTGTGCCTGACCTGT	22
novel311_mature	2.819311756	0.238817626	5.399805887	22.61058359	4.498926324	0.000107302	0.002441466	Up	0	0.041533001	0	0	0.325241924	0.080862898	0.235452386	0.243784035	TGATATAGCCAAGCCCGACTGT	22
novel328_mature	12.7975315	17.94590327	7.649159726	0.426234311	-1.230281361	0.005075386	0.07094329	Down	0.450747774	0.664528022	0.90042591	1.093303073	0.121965722	0.323451591	0.470904772	0.365676053	TTGTTTTACCCGGAAAAGTAGT	22
novel339_mature	6.678114636	9.571016939	3.785212333	0.395486954	-1.338297991	0.018959324	0.19090078	Down	0.163908282	0.581462019	0.409284504	0.504601418	0.121965722	0.161725795	0.141271432	0.203153363	TATAGACCTGTATAGCTATCT	21
novel352_mature	0.774877585	0	1.549755171	Inf	Inf	0.04753685	0.384447255	Up	0	0	0	0	0	0.080862898	0.141271432	0.040630673	CCAAAGGCCTGAACTGTG	18
novel392_mature>novel419_mature	2.110759682	0.482537263	3.738982102	7.748587292	2.953933305	0.006747557	0.087568292	Up	0.04097707	0	0	0.042050118	0.121965722	0.283020142	0.094180954	0.121892018	TGGGGGTGGGGGCCGGGC	18
novel396_mature	1.322859375	2.64571875	0	0	#NAME?	0.007550027	0.095162934	Down	0.04097707	0.207665007	0.04092845	0.168200473	0	0	0	0	CAGGGCTTGGAGAATGAG	18
novel406_mature	4.09467657	6.925925751	1.263427389	0.182420002	-2.454664169	0.001291246	0.022622625	Down	0.368793633	0.290731009	0.245570703	0.294350827	0.040655241	0.040431449	0.047090477	0.081261345	AAGAGGAGGGGGTGGGGA	18
novel441_mature	4.720782576	6.909734084	2.531831069	0.366415124	-1.448449044	0.029021867	0.266211051	Down	0.204885352	0.373797012	0.368356054	0.252300709	0.121965722	0.161725795	0.094180954	0.040630673	CAAGGTGCCAAAGCTCTTACAG	22
novel451_mature	3.136144406	5.237428754	1.034860058	0.197589334	-2.339423025	0.011722617	0.13081545	Down	0.04097707	0.290731009	0.368356054	0.210250591	0	0.040431449	0.094180954	0.040630673	TTATTCTCTGCTCTGCTCT	19
novel492_mature	0.889161251	0	1.778322501	Inf	Inf	0.024588451	0.234124816	Up	0	0	0	0	0.040655241	0.080862898	0.094180954	0.081261345	GCTGGCTGGCTCTGAGGC	18
novel495_mature	19.84569903	30.82652527	8.864872787	0.287572884	-1.798000446	8.23E-05	0.001948073	Down	2.007876449	0.996792033	0.94135436	1.3876539	0.284586684	0.36388304	0.376723818	0.446937398	TGCGTCTAGACTGTGTGCT	19
novel501_mature	1.935188934	3.355482756	0.514895113	0.153448892	-2.704169862	0.037861078	0.317380905	Down	0	0.124599004	0.204642252	0.252300709	0	0.040431449	0.047090477	0	GAGGCGCTGGGTGCACTGCT	20
novel515_mature	9.643502394	15.11216927	4.17483552	0.276256535	-1.855919502	0.009455764	0.109802881	Down	0.245862422	0.664528022	0.654855207	1.051252955	0.040655241	0	0.376723818	0.284414708	GTGCTGAGGATCTGAGGT	18
novel532_mature	3.182820862	0.72913694	5.636504784	7.730378851	2.95053912	0.002400897	0.03789524	Up	0	0.041533001	0	0.084100236	0.081310481	0.161725795	0.376723818	0.32504538	GAGGGTCCAACTGTCTCT	18
novel535_mature	1.32719199	2.65438398	0	0	#NAME?	0.007886076	0.096392819	Down	0.122931211	0.124599004	0	0.210250591	0	0	0	0	AGGGGGTGGGGGGTTTGGA	19
novel537_mature	1.080870734	2.161741467	0	0	#NAME?	0.012322889	0.136643681	Down	0.04097707	0.166132005	0.04092845	0.126150355	0	0	0	0	TCCGGCTGGAGCAGAGTT	18
novel80_star	234.1914754	155.9208481	312.4621027	2.003978983	1.002867378	1.29E-07	5.14E-06	Up	6.146560557	5.648488184	6.712265872	8.494123874	11.42412258	15.84912795	12.19643359	12.35172446	TGCCTGTCTGTGCCTGCTGTACA	23
