# Supplementary material for: Regulation Networks of Non-Coding RNA-Associated ceRNAs in Cisplatin-Induced Acute Kidney Injury
Source: Cells. 2022 Sep 23;11(19):2971. doi: 10.3390/cells11192971 (PMC9563924; doi:10.3390/cells11192971)
Supplement: Supplementary file 1 [file cells-11-02971-s001.zip › cells-1827820-supplementary/Supplementary materials_cells/Table S7 lncRNA-asssociated ceRNA network.xlsx]

## Sheet: Sheet1
source	type	targe	type
Cdkn1a	mRNA	mmu-miR-106a-5p	miRNA
Cdkn1a	mRNA	mmu-miR-185-3p	miRNA
Cdkn1a	mRNA	mmu-miR-194-2-3p	miRNA
Cdkn1a	mRNA	mmu-miR-346-5p	miRNA
Cdkn1a	mRNA	mmu-miR-6990-5p	miRNA
Chil3	mRNA	mmu-miR-6990-5p	miRNA
Clec2h	mRNA	mmu-miR-206-3p	miRNA
Clec2h	mRNA	mmu-miR-212-5p	miRNA
Clec2h	mRNA	mmu-miR-214-3p	miRNA
Clec2h	mRNA	mmu-miR-21a-3p	miRNA
Clec2h	mRNA	mmu-miR-3095-3p	miRNA
Clec2h	mRNA	mmu-miR-3109-3p	miRNA
Clec2h	mRNA	mmu-miR-7033-5p	miRNA
Clec2h	mRNA	mmu-miR-7649-3p	miRNA
Clec2h	mRNA	mmu-miR-92a-1-5p	miRNA
Col6a6	mRNA	mmu-miR-124-5p	miRNA
Col6a6	mRNA	mmu-miR-125b-1-3p	miRNA
Col6a6	mRNA	mmu-miR-132-3p	miRNA
Col6a6	mRNA	mmu-miR-132-5p	miRNA
Col6a6	mRNA	mmu-miR-147-3p	miRNA
Col6a6	mRNA	mmu-miR-147-5p	miRNA
Col6a6	mRNA	mmu-miR-155-3p	miRNA
Col6a6	mRNA	mmu-miR-18a-5p	miRNA
Col6a6	mRNA	mmu-miR-1945	miRNA
Col6a6	mRNA	mmu-miR-1983	miRNA
Col6a6	mRNA	mmu-miR-212-3p	miRNA
Col6a6	mRNA	mmu-miR-212-5p	miRNA
Col6a6	mRNA	mmu-miR-214-3p	miRNA
Col6a6	mRNA	mmu-miR-21a-3p	miRNA
Col6a6	mRNA	mmu-miR-27a-5p	miRNA
Col6a6	mRNA	mmu-miR-31-3p	miRNA
Col6a6	mRNA	mmu-miR-34a-5p	miRNA
Col6a6	mRNA	mmu-miR-5128	miRNA
Col6a6	mRNA	mmu-miR-6539	miRNA
Col6a6	mRNA	mmu-miR-672-5p	miRNA
Col6a6	mRNA	mmu-miR-6897-5p	miRNA
Col6a6	mRNA	mmu-miR-6944-3p	miRNA
Col6a6	mRNA	mmu-miR-6978-3p	miRNA
Col6a6	mRNA	mmu-miR-7033-5p	miRNA
Col6a6	mRNA	mmu-miR-7649-3p	miRNA
Crb1	mRNA	mmu-miR-124-5p	miRNA
Crb1	mRNA	mmu-miR-129-2-3p	miRNA
Crb1	mRNA	mmu-miR-129-5p	miRNA
Crb1	mRNA	mmu-miR-132-5p	miRNA
Crb1	mRNA	mmu-miR-147-3p	miRNA
Crb1	mRNA	mmu-miR-155-3p	miRNA
Crb1	mRNA	mmu-miR-155-5p	miRNA
Crb1	mRNA	mmu-miR-18a-5p	miRNA
Crb1	mRNA	mmu-miR-190b-5p	miRNA
Crb1	mRNA	mmu-miR-1983	miRNA
Crb1	mRNA	mmu-miR-206-3p	miRNA
Crb1	mRNA	mmu-miR-212-5p	miRNA
Crb1	mRNA	mmu-miR-214-3p	miRNA
Crb1	mRNA	mmu-miR-21a-3p	miRNA
Crb1	mRNA	mmu-miR-224-5p	miRNA
Crb1	mRNA	mmu-miR-3109-3p	miRNA
Crb1	mRNA	mmu-miR-31-3p	miRNA
Crb1	mRNA	mmu-miR-34a-5p	miRNA
Crb1	mRNA	mmu-miR-5128	miRNA
Crb1	mRNA	mmu-miR-672-5p	miRNA
Crb1	mRNA	mmu-miR-6897-5p	miRNA
Crb1	mRNA	mmu-miR-6944-3p	miRNA
Crb1	mRNA	mmu-miR-7033-5p	miRNA
Crb1	mRNA	mmu-miR-7649-3p	miRNA
Crb1	mRNA	mmu-miR-92a-1-5p	miRNA
Cxcl2	mRNA	mmu-miR-194-2-3p	miRNA
Eda2r	mRNA	mmu-miR-106a-5p	miRNA
Eda2r	mRNA	mmu-miR-190a-5p	miRNA
Eda2r	mRNA	mmu-miR-194-2-3p	miRNA
Eda2r	mRNA	mmu-miR-1981-3p	miRNA
Eda2r	mRNA	mmu-miR-203b-3p	miRNA
Eda2r	mRNA	mmu-miR-3073b-5p	miRNA
Eda2r	mRNA	mmu-miR-365-1-5p	miRNA
Eda2r	mRNA	mmu-miR-365-2-5p	miRNA
Eda2r	mRNA	mmu-miR-6990-5p	miRNA
ENSMUST00000079389	lncRNA	mmu-miR-365-1-5p	miRNA
ENSMUST00000120364	lncRNA	mmu-miR-194-2-3p	miRNA
ENSMUST00000120364	lncRNA	mmu-miR-3073b-5p	miRNA
ENSMUST00000123048	lncRNA	mmu-miR-203b-3p	miRNA
ENSMUST00000123048	lncRNA	mmu-miR-6990-5p	miRNA
ENSMUST00000125010	lncRNA	mmu-miR-212-3p	miRNA
ENSMUST00000125010	lncRNA	mmu-miR-212-5p	miRNA
ENSMUST00000125010	lncRNA	mmu-miR-3095-3p	miRNA
ENSMUST00000125010	lncRNA	mmu-miR-34a-5p	miRNA
ENSMUST00000132219	lncRNA	mmu-miR-194-2-3p	miRNA
ENSMUST00000134140	lncRNA	mmu-miR-3073b-5p	miRNA
ENSMUST00000134800	lncRNA	mmu-miR-3109-3p	miRNA
ENSMUST00000134800	lncRNA	mmu-miR-672-5p	miRNA
ENSMUST00000145859	lncRNA	mmu-miR-185-3p	miRNA
ENSMUST00000145859	lncRNA	mmu-miR-190a-5p	miRNA
ENSMUST00000145859	lncRNA	mmu-miR-194-2-3p	miRNA
ENSMUST00000155674	lncRNA	mmu-miR-194-2-3p	miRNA
ENSMUST00000155674	lncRNA	mmu-miR-346-5p	miRNA
ENSMUST00000155674	lncRNA	mmu-miR-6990-5p	miRNA
ENSMUST00000157018	lncRNA	mmu-miR-194-2-3p	miRNA
ENSMUST00000159142	lncRNA	mmu-miR-132-3p	miRNA
ENSMUST00000159142	lncRNA	mmu-miR-212-3p	miRNA
ENSMUST00000159142	lncRNA	mmu-miR-27a-5p	miRNA
ENSMUST00000159142	lncRNA	mmu-miR-5128	miRNA
ENSMUST00000160089	lncRNA	mmu-miR-185-3p	miRNA
ENSMUST00000173314	lncRNA	mmu-miR-203b-3p	miRNA
ENSMUST00000173695	lncRNA	mmu-miR-365-1-5p	miRNA
ENSMUST00000173695	lncRNA	mmu-miR-365-2-5p	miRNA
ENSMUST00000180411	lncRNA	mmu-miR-106a-5p	miRNA
ENSMUST00000180411	lncRNA	mmu-miR-185-3p	miRNA
ENSMUST00000180411	lncRNA	mmu-miR-194-2-3p	miRNA
ENSMUST00000181486	lncRNA	mmu-miR-106a-5p	miRNA
ENSMUST00000181486	lncRNA	mmu-miR-190a-5p	miRNA
ENSMUST00000181486	lncRNA	mmu-miR-1981-3p	miRNA
ENSMUST00000181486	lncRNA	mmu-miR-365-1-5p	miRNA
ENSMUST00000181486	lncRNA	mmu-miR-365-2-5p	miRNA
ENSMUST00000181486	lncRNA	mmu-miR-6990-5p	miRNA
ENSMUST00000181502	lncRNA	mmu-miR-147-5p	miRNA
ENSMUST00000181502	lncRNA	mmu-miR-18a-5p	miRNA
ENSMUST00000181502	lncRNA	mmu-miR-21a-3p	miRNA
ENSMUST00000181502	lncRNA	mmu-miR-25-5p	miRNA
ENSMUST00000181502	lncRNA	mmu-miR-5128	miRNA
ENSMUST00000181502	lncRNA	mmu-miR-6944-3p	miRNA
ENSMUST00000181668	lncRNA	mmu-miR-194-2-3p	miRNA
ENSMUST00000185272	lncRNA	mmu-miR-185-3p	miRNA
ENSMUST00000190683	lncRNA	mmu-miR-194-2-3p	miRNA
ENSMUST00000190930	lncRNA	mmu-miR-190a-5p	miRNA
ENSMUST00000190930	lncRNA	mmu-miR-365-2-5p	miRNA
ENSMUST00000191079	lncRNA	mmu-miR-346-5p	miRNA
ENSMUST00000191079	lncRNA	mmu-miR-6990-5p	miRNA
ENSMUST00000193926	lncRNA	mmu-miR-129-5p	miRNA
ENSMUST00000193926	lncRNA	mmu-miR-147-5p	miRNA
ENSMUST00000193926	lncRNA	mmu-miR-18a-5p	miRNA
ENSMUST00000193926	lncRNA	mmu-miR-1983	miRNA
ENSMUST00000193926	lncRNA	mmu-miR-212-5p	miRNA
ENSMUST00000193926	lncRNA	mmu-miR-214-3p	miRNA
ENSMUST00000193926	lncRNA	mmu-miR-21a-3p	miRNA
ENSMUST00000193926	lncRNA	mmu-miR-34b-3p	miRNA
ENSMUST00000193926	lncRNA	mmu-miR-34c-3p	miRNA
ENSMUST00000193926	lncRNA	mmu-miR-7033-5p	miRNA
ENSMUST00000193926	lncRNA	mmu-miR-7649-3p	miRNA
ENSMUST00000194584	lncRNA	mmu-miR-185-3p	miRNA
ENSMUST00000194584	lncRNA	mmu-miR-190a-5p	miRNA
ENSMUST00000194584	lncRNA	mmu-miR-3073b-5p	miRNA
ENSMUST00000199632	lncRNA	mmu-miR-18a-5p	miRNA
ENSMUST00000199632	lncRNA	mmu-miR-214-3p	miRNA
ENSMUST00000199632	lncRNA	mmu-miR-224-5p	miRNA
ENSMUST00000199632	lncRNA	mmu-miR-6944-3p	miRNA
ENSMUST00000199632	lncRNA	mmu-miR-741-3p	miRNA
ENSMUST00000199941	lncRNA	mmu-miR-106a-5p	miRNA
ENSMUST00000199941	lncRNA	mmu-miR-3073b-5p	miRNA
ENSMUST00000199941	lncRNA	mmu-miR-365-1-5p	miRNA
ENSMUST00000199941	lncRNA	mmu-miR-365-2-5p	miRNA
ENSMUST00000199958	lncRNA	mmu-miR-185-3p	miRNA
ENSMUST00000199958	lncRNA	mmu-miR-194-2-3p	miRNA
ENSMUST00000199958	lncRNA	mmu-miR-3073b-5p	miRNA
ENSMUST00000199958	lncRNA	mmu-miR-365-1-5p	miRNA
ENSMUST00000199958	lncRNA	mmu-miR-365-2-5p	miRNA
ENSMUST00000201653	lncRNA	mmu-miR-194-2-3p	miRNA
ENSMUST00000204288	lncRNA	mmu-miR-214-3p	miRNA
ENSMUST00000204288	lncRNA	mmu-miR-3109-3p	miRNA
ENSMUST00000204288	lncRNA	mmu-miR-5128	miRNA
ENSMUST00000206155	lncRNA	mmu-miR-190a-5p	miRNA
ENSMUST00000206519	lncRNA	mmu-miR-185-3p	miRNA
ENSMUST00000206519	lncRNA	mmu-miR-190a-5p	miRNA
ENSMUST00000206519	lncRNA	mmu-miR-194-2-3p	miRNA
ENSMUST00000206519	lncRNA	mmu-miR-1981-3p	miRNA
ENSMUST00000206519	lncRNA	mmu-miR-6990-5p	miRNA
ENSMUST00000206967	lncRNA	mmu-miR-194-2-3p	miRNA
ENSMUST00000207110	lncRNA	mmu-miR-124-5p	miRNA
ENSMUST00000207110	lncRNA	mmu-miR-190b-5p	miRNA
ENSMUST00000207110	lncRNA	mmu-miR-214-3p	miRNA
ENSMUST00000207110	lncRNA	mmu-miR-7033-5p	miRNA
ENSMUST00000207110	lncRNA	mmu-miR-741-3p	miRNA
ENSMUST00000207110	lncRNA	mmu-miR-92a-1-5p	miRNA
ENSMUST00000207365	lncRNA	mmu-miR-106a-5p	miRNA
ENSMUST00000207365	lncRNA	mmu-miR-185-3p	miRNA
ENSMUST00000207795	lncRNA	mmu-miR-129-5p	miRNA
ENSMUST00000207795	lncRNA	mmu-miR-155-5p	miRNA
ENSMUST00000207795	lncRNA	mmu-miR-214-3p	miRNA
ENSMUST00000208167	lncRNA	mmu-miR-124-5p	miRNA
ENSMUST00000208167	lncRNA	mmu-miR-129-5p	miRNA
ENSMUST00000208167	lncRNA	mmu-miR-147-5p	miRNA
ENSMUST00000208167	lncRNA	mmu-miR-190b-5p	miRNA
ENSMUST00000208167	lncRNA	mmu-miR-1983	miRNA
ENSMUST00000208167	lncRNA	mmu-miR-212-5p	miRNA
ENSMUST00000208167	lncRNA	mmu-miR-214-3p	miRNA
ENSMUST00000208167	lncRNA	mmu-miR-34b-3p	miRNA
ENSMUST00000208167	lncRNA	mmu-miR-34c-3p	miRNA
ENSMUST00000208167	lncRNA	mmu-miR-7033-5p	miRNA
ENSMUST00000208167	lncRNA	mmu-miR-741-3p	miRNA
ENSMUST00000208167	lncRNA	mmu-miR-92a-1-5p	miRNA
ENSMUST00000209028	lncRNA	mmu-miR-132-3p	miRNA
ENSMUST00000209028	lncRNA	mmu-miR-147-5p	miRNA
ENSMUST00000209028	lncRNA	mmu-miR-212-5p	miRNA
ENSMUST00000209028	lncRNA	mmu-miR-214-3p	miRNA
ENSMUST00000209028	lncRNA	mmu-miR-224-5p	miRNA
ENSMUST00000209028	lncRNA	mmu-miR-34a-5p	miRNA
ENSMUST00000209028	lncRNA	mmu-miR-7033-5p	miRNA
ENSMUST00000209028	lncRNA	mmu-miR-741-3p	miRNA
ENSMUST00000209823	lncRNA	mmu-miR-365-1-5p	miRNA
ENSMUST00000209823	lncRNA	mmu-miR-365-2-5p	miRNA
ENSMUST00000211642	lncRNA	mmu-miR-203b-3p	miRNA
ENSMUST00000212158	lncRNA	mmu-miR-185-3p	miRNA
ENSMUST00000212158	lncRNA	mmu-miR-194-2-3p	miRNA
ENSMUST00000212899	lncRNA	mmu-miR-185-3p	miRNA
ENSMUST00000212899	lncRNA	mmu-miR-194-2-3p	miRNA
ENSMUST00000212899	lncRNA	mmu-miR-3073b-5p	miRNA
ENSMUST00000218537	lncRNA	mmu-miR-194-2-3p	miRNA
ENSMUST00000220043	lncRNA	mmu-miR-27a-5p	miRNA
ENSMUST00000226445	lncRNA	mmu-miR-106a-5p	miRNA
ENSMUST00000226445	lncRNA	mmu-miR-185-3p	miRNA
ENSMUST00000226445	lncRNA	mmu-miR-190a-5p	miRNA
ENSMUST00000226445	lncRNA	mmu-miR-194-2-3p	miRNA
ENSMUST00000226445	lncRNA	mmu-miR-1981-3p	miRNA
ENSMUST00000226445	lncRNA	mmu-miR-203b-3p	miRNA
ENSMUST00000226445	lncRNA	mmu-miR-3073b-5p	miRNA
ENSMUST00000226445	lncRNA	mmu-miR-346-5p	miRNA
ENSMUST00000226445	lncRNA	mmu-miR-365-1-5p	miRNA
ENSMUST00000226445	lncRNA	mmu-miR-6990-5p	miRNA
ENSMUST00000228976	lncRNA	mmu-miR-194-2-3p	miRNA
ENSMUST00000229245	lncRNA	mmu-miR-365-2-5p	miRNA
ENSMUST00000229245	lncRNA	mmu-miR-6990-5p	miRNA
ENSMUST00000229665	lncRNA	mmu-miR-147-5p	miRNA
ENSMUST00000229665	lncRNA	mmu-miR-155-3p	miRNA
ENSMUST00000229665	lncRNA	mmu-miR-190b-5p	miRNA
ENSMUST00000229665	lncRNA	mmu-miR-206-3p	miRNA
ENSMUST00000229665	lncRNA	mmu-miR-212-3p	miRNA
ENSMUST00000229665	lncRNA	mmu-miR-212-5p	miRNA
ENSMUST00000229665	lncRNA	mmu-miR-3109-3p	miRNA
ENSMUST00000229665	lncRNA	mmu-miR-34a-5p	miRNA
ENSMUST00000229665	lncRNA	mmu-miR-672-5p	miRNA
ENSMUST00000229665	lncRNA	mmu-miR-6897-5p	miRNA
ENSMUST00000229665	lncRNA	mmu-miR-6978-3p	miRNA
ENSMUST00000229665	lncRNA	mmu-miR-7033-5p	miRNA
ENSMUST00000229665	lncRNA	mmu-miR-7649-3p	miRNA
ENSMUST00000231571	lncRNA	mmu-miR-185-3p	miRNA
ENSMUST00000231571	lncRNA	mmu-miR-194-2-3p	miRNA
ENSMUST00000231571	lncRNA	mmu-miR-6990-5p	miRNA
ENSMUST00000233201	lncRNA	mmu-miR-185-3p	miRNA
ENSMUST00000233429	lncRNA	mmu-miR-129-5p	miRNA
ENSMUST00000233429	lncRNA	mmu-miR-132-3p	miRNA
ENSMUST00000233429	lncRNA	mmu-miR-212-3p	miRNA
ENSMUST00000233429	lncRNA	mmu-miR-214-3p	miRNA
ENSMUST00000233429	lncRNA	mmu-miR-223-3p	miRNA
ENSMUST00000233429	lncRNA	mmu-miR-27a-5p	miRNA
ENSMUST00000233429	lncRNA	mmu-miR-34a-5p	miRNA
ENSMUST00000233429	lncRNA	mmu-miR-6944-3p	miRNA
ENSMUST00000236822	lncRNA	mmu-miR-125b-1-3p	miRNA
ENSMUST00000236822	lncRNA	mmu-miR-132-3p	miRNA
ENSMUST00000236822	lncRNA	mmu-miR-132-5p	miRNA
ENSMUST00000236822	lncRNA	mmu-miR-147-5p	miRNA
ENSMUST00000236822	lncRNA	mmu-miR-212-3p	miRNA
ENSMUST00000236822	lncRNA	mmu-miR-214-3p	miRNA
ENSMUST00000236822	lncRNA	mmu-miR-21a-3p	miRNA
ENSMUST00000236822	lncRNA	mmu-miR-223-3p	miRNA
ENSMUST00000236822	lncRNA	mmu-miR-27a-5p	miRNA
ENSMUST00000236822	lncRNA	mmu-miR-34a-5p	miRNA
ENSMUST00000236822	lncRNA	mmu-miR-672-5p	miRNA
ENSMUST00000236822	lncRNA	mmu-miR-6944-3p	miRNA
ENSMUST00000236822	lncRNA	mmu-miR-7033-5p	miRNA
ENSMUST00000236822	lncRNA	mmu-miR-7649-3p	miRNA
ENSMUST00000236930	lncRNA	mmu-miR-125b-1-3p	miRNA
ENSMUST00000236930	lncRNA	mmu-miR-129-5p	miRNA
ENSMUST00000236930	lncRNA	mmu-miR-214-3p	miRNA
ENSMUST00000236930	lncRNA	mmu-miR-21a-3p	miRNA
ENSMUST00000236930	lncRNA	mmu-miR-3109-3p	miRNA
ENSMUST00000236930	lncRNA	mmu-miR-31-3p	miRNA
ENSMUST00000236930	lncRNA	mmu-miR-34a-5p	miRNA
ENSMUST00000236930	lncRNA	mmu-miR-5128	miRNA
ENSMUST00000236930	lncRNA	mmu-miR-672-5p	miRNA
ENSMUST00000236930	lncRNA	mmu-miR-7033-5p	miRNA
ENSMUST00000236930	lncRNA	mmu-miR-7649-3p	miRNA
ENSMUST00000236930	lncRNA	mmu-miR-92a-1-5p	miRNA
Fga	mRNA	mmu-miR-185-3p	miRNA
Fga	mRNA	mmu-miR-190a-5p	miRNA
Fga	mRNA	mmu-miR-1981-3p	miRNA
Fga	mRNA	mmu-miR-203b-3p	miRNA
Fga	mRNA	mmu-miR-346-5p	miRNA
Fgb	mRNA	mmu-miR-203b-3p	miRNA
Fgg	mRNA	mmu-miR-185-3p	miRNA
Fgg	mRNA	mmu-miR-203b-3p	miRNA
Fgg	mRNA	mmu-miR-3073b-5p	miRNA
Havcr1	mRNA	mmu-miR-190a-5p	miRNA
Havcr1	mRNA	mmu-miR-365-1-5p	miRNA
Hba-a1	mRNA	mmu-miR-124-5p	miRNA
Hba-a1	mRNA	mmu-miR-132-5p	miRNA
Hba-a1	mRNA	mmu-miR-214-3p	miRNA
Hba-a1	mRNA	mmu-miR-34a-5p	miRNA
Hbb-bs	mRNA	mmu-miR-129-5p	miRNA
Hbb-bs	mRNA	mmu-miR-18a-5p	miRNA
Hbb-bs	mRNA	mmu-miR-27a-5p	miRNA
Hbb-bs	mRNA	mmu-miR-6539	miRNA
Hbb-bs	mRNA	mmu-miR-7033-5p	miRNA
Hsd3b2	mRNA	mmu-miR-129-5p	miRNA
Hsd3b2	mRNA	mmu-miR-147-5p	miRNA
Hsd3b2	mRNA	mmu-miR-155-5p	miRNA
Hsd3b2	mRNA	mmu-miR-206-3p	miRNA
Hsd3b2	mRNA	mmu-miR-212-5p	miRNA
Hsd3b2	mRNA	mmu-miR-214-3p	miRNA
Hsd3b2	mRNA	mmu-miR-21a-3p	miRNA
Hsd3b2	mRNA	mmu-miR-224-5p	miRNA
Hsd3b2	mRNA	mmu-miR-3095-3p	miRNA
Hsd3b2	mRNA	mmu-miR-3109-3p	miRNA
Hsd3b2	mRNA	mmu-miR-5128	miRNA
Hsd3b2	mRNA	mmu-miR-672-5p	miRNA
Hsd3b2	mRNA	mmu-miR-6944-3p	miRNA
Hsd3b2	mRNA	mmu-miR-6978-3p	miRNA
Hsd3b2	mRNA	mmu-miR-7033-5p	miRNA
Hsd3b2	mRNA	mmu-miR-741-3p	miRNA
Hsd3b2	mRNA	mmu-miR-92a-1-5p	miRNA
Hsd3b4	mRNA	mmu-miR-129-5p	miRNA
Hsd3b4	mRNA	mmu-miR-18a-5p	miRNA
Hsd3b4	mRNA	mmu-miR-212-5p	miRNA
Hsd3b4	mRNA	mmu-miR-214-3p	miRNA
Hsd3b4	mRNA	mmu-miR-21a-3p	miRNA
Hsd3b4	mRNA	mmu-miR-25-5p	miRNA
Hsd3b4	mRNA	mmu-miR-3109-3p	miRNA
Hsd3b4	mRNA	mmu-miR-34b-3p	miRNA
Hsd3b4	mRNA	mmu-miR-34c-3p	miRNA
Hsd3b4	mRNA	mmu-miR-6897-5p	miRNA
Hsd3b4	mRNA	mmu-miR-6978-3p	miRNA
Inmt	mRNA	mmu-miR-214-3p	miRNA
Inmt	mRNA	mmu-miR-3109-3p	miRNA
Inmt	mRNA	mmu-miR-6944-3p	miRNA
Inmt	mRNA	mmu-miR-7649-3p	miRNA
Krt20	mRNA	mmu-miR-106a-5p	miRNA
Krt20	mRNA	mmu-miR-194-2-3p	miRNA
Krt20	mRNA	mmu-miR-203b-3p	miRNA
Lcn2	mRNA	mmu-miR-203b-3p	miRNA
Lcn2	mRNA	mmu-miR-6990-5p	miRNA
Lgi2	mRNA	mmu-miR-106a-5p	miRNA
Lgi2	mRNA	mmu-miR-185-3p	miRNA
Lgi2	mRNA	mmu-miR-190a-5p	miRNA
Lgi2	mRNA	mmu-miR-194-2-3p	miRNA
Lgi2	mRNA	mmu-miR-3073b-5p	miRNA
Lgi2	mRNA	mmu-miR-346-5p	miRNA
Lgi2	mRNA	mmu-miR-365-1-5p	miRNA
Lgi2	mRNA	mmu-miR-365-2-5p	miRNA
Lgi2	mRNA	mmu-miR-6990-5p	miRNA
Lif	mRNA	mmu-miR-106a-5p	miRNA
Lif	mRNA	mmu-miR-185-3p	miRNA
Lif	mRNA	mmu-miR-194-2-3p	miRNA
Lif	mRNA	mmu-miR-1981-3p	miRNA
Lif	mRNA	mmu-miR-203b-3p	miRNA
Lif	mRNA	mmu-miR-346-5p	miRNA
Lif	mRNA	mmu-miR-365-1-5p	miRNA
Lif	mRNA	mmu-miR-6990-5p	miRNA
Mep1b	mRNA	mmu-miR-125b-1-3p	miRNA
Mep1b	mRNA	mmu-miR-132-3p	miRNA
Mep1b	mRNA	mmu-miR-132-5p	miRNA
Mep1b	mRNA	mmu-miR-155-5p	miRNA
Mep1b	mRNA	mmu-miR-190b-5p	miRNA
Mep1b	mRNA	mmu-miR-1983	miRNA
Mep1b	mRNA	mmu-miR-212-3p	miRNA
Mep1b	mRNA	mmu-miR-214-3p	miRNA
Mep1b	mRNA	mmu-miR-223-3p	miRNA
Mep1b	mRNA	mmu-miR-5128	miRNA
Mep1b	mRNA	mmu-miR-672-5p	miRNA
Mep1b	mRNA	mmu-miR-6944-3p	miRNA
Mep1b	mRNA	mmu-miR-741-3p	miRNA
Mep1b	mRNA	mmu-miR-7649-3p	miRNA
Mep1b	mRNA	mmu-miR-92a-1-5p	miRNA
Nat8f6	mRNA	mmu-miR-155-3p	miRNA
Nat8f6	mRNA	mmu-miR-6978-3p	miRNA
Nat8f6	mRNA	mmu-miR-7033-5p	miRNA
Nat8f6	mRNA	mmu-miR-741-3p	miRNA
Nepn	mRNA	mmu-miR-124-5p	miRNA
Nepn	mRNA	mmu-miR-132-3p	miRNA
Nepn	mRNA	mmu-miR-147-5p	miRNA
Nepn	mRNA	mmu-miR-18a-5p	miRNA
Nepn	mRNA	mmu-miR-212-3p	miRNA
Nepn	mRNA	mmu-miR-212-5p	miRNA
Nepn	mRNA	mmu-miR-21a-3p	miRNA
Nepn	mRNA	mmu-miR-27a-5p	miRNA
Nepn	mRNA	mmu-miR-3109-3p	miRNA
Nepn	mRNA	mmu-miR-672-5p	miRNA
Nepn	mRNA	mmu-miR-7033-5p	miRNA
Nepn	mRNA	mmu-miR-741-3p	miRNA
Nepn	mRNA	mmu-miR-7649-3p	miRNA
Nepn	mRNA	mmu-miR-92a-1-5p	miRNA
NR_003270.2	lncRNA	mmu-miR-194-2-3p	miRNA
NR_015459.1	lncRNA	mmu-miR-124-5p	miRNA
NR_015459.1	lncRNA	mmu-miR-1247-3p	miRNA
NR_015459.1	lncRNA	mmu-miR-129-5p	miRNA
NR_015459.1	lncRNA	mmu-miR-155-3p	miRNA
NR_015459.1	lncRNA	mmu-miR-155-5p	miRNA
NR_015459.1	lncRNA	mmu-miR-206-3p	miRNA
NR_015459.1	lncRNA	mmu-miR-212-5p	miRNA
NR_015459.1	lncRNA	mmu-miR-214-3p	miRNA
NR_015459.1	lncRNA	mmu-miR-222-5p	miRNA
NR_015459.1	lncRNA	mmu-miR-223-3p	miRNA
NR_015459.1	lncRNA	mmu-miR-224-5p	miRNA
NR_015459.1	lncRNA	mmu-miR-3095-3p	miRNA
NR_015459.1	lncRNA	mmu-miR-34a-5p	miRNA
NR_015459.1	lncRNA	mmu-miR-672-5p	miRNA
NR_015459.1	lncRNA	mmu-miR-6944-3p	miRNA
NR_015459.1	lncRNA	mmu-miR-7033-5p	miRNA
NR_015459.1	lncRNA	mmu-miR-7649-3p	miRNA
NR_015459.1	lncRNA	mmu-miR-92a-1-5p	miRNA
NR_015601.1	lncRNA	mmu-miR-132-3p	miRNA
NR_015601.1	lncRNA	mmu-miR-1945	miRNA
NR_015601.1	lncRNA	mmu-miR-206-3p	miRNA
NR_015601.1	lncRNA	mmu-miR-212-3p	miRNA
NR_015601.1	lncRNA	mmu-miR-214-3p	miRNA
NR_015601.1	lncRNA	mmu-miR-223-3p	miRNA
NR_015601.1	lncRNA	mmu-miR-25-5p	miRNA
NR_015601.1	lncRNA	mmu-miR-34b-3p	miRNA
NR_015601.1	lncRNA	mmu-miR-34c-3p	miRNA
NR_015601.1	lncRNA	mmu-miR-672-5p	miRNA
NR_015601.1	lncRNA	mmu-miR-6897-5p	miRNA
NR_015601.1	lncRNA	mmu-miR-7033-5p	miRNA
NR_015601.1	lncRNA	mmu-miR-7649-3p	miRNA
NR_024078.1	lncRNA	mmu-miR-185-3p	miRNA
NR_024078.1	lncRNA	mmu-miR-194-2-3p	miRNA
NR_024078.1	lncRNA	mmu-miR-6990-5p	miRNA
NR_026688.1	lncRNA	mmu-miR-365-1-5p	miRNA
NR_027846.1	lncRNA	mmu-miR-129-5p	miRNA
NR_027846.1	lncRNA	mmu-miR-147-3p	miRNA
NR_027846.1	lncRNA	mmu-miR-147-5p	miRNA
NR_027846.1	lncRNA	mmu-miR-1983	miRNA
NR_027846.1	lncRNA	mmu-miR-212-5p	miRNA
NR_027846.1	lncRNA	mmu-miR-214-3p	miRNA
NR_027846.1	lncRNA	mmu-miR-21a-3p	miRNA
NR_027846.1	lncRNA	mmu-miR-224-5p	miRNA
NR_027846.1	lncRNA	mmu-miR-3109-3p	miRNA
NR_027846.1	lncRNA	mmu-miR-34a-5p	miRNA
NR_027847.1	lncRNA	mmu-miR-129-5p	miRNA
NR_027847.1	lncRNA	mmu-miR-147-3p	miRNA
NR_027847.1	lncRNA	mmu-miR-147-5p	miRNA
NR_027847.1	lncRNA	mmu-miR-1983	miRNA
NR_027847.1	lncRNA	mmu-miR-212-5p	miRNA
NR_027847.1	lncRNA	mmu-miR-214-3p	miRNA
NR_027847.1	lncRNA	mmu-miR-21a-3p	miRNA
NR_027847.1	lncRNA	mmu-miR-224-5p	miRNA
NR_027847.1	lncRNA	mmu-miR-3109-3p	miRNA
NR_027847.1	lncRNA	mmu-miR-6539	miRNA
NR_027885.1	lncRNA	mmu-miR-190a-5p	miRNA
NR_027885.1	lncRNA	mmu-miR-203b-3p	miRNA
NR_027894.1	lncRNA	mmu-miR-27a-5p	miRNA
NR_027943.1	lncRNA	mmu-miR-185-3p	miRNA
NR_028298.1	lncRNA	mmu-miR-147-3p	miRNA
NR_028298.1	lncRNA	mmu-miR-18a-5p	miRNA
NR_028298.1	lncRNA	mmu-miR-3109-3p	miRNA
NR_028298.1	lncRNA	mmu-miR-6944-3p	miRNA
NR_028298.1	lncRNA	mmu-miR-741-3p	miRNA
NR_029432.1	lncRNA	mmu-miR-3073b-5p	miRNA
NR_033472.1	lncRNA	mmu-miR-129-5p	miRNA
NR_033472.1	lncRNA	mmu-miR-132-3p	miRNA
NR_033472.1	lncRNA	mmu-miR-147-5p	miRNA
NR_033472.1	lncRNA	mmu-miR-212-3p	miRNA
NR_033472.1	lncRNA	mmu-miR-224-5p	miRNA
NR_033472.1	lncRNA	mmu-miR-5128	miRNA
NR_033472.1	lncRNA	mmu-miR-672-5p	miRNA
NR_033472.1	lncRNA	mmu-miR-7033-5p	miRNA
NR_033472.1	lncRNA	mmu-miR-741-3p	miRNA
NR_033472.1	lncRNA	mmu-miR-7649-3p	miRNA
NR_033472.1	lncRNA	mmu-miR-92a-1-5p	miRNA
NR_033514.1	lncRNA	mmu-miR-185-3p	miRNA
NR_033514.1	lncRNA	mmu-miR-194-2-3p	miRNA
NR_033514.1	lncRNA	mmu-miR-3073b-5p	miRNA
NR_033514.1	lncRNA	mmu-miR-346-5p	miRNA
NR_033514.1	lncRNA	mmu-miR-365-1-5p	miRNA
NR_036450.1	lncRNA	mmu-miR-124-5p	miRNA
NR_036450.1	lncRNA	mmu-miR-132-5p	miRNA
NR_036450.1	lncRNA	mmu-miR-147-5p	miRNA
NR_036450.1	lncRNA	mmu-miR-155-5p	miRNA
NR_036450.1	lncRNA	mmu-miR-190b-5p	miRNA
NR_036450.1	lncRNA	mmu-miR-1983	miRNA
NR_036450.1	lncRNA	mmu-miR-212-5p	miRNA
NR_036450.1	lncRNA	mmu-miR-27a-5p	miRNA
NR_036450.1	lncRNA	mmu-miR-672-5p	miRNA
NR_036450.1	lncRNA	mmu-miR-6897-5p	miRNA
NR_036450.1	lncRNA	mmu-miR-7033-5p	miRNA
NR_036450.1	lncRNA	mmu-miR-741-3p	miRNA
NR_036450.1	lncRNA	mmu-miR-7649-3p	miRNA
NR_037981.1	lncRNA	mmu-miR-155-3p	miRNA
NR_037981.1	lncRNA	mmu-miR-34a-5p	miRNA
NR_037981.1	lncRNA	mmu-miR-6897-5p	miRNA
NR_037981.1	lncRNA	mmu-miR-7033-5p	miRNA
NR_037981.1	lncRNA	mmu-miR-741-3p	miRNA
NR_038126.1	lncRNA	mmu-miR-1983	miRNA
NR_038126.1	lncRNA	mmu-miR-212-5p	miRNA
NR_038126.1	lncRNA	mmu-miR-6944-3p	miRNA
NR_038126.1	lncRNA	mmu-miR-7649-3p	miRNA
NR_038166.1	lncRNA	mmu-miR-147-3p	miRNA
NR_038166.1	lncRNA	mmu-miR-155-5p	miRNA
NR_038166.1	lncRNA	mmu-miR-214-3p	miRNA
NR_038166.1	lncRNA	mmu-miR-27a-5p	miRNA
NR_038166.1	lncRNA	mmu-miR-34a-5p	miRNA
NR_038166.1	lncRNA	mmu-miR-672-5p	miRNA
NR_038166.1	lncRNA	mmu-miR-6944-3p	miRNA
NR_038166.1	lncRNA	mmu-miR-6978-3p	miRNA
NR_038166.1	lncRNA	mmu-miR-7033-5p	miRNA
NR_038166.1	lncRNA	mmu-miR-7649-3p	miRNA
NR_038166.1	lncRNA	mmu-miR-92a-1-5p	miRNA
NR_040318.1	lncRNA	mmu-miR-124-5p	miRNA
NR_040318.1	lncRNA	mmu-miR-206-3p	miRNA
NR_040318.1	lncRNA	mmu-miR-21a-3p	miRNA
NR_040318.1	lncRNA	mmu-miR-3109-3p	miRNA
NR_040318.1	lncRNA	mmu-miR-31-3p	miRNA
NR_040318.1	lncRNA	mmu-miR-34a-5p	miRNA
NR_040318.1	lncRNA	mmu-miR-741-3p	miRNA
NR_040532.1	lncRNA	mmu-miR-147-5p	miRNA
NR_040532.1	lncRNA	mmu-miR-155-3p	miRNA
NR_040532.1	lncRNA	mmu-miR-1983	miRNA
NR_040532.1	lncRNA	mmu-miR-206-3p	miRNA
NR_040532.1	lncRNA	mmu-miR-214-3p	miRNA
NR_040532.1	lncRNA	mmu-miR-34a-5p	miRNA
NR_040532.1	lncRNA	mmu-miR-7033-5p	miRNA
NR_040532.1	lncRNA	mmu-miR-741-3p	miRNA
NR_040532.1	lncRNA	mmu-miR-7649-3p	miRNA
NR_040533.1	lncRNA	mmu-miR-190b-5p	miRNA
NR_040533.1	lncRNA	mmu-miR-1945	miRNA
NR_040533.1	lncRNA	mmu-miR-214-3p	miRNA
NR_040533.1	lncRNA	mmu-miR-34a-5p	miRNA
NR_040533.1	lncRNA	mmu-miR-7033-5p	miRNA
NR_040533.1	lncRNA	mmu-miR-7649-3p	miRNA
NR_040707.1	lncRNA	mmu-miR-185-3p	miRNA
NR_040707.1	lncRNA	mmu-miR-190a-5p	miRNA
NR_045008.1	lncRNA	mmu-miR-124-5p	miRNA
NR_045008.1	lncRNA	mmu-miR-132-3p	miRNA
NR_045008.1	lncRNA	mmu-miR-147-5p	miRNA
NR_045008.1	lncRNA	mmu-miR-190b-5p	miRNA
NR_045008.1	lncRNA	mmu-miR-21a-3p	miRNA
NR_045008.1	lncRNA	mmu-miR-31-3p	miRNA
NR_045008.1	lncRNA	mmu-miR-34a-5p	miRNA
NR_045008.1	lncRNA	mmu-miR-7033-5p	miRNA
NR_045643.1	lncRNA	mmu-miR-125b-1-3p	miRNA
NR_045643.1	lncRNA	mmu-miR-129-5p	miRNA
NR_045643.1	lncRNA	mmu-miR-132-3p	miRNA
NR_045643.1	lncRNA	mmu-miR-132-5p	miRNA
NR_045643.1	lncRNA	mmu-miR-147-5p	miRNA
NR_045643.1	lncRNA	mmu-miR-155-5p	miRNA
NR_045643.1	lncRNA	mmu-miR-18a-5p	miRNA
NR_045643.1	lncRNA	mmu-miR-1983	miRNA
NR_045643.1	lncRNA	mmu-miR-212-3p	miRNA
NR_045643.1	lncRNA	mmu-miR-214-3p	miRNA
NR_045643.1	lncRNA	mmu-miR-27a-5p	miRNA
NR_045643.1	lncRNA	mmu-miR-3109-3p	miRNA
NR_045643.1	lncRNA	mmu-miR-34a-5p	miRNA
NR_045643.1	lncRNA	mmu-miR-5128	miRNA
NR_045643.1	lncRNA	mmu-miR-672-5p	miRNA
NR_045643.1	lncRNA	mmu-miR-6897-5p	miRNA
NR_045643.1	lncRNA	mmu-miR-6944-3p	miRNA
NR_045643.1	lncRNA	mmu-miR-7033-5p	miRNA
NR_045643.1	lncRNA	mmu-miR-741-3p	miRNA
NR_045643.1	lncRNA	mmu-miR-92a-1-5p	miRNA
NR_102276.1	lncRNA	mmu-miR-125b-1-3p	miRNA
NR_102276.1	lncRNA	mmu-miR-132-3p	miRNA
NR_102276.1	lncRNA	mmu-miR-147-5p	miRNA
NR_102276.1	lncRNA	mmu-miR-190b-5p	miRNA
NR_102276.1	lncRNA	mmu-miR-1983	miRNA
NR_102276.1	lncRNA	mmu-miR-212-3p	miRNA
NR_102276.1	lncRNA	mmu-miR-223-3p	miRNA
NR_102276.1	lncRNA	mmu-miR-672-5p	miRNA
NR_102276.1	lncRNA	mmu-miR-6944-3p	miRNA
NR_102276.1	lncRNA	mmu-miR-6978-3p	miRNA
NR_102276.1	lncRNA	mmu-miR-7033-5p	miRNA
NR_102276.1	lncRNA	mmu-miR-741-3p	miRNA
NR_131042.1	lncRNA	mmu-miR-147-5p	miRNA
NR_131042.1	lncRNA	mmu-miR-6944-3p	miRNA
NR_131042.1	lncRNA	mmu-miR-92a-1-5p	miRNA
NR_131212.1	lncRNA	mmu-miR-106a-5p	miRNA
NR_131212.1	lncRNA	mmu-miR-185-3p	miRNA
NR_131212.1	lncRNA	mmu-miR-190a-5p	miRNA
NR_131212.1	lncRNA	mmu-miR-194-2-3p	miRNA
NR_131212.1	lncRNA	mmu-miR-203b-3p	miRNA
NR_131212.1	lncRNA	mmu-miR-3073b-5p	miRNA
NR_131212.1	lncRNA	mmu-miR-346-5p	miRNA
NR_131212.1	lncRNA	mmu-miR-6990-5p	miRNA
NR_131220.1	lncRNA	mmu-miR-7033-5p	miRNA
NR_131220.1	lncRNA	mmu-miR-741-3p	miRNA
Pde6a	mRNA	mmu-miR-124-5p	miRNA
Pde6a	mRNA	mmu-miR-1247-3p	miRNA
Pde6a	mRNA	mmu-miR-125b-1-3p	miRNA
Pde6a	mRNA	mmu-miR-129-5p	miRNA
Pde6a	mRNA	mmu-miR-132-3p	miRNA
Pde6a	mRNA	mmu-miR-147-5p	miRNA
Pde6a	mRNA	mmu-miR-18a-5p	miRNA
Pde6a	mRNA	mmu-miR-206-3p	miRNA
Pde6a	mRNA	mmu-miR-212-5p	miRNA
Pde6a	mRNA	mmu-miR-214-3p	miRNA
Pde6a	mRNA	mmu-miR-222-5p	miRNA
Pde6a	mRNA	mmu-miR-224-5p	miRNA
Pde6a	mRNA	mmu-miR-27a-5p	miRNA
Pde6a	mRNA	mmu-miR-34a-5p	miRNA
Pde6a	mRNA	mmu-miR-672-5p	miRNA
Pde6a	mRNA	mmu-miR-6944-3p	miRNA
Pde6a	mRNA	mmu-miR-6978-3p	miRNA
Pde6a	mRNA	mmu-miR-7033-5p	miRNA
Pde6a	mRNA	mmu-miR-741-3p	miRNA
Psrc1	mRNA	mmu-miR-185-3p	miRNA
Ptprn	mRNA	mmu-miR-185-3p	miRNA
Ptprn	mRNA	mmu-miR-194-2-3p	miRNA
Ptprn	mRNA	mmu-miR-203b-3p	miRNA
Ptprn	mRNA	mmu-miR-3073b-5p	miRNA
Ptprn	mRNA	mmu-miR-346-5p	miRNA
Ptprn	mRNA	mmu-miR-365-1-5p	miRNA
Ptprn	mRNA	mmu-miR-365-2-5p	miRNA
Ptprn	mRNA	mmu-miR-6990-5p	miRNA
Pvalb	mRNA	mmu-miR-18a-5p	miRNA
Pvalb	mRNA	mmu-miR-21a-3p	miRNA
Pvalb	mRNA	mmu-miR-3109-3p	miRNA
Pvalb	mRNA	mmu-miR-5128	miRNA
Pvalb	mRNA	mmu-miR-7649-3p	miRNA
Pzp	mRNA	mmu-miR-124-5p	miRNA
Pzp	mRNA	mmu-miR-1247-3p	miRNA
Pzp	mRNA	mmu-miR-132-3p	miRNA
Pzp	mRNA	mmu-miR-132-5p	miRNA
Pzp	mRNA	mmu-miR-147-5p	miRNA
Pzp	mRNA	mmu-miR-18a-5p	miRNA
Pzp	mRNA	mmu-miR-206-3p	miRNA
Pzp	mRNA	mmu-miR-212-3p	miRNA
Pzp	mRNA	mmu-miR-214-3p	miRNA
Pzp	mRNA	mmu-miR-224-5p	miRNA
Pzp	mRNA	mmu-miR-672-5p	miRNA
Pzp	mRNA	mmu-miR-6897-5p	miRNA
Pzp	mRNA	mmu-miR-6944-3p	miRNA
Pzp	mRNA	mmu-miR-7033-5p	miRNA
Serpina10	mRNA	mmu-miR-365-1-5p	miRNA
Serpina3n	mRNA	mmu-miR-185-3p	miRNA
Serpina3n	mRNA	mmu-miR-190a-5p	miRNA
Serpina3n	mRNA	mmu-miR-346-5p	miRNA
Serpina3n	mRNA	mmu-miR-6990-5p	miRNA
Sh2d5	mRNA	mmu-miR-106a-5p	miRNA
Sh2d5	mRNA	mmu-miR-185-3p	miRNA
Sh2d5	mRNA	mmu-miR-194-2-3p	miRNA
Sh2d5	mRNA	mmu-miR-3073b-5p	miRNA
Sh2d5	mRNA	mmu-miR-346-5p	miRNA
Sh2d5	mRNA	mmu-miR-365-1-5p	miRNA
Sh2d5	mRNA	mmu-miR-6990-5p	miRNA
Slc22a22	mRNA	mmu-miR-129-5p	miRNA
Slc22a22	mRNA	mmu-miR-132-3p	miRNA
Slc22a22	mRNA	mmu-miR-155-5p	miRNA
Slc22a22	mRNA	mmu-miR-190b-5p	miRNA
Slc22a22	mRNA	mmu-miR-1983	miRNA
Slc22a22	mRNA	mmu-miR-206-3p	miRNA
Slc22a22	mRNA	mmu-miR-212-3p	miRNA
Slc22a22	mRNA	mmu-miR-212-5p	miRNA
Slc22a22	mRNA	mmu-miR-214-3p	miRNA
Slc22a22	mRNA	mmu-miR-224-5p	miRNA
Slc22a22	mRNA	mmu-miR-5128	miRNA
Slc22a22	mRNA	mmu-miR-6539	miRNA
Slc22a22	mRNA	mmu-miR-6897-5p	miRNA
Slc22a22	mRNA	mmu-miR-6944-3p	miRNA
Slc22a22	mRNA	mmu-miR-6978-3p	miRNA
Slc22a22	mRNA	mmu-miR-7033-5p	miRNA
Slc22a22	mRNA	mmu-miR-7649-3p	miRNA
Slc22a29	mRNA	mmu-miR-129-5p	miRNA
Slc22a29	mRNA	mmu-miR-155-5p	miRNA
Slc22a29	mRNA	mmu-miR-18a-5p	miRNA
Slc22a29	mRNA	mmu-miR-212-5p	miRNA
Slc22a29	mRNA	mmu-miR-34a-5p	miRNA
Slc22a29	mRNA	mmu-miR-672-5p	miRNA
Slc22a29	mRNA	mmu-miR-7033-5p	miRNA
Slc22a29	mRNA	mmu-miR-7649-3p	miRNA
Slc22a29	mRNA	mmu-miR-92a-1-5p	miRNA
Slc34a1	mRNA	mmu-miR-132-3p	miRNA
Slc34a1	mRNA	mmu-miR-155-5p	miRNA
Slc34a1	mRNA	mmu-miR-212-3p	miRNA
Slc34a1	mRNA	mmu-miR-212-5p	miRNA
Slc34a1	mRNA	mmu-miR-214-3p	miRNA
Slc34a1	mRNA	mmu-miR-3109-3p	miRNA
Slc34a1	mRNA	mmu-miR-34a-5p	miRNA
Slc34a1	mRNA	mmu-miR-5128	miRNA
Slc34a1	mRNA	mmu-miR-6539	miRNA
Slc34a1	mRNA	mmu-miR-672-5p	miRNA
Slc34a1	mRNA	mmu-miR-6897-5p	miRNA
Slc34a1	mRNA	mmu-miR-7033-5p	miRNA
Slc34a1	mRNA	mmu-miR-7649-3p	miRNA
Slc34a3	mRNA	mmu-miR-129-5p	miRNA
Slc34a3	mRNA	mmu-miR-132-3p	miRNA
Slc34a3	mRNA	mmu-miR-155-5p	miRNA
Slc34a3	mRNA	mmu-miR-1945	miRNA
Slc34a3	mRNA	mmu-miR-212-3p	miRNA
Slc34a3	mRNA	mmu-miR-212-5p	miRNA
Slc34a3	mRNA	mmu-miR-214-3p	miRNA
Slc34a3	mRNA	mmu-miR-224-5p	miRNA
Slc34a3	mRNA	mmu-miR-3095-3p	miRNA
Slc34a3	mRNA	mmu-miR-3109-3p	miRNA
Slc34a3	mRNA	mmu-miR-31-3p	miRNA
Slc34a3	mRNA	mmu-miR-34a-5p	miRNA
Slc34a3	mRNA	mmu-miR-7033-5p	miRNA
Slc34a3	mRNA	mmu-miR-7649-3p	miRNA
Slc34a3	mRNA	mmu-miR-92a-1-5p	miRNA
Slc7a13	mRNA	mmu-miR-132-3p	miRNA
Slc7a13	mRNA	mmu-miR-147-5p	miRNA
Slc7a13	mRNA	mmu-miR-18a-5p	miRNA
Slc7a13	mRNA	mmu-miR-212-3p	miRNA
Slc7a13	mRNA	mmu-miR-214-3p	miRNA
Slc7a13	mRNA	mmu-miR-21a-3p	miRNA
Slc7a13	mRNA	mmu-miR-3109-3p	miRNA
Slc7a13	mRNA	mmu-miR-5128	miRNA
Slc7a13	mRNA	mmu-miR-672-5p	miRNA
Slc7a13	mRNA	mmu-miR-7033-5p	miRNA
Spp2	mRNA	mmu-miR-1983	miRNA
Spp2	mRNA	mmu-miR-34a-5p	miRNA
Spp2	mRNA	mmu-miR-6978-3p	miRNA
Spp2	mRNA	mmu-miR-7033-5p	miRNA
Spp2	mRNA	mmu-miR-7649-3p	miRNA
XR_001780164.1	lncRNA	mmu-miR-185-3p	miRNA
XR_001780164.1	lncRNA	mmu-miR-3073b-5p	miRNA
XR_001782178.1	lncRNA	mmu-miR-3109-3p	miRNA
XR_001782178.1	lncRNA	mmu-miR-741-3p	miRNA
XR_001784955.1	lncRNA	mmu-miR-185-3p	miRNA
XR_001785029.1	lncRNA	mmu-miR-124-5p	miRNA
XR_001785029.1	lncRNA	mmu-miR-1247-3p	miRNA
XR_001785029.1	lncRNA	mmu-miR-129-5p	miRNA
XR_001785029.1	lncRNA	mmu-miR-155-3p	miRNA
XR_001785029.1	lncRNA	mmu-miR-672-5p	miRNA
XR_001785029.1	lncRNA	mmu-miR-7033-5p	miRNA
XR_376574.2	lncRNA	mmu-miR-185-3p	miRNA
XR_376574.2	lncRNA	mmu-miR-365-1-5p	miRNA
XR_379388.2	lncRNA	mmu-miR-124-5p	miRNA
XR_379388.2	lncRNA	mmu-miR-190b-5p	miRNA
XR_379388.2	lncRNA	mmu-miR-223-3p	miRNA
XR_379388.2	lncRNA	mmu-miR-6944-3p	miRNA
XR_379388.2	lncRNA	mmu-miR-7033-5p	miRNA
XR_379891.3	lncRNA	mmu-miR-124-5p	miRNA
XR_379891.3	lncRNA	mmu-miR-125b-1-3p	miRNA
XR_379891.3	lncRNA	mmu-miR-129-5p	miRNA
XR_379891.3	lncRNA	mmu-miR-132-3p	miRNA
XR_379891.3	lncRNA	mmu-miR-147-3p	miRNA
XR_379891.3	lncRNA	mmu-miR-147-5p	miRNA
XR_379891.3	lncRNA	mmu-miR-155-3p	miRNA
XR_379891.3	lncRNA	mmu-miR-1983	miRNA
XR_379891.3	lncRNA	mmu-miR-212-3p	miRNA
XR_379891.3	lncRNA	mmu-miR-212-5p	miRNA
XR_379891.3	lncRNA	mmu-miR-21a-3p	miRNA
XR_379891.3	lncRNA	mmu-miR-224-5p	miRNA
XR_379891.3	lncRNA	mmu-miR-34a-5p	miRNA
XR_379891.3	lncRNA	mmu-miR-672-5p	miRNA
XR_379891.3	lncRNA	mmu-miR-7033-5p	miRNA
XR_379891.3	lncRNA	mmu-miR-7649-3p	miRNA
XR_385545.2	lncRNA	mmu-miR-3073b-5p	miRNA
XR_386995.2	lncRNA	mmu-miR-194-2-3p	miRNA
XR_389153.3	lncRNA	mmu-miR-214-3p	miRNA
XR_389153.3	lncRNA	mmu-miR-672-5p	miRNA
XR_865890.1	lncRNA	mmu-miR-129-2-3p	miRNA
XR_865890.1	lncRNA	mmu-miR-21a-3p	miRNA
XR_865890.1	lncRNA	mmu-miR-224-5p	miRNA
XR_865890.1	lncRNA	mmu-miR-7033-5p	miRNA
XR_865890.1	lncRNA	mmu-miR-741-3p	miRNA
XR_867474.2	lncRNA	mmu-miR-106a-5p	miRNA
XR_867474.2	lncRNA	mmu-miR-185-3p	miRNA
XR_867474.2	lncRNA	mmu-miR-3073b-5p	miRNA
XR_868594.1	lncRNA	mmu-miR-185-3p	miRNA
XR_868594.1	lncRNA	mmu-miR-194-2-3p	miRNA
XR_868594.1	lncRNA	mmu-miR-3073b-5p	miRNA
XR_869908.1	lncRNA	mmu-miR-124-5p	miRNA
XR_869908.1	lncRNA	mmu-miR-129-5p	miRNA
XR_869908.1	lncRNA	mmu-miR-223-3p	miRNA
XR_869908.1	lncRNA	mmu-miR-3095-3p	miRNA
XR_869908.1	lncRNA	mmu-miR-6944-3p	miRNA
XR_869908.1	lncRNA	mmu-miR-92a-1-5p	miRNA
XR_869909.2	lncRNA	mmu-miR-124-5p	miRNA
XR_869909.2	lncRNA	mmu-miR-190b-5p	miRNA
XR_869909.2	lncRNA	mmu-miR-214-3p	miRNA
XR_869909.2	lncRNA	mmu-miR-7033-5p	miRNA
XR_869909.2	lncRNA	mmu-miR-92a-1-5p	miRNA
XR_870956.1	lncRNA	mmu-miR-125b-1-3p	miRNA
XR_870956.1	lncRNA	mmu-miR-147-3p	miRNA
XR_870956.1	lncRNA	mmu-miR-18a-5p	miRNA
XR_870956.1	lncRNA	mmu-miR-214-3p	miRNA
XR_870956.1	lncRNA	mmu-miR-6944-3p	miRNA
XR_870956.1	lncRNA	mmu-miR-7033-5p	miRNA
XR_872234.2	lncRNA	mmu-miR-185-3p	miRNA
XR_873148.2	lncRNA	mmu-miR-129-5p	miRNA
XR_873148.2	lncRNA	mmu-miR-147-5p	miRNA
XR_873148.2	lncRNA	mmu-miR-214-3p	miRNA
XR_873148.2	lncRNA	mmu-miR-5128	miRNA
XR_873148.2	lncRNA	mmu-miR-672-5p	miRNA
XR_873148.2	lncRNA	mmu-miR-7033-5p	miRNA
XR_873148.2	lncRNA	mmu-miR-741-3p	miRNA
XR_873672.1	lncRNA	mmu-miR-224-5p	miRNA
XR_873672.1	lncRNA	mmu-miR-3109-3p	miRNA
XR_873672.1	lncRNA	mmu-miR-672-5p	miRNA
XR_873672.1	lncRNA	mmu-miR-92a-1-5p	miRNA
XR_875429.2	lncRNA	mmu-miR-106a-5p	miRNA
XR_875429.2	lncRNA	mmu-miR-194-2-3p	miRNA
XR_875429.2	lncRNA	mmu-miR-3073b-5p	miRNA
XR_876932.2	lncRNA	mmu-miR-185-3p	miRNA
XR_876932.2	lncRNA	mmu-miR-365-1-5p	miRNA
XR_877341.2	lncRNA	mmu-miR-106a-5p	miRNA
XR_877341.2	lncRNA	mmu-miR-185-3p	miRNA
XR_877341.2	lncRNA	mmu-miR-190a-5p	miRNA
XR_877341.2	lncRNA	mmu-miR-194-2-3p	miRNA
XR_877341.2	lncRNA	mmu-miR-1981-3p	miRNA
XR_877341.2	lncRNA	mmu-miR-203b-3p	miRNA
XR_877341.2	lncRNA	mmu-miR-3073b-5p	miRNA
XR_877341.2	lncRNA	mmu-miR-346-5p	miRNA
XR_877341.2	lncRNA	mmu-miR-365-2-5p	miRNA
XR_877341.2	lncRNA	mmu-miR-6990-5p	miRNA
XR_878082.1	lncRNA	mmu-miR-106a-5p	miRNA
XR_878082.1	lncRNA	mmu-miR-190a-5p	miRNA
XR_878082.1	lncRNA	mmu-miR-365-1-5p	miRNA
XR_878082.1	lncRNA	mmu-miR-6990-5p	miRNA
XR_878084.2	lncRNA	mmu-miR-185-3p	miRNA
XR_878084.2	lncRNA	mmu-miR-194-2-3p	miRNA
XR_878084.2	lncRNA	mmu-miR-203b-3p	miRNA
XR_878084.2	lncRNA	mmu-miR-3073b-5p	miRNA
XR_878084.2	lncRNA	mmu-miR-365-1-5p	miRNA
Zfp365	mRNA	mmu-miR-106a-5p	miRNA
Zfp365	mRNA	mmu-miR-185-3p	miRNA
Zfp365	mRNA	mmu-miR-190a-5p	miRNA
Zfp365	mRNA	mmu-miR-3073b-5p	miRNA
Zfp365	mRNA	mmu-miR-365-2-5p	miRNA
Zfp365	mRNA	mmu-miR-6990-5p	miRNA
