# Supplementary material for: Regulation Networks of Non-Coding RNA-Associated ceRNAs in Cisplatin-Induced Acute Kidney Injury
Source: Cells. 2022 Sep 23;11(19):2971. doi: 10.3390/cells11192971 (PMC9563924; doi:10.3390/cells11192971)
Supplement: Supplementary file 1 [file cells-11-02971-s001.zip › cells-1827820-supplementary/Supplementary materials_cells/Table S8 circRNA-asssociated ceRNA network.xlsx]

## Sheet: Sheet1
target	type	source	type
Abca13	gene	mmu-miR-124-5p	miRNA
Abca13	gene	mmu-miR-1247-3p	miRNA
Abca13	gene	mmu-miR-129-5p	miRNA
Abca13	gene	mmu-miR-132-3p	miRNA
Abca13	gene	mmu-miR-147-5p	miRNA
Abca13	gene	mmu-miR-155-5p	miRNA
Abca13	gene	mmu-miR-18a-5p	miRNA
Abca13	gene	mmu-miR-190b-5p	miRNA
Abca13	gene	mmu-miR-1983	miRNA
Abca13	gene	mmu-miR-212-3p	miRNA
Abca13	gene	mmu-miR-212-5p	miRNA
Abca13	gene	mmu-miR-214-3p	miRNA
Abca13	gene	mmu-miR-21a-3p	miRNA
Abca13	gene	mmu-miR-223-3p	miRNA
Abca13	gene	mmu-miR-224-5p	miRNA
Abca13	gene	mmu-miR-31-3p	miRNA
Abca13	gene	mmu-miR-34a-5p	miRNA
Abca13	gene	mmu-miR-5128	miRNA
Abca13	gene	mmu-miR-672-5p	miRNA
Abca13	gene	mmu-miR-6944-3p	miRNA
Abca13	gene	mmu-miR-6978-3p	miRNA
Abca13	gene	mmu-miR-7033-5p	miRNA
Abca13	gene	mmu-miR-741-3p	miRNA
Abca13	gene	mmu-miR-7649-3p	miRNA
Abca13	gene	mmu-miR-92a-1-5p	miRNA
Adra1a	gene	mmu-miR-124-5p	miRNA
Adra1a	gene	mmu-miR-1247-3p	miRNA
Adra1a	gene	mmu-miR-129-5p	miRNA
Adra1a	gene	mmu-miR-132-3p	miRNA
Adra1a	gene	mmu-miR-147-5p	miRNA
Adra1a	gene	mmu-miR-155-3p	miRNA
Adra1a	gene	mmu-miR-155-5p	miRNA
Adra1a	gene	mmu-miR-18a-5p	miRNA
Adra1a	gene	mmu-miR-190b-5p	miRNA
Adra1a	gene	mmu-miR-1983	miRNA
Adra1a	gene	mmu-miR-212-3p	miRNA
Adra1a	gene	mmu-miR-212-5p	miRNA
Adra1a	gene	mmu-miR-214-3p	miRNA
Adra1a	gene	mmu-miR-21a-3p	miRNA
Adra1a	gene	mmu-miR-224-5p	miRNA
Adra1a	gene	mmu-miR-27a-5p	miRNA
Adra1a	gene	mmu-miR-31-3p	miRNA
Adra1a	gene	mmu-miR-31-5p	miRNA
Adra1a	gene	mmu-miR-34a-5p	miRNA
Adra1a	gene	mmu-miR-34b-3p	miRNA
Adra1a	gene	mmu-miR-34c-3p	miRNA
Adra1a	gene	mmu-miR-5128	miRNA
Adra1a	gene	mmu-miR-672-5p	miRNA
Adra1a	gene	mmu-miR-6944-3p	miRNA
Adra1a	gene	mmu-miR-7033-5p	miRNA
Adra1a	gene	mmu-miR-741-3p	miRNA
Adra1a	gene	mmu-miR-7649-3p	miRNA
Adra1a	gene	mmu-miR-92a-1-5p	miRNA
Akap12	gene	mmu-miR-185-3p	miRNA
Akap12	gene	mmu-miR-190a-5p	miRNA
Akap12	gene	mmu-miR-194-2-3p	miRNA
Akap12	gene	mmu-miR-203b-3p	miRNA
Akap12	gene	mmu-miR-3073b-5p	miRNA
Akap12	gene	mmu-miR-346-5p	miRNA
Akap12	gene	mmu-miR-365-1-5p	miRNA
Akap12	gene	mmu-miR-365-2-5p	miRNA
Aldh5a1	gene	mmu-miR-129-5p	miRNA
Aldh5a1	gene	mmu-miR-132-3p	miRNA
Aldh5a1	gene	mmu-miR-147-5p	miRNA
Aldh5a1	gene	mmu-miR-155-3p	miRNA
Aldh5a1	gene	mmu-miR-155-5p	miRNA
Aldh5a1	gene	mmu-miR-18a-5p	miRNA
Aldh5a1	gene	mmu-miR-1945	miRNA
Aldh5a1	gene	mmu-miR-1983	miRNA
Aldh5a1	gene	mmu-miR-212-3p	miRNA
Aldh5a1	gene	mmu-miR-212-5p	miRNA
Aldh5a1	gene	mmu-miR-214-3p	miRNA
Aldh5a1	gene	mmu-miR-21a-3p	miRNA
Aldh5a1	gene	mmu-miR-224-5p	miRNA
Aldh5a1	gene	mmu-miR-27a-5p	miRNA
Aldh5a1	gene	mmu-miR-31-5p	miRNA
Aldh5a1	gene	mmu-miR-34a-5p	miRNA
Aldh5a1	gene	mmu-miR-672-5p	miRNA
Aldh5a1	gene	mmu-miR-6944-3p	miRNA
Aldh5a1	gene	mmu-miR-7033-5p	miRNA
Aldh5a1	gene	mmu-miR-741-3p	miRNA
Aldh5a1	gene	mmu-miR-7649-3p	miRNA
Aldh5a1	gene	mmu-miR-92a-1-5p	miRNA
Arl4c	gene	mmu-miR-185-3p	miRNA
Arl4c	gene	mmu-miR-194-2-3p	miRNA
Arl4c	gene	mmu-miR-203b-3p	miRNA
Arl4c	gene	mmu-miR-3073b-5p	miRNA
Arl4c	gene	mmu-miR-365-2-5p	miRNA
Arpp19	gene	mmu-miR-129-5p	miRNA
Arpp19	gene	mmu-miR-132-3p	miRNA
Arpp19	gene	mmu-miR-155-5p	miRNA
Arpp19	gene	mmu-miR-18a-5p	miRNA
Arpp19	gene	mmu-miR-212-3p	miRNA
Arpp19	gene	mmu-miR-214-3p	miRNA
Arpp19	gene	mmu-miR-21a-3p	miRNA
Arpp19	gene	mmu-miR-223-3p	miRNA
Arpp19	gene	mmu-miR-224-5p	miRNA
Arpp19	gene	mmu-miR-34a-5p	miRNA
Arpp19	gene	mmu-miR-34b-3p	miRNA
Arpp19	gene	mmu-miR-34c-3p	miRNA
Arpp19	gene	mmu-miR-5128	miRNA
Arpp19	gene	mmu-miR-672-5p	miRNA
Arpp19	gene	mmu-miR-6944-3p	miRNA
Arpp19	gene	mmu-miR-7033-5p	miRNA
Arpp19	gene	mmu-miR-7649-3p	miRNA
Arpp19	gene	mmu-miR-92a-1-5p	miRNA
Bcas3	gene	mmu-miR-129-5p	miRNA
Bcas3	gene	mmu-miR-132-3p	miRNA
Bcas3	gene	mmu-miR-155-3p	miRNA
Bcas3	gene	mmu-miR-155-5p	miRNA
Bcas3	gene	mmu-miR-190b-5p	miRNA
Bcas3	gene	mmu-miR-212-3p	miRNA
Bcas3	gene	mmu-miR-212-5p	miRNA
Bcas3	gene	mmu-miR-214-3p	miRNA
Bcas3	gene	mmu-miR-21a-3p	miRNA
Bcas3	gene	mmu-miR-223-3p	miRNA
Bcas3	gene	mmu-miR-224-5p	miRNA
Bcas3	gene	mmu-miR-27a-5p	miRNA
Bcas3	gene	mmu-miR-31-3p	miRNA
Bcas3	gene	mmu-miR-31-5p	miRNA
Bcas3	gene	mmu-miR-34a-5p	miRNA
Bcas3	gene	mmu-miR-5128	miRNA
Bcas3	gene	mmu-miR-672-5p	miRNA
Bcas3	gene	mmu-miR-6944-3p	miRNA
Bcas3	gene	mmu-miR-6978-3p	miRNA
Bcas3	gene	mmu-miR-7033-5p	miRNA
Bcas3	gene	mmu-miR-741-3p	miRNA
Bcas3	gene	mmu-miR-7649-3p	miRNA
Bcas3	gene	mmu-miR-92a-1-5p	miRNA
Bcl2l1	gene	mmu-miR-106a-5p	miRNA
Bcl2l1	gene	mmu-miR-185-3p	miRNA
Bcl2l1	gene	mmu-miR-194-2-3p	miRNA
Bcl2l1	gene	mmu-miR-203b-3p	miRNA
Bcl2l1	gene	mmu-miR-3073b-5p	miRNA
Bcl2l1	gene	mmu-miR-346-5p	miRNA
Bcl2l1	gene	mmu-miR-365-1-5p	miRNA
Bcl2l1	gene	mmu-miR-365-2-5p	miRNA
Bdkrb2	gene	mmu-miR-185-3p	miRNA
Bdkrb2	gene	mmu-miR-190a-5p	miRNA
Bdkrb2	gene	mmu-miR-194-2-3p	miRNA
Bdkrb2	gene	mmu-miR-3073b-5p	miRNA
Bdkrb2	gene	mmu-miR-365-1-5p	miRNA
Bdkrb2	gene	mmu-miR-365-2-5p	miRNA
Bnc2	gene	mmu-miR-124-5p	miRNA
Bnc2	gene	mmu-miR-1247-3p	miRNA
Bnc2	gene	mmu-miR-129-5p	miRNA
Bnc2	gene	mmu-miR-132-3p	miRNA
Bnc2	gene	mmu-miR-147-5p	miRNA
Bnc2	gene	mmu-miR-155-5p	miRNA
Bnc2	gene	mmu-miR-190b-5p	miRNA
Bnc2	gene	mmu-miR-1945	miRNA
Bnc2	gene	mmu-miR-212-3p	miRNA
Bnc2	gene	mmu-miR-212-5p	miRNA
Bnc2	gene	mmu-miR-214-3p	miRNA
Bnc2	gene	mmu-miR-21a-3p	miRNA
Bnc2	gene	mmu-miR-223-3p	miRNA
Bnc2	gene	mmu-miR-224-5p	miRNA
Bnc2	gene	mmu-miR-27a-5p	miRNA
Bnc2	gene	mmu-miR-31-3p	miRNA
Bnc2	gene	mmu-miR-31-5p	miRNA
Bnc2	gene	mmu-miR-34a-5p	miRNA
Bnc2	gene	mmu-miR-5128	miRNA
Bnc2	gene	mmu-miR-672-5p	miRNA
Bnc2	gene	mmu-miR-6978-3p	miRNA
Bnc2	gene	mmu-miR-7033-5p	miRNA
Bnc2	gene	mmu-miR-741-3p	miRNA
Bnc2	gene	mmu-miR-7649-3p	miRNA
Bnc2	gene	mmu-miR-92a-1-5p	miRNA
Cdk6	gene	mmu-miR-106a-5p	miRNA
Cdk6	gene	mmu-miR-185-3p	miRNA
Cdk6	gene	mmu-miR-190a-5p	miRNA
Cdk6	gene	mmu-miR-194-2-3p	miRNA
Cdk6	gene	mmu-miR-3073b-5p	miRNA
Cdk6	gene	mmu-miR-346-5p	miRNA
Cdk6	gene	mmu-miR-365-1-5p	miRNA
Cdk6	gene	mmu-miR-365-2-5p	miRNA
Cdkn1a	gene	mmu-miR-106a-5p	miRNA
Cdkn1a	gene	mmu-miR-185-3p	miRNA
Cdkn1a	gene	mmu-miR-194-2-3p	miRNA
Celf5	gene	mmu-miR-106a-5p	miRNA
Celf5	gene	mmu-miR-185-3p	miRNA
Celf5	gene	mmu-miR-194-2-3p	miRNA
Celf5	gene	mmu-miR-3073b-5p	miRNA
Celf5	gene	mmu-miR-346-5p	miRNA
Celf5	gene	mmu-miR-365-1-5p	miRNA
Celf5	gene	mmu-miR-365-2-5p	miRNA
Clec2h	gene	mmu-miR-206-3p	miRNA
Clec2h	gene	mmu-miR-212-5p	miRNA
Clec2h	gene	mmu-miR-214-3p	miRNA
Clec2h	gene	mmu-miR-21a-3p	miRNA
Clec2h	gene	mmu-miR-3095-3p	miRNA
Clec2h	gene	mmu-miR-3109-3p	miRNA
Clec2h	gene	mmu-miR-669f-5p	miRNA
Clec2h	gene	mmu-miR-7033-5p	miRNA
Clec2h	gene	mmu-miR-7649-3p	miRNA
Clec2h	gene	mmu-miR-92a-1-5p	miRNA
Col17a1	gene	mmu-miR-106a-5p	miRNA
Col17a1	gene	mmu-miR-185-3p	miRNA
Col17a1	gene	mmu-miR-194-2-3p	miRNA
Col17a1	gene	mmu-miR-3073b-5p	miRNA
Col17a1	gene	mmu-miR-346-5p	miRNA
Col17a1	gene	mmu-miR-365-1-5p	miRNA
Col17a1	gene	mmu-miR-365-2-5p	miRNA
Col18a1	gene	mmu-miR-185-3p	miRNA
Col18a1	gene	mmu-miR-194-2-3p	miRNA
Col18a1	gene	mmu-miR-203b-3p	miRNA
Col18a1	gene	mmu-miR-3073b-5p	miRNA
Col18a1	gene	mmu-miR-346-5p	miRNA
Col18a1	gene	mmu-miR-365-1-5p	miRNA
Col18a1	gene	mmu-miR-365-2-5p	miRNA
Col6a6	gene	mmu-miR-124-5p	miRNA
Col6a6	gene	mmu-miR-132-3p	miRNA
Col6a6	gene	mmu-miR-147-5p	miRNA
Col6a6	gene	mmu-miR-155-3p	miRNA
Col6a6	gene	mmu-miR-18a-5p	miRNA
Col6a6	gene	mmu-miR-1945	miRNA
Col6a6	gene	mmu-miR-1983	miRNA
Col6a6	gene	mmu-miR-212-3p	miRNA
Col6a6	gene	mmu-miR-212-5p	miRNA
Col6a6	gene	mmu-miR-214-3p	miRNA
Col6a6	gene	mmu-miR-21a-3p	miRNA
Col6a6	gene	mmu-miR-27a-5p	miRNA
Col6a6	gene	mmu-miR-31-3p	miRNA
Col6a6	gene	mmu-miR-34a-5p	miRNA
Col6a6	gene	mmu-miR-5128	miRNA
Col6a6	gene	mmu-miR-672-5p	miRNA
Col6a6	gene	mmu-miR-6944-3p	miRNA
Col6a6	gene	mmu-miR-6978-3p	miRNA
Col6a6	gene	mmu-miR-7033-5p	miRNA
Col6a6	gene	mmu-miR-7649-3p	miRNA
Crb1	gene	mmu-miR-124-5p	miRNA
Crb1	gene	mmu-miR-129-5p	miRNA
Crb1	gene	mmu-miR-155-3p	miRNA
Crb1	gene	mmu-miR-155-5p	miRNA
Crb1	gene	mmu-miR-18a-5p	miRNA
Crb1	gene	mmu-miR-190b-5p	miRNA
Crb1	gene	mmu-miR-1983	miRNA
Crb1	gene	mmu-miR-212-5p	miRNA
Crb1	gene	mmu-miR-214-3p	miRNA
Crb1	gene	mmu-miR-21a-3p	miRNA
Crb1	gene	mmu-miR-224-5p	miRNA
Crb1	gene	mmu-miR-31-3p	miRNA
Crb1	gene	mmu-miR-34a-5p	miRNA
Crb1	gene	mmu-miR-5128	miRNA
Crb1	gene	mmu-miR-672-5p	miRNA
Crb1	gene	mmu-miR-6944-3p	miRNA
Crb1	gene	mmu-miR-7033-5p	miRNA
Crb1	gene	mmu-miR-7649-3p	miRNA
Crb1	gene	mmu-miR-92a-1-5p	miRNA
Csn3	gene	mmu-miR-185-3p	miRNA
Csn3	gene	mmu-miR-190a-5p	miRNA
Csn3	gene	mmu-miR-194-2-3p	miRNA
Csn3	gene	mmu-miR-3073b-5p	miRNA
Cubn	gene	mmu-miR-124-5p	miRNA
Cubn	gene	mmu-miR-129-5p	miRNA
Cubn	gene	mmu-miR-132-3p	miRNA
Cubn	gene	mmu-miR-147-5p	miRNA
Cubn	gene	mmu-miR-155-5p	miRNA
Cubn	gene	mmu-miR-18a-5p	miRNA
Cubn	gene	mmu-miR-1983	miRNA
Cubn	gene	mmu-miR-212-3p	miRNA
Cubn	gene	mmu-miR-212-5p	miRNA
Cubn	gene	mmu-miR-214-3p	miRNA
Cubn	gene	mmu-miR-223-3p	miRNA
Cubn	gene	mmu-miR-224-5p	miRNA
Cubn	gene	mmu-miR-27a-5p	miRNA
Cubn	gene	mmu-miR-31-3p	miRNA
Cubn	gene	mmu-miR-31-5p	miRNA
Cubn	gene	mmu-miR-34a-5p	miRNA
Cubn	gene	mmu-miR-34c-3p	miRNA
Cubn	gene	mmu-miR-5128	miRNA
Cubn	gene	mmu-miR-672-5p	miRNA
Cubn	gene	mmu-miR-6944-3p	miRNA
Cubn	gene	mmu-miR-6978-3p	miRNA
Cubn	gene	mmu-miR-7033-5p	miRNA
Cubn	gene	mmu-miR-741-3p	miRNA
Cubn	gene	mmu-miR-7649-3p	miRNA
Cubn	gene	mmu-miR-92a-1-5p	miRNA
Cux2	gene	mmu-miR-124-5p	miRNA
Cux2	gene	mmu-miR-1247-3p	miRNA
Cux2	gene	mmu-miR-129-2-3p	miRNA
Cux2	gene	mmu-miR-129-5p	miRNA
Cux2	gene	mmu-miR-132-3p	miRNA
Cux2	gene	mmu-miR-147-5p	miRNA
Cux2	gene	mmu-miR-155-5p	miRNA
Cux2	gene	mmu-miR-18a-5p	miRNA
Cux2	gene	mmu-miR-190b-5p	miRNA
Cux2	gene	mmu-miR-1983	miRNA
Cux2	gene	mmu-miR-212-3p	miRNA
Cux2	gene	mmu-miR-212-5p	miRNA
Cux2	gene	mmu-miR-214-3p	miRNA
Cux2	gene	mmu-miR-21a-3p	miRNA
Cux2	gene	mmu-miR-224-5p	miRNA
Cux2	gene	mmu-miR-27a-5p	miRNA
Cux2	gene	mmu-miR-31-5p	miRNA
Cux2	gene	mmu-miR-34a-5p	miRNA
Cux2	gene	mmu-miR-672-5p	miRNA
Cux2	gene	mmu-miR-6978-3p	miRNA
Cux2	gene	mmu-miR-7033-5p	miRNA
Cux2	gene	mmu-miR-741-3p	miRNA
Cux2	gene	mmu-miR-7649-3p	miRNA
Cux2	gene	mmu-miR-92a-1-5p	miRNA
Cxcl12	gene	mmu-miR-124-5p	miRNA
Cxcl12	gene	mmu-miR-129-5p	miRNA
Cxcl12	gene	mmu-miR-132-3p	miRNA
Cxcl12	gene	mmu-miR-147-5p	miRNA
Cxcl12	gene	mmu-miR-155-5p	miRNA
Cxcl12	gene	mmu-miR-18a-5p	miRNA
Cxcl12	gene	mmu-miR-1983	miRNA
Cxcl12	gene	mmu-miR-212-3p	miRNA
Cxcl12	gene	mmu-miR-212-5p	miRNA
Cxcl12	gene	mmu-miR-214-3p	miRNA
Cxcl12	gene	mmu-miR-21a-3p	miRNA
Cxcl12	gene	mmu-miR-223-3p	miRNA
Cxcl12	gene	mmu-miR-34a-5p	miRNA
Cxcl12	gene	mmu-miR-5128	miRNA
Cxcl12	gene	mmu-miR-672-5p	miRNA
Cxcl12	gene	mmu-miR-6944-3p	miRNA
Cxcl12	gene	mmu-miR-6978-3p	miRNA
Cxcl12	gene	mmu-miR-7033-5p	miRNA
Cxcl12	gene	mmu-miR-741-3p	miRNA
Cxcl12	gene	mmu-miR-7649-3p	miRNA
Cxcl12	gene	mmu-miR-92a-1-5p	miRNA
Cxcl2	gene	mmu-miR-194-2-3p	miRNA
Eda2r	gene	mmu-miR-106a-5p	miRNA
Eda2r	gene	mmu-miR-190a-5p	miRNA
Eda2r	gene	mmu-miR-194-2-3p	miRNA
Eda2r	gene	mmu-miR-203b-3p	miRNA
Eda2r	gene	mmu-miR-3073b-5p	miRNA
Eda2r	gene	mmu-miR-365-1-5p	miRNA
Eda2r	gene	mmu-miR-365-2-5p	miRNA
Fga	gene	mmu-miR-185-3p	miRNA
Fga	gene	mmu-miR-190a-5p	miRNA
Fga	gene	mmu-miR-203b-3p	miRNA
Fga	gene	mmu-miR-346-5p	miRNA
Fgb	gene	mmu-miR-190a-3p	miRNA
Fgb	gene	mmu-miR-203b-3p	miRNA
Fgg	gene	mmu-miR-185-3p	miRNA
Fgg	gene	mmu-miR-203b-3p	miRNA
Fgg	gene	mmu-miR-3073b-5p	miRNA
Fndc4	gene	mmu-miR-106a-5p	miRNA
Fndc4	gene	mmu-miR-185-3p	miRNA
Fndc4	gene	mmu-miR-190a-5p	miRNA
Fndc4	gene	mmu-miR-3073b-5p	miRNA
Fndc4	gene	mmu-miR-346-5p	miRNA
Fndc4	gene	mmu-miR-365-1-5p	miRNA
Fndc4	gene	mmu-miR-365-2-5p	miRNA
Havcr1	gene	mmu-miR-190a-5p	miRNA
Hbb-bs	gene	mmu-miR-7033-5p	miRNA
Hsd3b2	gene	mmu-miR-129-5p	miRNA
Hsd3b2	gene	mmu-miR-147-5p	miRNA
Hsd3b2	gene	mmu-miR-155-5p	miRNA
Hsd3b2	gene	mmu-miR-212-5p	miRNA
Hsd3b2	gene	mmu-miR-214-3p	miRNA
Hsd3b2	gene	mmu-miR-21a-3p	miRNA
Hsd3b2	gene	mmu-miR-224-5p	miRNA
Hsd3b2	gene	mmu-miR-5128	miRNA
Hsd3b2	gene	mmu-miR-672-5p	miRNA
Hsd3b2	gene	mmu-miR-6944-3p	miRNA
Hsd3b2	gene	mmu-miR-6978-3p	miRNA
Hsd3b2	gene	mmu-miR-7033-5p	miRNA
Hsd3b2	gene	mmu-miR-741-3p	miRNA
Hsd3b2	gene	mmu-miR-92a-1-5p	miRNA
Hsd3b4	gene	mmu-miR-129-5p	miRNA
Hsd3b4	gene	mmu-miR-18a-5p	miRNA
Hsd3b4	gene	mmu-miR-212-5p	miRNA
Hsd3b4	gene	mmu-miR-214-3p	miRNA
Hsd3b4	gene	mmu-miR-21a-3p	miRNA
Hsd3b4	gene	mmu-miR-34b-3p	miRNA
Hsd3b4	gene	mmu-miR-34c-3p	miRNA
Impg2	gene	mmu-miR-106a-5p	miRNA
Impg2	gene	mmu-miR-185-3p	miRNA
Impg2	gene	mmu-miR-190a-5p	miRNA
Impg2	gene	mmu-miR-194-2-3p	miRNA
Impg2	gene	mmu-miR-203b-3p	miRNA
Impg2	gene	mmu-miR-3073b-5p	miRNA
Impg2	gene	mmu-miR-365-1-5p	miRNA
Inmt	gene	mmu-miR-6944-3p	miRNA
Klrg2	gene	mmu-miR-185-3p	miRNA
Klrg2	gene	mmu-miR-194-2-3p	miRNA
Klrg2	gene	mmu-miR-203b-3p	miRNA
Klrg2	gene	mmu-miR-3073b-5p	miRNA
Klrg2	gene	mmu-miR-365-1-5p	miRNA
Klrg2	gene	mmu-miR-365-2-5p	miRNA
Krt20	gene	mmu-miR-106a-5p	miRNA
Krt20	gene	mmu-miR-194-2-3p	miRNA
Krt20	gene	mmu-miR-203b-3p	miRNA
Lgi2	gene	mmu-miR-106a-5p	miRNA
Lgi2	gene	mmu-miR-185-3p	miRNA
Lgi2	gene	mmu-miR-190a-5p	miRNA
Lgi2	gene	mmu-miR-194-2-3p	miRNA
Lgi2	gene	mmu-miR-3073b-5p	miRNA
Lgi2	gene	mmu-miR-346-5p	miRNA
Lgi2	gene	mmu-miR-365-1-5p	miRNA
Lgi2	gene	mmu-miR-365-2-5p	miRNA
Lif	gene	mmu-miR-185-3p	miRNA
Lif	gene	mmu-miR-194-2-3p	miRNA
Lif	gene	mmu-miR-365-1-5p	miRNA
Litaf	gene	mmu-miR-185-3p	miRNA
Litaf	gene	mmu-miR-194-2-3p	miRNA
Litaf	gene	mmu-miR-203b-3p	miRNA
Litaf	gene	mmu-miR-3073b-5p	miRNA
Litaf	gene	mmu-miR-365-1-5p	miRNA
Lrp8	gene	mmu-miR-106a-5p	miRNA
Lrp8	gene	mmu-miR-185-3p	miRNA
Lrp8	gene	mmu-miR-190a-3p	miRNA
Lrp8	gene	mmu-miR-190a-5p	miRNA
Lrp8	gene	mmu-miR-194-2-3p	miRNA
Lrp8	gene	mmu-miR-203b-3p	miRNA
Lrp8	gene	mmu-miR-3073b-5p	miRNA
Lrp8	gene	mmu-miR-346-5p	miRNA
Lrp8	gene	mmu-miR-365-2-5p	miRNA
Map3k9	gene	mmu-miR-106a-5p	miRNA
Map3k9	gene	mmu-miR-185-3p	miRNA
Map3k9	gene	mmu-miR-194-2-3p	miRNA
Map3k9	gene	mmu-miR-3073b-5p	miRNA
Map3k9	gene	mmu-miR-346-5p	miRNA
Map3k9	gene	mmu-miR-365-1-5p	miRNA
Map3k9	gene	mmu-miR-365-2-5p	miRNA
Mep1b	gene	mmu-miR-132-3p	miRNA
Mep1b	gene	mmu-miR-190b-5p	miRNA
Mep1b	gene	mmu-miR-1983	miRNA
Mep1b	gene	mmu-miR-212-3p	miRNA
Mep1b	gene	mmu-miR-214-3p	miRNA
Mep1b	gene	mmu-miR-5128	miRNA
Mep1b	gene	mmu-miR-672-5p	miRNA
Mep1b	gene	mmu-miR-6944-3p	miRNA
Mep1b	gene	mmu-miR-741-3p	miRNA
Mep1b	gene	mmu-miR-7649-3p	miRNA
Mep1b	gene	mmu-miR-92a-1-5p	miRNA
Mettl21a	gene	mmu-miR-185-3p	miRNA
Mettl21a	gene	mmu-miR-190a-5p	miRNA
Mettl21a	gene	mmu-miR-194-2-3p	miRNA
Mettl21a	gene	mmu-miR-3073b-5p	miRNA
Mettl21a	gene	mmu-miR-365-1-5p	miRNA
mRNA	gene	Shared_miRNA	miRNA
Nat8f6	gene	mmu-miR-7033-5p	miRNA
Nat8f6	gene	mmu-miR-741-3p	miRNA
Ncs1	gene	mmu-miR-106a-5p	miRNA
Ncs1	gene	mmu-miR-185-3p	miRNA
Ncs1	gene	mmu-miR-190a-5p	miRNA
Ncs1	gene	mmu-miR-194-2-3p	miRNA
Ncs1	gene	mmu-miR-203b-3p	miRNA
Ncs1	gene	mmu-miR-3073b-5p	miRNA
Ncs1	gene	mmu-miR-346-5p	miRNA
Ncs1	gene	mmu-miR-365-1-5p	miRNA
Ncs1	gene	mmu-miR-365-2-5p	miRNA
Nepn	gene	mmu-miR-124-5p	miRNA
Nepn	gene	mmu-miR-132-3p	miRNA
Nepn	gene	mmu-miR-147-5p	miRNA
Nepn	gene	mmu-miR-18a-5p	miRNA
Nepn	gene	mmu-miR-212-3p	miRNA
Nepn	gene	mmu-miR-212-5p	miRNA
Nepn	gene	mmu-miR-21a-3p	miRNA
Nepn	gene	mmu-miR-27a-5p	miRNA
Nepn	gene	mmu-miR-672-5p	miRNA
Nepn	gene	mmu-miR-7033-5p	miRNA
Nepn	gene	mmu-miR-741-3p	miRNA
Nepn	gene	mmu-miR-7649-3p	miRNA
Nepn	gene	mmu-miR-92a-1-5p	miRNA
Nrcam	gene	mmu-miR-106a-5p	miRNA
Nrcam	gene	mmu-miR-185-3p	miRNA
Nrcam	gene	mmu-miR-190a-3p	miRNA
Nrcam	gene	mmu-miR-190a-5p	miRNA
Nrcam	gene	mmu-miR-194-2-3p	miRNA
Nrcam	gene	mmu-miR-203b-3p	miRNA
Nrcam	gene	mmu-miR-3073b-5p	miRNA
Nrcam	gene	mmu-miR-346-5p	miRNA
Nrcam	gene	mmu-miR-365-1-5p	miRNA
Nrcam	gene	mmu-miR-365-2-5p	miRNA
Nrxn3	gene	mmu-miR-124-5p	miRNA
Nrxn3	gene	mmu-miR-1247-3p	miRNA
Nrxn3	gene	mmu-miR-129-2-3p	miRNA
Nrxn3	gene	mmu-miR-129-5p	miRNA
Nrxn3	gene	mmu-miR-132-3p	miRNA
Nrxn3	gene	mmu-miR-147-5p	miRNA
Nrxn3	gene	mmu-miR-155-3p	miRNA
Nrxn3	gene	mmu-miR-155-5p	miRNA
Nrxn3	gene	mmu-miR-18a-5p	miRNA
Nrxn3	gene	mmu-miR-190b-5p	miRNA
Nrxn3	gene	mmu-miR-1983	miRNA
Nrxn3	gene	mmu-miR-212-3p	miRNA
Nrxn3	gene	mmu-miR-212-5p	miRNA
Nrxn3	gene	mmu-miR-214-3p	miRNA
Nrxn3	gene	mmu-miR-21a-3p	miRNA
Nrxn3	gene	mmu-miR-224-5p	miRNA
Nrxn3	gene	mmu-miR-27a-5p	miRNA
Nrxn3	gene	mmu-miR-31-3p	miRNA
Nrxn3	gene	mmu-miR-31-5p	miRNA
Nrxn3	gene	mmu-miR-34a-5p	miRNA
Nrxn3	gene	mmu-miR-34b-3p	miRNA
Nrxn3	gene	mmu-miR-34c-3p	miRNA
Nrxn3	gene	mmu-miR-5128	miRNA
Nrxn3	gene	mmu-miR-672-5p	miRNA
Nrxn3	gene	mmu-miR-6944-3p	miRNA
Nrxn3	gene	mmu-miR-6978-3p	miRNA
Nrxn3	gene	mmu-miR-7033-5p	miRNA
Nrxn3	gene	mmu-miR-741-3p	miRNA
Nrxn3	gene	mmu-miR-7649-3p	miRNA
Nrxn3	gene	mmu-miR-92a-1-5p	miRNA
Pclo	gene	mmu-miR-124-5p	miRNA
Pclo	gene	mmu-miR-1247-3p	miRNA
Pclo	gene	mmu-miR-129-2-3p	miRNA
Pclo	gene	mmu-miR-129-5p	miRNA
Pclo	gene	mmu-miR-132-3p	miRNA
Pclo	gene	mmu-miR-132-5p	miRNA
Pclo	gene	mmu-miR-147-5p	miRNA
Pclo	gene	mmu-miR-155-5p	miRNA
Pclo	gene	mmu-miR-18a-5p	miRNA
Pclo	gene	mmu-miR-190b-5p	miRNA
Pclo	gene	mmu-miR-1945	miRNA
Pclo	gene	mmu-miR-1983	miRNA
Pclo	gene	mmu-miR-212-3p	miRNA
Pclo	gene	mmu-miR-212-5p	miRNA
Pclo	gene	mmu-miR-214-3p	miRNA
Pclo	gene	mmu-miR-21a-3p	miRNA
Pclo	gene	mmu-miR-224-5p	miRNA
Pclo	gene	mmu-miR-27a-5p	miRNA
Pclo	gene	mmu-miR-31-3p	miRNA
Pclo	gene	mmu-miR-34a-5p	miRNA
Pclo	gene	mmu-miR-34b-3p	miRNA
Pclo	gene	mmu-miR-34c-3p	miRNA
Pclo	gene	mmu-miR-5128	miRNA
Pclo	gene	mmu-miR-672-5p	miRNA
Pclo	gene	mmu-miR-6944-3p	miRNA
Pclo	gene	mmu-miR-7033-5p	miRNA
Pclo	gene	mmu-miR-741-3p	miRNA
Pclo	gene	mmu-miR-7649-3p	miRNA
Pclo	gene	mmu-miR-92a-1-5p	miRNA
Pde6a	gene	mmu-miR-124-5p	miRNA
Pde6a	gene	mmu-miR-1247-3p	miRNA
Pde6a	gene	mmu-miR-129-5p	miRNA
Pde6a	gene	mmu-miR-132-3p	miRNA
Pde6a	gene	mmu-miR-147-5p	miRNA
Pde6a	gene	mmu-miR-18a-5p	miRNA
Pde6a	gene	mmu-miR-212-5p	miRNA
Pde6a	gene	mmu-miR-214-3p	miRNA
Pde6a	gene	mmu-miR-224-5p	miRNA
Pde6a	gene	mmu-miR-27a-5p	miRNA
Pde6a	gene	mmu-miR-34a-5p	miRNA
Pde6a	gene	mmu-miR-672-5p	miRNA
Pde6a	gene	mmu-miR-6944-3p	miRNA
Pde6a	gene	mmu-miR-6978-3p	miRNA
Pde6a	gene	mmu-miR-7033-5p	miRNA
Pde6a	gene	mmu-miR-741-3p	miRNA
Pira1	gene	mmu-miR-185-3p	miRNA
Pira1	gene	mmu-miR-194-2-3p	miRNA
Pira1	gene	mmu-miR-3073b-5p	miRNA
Pira1	gene	mmu-miR-365-1-5p	miRNA
Pira1	gene	mmu-miR-365-2-5p	miRNA
Pomgnt2	gene	mmu-miR-147-5p	miRNA
Pomgnt2	gene	mmu-miR-18a-5p	miRNA
Pomgnt2	gene	mmu-miR-212-3p	miRNA
Pomgnt2	gene	mmu-miR-214-3p	miRNA
Pomgnt2	gene	mmu-miR-21a-3p	miRNA
Pomgnt2	gene	mmu-miR-34a-5p	miRNA
Pomgnt2	gene	mmu-miR-672-5p	miRNA
Pomgnt2	gene	mmu-miR-6944-3p	miRNA
Pomgnt2	gene	mmu-miR-7033-5p	miRNA
Pomgnt2	gene	mmu-miR-741-3p	miRNA
Pomgnt2	gene	mmu-miR-92a-1-5p	miRNA
Psrc1	gene	mmu-miR-185-3p	miRNA
Ptprn	gene	mmu-miR-185-3p	miRNA
Ptprn	gene	mmu-miR-194-2-3p	miRNA
Ptprn	gene	mmu-miR-203b-3p	miRNA
Ptprn	gene	mmu-miR-3073b-5p	miRNA
Ptprn	gene	mmu-miR-346-5p	miRNA
Ptprn	gene	mmu-miR-365-1-5p	miRNA
Ptprn	gene	mmu-miR-365-2-5p	miRNA
Pvalb	gene	mmu-miR-18a-5p	miRNA
Pvalb	gene	mmu-miR-21a-3p	miRNA
Pvalb	gene	mmu-miR-5128	miRNA
Pvalb	gene	mmu-miR-7649-3p	miRNA
Pzp	gene	mmu-miR-124-5p	miRNA
Pzp	gene	mmu-miR-1247-3p	miRNA
Pzp	gene	mmu-miR-132-3p	miRNA
Pzp	gene	mmu-miR-147-5p	miRNA
Pzp	gene	mmu-miR-18a-5p	miRNA
Pzp	gene	mmu-miR-212-3p	miRNA
Pzp	gene	mmu-miR-214-3p	miRNA
Pzp	gene	mmu-miR-224-5p	miRNA
Pzp	gene	mmu-miR-672-5p	miRNA
Pzp	gene	mmu-miR-6944-3p	miRNA
Pzp	gene	mmu-miR-7033-5p	miRNA
Raet1e	gene	mmu-miR-185-3p	miRNA
Raet1e	gene	mmu-miR-203b-3p	miRNA
Raet1e	gene	mmu-miR-3073b-5p	miRNA
Raet1e	gene	mmu-miR-346-5p	miRNA
Raet1e	gene	mmu-miR-365-1-5p	miRNA
Raet1e	gene	mmu-miR-365-2-5p	miRNA
Serpina3n	gene	mmu-miR-185-3p	miRNA
Serpina3n	gene	mmu-miR-190a-5p	miRNA
Serpina3n	gene	mmu-miR-346-5p	miRNA
Sh2d5	gene	mmu-miR-185-3p	miRNA
Sh2d5	gene	mmu-miR-194-2-3p	miRNA
Sh2d5	gene	mmu-miR-3073b-5p	miRNA
Sh2d5	gene	mmu-miR-365-1-5p	miRNA
Shank2	gene	mmu-miR-124-5p	miRNA
Shank2	gene	mmu-miR-1247-3p	miRNA
Shank2	gene	mmu-miR-129-5p	miRNA
Shank2	gene	mmu-miR-132-3p	miRNA
Shank2	gene	mmu-miR-147-5p	miRNA
Shank2	gene	mmu-miR-155-3p	miRNA
Shank2	gene	mmu-miR-155-5p	miRNA
Shank2	gene	mmu-miR-18a-5p	miRNA
Shank2	gene	mmu-miR-190b-5p	miRNA
Shank2	gene	mmu-miR-1945	miRNA
Shank2	gene	mmu-miR-1983	miRNA
Shank2	gene	mmu-miR-206-3p	miRNA
Shank2	gene	mmu-miR-212-3p	miRNA
Shank2	gene	mmu-miR-212-5p	miRNA
Shank2	gene	mmu-miR-214-3p	miRNA
Shank2	gene	mmu-miR-21a-3p	miRNA
Shank2	gene	mmu-miR-224-5p	miRNA
Shank2	gene	mmu-miR-27a-5p	miRNA
Shank2	gene	mmu-miR-3095-3p	miRNA
Shank2	gene	mmu-miR-3109-3p	miRNA
Shank2	gene	mmu-miR-31-3p	miRNA
Shank2	gene	mmu-miR-31-5p	miRNA
Shank2	gene	mmu-miR-34a-5p	miRNA
Shank2	gene	mmu-miR-5128	miRNA
Shank2	gene	mmu-miR-669f-5p	miRNA
Shank2	gene	mmu-miR-672-5p	miRNA
Shank2	gene	mmu-miR-6944-3p	miRNA
Shank2	gene	mmu-miR-7033-5p	miRNA
Shank2	gene	mmu-miR-741-3p	miRNA
Shank2	gene	mmu-miR-7649-3p	miRNA
Shank2	gene	mmu-miR-92a-1-5p	miRNA
Slc22a15	gene	mmu-miR-106a-5p	miRNA
Slc22a15	gene	mmu-miR-185-3p	miRNA
Slc22a15	gene	mmu-miR-190a-5p	miRNA
Slc22a15	gene	mmu-miR-194-2-3p	miRNA
Slc22a15	gene	mmu-miR-3073b-5p	miRNA
Slc22a15	gene	mmu-miR-365-1-5p	miRNA
Slc22a15	gene	mmu-miR-365-2-5p	miRNA
Slc22a22	gene	mmu-miR-129-5p	miRNA
Slc22a22	gene	mmu-miR-132-3p	miRNA
Slc22a22	gene	mmu-miR-155-5p	miRNA
Slc22a22	gene	mmu-miR-190b-5p	miRNA
Slc22a22	gene	mmu-miR-1983	miRNA
Slc22a22	gene	mmu-miR-212-3p	miRNA
Slc22a22	gene	mmu-miR-212-5p	miRNA
Slc22a22	gene	mmu-miR-214-3p	miRNA
Slc22a22	gene	mmu-miR-224-5p	miRNA
Slc22a22	gene	mmu-miR-5128	miRNA
Slc22a22	gene	mmu-miR-6944-3p	miRNA
Slc22a22	gene	mmu-miR-7033-5p	miRNA
Slc22a22	gene	mmu-miR-7649-3p	miRNA
Slc22a29	gene	mmu-miR-129-5p	miRNA
Slc22a29	gene	mmu-miR-18a-5p	miRNA
Slc22a29	gene	mmu-miR-212-5p	miRNA
Slc22a29	gene	mmu-miR-34a-5p	miRNA
Slc22a29	gene	mmu-miR-672-5p	miRNA
Slc22a29	gene	mmu-miR-7033-5p	miRNA
Slc22a29	gene	mmu-miR-7649-3p	miRNA
Slc22a29	gene	mmu-miR-92a-1-5p	miRNA
Slc34a1	gene	mmu-miR-132-3p	miRNA
Slc34a1	gene	mmu-miR-155-5p	miRNA
Slc34a1	gene	mmu-miR-212-3p	miRNA
Slc34a1	gene	mmu-miR-212-5p	miRNA
Slc34a1	gene	mmu-miR-214-3p	miRNA
Slc34a1	gene	mmu-miR-34a-5p	miRNA
Slc34a1	gene	mmu-miR-5128	miRNA
Slc34a1	gene	mmu-miR-672-5p	miRNA
Slc34a1	gene	mmu-miR-7033-5p	miRNA
Slc34a1	gene	mmu-miR-7649-3p	miRNA
Slc34a3	gene	mmu-miR-129-5p	miRNA
Slc34a3	gene	mmu-miR-132-3p	miRNA
Slc34a3	gene	mmu-miR-155-5p	miRNA
Slc34a3	gene	mmu-miR-1945	miRNA
Slc34a3	gene	mmu-miR-212-3p	miRNA
Slc34a3	gene	mmu-miR-212-5p	miRNA
Slc34a3	gene	mmu-miR-214-3p	miRNA
Slc34a3	gene	mmu-miR-224-5p	miRNA
Slc34a3	gene	mmu-miR-34a-5p	miRNA
Slc34a3	gene	mmu-miR-7033-5p	miRNA
Slc34a3	gene	mmu-miR-7649-3p	miRNA
Slc34a3	gene	mmu-miR-92a-1-5p	miRNA
Slc7a13	gene	mmu-miR-132-3p	miRNA
Slc7a13	gene	mmu-miR-147-5p	miRNA
Slc7a13	gene	mmu-miR-18a-5p	miRNA
Slc7a13	gene	mmu-miR-212-3p	miRNA
Slc7a13	gene	mmu-miR-214-3p	miRNA
Slc7a13	gene	mmu-miR-21a-3p	miRNA
Slc7a13	gene	mmu-miR-5128	miRNA
Slc7a13	gene	mmu-miR-672-5p	miRNA
Slc7a13	gene	mmu-miR-7033-5p	miRNA
Spp2	gene	mmu-miR-1983	miRNA
Spp2	gene	mmu-miR-34a-5p	miRNA
Spp2	gene	mmu-miR-6978-3p	miRNA
Spp2	gene	mmu-miR-7033-5p	miRNA
Spp2	gene	mmu-miR-7649-3p	miRNA
Stxbp4	gene	mmu-miR-124-5p	miRNA
Stxbp4	gene	mmu-miR-129-5p	miRNA
Stxbp4	gene	mmu-miR-132-3p	miRNA
Stxbp4	gene	mmu-miR-147-5p	miRNA
Stxbp4	gene	mmu-miR-155-3p	miRNA
Stxbp4	gene	mmu-miR-155-5p	miRNA
Stxbp4	gene	mmu-miR-18a-5p	miRNA
Stxbp4	gene	mmu-miR-190b-5p	miRNA
Stxbp4	gene	mmu-miR-212-3p	miRNA
Stxbp4	gene	mmu-miR-212-5p	miRNA
Stxbp4	gene	mmu-miR-214-3p	miRNA
Stxbp4	gene	mmu-miR-21a-3p	miRNA
Stxbp4	gene	mmu-miR-224-5p	miRNA
Stxbp4	gene	mmu-miR-27a-5p	miRNA
Stxbp4	gene	mmu-miR-31-3p	miRNA
Stxbp4	gene	mmu-miR-31-5p	miRNA
Stxbp4	gene	mmu-miR-34a-5p	miRNA
Stxbp4	gene	mmu-miR-5128	miRNA
Stxbp4	gene	mmu-miR-672-5p	miRNA
Stxbp4	gene	mmu-miR-6944-3p	miRNA
Stxbp4	gene	mmu-miR-6978-3p	miRNA
Stxbp4	gene	mmu-miR-7033-5p	miRNA
Stxbp4	gene	mmu-miR-741-3p	miRNA
Stxbp4	gene	mmu-miR-7649-3p	miRNA
Stxbp4	gene	mmu-miR-92a-1-5p	miRNA
Trps1	gene	mmu-miR-124-5p	miRNA
Trps1	gene	mmu-miR-129-5p	miRNA
Trps1	gene	mmu-miR-132-3p	miRNA
Trps1	gene	mmu-miR-147-5p	miRNA
Trps1	gene	mmu-miR-155-5p	miRNA
Trps1	gene	mmu-miR-18a-5p	miRNA
Trps1	gene	mmu-miR-190b-5p	miRNA
Trps1	gene	mmu-miR-212-3p	miRNA
Trps1	gene	mmu-miR-212-5p	miRNA
Trps1	gene	mmu-miR-214-3p	miRNA
Trps1	gene	mmu-miR-21a-3p	miRNA
Trps1	gene	mmu-miR-224-5p	miRNA
Trps1	gene	mmu-miR-31-3p	miRNA
Trps1	gene	mmu-miR-31-5p	miRNA
Trps1	gene	mmu-miR-34a-5p	miRNA
Trps1	gene	mmu-miR-34b-3p	miRNA
Trps1	gene	mmu-miR-34c-3p	miRNA
Trps1	gene	mmu-miR-5128	miRNA
Trps1	gene	mmu-miR-672-5p	miRNA
Trps1	gene	mmu-miR-6944-3p	miRNA
Trps1	gene	mmu-miR-6978-3p	miRNA
Trps1	gene	mmu-miR-7033-5p	miRNA
Trps1	gene	mmu-miR-741-3p	miRNA
Trps1	gene	mmu-miR-7649-3p	miRNA
Trps1	gene	mmu-miR-92a-1-5p	miRNA
Trpv2	gene	mmu-miR-185-3p	miRNA
Trpv2	gene	mmu-miR-194-2-3p	miRNA
Trpv2	gene	mmu-miR-3073b-5p	miRNA
Trpv2	gene	mmu-miR-365-1-5p	miRNA
Trpv2	gene	mmu-miR-365-2-5p	miRNA
Zfp365	gene	mmu-miR-106a-5p	miRNA
Zfp365	gene	mmu-miR-185-3p	miRNA
Zfp365	gene	mmu-miR-190a-5p	miRNA
Zfp365	gene	mmu-miR-3073b-5p	miRNA
Zfp365	gene	mmu-miR-365-2-5p	miRNA
circRNA_0466|Chr10:89473752_89483524_-	circRNA	mmu-miR-147-5p	miRNA
circRNA_0466|Chr10:89473752_89483524_-	circRNA	mmu-miR-155-5p	miRNA
circRNA_0466|Chr10:89473752_89483524_-	circRNA	mmu-miR-214-3p	miRNA
circRNA_0466|Chr10:89473752_89483524_-	circRNA	mmu-miR-224-5p	miRNA
circRNA_0466|Chr10:89473752_89483524_-	circRNA	mmu-miR-7033-5p	miRNA
circRNA_0494|Chr10:116953785_116964118_-	circRNA	mmu-miR-206-3p	miRNA
circRNA_0494|Chr10:116953785_116964118_-	circRNA	mmu-miR-3095-3p	miRNA
circRNA_0494|Chr10:116953785_116964118_-	circRNA	mmu-miR-3109-3p	miRNA
circRNA_0494|Chr10:116953785_116964118_-	circRNA	mmu-miR-669f-5p	miRNA
circRNA_0595|Chr11:26534211_26550075_-	circRNA	mmu-miR-190a-5p	miRNA
circRNA_0765|Chr11:104423922_104426468_-	circRNA	mmu-miR-190a-3p	miRNA
circRNA_0765|Chr11:104423922_104426468_-	circRNA	mmu-miR-365-2-5p	miRNA
circRNA_1056|Chr13:17644781_17672602_-	circRNA	mmu-miR-34b-3p	miRNA
circRNA_1056|Chr13:17644781_17672602_-	circRNA	mmu-miR-7033-5p	miRNA
circRNA_1391|Chr14:120324794_120325412_+	circRNA	mmu-miR-194-2-3p	miRNA
circRNA_1424|Chr15:9321419_9367467_+	circRNA	mmu-miR-124-5p	miRNA
circRNA_1424|Chr15:9321419_9367467_+	circRNA	mmu-miR-1247-3p	miRNA
circRNA_1424|Chr15:9321419_9367467_+	circRNA	mmu-miR-129-5p	miRNA
circRNA_1424|Chr15:9321419_9367467_+	circRNA	mmu-miR-132-3p	miRNA
circRNA_1424|Chr15:9321419_9367467_+	circRNA	mmu-miR-147-5p	miRNA
circRNA_1424|Chr15:9321419_9367467_+	circRNA	mmu-miR-155-3p	miRNA
circRNA_1424|Chr15:9321419_9367467_+	circRNA	mmu-miR-18a-5p	miRNA
circRNA_1424|Chr15:9321419_9367467_+	circRNA	mmu-miR-190b-5p	miRNA
circRNA_1424|Chr15:9321419_9367467_+	circRNA	mmu-miR-1983	miRNA
circRNA_1424|Chr15:9321419_9367467_+	circRNA	mmu-miR-212-3p	miRNA
circRNA_1424|Chr15:9321419_9367467_+	circRNA	mmu-miR-212-5p	miRNA
circRNA_1424|Chr15:9321419_9367467_+	circRNA	mmu-miR-214-3p	miRNA
circRNA_1424|Chr15:9321419_9367467_+	circRNA	mmu-miR-21a-3p	miRNA
circRNA_1424|Chr15:9321419_9367467_+	circRNA	mmu-miR-34a-5p	miRNA
circRNA_1424|Chr15:9321419_9367467_+	circRNA	mmu-miR-34b-3p	miRNA
circRNA_1424|Chr15:9321419_9367467_+	circRNA	mmu-miR-34c-3p	miRNA
circRNA_1424|Chr15:9321419_9367467_+	circRNA	mmu-miR-5128	miRNA
circRNA_1424|Chr15:9321419_9367467_+	circRNA	mmu-miR-672-5p	miRNA
circRNA_1424|Chr15:9321419_9367467_+	circRNA	mmu-miR-6944-3p	miRNA
circRNA_1424|Chr15:9321419_9367467_+	circRNA	mmu-miR-7033-5p	miRNA
circRNA_1424|Chr15:9321419_9367467_+	circRNA	mmu-miR-741-3p	miRNA
circRNA_1424|Chr15:9321419_9367467_+	circRNA	mmu-miR-7649-3p	miRNA
circRNA_1424|Chr15:9321419_9367467_+	circRNA	mmu-miR-92a-1-5p	miRNA
circRNA_1478|Chr15:62107148_62107465_+	circRNA	mmu-miR-194-2-3p	miRNA
circRNA_1766|Chr17:32544883_32629156_+	circRNA	mmu-miR-106a-5p	miRNA
circRNA_1766|Chr17:32544883_32629156_+	circRNA	mmu-miR-185-3p	miRNA
circRNA_1766|Chr17:32544883_32629156_+	circRNA	mmu-miR-190a-3p	miRNA
circRNA_1766|Chr17:32544883_32629156_+	circRNA	mmu-miR-190a-5p	miRNA
circRNA_1766|Chr17:32544883_32629156_+	circRNA	mmu-miR-194-2-3p	miRNA
circRNA_1766|Chr17:32544883_32629156_+	circRNA	mmu-miR-203b-3p	miRNA
circRNA_1766|Chr17:32544883_32629156_+	circRNA	mmu-miR-3073b-5p	miRNA
circRNA_2118|Chr19:23063340_23064443_-	circRNA	mmu-miR-7033-5p	miRNA
circRNA_2154|Chr19:34587061_34607998_+	circRNA	mmu-miR-185-3p	miRNA
circRNA_2154|Chr19:34587061_34607998_+	circRNA	mmu-miR-190a-5p	miRNA
circRNA_2378|Chr2:69533453_69538061_-	circRNA	mmu-miR-129-5p	miRNA
circRNA_2378|Chr2:69533453_69538061_-	circRNA	mmu-miR-132-3p	miRNA
circRNA_2378|Chr2:69533453_69538061_-	circRNA	mmu-miR-7649-3p	miRNA
circRNA_2781|Chr3:121228310_121235764_-	circRNA	mmu-miR-6944-3p	miRNA
circRNA_2783|Chr3:121765001_121772366_-	circRNA	mmu-miR-132-3p	miRNA
circRNA_2783|Chr3:121765001_121772366_-	circRNA	mmu-miR-212-3p	miRNA
circRNA_2783|Chr3:121765001_121772366_-	circRNA	mmu-miR-34a-5p	miRNA
circRNA_2783|Chr3:121765001_121772366_-	circRNA	mmu-miR-741-3p	miRNA
circRNA_2799|Chr3:129735802_129740041_-	circRNA	mmu-miR-672-5p	miRNA
circRNA_2799|Chr3:129735802_129740041_-	circRNA	mmu-miR-7033-5p	miRNA
circRNA_2799|Chr3:129735802_129740041_-	circRNA	mmu-miR-741-3p	miRNA
circRNA_2799|Chr3:129735802_129740041_-	circRNA	mmu-miR-7649-3p	miRNA
circRNA_2820|Chr3:135655500_135669339_-	circRNA	mmu-miR-346-5p	miRNA
circRNA_2947|Chr4:84291693_84293662_-	circRNA	mmu-miR-124-5p	miRNA
circRNA_2947|Chr4:84291693_84293662_-	circRNA	mmu-miR-129-5p	miRNA
circRNA_2947|Chr4:84291693_84293662_-	circRNA	mmu-miR-1945	miRNA
circRNA_2947|Chr4:84291693_84293662_-	circRNA	mmu-miR-21a-3p	miRNA
circRNA_2947|Chr4:84291693_84293662_-	circRNA	mmu-miR-223-3p	miRNA
circRNA_2947|Chr4:84291693_84293662_-	circRNA	mmu-miR-27a-5p	miRNA
circRNA_2947|Chr4:84291693_84293662_-	circRNA	mmu-miR-34a-5p	miRNA
circRNA_2947|Chr4:84291693_84293662_-	circRNA	mmu-miR-672-5p	miRNA
circRNA_2947|Chr4:84291693_84293662_-	circRNA	mmu-miR-6978-3p	miRNA
circRNA_2947|Chr4:84291693_84293662_-	circRNA	mmu-miR-92a-1-5p	miRNA
circRNA_3026|Chr4:115569709_115606772_+	circRNA	mmu-miR-1247-3p	miRNA
circRNA_3026|Chr4:115569709_115606772_+	circRNA	mmu-miR-129-2-3p	miRNA
circRNA_3026|Chr4:115569709_115606772_+	circRNA	mmu-miR-129-5p	miRNA
circRNA_3026|Chr4:115569709_115606772_+	circRNA	mmu-miR-132-5p	miRNA
circRNA_3026|Chr4:115569709_115606772_+	circRNA	mmu-miR-34a-5p	miRNA
circRNA_3026|Chr4:115569709_115606772_+	circRNA	mmu-miR-7033-5p	miRNA
circRNA_3102|Chr4:143131710_143142234_-	circRNA	mmu-miR-185-3p	miRNA
circRNA_3102|Chr4:143131710_143142234_-	circRNA	mmu-miR-190a-5p	miRNA
circRNA_3102|Chr4:143131710_143142234_-	circRNA	mmu-miR-194-2-3p	miRNA
circRNA_3145|Chr5:3755594_3772787_-	circRNA	mmu-miR-7033-5p	miRNA
circRNA_3467|Chr6:23107140_23122737_-	circRNA	mmu-miR-18a-5p	miRNA
circRNA_3467|Chr6:23107140_23122737_-	circRNA	mmu-miR-214-3p	miRNA
circRNA_3467|Chr6:23107140_23122737_-	circRNA	mmu-miR-31-3p	miRNA
circRNA_3467|Chr6:23107140_23122737_-	circRNA	mmu-miR-31-5p	miRNA
circRNA_3873|Chr7:104315301_104348403_-	circRNA	mmu-miR-190a-3p	miRNA
circRNA_3873|Chr7:104315301_104348403_-	circRNA	mmu-miR-190a-5p	miRNA
circRNA_3873|Chr7:104315301_104348403_-	circRNA	mmu-miR-203b-3p	miRNA
circRNA_3873|Chr7:104315301_104348403_-	circRNA	mmu-miR-3073b-5p	miRNA
circRNA_3873|Chr7:104315301_104348403_-	circRNA	mmu-miR-346-5p	miRNA
circRNA_3873|Chr7:104315301_104348403_-	circRNA	mmu-miR-365-2-5p	miRNA
circRNA_3907|Chr7:121052087_121057399_+	circRNA	mmu-miR-185-3p	miRNA
circRNA_3907|Chr7:121052087_121057399_+	circRNA	mmu-miR-3073b-5p	miRNA
circRNA_4002|Chr8:31946984_31968185_-	circRNA	mmu-miR-185-3p	miRNA
circRNA_4002|Chr8:31946984_31968185_-	circRNA	mmu-miR-3073b-5p	miRNA
circRNA_4002|Chr8:31946984_31968185_-	circRNA	mmu-miR-365-2-5p	miRNA
circRNA_4157|Chr8:111715283_111715776_-	circRNA	mmu-miR-194-2-3p	miRNA
circRNA_4157|Chr8:111715283_111715776_-	circRNA	mmu-miR-365-1-5p	miRNA
circRNA_4157|Chr8:111715283_111715776_-	circRNA	mmu-miR-365-2-5p	miRNA
circRNA_4340|Chr9:73930597_73933809_-	circRNA	mmu-miR-18a-5p	miRNA
circRNA_4340|Chr9:73930597_73933809_-	circRNA	mmu-miR-224-5p	miRNA
circRNA_4340|Chr9:73930597_73933809_-	circRNA	mmu-miR-34a-5p	miRNA
circRNA_4340|Chr9:73930597_73933809_-	circRNA	mmu-miR-741-3p	miRNA
circRNA_4574|ChrY:90739142_90793417_+	circRNA	mmu-miR-106a-5p	miRNA
circRNA_4574|ChrY:90739142_90793417_+	circRNA	mmu-miR-203b-3p	miRNA
circRNA_4574|ChrY:90739142_90793417_+	circRNA	mmu-miR-3073b-5p	miRNA
circRNA_4574|ChrY:90739142_90793417_+	circRNA	mmu-miR-365-2-5p	miRNA
circRNA	circRNA	Shared_miRNA	miRNA
